# Supplementary material for: Feasibility of applying computerized adaptive testing to the Clinical Medical Science Comprehensive Examination in Korea: a psychometric study
Source: J Educ Eval Health Prof. 2025 Oct 1;22:29. doi: 10.3352/jeehp.2025.22.29 (PMC12976739; doi:10.3352/jeehp.2025.22.29)
Supplement: Supplementary file 1 [file jeehp-22-29-dataset1.zip › 21_2.csv]

A71188	A71377	A71097	A70995	A70657	A67478	A70989	A70646	A68461	A69327	A71306	A67488	A64627	A71094	A69980	A70772	A66523	A70589	A70683	A70986	A69357	A71485	A70627	A63562	A70535	A71481	A67415	A69416	A69388	A68349	A71391	A71253	A65754	A70842	A70708	A71449	A71319	A71489	A71176	A71400	A70908	A70720	A71000	A70999	A70597	A71397	A70843	A70734	A70714	A71152
0	0	0	0	1	1	0	0	0	0	1	1	1	1	0	0	0	0	1	0	0	0	0	0	1	1	0	1	1	1	1	1	0	1	0	0	1	1	0	0	1	1	0	1	1	1	0	0	0	0
1	0	1	0	0	1	0	0	0	0	0	1	1	1	1	0	0	0	0	0	1	0	0	0	0	0	0	0	0	0	0	0	0	1	0	0	1	0	0	0	1	1	0	1	1	0	0	1	0	0
0	0	1	0	1	0	1	0	0	0	0	1	0	1	0	0	1	0	0	0	1	0	0	1	0	1	0	1	0	0	0	1	0	0	0	0	1	0	1	1	1	1	1	1	1	0	1	1	0	0
1	0	0	0	1	1	0	0	1	1	0	1	1	1	1	0	1	1	1	0	0	0	1	0	0	1	0	1	1	0	1	0	0	1	0	0	1	0	0	1	1	1	1	1	1	0	1	1	0	0
1	1	0	0	0	1	0	0	0	0	1	0	1	1	0	1	0	0	1	0	0	0	0	0	1	1	0	1	1	0	1	0	1	0	0	0	1	1	0	1	1	0	1	1	1	1	1	0	0	0
1	0	0	0	0	1	0	0	0	1	0	1	1	1	1	0	0	0	0	0	0	0	0	1	0	0	1	0	0	0	0	0	1	1	1	0	1	0	0	0	1	1	1	1	1	1	0	1	1	0
1	1	0	1	0	1	0	0	1	1	0	1	1	1	1	0	1	1	1	1	1	0	1	1	1	0	1	1	1	0	1	1	1	0	0	1	1	0	0	1	1	1	1	1	1	1	0	0	0	0
1	1	0	0	0	0	0	0	0	1	0	1	1	1	0	0	1	0	0	1	0	0	0	0	0	1	0	1	1	0	1	1	0	0	0	0	1	0	1	0	1	1	1	1	1	1	0	1	0	0
1	0	0	0	0	1	0	0	1	1	1	0	1	1	0	0	0	0	1	1	0	0	0	1	1	0	0	1	1	0	1	0	0	0	0	1	1	1	1	0	1	0	1	1	1	1	0	1	0	0
1	0	0	0	0	0	0	0	1	1	0	1	1	1	0	0	0	0	0	1	0	0	0	0	0	1	0	1	1	0	1	1	0	1	0	1	1	0	1	1	1	0	1	1	0	1	0	1	0	0
1	1	0	0	0	1	1	0	0	0	0	1	1	0	1	0	1	0	0	1	1	0	1	0	1	0	0	1	1	0	1	1	1	0	1	0	1	1	1	1	1	0	1	1	1	0	0	0	0	0
1	1	0	0	0	1	0	0	0	1	0	1	1	0	0	0	1	0	1	0	0	1	0	1	0	0	0	0	1	0	0	1	0	0	1	1	0	1	0	1	1	1	1	0	1	0	0	1	1	0
1	1	0	0	0	1	0	0	0	1	0	1	1	1	0	0	0	0	1	1	1	0	1	1	1	1	0	1	1	0	1	1	1	0	1	0	1	0	0	1	1	1	0	1	1	1	0	0	1	0
1	1	1	0	0	0	0	0	0	0	0	1	1	1	0	0	0	0	0	1	1	0	1	1	0	1	0	1	1	0	1	0	0	0	0	0	1	0	1	0	1	1	1	1	1	1	1	1	0	0
1	1	0	0	1	0	1	1	0	1	0	1	1	1	0	0	1	0	1	0	1	0	0	1	1	0	0	0	1	0	0	0	1	1	0	0	1	0	1	0	1	0	1	0	1	1	0	1	0	0
1	1	0	0	0	0	0	0	0	0	0	1	1	1	1	0	1	1	1	0	1	0	0	1	1	0	0	1	1	0	0	1	0	0	1	0	1	1	0	0	1	0	1	0	1	0	0	0	0	0
0	1	0	0	1	0	0	1	0	0	0	1	1	1	0	1	1	0	1	0	0	0	0	1	0	1	0	1	0	1	1	0	1	0	0	1	1	1	1	1	1	1	0	0	1	1	0	1	0	0
0	1	0	0	0	0	1	1	1	0	1	0	1	1	1	0	1	0	1	1	1	0	0	1	1	0	0	1	1	0	1	1	0	1	1	0	1	1	1	1	1	1	1	1	1	1	1	0	1	0
1	0	0	0	1	0	1	0	0	1	0	1	1	0	0	0	1	0	1	1	0	0	0	1	1	0	0	0	0	0	1	0	0	1	1	0	1	0	1	0	1	0	1	1	1	0	0	1	0	0
1	1	0	0	0	1	0	0	0	0	0	1	1	1	0	0	0	0	1	1	0	0	0	0	0	0	0	1	1	0	1	1	0	0	1	0	1	0	0	0	1	1	1	0	1	0	0	0	0	0
0	1	1	0	0	1	0	1	0	0	0	0	1	1	1	0	0	1	0	1	0	0	0	0	1	0	0	1	0	0	1	0	0	0	0	0	0	0	1	0	1	1	1	1	1	1	1	1	0	0
1	1	0	0	0	1	1	0	0	1	0	1	1	1	0	1	1	0	1	0	0	0	0	0	1	1	0	1	1	0	1	0	0	1	0	1	0	0	1	0	1	0	0	0	1	1	1	1	0	0
1	1	1	0	1	1	0	1	1	1	1	1	1	1	1	0	0	0	1	1	0	0	0	1	1	1	0	1	0	0	1	1	1	1	0	1	1	0	1	0	1	1	1	0	1	1	0	0	1	0
1	1	1	0	0	0	0	0	0	1	1	1	1	1	0	0	0	1	1	0	0	1	0	1	1	1	0	1	1	0	1	1	0	1	0	0	1	1	1	1	1	1	1	0	1	0	0	1	0	1
0	1	0	0	1	1	1	0	0	0	0	1	1	1	0	1	0	1	1	1	1	0	0	1	1	0	0	1	1	0	1	0	0	1	0	1	0	0	0	1	1	1	1	1	0	1	0	0	0	0
0	1	0	0	0	1	0	0	0	1	0	1	1	1	1	0	1	0	1	0	0	0	1	1	1	0	0	1	0	0	0	1	0	0	0	1	1	0	0	0	1	1	1	1	1	1	1	0	1	0
1	1	0	0	1	1	0	0	1	1	0	1	0	1	1	0	1	0	1	0	0	0	1	1	1	0	0	1	1	0	1	1	0	1	1	0	1	1	0	1	1	1	1	1	1	1	1	1	0	0
1	0	0	0	0	1	0	0	0	1	0	1	1	1	0	0	0	0	1	1	1	0	1	1	1	1	1	1	1	1	1	1	0	1	1	1	1	0	0	1	1	1	1	1	1	1	0	1	1	0
1	1	0	0	0	1	0	0	0	1	0	1	1	1	0	0	0	1	1	0	0	0	0	1	1	1	0	1	1	0	1	1	0	1	1	0	1	0	1	0	1	1	1	1	1	0	0	0	0	0
1	1	0	0	1	1	1	0	1	0	0	1	1	1	0	1	1	0	1	0	1	0	0	1	1	0	0	1	1	0	1	1	1	0	1	1	1	0	0	0	1	1	1	1	1	1	0	1	0	0
0	0	0	0	0	1	1	0	0	0	0	1	1	1	1	1	0	0	0	1	0	0	0	1	1	0	0	0	1	0	1	0	0	0	0	0	1	0	0	0	1	1	0	1	1	1	0	1	0	0
0	1	0	0	1	1	1	1	0	0	0	1	1	1	1	0	1	0	0	1	0	0	0	0	1	1	0	1	0	0	0	1	0	0	1	1	1	1	0	0	1	1	0	1	1	1	0	1	1	0
1	1	1	0	1	1	0	0	0	1	0	1	1	1	1	0	1	0	1	0	1	0	1	1	1	0	0	1	1	1	1	1	1	1	1	0	1	0	1	0	1	1	0	0	1	1	1	0	1	0
1	0	0	0	0	0	1	0	1	1	0	1	1	1	1	0	0	0	1	0	0	0	0	1	1	1	0	1	0	1	1	1	0	1	1	0	1	1	0	0	1	0	1	1	0	0	0	1	0	0
0	1	0	0	1	0	1	0	0	1	0	1	1	1	1	1	1	0	1	1	1	0	0	1	1	1	0	1	0	0	1	1	0	0	0	0	1	1	1	0	1	1	1	1	1	0	0	1	1	0
0	1	0	0	0	1	1	0	0	0	1	1	1	1	1	0	0	1	1	1	1	0	1	1	1	0	0	0	1	0	1	1	1	0	0	1	0	0	1	1	1	1	0	0	1	0	1	0	1	0
1	1	0	0	0	0	1	0	0	1	1	1	1	1	0	0	1	0	0	1	0	0	0	1	1	0	0	1	1	0	1	1	0	1	0	0	1	0	0	1	1	1	0	0	1	0	1	1	0	0
0	1	0	0	1	1	0	0	0	1	0	1	1	0	0	0	1	0	1	1	1	0	1	1	1	1	0	1	1	1	1	1	0	1	1	0	1	0	1	0	1	0	1	1	1	1	0	0	1	0
1	0	0	0	1	1	0	0	0	0	0	1	1	1	1	0	0	1	1	1	0	0	0	1	0	1	0	1	0	0	1	1	0	0	0	1	1	0	1	1	1	1	1	1	1	0	0	1	0	0
1	1	0	0	0	1	0	1	0	0	0	1	1	1	1	0	1	0	1	1	0	0	1	1	1	1	0	0	1	0	1	1	0	0	1	0	0	0	1	0	1	1	0	0	1	1	1	1	1	0
1	0	0	0	0	1	0	0	0	0	0	0	1	1	0	0	1	0	0	1	0	0	0	1	1	0	0	1	0	0	1	0	0	1	0	0	1	0	0	1	1	1	1	1	1	0	0	1	1	0
0	1	0	0	0	1	0	0	1	0	0	1	1	1	0	0	0	0	1	1	0	0	1	1	1	1	0	1	1	0	0	1	1	0	1	1	0	1	1	0	1	0	1	1	1	1	0	0	0	0
1	1	0	0	0	1	0	0	0	0	0	1	0	1	1	0	0	0	1	0	0	0	1	0	1	1	0	1	1	1	0	1	1	0	1	1	0	0	1	1	0	1	1	1	1	1	0	1	1	0
1	1	0	1	1	1	0	0	0	1	0	1	0	1	1	1	0	0	1	0	1	0	0	1	1	1	0	1	0	0	1	1	0	0	1	1	1	1	1	0	1	0	1	0	1	1	1	0	1	0
0	1	0	1	0	1	1	1	1	1	0	1	1	1	0	1	1	1	0	1	0	0	0	1	1	0	0	1	1	1	1	1	0	1	1	1	1	1	1	0	1	0	1	1	1	1	1	0	0	1
1	0	0	1	0	0	1	1	1	1	0	1	1	1	1	0	1	0	0	1	0	0	1	1	1	1	0	0	1	1	1	1	1	0	1	1	1	0	1	1	1	1	1	1	1	1	0	0	1	1
1	1	0	1	1	1	1	0	0	1	0	1	0	1	0	0	0	0	1	1	1	0	0	0	0	0	0	1	0	0	0	1	1	0	0	0	1	0	1	1	1	1	1	1	1	0	0	1	1	0
1	1	1	1	1	1	1	0	1	0	0	1	1	1	1	1	1	1	1	1	1	0	0	1	1	1	0	1	1	1	1	1	1	1	1	0	1	1	1	1	1	1	1	0	1	1	0	1	1	1
0	1	1	1	0	1	1	0	0	0	1	1	1	1	1	0	1	1	1	1	0	0	1	0	1	1	0	1	1	1	1	1	0	1	1	1	1	1	1	1	1	1	1	0	1	1	1	1	1	1
1	1	0	0	0	1	0	0	0	0	0	0	1	1	1	0	1	0	1	1	0	0	0	0	1	0	0	0	1	0	1	1	0	0	1	1	0	0	1	0	1	0	1	1	1	0	0	0	1	0
0	1	0	1	0	1	1	1	1	0	0	1	0	1	0	1	0	0	0	1	0	0	0	0	1	1	0	1	1	0	1	1	1	1	1	1	1	0	1	0	1	1	1	1	1	1	1	1	0	1
0	1	0	1	0	1	1	1	0	0	0	1	1	1	0	1	0	0	1	1	1	0	0	0	1	1	0	1	1	0	1	1	0	0	1	1	1	0	1	0	1	1	1	1	1	0	0	1	1	1
1	1	0	1	0	1	1	0	0	1	0	1	1	1	1	0	0	1	1	1	0	1	0	1	1	1	0	1	1	1	1	1	1	1	1	0	1	1	1	1	1	0	1	0	1	1	0	1	1	1
1	0	0	0	1	1	1	0	0	1	0	1	1	1	0	1	0	1	0	1	0	0	0	0	1	0	0	1	1	0	1	1	0	0	1	0	0	1	1	0	1	0	0	1	1	0	1	1	1	0
1	1	0	1	1	0	1	0	0	0	0	1	1	1	1	0	0	0	1	0	0	0	0	0	0	1	0	1	1	0	1	1	0	0	1	1	1	0	1	1	1	1	1	1	1	1	0	0	1	1
0	0	0	0	0	1	1	0	0	0	0	1	1	1	1	0	0	0	1	1	0	0	0	0	0	0	0	0	1	0	1	1	1	0	1	0	0	1	1	0	1	1	1	1	1	1	1	1	1	0
0	1	0	0	0	1	1	0	0	1	0	1	1	1	1	0	1	0	0	0	0	0	1	0	1	0	0	0	1	0	1	1	0	0	1	1	0	1	1	0	1	1	1	1	1	0	1	1	0	1
1	1	0	0	1	1	1	1	1	0	0	1	1	1	1	1	0	0	0	1	0	0	1	1	0	1	0	0	1	0	1	1	0	0	0	0	0	1	1	1	1	1	1	1	1	1	1	0	1	0
1	1	0	1	1	1	0	1	0	0	0	1	1	1	1	0	0	0	1	0	0	0	0	1	1	0	0	1	1	1	1	1	1	1	1	0	1	1	1	1	1	0	1	1	1	0	0	0	1	1
1	1	0	0	0	1	1	1	1	1	0	1	1	1	1	0	0	0	0	1	0	1	0	0	1	1	0	1	1	0	1	1	1	1	1	0	1	0	1	1	1	1	1	1	1	1	0	1	0	1
0	0	1	0	0	1	0	1	1	0	0	0	0	0	0	1	0	1	0	0	0	0	1	0	0	0	1	1	1	0	1	0	1	0	0	1	1	0	1	0	1	0	1	1	1	1	0	1	1	0
1	1	1	0	1	1	1	1	0	1	0	1	1	1	0	0	1	0	0	0	1	0	1	1	1	1	0	1	1	0	1	1	0	1	1	1	1	0	1	0	1	1	1	0	1	1	1	1	1	0
1	1	0	1	0	1	0	1	0	1	1	1	1	1	1	0	0	1	0	1	1	0	1	1	1	0	0	1	1	0	1	1	1	0	1	0	1	0	1	1	1	1	1	1	1	1	1	0	0	1
0	1	0	1	1	1	0	0	0	0	0	1	1	1	1	0	0	0	0	1	1	0	1	0	1	0	0	0	1	0	1	1	0	0	1	1	0	1	1	0	1	1	1	1	1	1	1	0	0	0
1	1	0	1	0	0	1	1	0	1	1	1	1	1	1	1	1	0	1	1	1	1	1	0	1	1	0	1	1	0	1	1	0	0	1	1	0	1	1	1	1	0	1	1	1	1	1	0	1	1
1	1	0	0	0	1	1	0	0	1	0	1	1	1	0	0	1	1	0	1	0	0	1	1	1	0	0	1	1	1	1	1	1	0	1	0	1	1	1	1	1	1	1	0	1	1	1	1	1	1
1	1	1	1	1	1	0	0	0	1	0	1	1	1	0	0	0	1	1	1	0	0	1	1	1	1	0	1	1	0	1	1	1	1	0	0	1	1	1	0	1	1	1	1	1	1	1	0	1	1
1	1	1	1	1	1	1	1	1	1	0	1	1	1	0	0	0	1	1	1	0	0	0	1	1	1	1	1	1	1	1	1	1	0	1	1	1	1	1	0	1	1	1	1	1	1	0	0	1	1
1	0	1	0	1	1	1	1	1	1	0	1	1	1	0	0	0	0	0	1	0	1	0	1	1	1	0	1	1	1	1	1	1	0	1	1	0	1	0	0	1	1	1	1	1	1	1	1	1	0
1	1	0	1	0	1	1	0	1	0	0	1	1	1	1	1	1	0	1	0	1	1	1	1	0	1	1	1	1	1	1	1	0	1	1	1	1	1	0	0	1	1	1	1	1	1	1	0	1	1
1	1	1	0	0	0	0	0	0	1	1	1	1	1	1	1	0	0	0	1	0	0	1	1	0	0	0	0	1	0	1	1	0	0	1	1	0	1	1	1	1	1	1	0	1	1	1	0	0	1
1	1	0	1	0	1	1	0	1	0	0	1	0	1	1	0	1	0	1	1	0	0	0	0	1	1	0	1	1	1	1	0	1	1	1	0	1	0	1	1	1	1	1	0	0	1	0	1	1	1
1	1	0	1	0	0	0	1	0	1	0	1	0	1	1	0	0	0	1	1	0	0	1	1	0	0	0	1	0	0	0	0	1	0	1	1	1	0	0	0	1	0	1	0	1	0	1	0	1	1
1	1	0	0	0	1	1	1	1	1	0	1	1	1	1	0	0	0	0	1	1	0	1	0	0	0	0	1	1	0	1	0	0	0	0	0	1	0	1	0	1	1	1	0	1	0	0	1	0	1
1	1	0	1	0	0	0	0	1	1	0	1	1	1	1	0	0	1	1	1	0	0	1	1	1	1	0	1	1	0	1	0	1	1	1	1	1	0	1	0	1	1	1	1	1	1	0	0	0	1
1	1	0	1	1	1	1	1	1	0	0	1	1	1	0	0	1	1	1	1	1	1	1	0	1	1	1	1	1	1	1	1	1	1	1	1	1	0	1	0	1	0	1	1	1	1	1	0	1	1
1	1	0	1	0	1	0	0	0	0	0	1	1	1	1	0	0	0	0	0	0	0	0	1	1	1	0	1	1	0	1	1	0	0	1	1	1	0	0	0	1	0	1	1	1	1	0	1	1	0
1	1	0	1	1	1	1	0	0	1	0	1	1	1	1	0	0	1	1	1	0	0	1	1	1	1	0	1	1	0	0	1	1	0	1	0	1	1	1	1	1	1	1	1	1	1	0	0	1	0
1	1	0	1	0	1	1	1	0	1	0	1	1	1	0	0	1	0	0	1	0	0	0	0	1	1	0	1	1	0	1	1	0	1	1	0	1	0	1	0	1	1	0	1	1	1	1	1	0	1
1	1	0	1	0	1	1	1	1	0	0	1	1	1	1	0	1	1	0	1	1	0	0	1	1	1	0	1	1	0	1	1	1	1	1	1	0	1	1	0	1	1	1	1	1	1	1	1	0	1
0	1	0	1	0	1	0	1	1	1	0	1	0	1	1	1	1	1	1	1	0	0	0	0	1	1	0	1	1	1	1	1	1	1	1	1	1	1	1	0	1	1	1	1	1	1	0	1	1	1
0	1	0	0	0	1	1	1	0	1	0	1	1	1	0	1	1	0	1	1	1	1	1	0	0	0	1	1	1	0	1	1	0	1	1	1	1	0	1	0	1	0	1	1	1	1	0	1	1	0
1	1	0	0	0	0	0	1	0	1	0	1	1	1	0	0	0	0	1	1	1	1	0	1	1	1	0	1	1	0	1	0	0	0	0	1	1	0	1	0	1	1	1	1	1	1	1	1	0	0
1	1	1	1	0	1	0	0	0	1	0	1	1	1	0	0	1	0	1	1	1	0	0	0	1	1	0	1	1	1	1	1	0	1	0	1	0	1	1	1	1	1	1	1	0	1	0	1	0	0
0	1	0	0	1	1	1	1	0	0	0	0	1	1	0	1	1	0	1	1	1	0	0	1	0	1	0	1	1	1	0	1	1	1	0	1	1	0	1	0	1	1	1	1	1	0	1	0	1	1
0	1	0	1	1	1	1	0	0	0	0	1	1	1	0	0	0	0	0	0	0	0	0	1	1	1	0	1	1	0	1	1	1	1	1	1	0	0	1	0	1	1	1	1	1	1	0	0	1	1
1	1	0	0	0	1	0	1	1	1	0	1	1	1	0	1	1	0	1	1	1	0	0	0	1	1	0	1	1	0	1	1	1	1	0	1	1	0	1	0	1	1	1	1	1	0	0	1	1	0
1	1	0	1	1	1	1	1	1	0	0	1	1	1	1	1	1	0	1	1	0	1	1	1	1	0	0	1	1	1	1	1	1	0	1	1	1	0	1	0	1	1	1	1	1	1	1	1	1	0
1	1	1	1	0	1	1	0	1	0	0	1	1	1	1	1	1	0	1	1	1	0	0	0	1	0	0	1	1	1	1	1	1	1	0	1	1	1	0	0	1	0	1	0	1	1	1	1	0	1
1	1	0	1	0	0	1	1	0	0	0	1	1	1	1	1	1	0	0	0	1	0	0	0	0	1	0	1	1	0	1	0	1	0	1	1	1	1	1	0	1	1	0	1	1	0	0	0	1	1
1	1	0	1	0	1	1	0	1	0	0	0	1	1	0	0	1	1	1	1	0	0	0	1	0	1	0	1	1	0	1	1	0	1	1	1	1	0	1	0	1	1	1	1	1	0	1	1	1	1
0	1	0	1	0	1	0	1	0	0	0	1	1	1	0	0	1	0	0	1	1	0	0	1	1	1	0	1	1	0	1	1	1	1	1	1	1	0	1	1	1	1	1	0	0	1	1	1	1	1
0	1	0	1	0	1	0	1	1	1	0	1	1	1	1	0	1	0	1	1	0	0	1	1	1	1	0	1	1	0	1	1	1	1	0	1	1	1	0	1	1	0	1	1	1	1	1	1	1	0
1	1	0	1	1	1	1	0	1	0	0	1	1	1	1	0	1	0	0	1	1	1	0	1	1	1	0	1	1	0	1	1	1	0	1	1	0	1	1	1	1	1	1	0	1	0	1	1	1	1
1	1	0	1	0	1	1	1	1	0	0	1	1	1	1	0	0	0	0	1	1	1	1	1	0	1	0	1	1	1	1	1	0	1	1	1	1	0	1	0	1	1	1	0	0	1	0	1	1	1
0	1	1	1	0	1	1	1	0	1	0	1	1	1	1	0	1	1	1	1	1	0	1	0	1	1	0	1	1	0	1	0	1	1	1	1	1	1	1	0	1	0	0	1	1	0	1	1	1	1
1	1	0	1	1	1	0	0	1	0	0	1	1	1	1	0	1	0	1	1	1	0	1	1	1	0	0	1	1	0	1	1	0	1	1	1	1	0	1	0	1	1	1	1	1	1	1	0	1	0
0	1	0	1	0	1	0	1	1	0	0	1	1	1	1	0	1	1	0	1	0	0	0	0	1	1	0	1	1	1	1	1	0	1	0	1	1	1	1	0	1	1	1	1	1	1	1	0	1	1
1	1	0	1	1	1	0	0	1	0	0	1	1	1	0	1	0	0	0	1	1	0	0	0	1	1	0	1	1	1	1	1	1	0	1	1	0	1	0	0	1	0	1	1	1	1	0	0	1	0
0	1	1	1	1	1	1	1	1	1	1	1	1	1	0	1	0	0	1	1	1	1	1	0	1	1	0	1	1	1	1	1	0	0	1	1	1	0	0	1	1	0	1	1	0	1	1	1	0	1
1	1	0	1	1	1	1	1	1	0	0	1	1	1	1	1	1	0	1	1	0	0	0	1	1	1	0	1	1	0	1	1	1	1	0	1	1	0	1	0	1	1	1	1	1	1	1	1	1	1
1	1	0	0	1	1	1	1	1	0	0	1	1	1	1	0	0	0	0	1	1	0	0	0	1	1	0	1	1	0	1	1	1	1	1	1	1	0	0	0	1	1	1	1	1	1	1	0	1	0
1	1	0	1	0	1	1	1	0	1	0	0	1	1	0	1	0	0	1	1	1	0	0	1	1	1	0	1	1	0	1	1	1	1	1	1	1	0	1	0	1	0	0	1	1	1	1	0	0	1
1	1	0	1	1	1	1	1	1	1	0	1	1	1	0	0	1	0	1	1	1	1	0	0	1	0	0	1	1	1	0	0	1	1	1	1	1	1	0	0	1	1	1	1	1	1	1	0	1	0
1	1	0	1	1	1	1	1	1	0	0	1	1	1	1	0	1	1	1	1	0	0	0	1	1	1	0	0	1	0	1	1	1	1	1	1	1	1	1	0	1	1	1	1	1	1	1	0	1	1
1	1	0	1	1	1	1	1	0	1	0	1	1	0	0	0	0	0	1	1	1	0	0	0	1	1	0	1	1	0	1	1	1	1	1	1	1	1	1	0	1	1	1	1	0	1	1	1	1	0
0	1	1	1	0	1	0	1	0	0	0	1	1	1	1	1	1	1	1	1	0	0	1	0	1	0	0	1	1	1	1	1	0	0	0	1	0	0	1	0	1	1	1	1	1	1	1	0	1	0
0	1	0	1	0	1	1	0	1	1	0	1	1	1	1	0	0	0	0	1	0	0	0	0	0	0	0	1	1	0	1	1	0	0	0	1	1	0	0	0	1	0	1	1	1	1	1	1	0	0
1	1	0	1	1	1	1	0	0	0	1	0	1	1	1	0	0	0	0	1	0	1	0	1	1	1	0	1	1	0	1	1	1	1	1	1	1	1	0	0	1	0	1	1	1	1	0	0	1	0
1	1	1	1	1	0	1	1	1	1	0	1	1	1	0	0	1	0	1	1	0	0	0	1	1	0	1	1	1	1	1	1	1	0	1	1	0	0	1	1	1	1	1	1	1	1	0	1	1	0
1	1	0	0	0	0	0	1	0	0	0	1	0	1	1	1	1	0	1	1	0	0	0	1	0	1	0	1	1	0	1	1	1	1	1	1	0	0	1	0	1	0	1	0	1	1	1	1	1	0
1	1	0	0	1	1	1	1	1	0	0	1	1	1	1	0	0	0	1	1	1	1	0	1	0	1	0	1	1	1	1	1	0	1	0	1	1	0	0	0	1	0	1	1	1	1	0	0	1	0
1	1	0	0	1	1	1	1	0	0	0	1	1	1	0	1	0	0	0	1	1	0	1	1	1	0	1	1	1	1	1	1	1	1	1	1	1	1	1	0	1	0	1	1	1	0	1	1	1	0
0	0	1	1	1	1	1	0	0	0	0	1	1	0	0	0	0	0	0	1	1	0	0	0	1	1	0	1	1	0	0	1	1	1	0	1	1	1	1	0	1	0	1	1	1	0	0	1	1	0
1	1	0	1	1	1	1	1	0	0	1	1	1	1	0	1	1	1	1	1	1	0	1	0	1	1	0	1	1	1	1	1	1	1	1	1	1	1	0	1	1	1	0	1	1	1	1	1	1	1
1	1	0	1	0	1	0	1	0	1	0	0	1	1	1	0	1	0	1	0	0	0	0	0	1	0	0	1	1	0	1	0	1	0	0	1	1	1	1	0	1	1	1	1	1	1	1	1	0	1
1	1	0	1	0	1	1	1	1	0	0	1	0	1	1	1	1	1	0	1	0	0	0	0	1	1	0	1	1	1	1	1	1	0	1	0	1	0	1	0	1	0	1	0	1	1	0	0	1	0
1	1	1	1	0	1	1	0	1	1	1	1	1	1	1	1	1	0	0	1	1	1	1	0	1	1	0	1	1	1	0	1	0	1	0	1	0	0	1	0	1	0	1	1	1	1	0	1	1	1
1	1	0	0	0	0	0	1	0	0	1	1	1	0	0	1	1	0	1	1	1	1	0	1	1	0	0	1	0	0	1	0	1	0	1	1	0	0	1	0	1	0	1	0	0	1	1	1	1	1
1	1	1	1	1	1	1	1	0	0	0	1	1	1	1	0	1	1	1	1	0	1	1	1	0	0	0	1	1	0	1	1	0	1	1	1	1	0	1	0	0	1	1	1	1	0	1	0	1	1
1	1	0	1	0	1	0	0	1	1	1	1	1	1	1	0	1	1	1	1	1	0	1	1	1	1	1	1	1	1	1	1	1	1	1	1	1	0	1	1	1	0	1	0	1	0	1	0	1	1
0	1	0	1	0	1	1	0	1	0	0	1	1	1	1	1	1	1	0	1	1	1	1	0	1	1	0	1	1	1	1	1	1	1	1	1	1	1	1	1	1	1	1	1	1	0	0	1	1	1
1	1	0	1	0	1	1	0	0	1	0	1	1	1	0	0	1	0	1	1	1	1	1	0	1	1	0	1	1	1	1	1	1	1	1	1	1	1	1	0	1	0	1	1	1	1	1	1	0	0
1	1	0	1	1	1	1	1	1	0	0	0	1	1	0	0	1	0	0	1	0	0	0	1	1	1	0	0	1	1	1	0	0	1	1	1	1	1	1	0	1	0	1	1	1	1	1	1	1	1
1	1	0	1	1	1	0	1	1	0	1	1	1	1	1	0	0	0	1	1	0	0	1	1	1	1	0	1	1	0	0	1	1	1	0	1	0	1	1	1	1	1	0	1	1	0	1	0	1	1
0	1	0	0	0	0	0	1	0	0	0	0	0	1	1	0	0	0	0	0	1	1	0	0	0	0	0	0	0	0	0	0	0	1	0	0	1	0	1	0	0	0	0	0	0	0	0	0	0	0
1	0	0	0	0	0	0	1	1	0	0	0	0	1	1	0	0	0	0	0	0	0	0	0	1	0	0	1	0	0	1	1	0	0	0	0	0	0	0	0	0	0	0	0	1	1	0	1	0	0
1	1	1	1	1	1	1	0	1	1	1	1	1	1	1	1	1	1	1	1	1	0	1	1	1	1	1	1	1	1	1	1	1	1	1	1	1	1	1	0	1	0	1	1	1	1	1	0	1	1
1	1	0	0	1	1	0	0	1	0	0	0	1	1	1	0	0	0	1	1	1	0	1	0	1	1	1	1	1	0	0	1	0	1	1	1	1	1	1	1	1	0	1	1	1	1	1	0	0	1
0	1	1	1	0	1	0	1	1	1	0	1	1	1	1	0	0	0	0	0	1	0	0	1	1	1	0	1	1	0	1	1	1	0	0	1	0	0	0	0	0	0	1	1	0	1	0	1	0	0
0	0	0	0	0	0	1	1	1	0	1	1	0	0	0	1	1	0	0	0	0	0	0	1	0	0	0	0	0	0	1	1	0	0	0	0	0	1	0	1	1	1	1	0	1	0	1	0	0	0
1	1	0	1	0	1	1	1	1	1	1	1	1	0	1	0	0	1	1	0	0	0	0	0	1	0	1	1	1	1	0	1	1	1	0	1	1	0	1	0	1	0	1	1	1	1	0	0	1	0
0	1	1	0	0	1	1	0	0	1	0	0	1	1	1	0	0	0	0	0	0	0	0	0	1	1	0	1	0	1	1	1	1	0	1	0	0	0	1	0	1	1	1	0	0	1	0	1	0	0
1	1	0	1	1	1	0	1	0	0	0	1	1	1	0	0	1	0	1	1	0	0	0	1	1	1	1	1	1	1	1	1	1	1	1	1	1	1	1	0	1	1	1	1	1	1	1	1	0	1
1	1	0	1	1	1	1	1	1	1	1	1	1	1	1	0	1	1	1	1	0	0	1	1	1	1	1	1	1	0	1	1	1	1	1	1	1	1	1	1	1	1	1	1	1	1	1	1	1	0
1	1	0	1	1	1	0	1	1	1	0	1	1	1	1	0	0	0	1	0	0	0	1	0	0	0	0	1	1	0	1	1	1	0	1	1	1	1	1	1	1	1	1	1	1	1	1	0	1	0
0	1	1	0	0	1	1	1	0	1	1	1	1	1	0	1	1	1	1	0	1	0	1	0	0	0	0	1	0	0	1	1	0	0	0	1	1	0	1	0	1	1	0	1	1	1	0	0	1	0
0	1	0	1	1	1	1	1	1	0	0	1	1	1	1	0	0	0	1	1	0	0	1	0	0	1	1	0	1	1	1	1	1	1	1	1	0	0	1	0	1	1	1	0	1	1	1	0	1	0
1	1	0	0	1	1	1	1	1	0	1	1	1	1	1	0	0	0	1	0	0	0	1	0	1	0	0	1	1	1	1	1	1	1	1	1	1	0	0	0	1	0	1	1	1	1	1	0	0	0
1	1	0	0	1	1	1	0	0	1	1	1	0	1	0	0	1	1	0	1	0	0	0	0	1	1	0	1	1	1	1	1	0	1	1	1	0	1	1	0	1	1	0	0	1	1	1	1	1	0
1	1	0	1	1	1	1	0	1	0	1	1	1	0	0	0	0	1	0	1	0	0	0	1	1	1	1	0	1	0	1	1	1	1	1	1	1	1	1	1	1	1	1	0	1	1	1	0	1	0
1	1	0	1	1	0	0	1	1	1	0	1	1	1	1	0	0	0	1	0	0	0	1	0	0	0	0	1	1	0	1	1	1	0	1	1	1	1	1	0	1	1	1	1	1	1	1	0	1	0
1	1	0	1	1	1	0	0	1	1	0	1	1	1	1	0	0	0	1	0	0	0	1	0	0	0	0	1	1	0	1	1	1	0	1	1	1	1	1	0	0	1	1	1	1	1	1	0	1	0
1	0	0	0	1	1	1	1	0	0	0	1	0	1	0	0	0	1	0	1	1	0	1	0	1	0	0	1	0	0	1	1	1	1	1	1	0	1	0	1	1	1	1	0	1	1	1	0	0	0
1	1	0	0	0	1	0	1	1	0	1	1	1	0	1	1	1	0	1	1	0	0	1	1	1	1	1	1	1	0	0	0	0	1	1	0	0	1	1	0	1	1	0	1	1	1	0	1	1	0
1	1	1	1	1	1	1	1	1	0	0	1	1	1	1	0	0	1	1	0	0	0	1	0	1	1	0	1	1	0	1	1	1	1	1	1	1	1	0	0	1	1	1	0	1	1	0	1	1	0
1	1	0	0	0	1	1	1	1	0	0	0	1	1	0	0	0	0	1	1	0	0	1	0	0	0	0	1	1	0	1	1	1	1	0	1	1	0	0	1	1	0	1	0	1	1	1	1	0	0
0	1	0	0	0	1	1	0	0	1	0	1	0	1	1	0	0	0	1	0	0	0	0	0	1	1	0	0	1	0	0	0	1	1	0	1	1	1	0	0	1	0	0	0	0	1	1	0	1	0
0	1	1	1	0	1	1	1	1	1	0	1	1	1	1	0	0	0	1	0	1	0	0	1	1	1	0	1	1	0	1	1	1	1	1	1	1	0	0	1	0	1	1	1	1	1	0	1	0	0
1	1	0	0	1	1	1	0	1	1	0	1	1	1	0	1	0	0	1	0	0	0	1	0	1	1	1	1	1	1	1	1	0	1	0	1	1	0	1	0	1	1	1	1	1	1	1	1	0	1
1	0	0	1	0	1	1	1	1	0	1	1	1	0	0	0	0	1	1	1	1	1	1	0	0	0	0	0	0	0	1	1	0	0	1	0	0	1	0	1	1	1	1	1	1	1	0	0	1	0
0	1	1	1	1	1	1	1	0	0	1	1	1	1	0	0	0	0	1	1	1	0	1	1	1	1	0	1	0	1	1	1	0	0	1	1	0	1	1	0	1	1	1	1	1	1	0	1	0	0
1	1	0	0	0	1	0	0	0	1	0	1	1	1	0	0	0	0	0	1	0	0	0	1	1	1	0	0	1	1	1	1	0	0	1	1	1	0	0	0	1	1	1	1	1	1	1	0	0	0
1	1	0	1	1	1	1	1	1	0	1	1	1	1	1	0	1	1	1	1	0	0	1	0	1	1	0	1	1	0	1	1	1	0	1	1	1	1	1	1	1	1	1	0	1	1	0	0	1	0
0	1	0	0	1	1	1	1	1	0	0	0	1	1	1	0	0	0	1	1	0	0	1	0	1	0	0	1	1	1	1	1	0	1	0	1	1	1	0	0	1	1	1	1	1	1	1	0	0	0
0	1	0	1	1	1	0	0	1	1	0	0	0	0	1	0	0	0	0	1	0	1	0	0	0	1	0	0	0	0	1	1	1	0	0	0	0	1	1	0	1	1	1	1	0	1	0	0	1	0
1	1	0	1	1	1	1	1	1	1	0	1	1	1	1	0	1	1	1	1	0	0	1	1	1	1	1	1	1	0	1	1	1	1	1	1	1	1	1	0	1	1	1	0	1	1	1	1	1	0
1	1	0	1	0	1	0	1	1	1	0	1	1	1	0	0	0	0	1	1	0	0	1	1	1	1	0	1	0	0	1	1	1	0	1	1	0	0	0	0	0	0	1	1	0	1	1	1	0	0
1	1	0	0	1	1	0	1	1	1	0	1	1	1	1	0	0	0	1	0	0	0	1	0	0	0	0	1	1	0	1	1	0	0	1	1	1	1	1	1	1	1	1	1	1	1	1	0	0	0
1	1	0	1	1	0	1	1	1	0	0	1	1	1	0	0	0	0	0	1	0	0	1	0	1	1	0	1	0	1	1	1	0	1	1	1	0	0	0	0	1	1	1	1	1	1	1	0	1	0
1	1	0	0	1	1	1	1	1	0	1	1	1	1	1	0	1	0	1	0	0	0	1	0	1	0	0	1	1	1	1	1	1	1	1	1	1	1	0	0	1	1	1	1	1	1	1	1	0	0
1	1	0	1	1	1	0	1	1	1	1	0	1	1	1	0	0	1	1	1	1	0	1	1	1	1	0	1	1	0	1	1	0	1	1	1	0	0	1	0	1	1	1	0	1	1	1	1	1	0
0	1	0	0	1	1	1	1	1	0	1	1	1	1	1	0	0	0	1	1	0	0	1	0	1	0	0	1	1	1	1	0	1	1	1	1	1	1	1	0	1	1	1	1	1	1	1	1	0	0
1	1	1	1	1	1	1	0	1	0	1	1	1	1	1	0	0	1	0	1	0	0	1	0	1	0	0	0	1	0	1	1	0	1	1	1	1	1	0	0	1	1	1	1	1	1	1	1	1	0
0	1	1	0	0	1	0	1	1	1	0	1	1	1	1	0	0	1	1	1	0	0	0	0	1	1	0	0	1	0	1	1	1	1	1	1	1	0	0	0	1	1	1	1	1	0	1	0	0	0
0	1	0	1	0	1	1	0	0	0	0	1	1	1	1	0	0	0	0	1	1	0	1	1	1	0	0	0	1	0	1	1	1	1	0	1	1	0	1	0	1	1	1	1	1	1	0	0	1	0
1	1	0	1	1	1	0	1	0	1	0	1	1	1	1	0	0	0	1	1	0	1	0	1	1	0	0	1	1	1	1	1	1	0	1	1	1	0	1	0	1	1	1	1	1	1	1	0	0	0
0	0	0	1	1	1	1	1	1	1	1	0	1	1	1	1	1	0	1	0	1	0	1	1	1	0	0	1	1	0	1	0	1	1	1	1	1	0	0	1	1	1	1	1	1	1	1	1	1	1
0	1	0	1	1	1	1	1	1	0	0	1	1	1	1	1	1	0	1	0	0	0	1	1	1	1	0	1	1	1	1	1	0	1	1	1	1	0	1	0	1	1	1	1	1	0	0	0	0	0
1	0	0	1	1	1	0	1	1	0	1	1	1	1	1	0	0	1	1	0	1	1	1	0	0	0	0	1	1	1	1	1	0	0	1	1	0	1	0	1	1	1	0	1	1	1	0	0	1	0
1	0	0	0	1	1	1	1	1	0	0	1	0	1	1	0	0	1	1	1	0	0	1	0	1	1	1	0	1	0	1	1	1	1	1	1	0	1	0	0	1	1	1	1	1	1	1	1	1	0
0	1	1	1	0	1	1	1	1	1	0	1	1	1	1	0	0	0	1	0	1	0	0	1	1	1	0	1	1	0	1	1	1	1	1	1	1	0	1	1	0	1	1	1	1	1	0	1	0	0
0	1	0	0	0	0	0	1	0	0	0	0	0	0	1	0	0	0	0	0	0	0	0	0	0	0	1	1	0	0	0	0	0	1	0	0	0	0	0	0	0	0	0	0	0	0	1	1	1	0
1	1	0	1	1	1	1	1	1	1	1	1	1	1	0	0	1	1	0	0	1	0	0	1	0	1	1	1	0	1	1	1	1	0	0	1	1	0	1	0	1	1	1	0	1	1	1	0	1	1
1	1	1	0	0	1	1	0	1	1	0	0	0	1	1	0	0	0	0	0	0	0	1	0	1	0	0	1	0	0	0	1	1	1	1	1	1	1	0	1	1	0	1	0	1	1	0	0	0	0
1	1	0	1	1	1	0	1	1	1	0	1	1	1	1	0	0	0	1	1	0	0	1	0	0	0	0	1	1	0	1	1	1	0	1	1	1	1	1	0	1	1	1	1	1	1	1	1	1	0
0	1	0	0	0	1	1	0	0	0	0	1	0	1	1	1	0	0	1	1	0	0	1	1	1	1	0	1	0	1	0	1	0	0	0	1	0	0	0	0	1	1	0	1	1	0	1	1	0	0
0	1	1	1	1	1	1	1	0	0	1	1	1	1	0	0	0	0	1	1	1	0	1	1	1	1	0	1	0	1	1	1	0	0	1	1	0	1	1	0	1	1	1	1	1	1	0	1	0	0
1	1	0	0	0	1	1	1	0	1	1	1	1	1	1	1	0	0	0	1	1	0	1	1	0	1	0	1	1	0	1	0	1	1	0	1	0	1	0	0	1	1	0	1	1	1	1	1	1	1
0	0	1	0	1	1	1	0	1	0	0	1	1	0	0	0	0	0	0	0	0	0	0	0	0	1	0	0	1	1	1	0	0	1	0	1	1	0	1	0	0	0	1	0	1	0	0	0	0	1
1	1	1	1	0	1	1	1	1	1	0	1	1	1	1	0	0	0	1	0	1	0	0	1	1	1	0	1	1	0	1	1	1	1	1	1	1	0	0	1	0	1	1	1	1	1	0	1	0	0
0	1	1	1	0	1	1	1	1	1	0	1	1	1	1	0	0	0	1	0	1	0	0	1	1	1	0	1	1	0	1	1	1	1	1	1	1	0	0	1	0	1	1	1	1	1	0	1	0	0
1	1	0	0	1	1	1	1	1	0	0	1	1	1	0	0	0	1	1	1	1	0	0	1	1	0	0	1	0	0	1	0	1	1	1	1	1	0	1	1	1	1	1	0	1	1	0	1	1	0
1	0	0	0	0	1	1	1	0	1	0	0	0	1	0	0	1	1	0	0	0	0	0	1	1	1	0	1	1	1	0	1	0	0	1	1	1	0	1	0	0	1	1	0	1	1	0	1	1	1
1	1	0	1	1	1	0	1	1	1	0	1	1	1	1	0	0	0	1	0	0	0	1	0	0	0	0	0	1	0	1	1	1	0	1	1	1	1	1	0	1	1	1	1	1	1	1	1	1	0
1	1	0	1	1	1	1	1	1	1	0	1	1	1	1	0	1	1	1	1	0	1	1	1	1	1	1	1	1	0	1	1	1	1	1	1	1	1	1	1	1	1	1	1	1	1	1	1	1	0
0	0	0	0	0	1	1	1	0	0	0	0	1	0	0	0	0	1	1	0	1	0	1	0	1	0	0	1	0	0	1	1	1	1	1	1	0	0	1	1	1	1	1	0	1	1	1	0	0	0
1	1	0	1	1	1	1	1	1	1	0	1	1	1	0	0	1	1	1	1	0	1	1	1	1	1	0	1	1	1	1	1	1	0	1	1	1	0	1	0	1	1	1	1	1	1	1	0	0	0
0	1	1	1	1	1	1	1	0	0	1	1	1	1	0	0	0	0	1	1	1	0	1	1	1	1	0	1	0	1	1	1	0	0	1	1	0	1	1	0	1	1	1	1	1	1	0	1	0	0
1	1	1	0	0	1	0	1	1	0	1	1	1	1	0	0	0	0	0	1	0	0	1	0	1	1	0	0	1	0	1	1	1	1	1	1	1	1	0	0	1	1	1	0	1	1	1	1	0	0
1	1	0	1	1	1	0	1	1	1	0	1	1	1	1	0	0	0	1	0	0	0	1	0	0	0	0	1	1	0	0	1	1	0	1	1	1	1	1	1	1	1	1	1	1	1	1	0	1	0
0	0	1	0	0	1	0	1	0	1	0	1	1	1	1	0	0	0	0	0	1	0	0	1	1	1	0	1	0	1	1	1	0	1	0	1	1	0	1	0	1	0	0	0	1	1	1	0	0	0
1	1	0	1	1	1	0	1	1	0	1	1	1	1	1	0	1	1	0	1	1	0	1	1	1	1	0	0	1	1	1	1	0	0	1	1	0	1	1	1	1	1	1	1	1	1	1	0	1	0
1	1	1	1	0	1	1	1	1	1	0	1	1	1	1	0	0	0	1	0	1	0	0	1	1	1	0	1	1	0	1	1	1	1	1	1	1	0	0	1	0	1	1	1	1	1	0	1	0	0
0	1	0	0	1	1	0	1	1	0	0	1	1	1	1	1	0	0	1	1	0	0	1	0	1	1	0	0	1	0	1	1	1	1	0	1	0	0	1	0	1	0	1	1	1	1	1	1	0	0
1	1	0	0	1	1	1	1	1	0	0	0	1	1	1	0	0	0	1	1	0	0	0	1	0	1	0	0	1	0	1	0	0	1	1	1	0	1	1	0	1	0	1	1	1	1	0	1	0	0
1	1	0	0	1	1	0	0	1	1	0	1	0	1	1	0	0	0	0	1	0	0	1	1	0	0	0	0	0	0	1	1	0	0	0	1	1	1	1	0	1	0	1	0	1	1	0	1	0	0
1	1	0	0	0	1	1	1	0	1	0	0	0	1	0	0	1	1	0	0	0	0	0	1	1	1	0	1	1	1	1	1	0	1	1	1	0	0	1	0	1	1	1	0	1	1	1	1	1	1
1	1	1	1	1	1	1	0	1	0	0	1	1	1	1	1	0	0	0	1	1	0	1	1	1	1	0	0	1	1	1	1	1	1	1	1	1	1	1	0	1	1	1	1	1	1	1	0	1	1
0	1	0	0	0	1	1	0	0	0	1	1	1	1	1	1	0	0	0	1	0	0	0	0	1	0	0	0	1	0	1	1	0	0	1	0	1	0	1	0	1	1	1	0	1	1	1	1	0	0
1	1	1	0	0	1	0	1	1	1	0	1	0	1	1	0	0	0	1	0	1	1	0	1	1	1	0	1	1	0	1	1	1	0	1	0	1	0	0	0	0	1	1	0	1	1	0	0	0	0
0	1	0	1	1	1	1	1	0	0	0	1	1	1	1	0	0	1	0	1	0	0	1	1	1	1	0	1	1	0	1	1	1	1	1	1	0	1	0	0	1	1	1	0	1	1	0	0	1	0
1	1	1	0	1	1	1	0	1	0	0	1	1	1	1	1	0	1	1	0	0	0	1	0	1	1	0	1	1	1	1	0	1	0	1	1	0	0	0	0	1	0	1	0	1	1	0	0	0	1
1	1	0	0	1	1	1	1	1	0	0	1	1	1	1	0	0	0	0	1	0	0	0	1	1	1	1	1	1	0	1	1	0	1	0	1	1	1	1	0	1	0	1	1	1	1	1	0	1	0
0	0	0	0	1	0	0	1	0	1	1	0	0	0	1	1	0	0	0	0	0	0	0	0	1	0	0	1	0	0	1	0	1	1	0	0	1	1	0	1	1	1	0	0	1	0	0	0	0	0
1	1	0	1	1	1	1	1	1	1	1	1	1	1	1	1	1	0	0	1	1	0	1	1	1	1	0	1	1	0	1	1	1	1	0	1	1	1	1	1	1	1	1	1	1	1	1	1	1	1
0	0	0	1	1	1	0	1	0	0	0	1	1	1	1	0	0	0	0	1	0	0	1	1	0	1	0	1	1	1	1	1	1	0	1	1	1	1	1	1	1	1	1	1	1	1	1	0	0	1
1	1	1	0	1	1	0	1	1	1	0	1	1	1	1	0	0	0	1	1	0	0	0	0	1	0	0	0	1	1	0	1	0	0	1	1	1	1	1	0	1	1	1	1	1	1	0	1	0	0
0	0	0	0	0	1	0	1	0	0	0	1	0	0	1	1	0	0	1	1	0	0	0	0	0	0	0	1	0	0	1	0	0	0	0	1	0	1	0	1	1	0	0	0	1	1	0	0	0	0
0	0	0	0	1	1	0	0	1	1	0	1	1	1	1	1	0	1	1	1	1	0	1	0	1	1	1	1	1	1	1	1	0	1	1	1	0	1	1	0	1	1	1	0	1	1	0	1	1	0
1	1	0	0	1	1	1	0	0	0	0	1	1	1	1	1	0	0	0	0	1	0	0	0	1	1	0	0	1	1	1	1	1	0	0	1	1	1	1	1	1	0	1	1	1	1	1	1	1	1
1	0	0	0	0	0	0	1	1	0	0	1	0	0	1	0	0	0	1	1	0	0	1	0	1	1	0	1	0	0	1	1	0	1	0	1	1	1	0	1	1	1	1	1	1	0	0	1	0	0
1	1	0	1	1	1	1	1	1	1	1	1	1	1	1	1	1	0	0	1	1	0	1	1	1	1	0	1	1	0	1	1	1	1	0	1	1	1	1	0	1	1	1	1	1	1	1	1	1	1
0	1	0	0	1	0	0	0	0	0	0	0	0	1	1	0	0	1	0	0	0	1	1	0	0	0	1	1	1	0	0	1	0	0	1	0	0	0	1	1	1	0	0	0	1	0	1	0	1	1
0	1	0	0	1	0	0	1	1	1	0	1	0	1	1	0	0	1	1	1	1	0	1	1	0	0	0	0	0	0	1	1	1	1	1	1	1	0	0	0	1	1	1	1	1	1	0	0	1	1
0	0	0	1	1	0	1	0	1	1	1	1	0	0	1	0	0	1	0	0	0	1	0	0	0	1	0	0	1	1	1	0	1	0	1	0	0	0	1	0	0	1	1	0	1	1	0	0	0	1
1	1	1	1	1	1	0	1	0	0	0	0	1	0	0	1	0	0	0	1	1	0	0	0	0	1	0	0	1	0	1	0	0	0	1	0	1	0	0	0	1	1	1	1	1	1	0	0	1	1
0	1	1	1	0	1	1	1	1	1	0	1	1	1	1	0	0	0	1	0	1	0	0	1	1	1	0	1	1	0	1	1	1	1	1	1	1	0	0	1	1	1	1	1	1	1	0	1	0	0
1	1	0	1	1	1	1	0	1	0	1	1	1	1	1	0	0	0	0	1	0	0	1	1	1	0	0	0	1	0	1	1	1	1	1	1	1	1	1	1	1	0	0	0	1	1	1	1	0	0
1	1	0	1	1	1	1	1	0	0	0	1	1	1	1	0	0	1	0	1	0	0	1	1	1	0	0	1	1	1	1	1	0	0	1	1	0	1	1	0	1	1	0	0	1	1	1	1	1	0
0	0	0	0	0	0	0	1	0	0	0	0	0	1	1	0	1	1	0	1	0	0	0	1	1	1	0	1	0	0	1	1	0	0	1	1	1	0	0	1	1	1	1	1	1	0	1	1	1	0
0	1	0	0	1	1	1	0	0	1	0	1	1	1	1	0	0	0	1	1	0	0	1	1	1	1	0	1	1	0	1	1	0	0	1	1	0	0	1	0	1	1	1	1	1	0	0	1	0	0
1	1	0	1	0	1	1	0	0	0	0	1	1	1	1	1	1	1	0	1	1	0	1	1	1	1	0	1	1	1	1	1	1	1	0	1	1	1	1	1	1	0	0	1	1	1	1	1	1	1
0	0	0	0	0	1	0	1	1	0	1	1	0	0	1	0	0	0	0	0	0	1	0	0	0	1	0	0	0	1	1	0	0	0	1	0	0	0	0	0	0	1	0	0	1	1	0	0	0	0
0	1	0	0	1	1	1	1	0	0	1	1	1	1	1	1	0	0	0	1	0	0	0	1	1	1	0	1	1	0	1	1	0	1	0	1	1	0	1	0	1	0	1	1	1	1	1	0	0	0
1	0	0	0	1	1	0	0	1	0	1	1	0	1	1	0	0	0	0	1	0	1	0	0	0	1	0	0	0	0	0	1	1	0	1	0	0	1	0	0	1	0	1	1	1	1	0	0	1	1
1	1	0	1	1	1	0	1	0	1	1	1	1	1	1	0	1	0	1	1	1	0	1	1	1	1	0	1	1	1	1	1	0	1	0	1	0	1	1	0	1	1	1	1	1	1	1	1	0	1
1	1	0	1	1	1	1	1	0	0	0	1	1	1	1	0	1	0	1	1	1	0	1	1	1	0	0	1	1	0	0	1	0	1	1	1	1	1	1	0	1	1	1	0	1	1	1	1	1	0
1	1	0	1	1	1	1	1	0	0	0	0	1	1	1	0	1	1	0	1	0	1	1	1	1	1	0	0	1	1	1	1	1	1	0	0	0	1	0	0	1	1	1	1	1	1	1	0	1	1
0	1	0	0	0	1	0	1	0	0	1	1	1	1	1	1	0	1	1	0	0	0	1	1	1	1	0	1	1	0	1	1	1	1	1	1	1	0	1	1	1	1	1	1	1	1	0	1	0	1
1	1	0	0	0	1	0	1	1	0	1	1	1	0	1	1	1	0	1	1	0	0	1	1	1	1	1	1	1	0	1	0	1	1	1	0	1	1	1	0	1	1	0	1	0	1	0	1	1	0
1	1	0	0	1	1	0	0	1	1	0	1	0	0	0	0	0	0	0	1	0	1	0	0	1	1	0	1	0	0	1	1	0	0	0	1	1	1	0	1	1	0	1	0	1	1	0	0	0	0
1	0	0	1	1	0	1	0	0	0	1	1	0	0	0	0	0	0	0	1	0	1	0	0	0	0	0	0	0	0	0	0	0	0	0	0	1	0	0	0	1	0	1	1	1	1	1	1	1	0
1	1	0	1	0	1	0	0	1	1	0	1	0	1	0	0	0	0	1	0	0	0	0	1	1	0	0	0	1	0	0	1	0	0	0	0	1	1	1	0	1	1	1	0	1	1	1	1	0	1
1	0	0	0	1	0	0	0	0	0	1	1	1	1	1	0	0	0	1	1	0	0	0	0	0	0	0	1	1	0	0	0	0	0	1	0	1	0	0	0	0	0	1	1	1	0	0	1	0	0
1	1	0	0	1	0	1	0	0	0	0	1	1	1	0	1	0	0	1	1	0	0	1	1	0	0	1	1	1	0	1	0	1	0	1	1	1	1	1	1	1	1	1	0	1	0	1	0	0	1
1	0	0	0	0	0	0	1	0	1	0	0	0	1	1	0	0	0	1	1	1	0	0	1	1	0	1	1	1	0	1	0	0	0	1	0	1	0	0	1	1	0	1	1	1	1	0	1	1	1
1	1	1	1	0	1	1	0	1	1	1	1	0	1	0	0	0	0	1	0	1	0	1	1	1	0	1	0	0	0	1	1	1	0	1	0	0	0	1	0	1	1	1	1	1	1	1	1	1	0
0	1	0	0	0	0	0	0	1	0	1	1	1	1	1	0	1	0	1	1	0	1	1	0	1	0	1	1	0	0	0	0	0	0	1	0	0	0	1	0	1	1	1	1	1	1	1	1	0	0
0	1	1	0	1	1	0	0	1	0	1	1	1	1	0	0	0	0	0	1	0	0	0	1	0	1	1	1	1	0	1	1	0	0	1	0	1	0	1	1	1	1	1	1	1	1	0	0	0	0
1	1	0	1	1	0	0	1	1	0	0	1	1	1	1	0	1	1	0	1	0	1	0	0	1	0	0	1	1	1	0	1	0	1	1	1	1	0	1	0	1	1	0	0	1	1	0	1	1	1
1	1	0	1	1	1	1	0	1	0	0	1	1	1	0	0	0	1	1	1	0	0	1	1	1	1	1	1	1	0	1	1	0	1	1	1	1	0	1	1	1	1	1	1	1	1	0	1	1	1
1	1	1	1	0	1	0	0	1	0	0	1	1	1	1	1	0	0	1	0	1	1	0	0	0	0	1	0	1	0	1	1	0	1	0	1	1	1	1	1	1	1	1	0	1	1	1	1	1	0
0	1	0	1	0	1	1	1	1	1	1	1	1	1	1	0	1	0	1	1	0	0	0	1	1	1	1	1	1	0	1	1	1	1	1	1	1	1	1	1	1	1	1	1	1	1	1	0	1	1
0	1	0	1	0	1	0	0	0	0	0	0	1	1	1	0	1	0	0	1	0	0	0	0	0	0	0	1	0	0	1	1	0	0	1	1	0	0	1	0	1	0	1	1	1	0	0	0	0	0
0	1	1	0	0	0	1	0	1	1	1	1	0	1	0	0	1	0	1	1	0	0	0	1	1	1	0	1	1	0	1	1	0	1	1	1	0	0	1	0	1	1	1	1	0	1	1	1	0	0
1	1	0	0	1	1	1	0	1	1	0	1	1	1	0	0	1	0	0	1	0	0	1	1	1	1	1	1	1	0	1	1	0	0	1	1	1	1	1	0	1	1	1	1	1	1	0	0	1	1
1	1	1	1	1	1	1	0	1	1	1	1	1	1	1	0	1	1	1	1	1	0	1	1	1	1	1	1	1	1	1	1	1	1	1	1	1	1	1	0	1	1	1	0	1	1	1	0	1	1
1	1	0	1	1	0	1	1	1	0	1	1	1	1	1	0	1	1	1	1	1	1	0	1	1	0	1	1	1	0	1	1	0	1	1	1	1	1	1	1	1	0	1	1	1	1	1	1	1	1
1	1	0	0	0	0	0	0	1	0	0	1	1	1	0	0	0	1	0	1	0	1	0	0	1	0	0	0	1	1	1	1	0	0	0	1	1	0	1	0	1	0	1	1	1	1	1	1	0	1
1	1	1	1	0	1	0	1	1	0	0	0	1	1	1	1	0	0	1	1	0	1	0	1	1	0	0	1	1	0	1	1	1	0	1	1	1	0	1	1	1	0	1	1	1	1	1	0	1	1
1	1	0	0	0	1	0	0	1	0	0	1	1	1	0	1	0	1	0	1	0	0	0	1	0	0	0	1	0	0	0	1	1	0	1	0	0	0	0	1	1	1	1	1	1	1	0	1	1	0
1	1	0	1	0	1	0	0	0	1	0	1	1	1	0	0	0	0	1	1	0	0	0	1	1	1	0	1	1	1	1	1	1	1	0	1	0	0	1	0	1	1	1	0	1	1	1	1	0	0
1	1	0	1	1	1	1	0	1	0	1	1	1	1	1	0	1	1	1	1	1	0	1	0	1	1	1	1	1	1	0	1	1	1	1	1	1	0	1	0	1	0	1	1	1	0	1	1	1	1
1	1	0	0	1	1	0	0	1	0	0	1	0	1	0	0	1	0	0	1	0	0	0	0	0	1	0	1	1	1	0	1	0	0	1	1	0	1	0	1	1	0	1	1	1	1	0	0	1	1
1	1	1	1	0	1	1	1	1	0	0	1	1	1	1	0	0	1	1	1	1	0	0	0	1	0	0	0	1	0	0	1	0	1	1	1	0	0	1	0	1	0	1	1	1	0	1	1	1	1
1	1	1	0	1	1	1	0	1	0	0	0	1	1	1	0	1	0	1	1	0	0	1	1	1	1	0	1	1	0	1	0	0	0	0	1	0	1	1	0	1	0	0	1	1	1	0	1	0	0
1	1	1	0	0	1	0	0	1	0	0	1	1	1	1	0	0	0	1	1	0	0	0	1	1	0	1	1	1	1	1	1	1	0	1	1	1	1	1	1	1	1	1	1	1	0	1	0	1	0
0	0	0	1	1	0	0	0	0	0	0	0	1	1	1	0	0	0	1	1	0	0	0	1	1	0	0	0	1	1	1	0	0	0	0	0	1	1	1	1	1	1	1	0	1	0	0	1	0	1
0	1	0	0	0	0	1	1	1	0	0	1	1	1	1	1	0	0	1	1	0	0	0	1	1	0	1	0	1	0	0	0	1	1	1	1	1	1	0	1	1	1	1	1	1	0	0	0	1	0
1	1	0	1	0	1	1	0	1	0	0	1	1	1	1	0	1	1	1	1	1	0	0	0	1	0	0	0	1	0	1	0	1	1	1	1	1	0	1	1	1	0	0	1	1	0	1	0	0	1
1	1	0	0	1	1	0	0	1	1	1	1	1	1	1	0	0	0	1	1	1	0	0	1	0	0	0	0	1	1	1	0	0	0	1	1	1	0	1	0	1	1	1	1	1	1	0	1	0	1
1	1	0	0	1	0	0	0	1	0	0	1	1	1	0	0	0	0	0	1	1	0	0	1	1	1	0	1	0	0	0	1	0	0	1	1	1	1	0	1	1	0	1	1	1	1	0	1	0	1
1	1	0	0	1	1	1	0	1	0	0	1	1	1	1	0	0	0	0	1	0	0	0	0	1	1	0	1	1	0	0	1	0	0	1	1	0	0	1	0	1	1	1	1	1	1	0	0	1	1
1	1	1	0	0	1	0	0	1	0	0	1	1	1	1	0	0	0	0	1	0	0	0	0	0	0	0	0	1	0	1	0	1	0	1	1	1	0	1	1	1	0	1	1	1	0	1	0	0	0
1	1	0	1	0	1	0	0	1	0	0	1	0	1	0	0	0	0	0	1	0	0	0	0	1	1	0	0	1	0	1	1	0	1	1	1	0	0	1	1	1	1	1	1	1	1	0	1	1	1
1	1	0	1	1	0	1	0	1	0	1	1	1	1	1	0	1	0	0	1	1	0	1	1	1	1	1	1	1	1	1	1	0	1	1	1	1	1	1	0	1	1	1	1	1	1	1	0	1	1
0	1	0	1	1	1	0	0	0	1	0	1	1	1	1	0	0	0	0	1	0	0	0	0	0	1	1	0	1	1	0	1	0	0	1	1	1	0	1	0	1	0	1	1	1	0	0	1	0	0
1	1	0	1	1	1	1	0	1	0	1	1	1	1	1	0	1	1	1	1	1	1	1	1	1	0	1	1	1	1	1	1	1	1	1	1	0	1	1	0	1	0	1	1	1	1	1	1	1	1
1	1	0	0	0	0	0	1	1	1	1	1	1	1	0	0	0	0	0	1	0	0	1	0	1	1	0	1	1	0	1	1	0	0	1	0	1	0	1	0	1	1	1	1	1	1	0	0	0	1
1	1	1	1	0	1	1	1	1	0	1	1	1	1	0	1	0	0	0	1	0	0	1	1	1	1	1	1	1	0	1	1	0	1	0	1	1	1	1	0	1	1	1	1	1	1	1	0	0	0
1	0	1	1	1	0	0	0	1	0	0	1	1	0	1	0	0	0	0	0	1	0	0	0	1	1	1	1	0	0	1	0	0	0	1	1	0	0	1	0	1	0	0	1	0	1	0	0	0	0
1	0	0	1	1	0	1	0	1	1	1	1	1	1	1	0	0	0	0	1	1	1	0	1	0	0	0	1	1	0	1	1	0	0	1	1	1	0	1	0	1	0	1	1	1	1	0	1	1	1
1	1	0	1	0	0	0	0	1	0	1	0	1	1	0	0	1	0	0	1	0	0	1	0	1	0	1	1	1	0	1	1	1	1	1	1	0	0	1	1	1	1	1	1	1	1	1	0	1	1
1	1	0	1	0	1	0	0	1	0	0	1	1	1	1	1	1	0	0	1	0	0	0	1	1	0	1	1	1	1	1	1	0	1	0	1	1	1	1	0	1	0	1	1	1	1	0	0	1	0
1	1	0	0	0	1	0	1	1	0	0	1	1	1	0	0	1	0	0	1	0	0	0	1	1	1	0	1	1	0	1	1	1	0	1	0	1	0	1	1	1	1	1	1	1	1	1	1	1	1
0	1	0	0	0	1	0	0	1	1	0	0	1	1	0	1	0	0	1	1	0	1	0	1	1	1	1	1	1	0	1	0	1	1	1	1	1	0	1	1	1	1	1	1	1	0	1	1	0	0
0	1	0	0	1	0	1	0	1	0	0	0	1	1	0	0	1	0	1	1	0	0	1	1	0	1	0	1	1	0	1	0	0	0	0	1	1	0	1	1	1	1	1	0	1	1	0	1	0	0
1	1	1	0	0	1	1	0	1	0	1	0	1	1	0	1	1	0	1	1	0	0	0	0	1	0	1	1	0	0	0	0	0	0	0	0	1	0	1	0	0	0	1	0	1	1	0	1	0	1
1	1	0	0	0	1	1	0	0	0	1	1	1	1	1	0	1	0	1	1	0	0	0	1	1	1	1	1	1	0	1	1	0	1	1	1	1	0	1	0	1	1	1	1	1	1	1	0	0	1
0	1	0	1	1	1	0	0	1	0	0	1	1	1	0	0	0	1	0	1	0	1	0	1	1	0	0	0	1	1	1	1	1	0	1	1	1	0	0	1	1	1	1	1	1	1	1	0	0	1
1	1	0	1	1	1	1	1	1	0	1	1	1	1	1	0	0	0	1	1	0	0	1	0	1	0	1	1	1	0	1	1	0	0	1	1	1	1	1	1	1	0	0	0	1	1	0	1	0	0
1	1	0	0	0	1	1	0	0	0	1	1	1	1	0	1	1	1	0	1	1	0	1	0	1	0	1	1	1	1	1	1	0	1	1	1	1	1	1	0	1	1	1	1	1	1	0	1	1	0
0	1	0	0	1	1	0	1	1	1	0	1	0	1	1	0	0	0	1	1	0	0	0	1	1	1	0	1	0	1	0	1	0	0	1	0	1	1	1	1	1	1	1	1	1	0	1	1	0	0
0	1	0	0	0	1	0	0	0	0	1	1	0	0	0	0	0	0	0	0	0	0	0	0	1	1	0	1	1	0	1	0	0	1	1	1	1	1	0	0	1	1	1	1	1	1	0	1	0	0
1	0	0	1	0	1	1	1	1	0	0	1	1	1	0	0	0	0	1	1	0	0	0	0	1	1	0	1	1	0	1	1	0	0	1	1	1	0	1	0	1	0	1	1	1	1	1	0	1	0
0	0	0	1	0	0	1	0	1	0	0	0	0	1	0	0	0	0	1	1	0	0	0	0	0	0	0	1	0	0	1	1	0	0	1	0	0	0	1	0	1	1	1	0	1	0	1	0	0	0
1	1	0	0	0	1	0	0	0	1	0	1	0	1	0	0	1	1	0	1	0	1	0	0	1	1	0	1	1	0	1	1	0	1	0	1	0	0	1	0	1	1	1	0	1	1	0	0	1	0
1	1	0	1	0	1	0	1	1	0	0	1	1	1	0	1	1	0	1	0	1	0	0	1	1	1	0	0	1	0	1	1	0	0	0	1	1	0	1	0	1	1	1	0	0	0	0	1	0	0
1	1	0	0	0	1	1	0	0	0	0	1	1	1	1	0	0	0	1	1	1	0	0	1	1	1	0	1	0	0	1	1	0	0	1	1	1	0	1	0	1	1	1	1	1	0	1	0	1	0
1	1	0	0	0	1	1	1	0	1	1	1	1	1	0	0	0	0	1	1	0	0	0	1	1	1	0	1	1	0	1	1	0	1	1	1	1	0	1	0	1	1	1	0	1	1	1	1	1	1
0	1	1	1	0	1	1	1	1	1	0	1	1	1	0	0	1	1	1	1	0	0	1	1	1	0	0	1	1	1	1	1	0	0	0	1	1	0	1	0	1	1	1	0	1	1	0	1	0	0
1	1	0	1	0	0	1	1	0	0	0	1	0	1	1	1	1	0	0	1	0	0	0	0	0	0	0	0	0	0	1	1	1	0	0	1	0	0	1	0	1	1	1	1	1	0	1	0	1	1
0	1	1	0	0	0	0	1	0	0	0	1	1	1	1	0	0	0	0	1	0	0	0	1	0	0	0	0	0	0	1	0	0	0	1	1	1	0	1	1	1	1	1	1	1	0	0	0	0	1
1	0	0	0	0	1	1	1	0	1	0	0	1	1	0	0	1	0	0	1	0	1	1	0	1	0	0	1	1	0	1	0	0	1	1	1	1	1	0	0	1	1	1	1	1	1	1	0	1	1
1	1	0	1	0	1	0	1	0	1	0	1	0	1	0	1	0	0	1	1	1	1	0	0	0	0	0	1	0	1	1	0	0	1	1	1	0	0	1	0	1	1	1	1	1	0	1	1	0	0
1	0	0	1	0	1	0	0	0	1	0	1	1	1	1	0	1	1	1	1	1	0	0	1	1	0	0	1	1	0	1	1	0	0	0	1	0	0	0	0	1	1	1	1	1	0	1	0	0	1
1	1	1	1	1	1	0	0	0	0	0	1	1	1	1	0	0	0	0	1	1	0	1	0	1	1	0	1	1	1	1	1	1	1	0	1	1	1	1	1	1	1	1	0	1	1	0	0	1	1
1	1	1	1	0	1	1	1	1	1	0	1	1	1	1	0	0	0	1	1	0	0	1	0	0	0	1	0	1	0	1	1	0	1	1	1	1	0	1	0	1	1	1	0	1	1	0	1	0	1
1	1	1	0	0	1	1	1	1	0	0	0	0	1	1	0	0	0	0	1	1	0	0	1	0	1	0	0	1	1	1	0	0	1	0	1	1	0	1	0	1	1	1	1	1	1	1	0	1	0
1	1	0	1	0	1	0	1	0	0	0	1	1	1	1	0	0	1	0	1	0	0	1	0	1	0	0	1	0	0	1	0	0	1	1	1	1	0	1	0	1	1	1	1	1	0	0	0	1	0
1	1	1	0	0	0	0	1	0	0	0	1	0	1	1	0	0	0	1	1	1	0	0	0	0	0	0	1	0	1	1	0	0	0	0	1	1	0	1	0	1	1	1	1	1	1	1	0	0	1
1	0	0	0	1	1	1	0	1	0	0	1	1	1	0	0	0	0	1	1	1	0	1	0	0	0	0	1	1	0	1	1	0	0	1	1	1	0	0	0	1	1	0	1	1	1	1	1	1	0
1	1	1	0	0	1	0	1	0	1	0	1	1	1	0	0	0	0	0	1	0	0	0	0	1	0	1	1	1	0	0	1	0	0	0	1	1	0	1	0	1	0	1	1	1	1	1	0	1	1
1	1	0	1	1	1	1	0	1	0	1	1	1	1	0	0	0	1	0	1	1	0	1	0	1	0	1	1	1	1	1	1	1	1	1	1	1	1	1	0	1	0	1	1	1	1	1	0	1	1
1	1	0	0	0	1	0	0	1	0	0	1	0	1	0	0	1	0	0	0	0	0	0	0	1	1	0	1	1	0	0	1	0	1	1	0	1	1	1	0	1	1	1	1	1	0	1	0	1	0
0	0	1	0	0	1	0	0	1	0	0	1	0	1	0	0	0	0	1	1	1	0	0	0	0	1	0	1	1	0	0	1	0	1	1	0	0	0	1	0	1	0	1	1	1	1	0	0	1	1
1	0	0	1	0	0	0	1	0	0	0	1	0	1	1	1	0	0	1	1	0	0	0	1	1	1	0	0	1	0	1	1	0	0	1	0	1	1	1	0	1	1	1	1	1	1	1	1	0	1
0	1	0	0	1	0	0	0	0	0	0	0	0	1	0	0	0	0	0	1	1	0	0	0	0	0	0	0	0	0	1	0	1	0	0	1	0	1	0	0	1	1	1	1	1	0	1	0	1	1
1	1	0	1	0	1	0	0	0	0	1	1	1	1	0	0	0	0	0	1	1	0	0	0	0	1	0	1	1	0	1	0	0	1	1	1	1	1	1	0	1	1	1	1	1	1	1	0	0	1
0	1	0	1	1	1	0	0	0	0	0	1	1	1	0	1	1	0	0	1	0	0	0	0	1	1	0	1	1	1	0	1	0	1	1	1	1	0	1	0	1	1	1	0	1	1	1	0	1	0
1	1	0	1	1	1	1	1	0	0	0	1	1	1	1	0	1	1	1	1	1	0	0	0	1	0	1	1	1	1	0	0	0	1	1	1	1	0	1	0	1	1	1	1	1	1	1	1	1	1
1	1	1	0	1	0	0	1	0	0	0	1	1	1	1	0	0	0	1	0	1	0	0	1	1	1	0	1	1	0	1	1	0	0	1	0	1	0	1	0	1	1	0	1	1	1	0	0	1	1
1	1	0	0	1	1	0	1	0	1	0	1	1	1	1	0	0	0	0	0	1	0	0	1	1	1	1	1	1	0	1	0	1	1	0	1	1	1	1	0	1	1	1	0	1	1	1	0	1	0
1	1	0	1	1	1	1	0	0	0	0	1	1	1	0	0	0	0	0	1	1	1	1	0	0	1	0	1	1	1	1	1	1	0	0	1	0	0	1	0	1	0	0	0	1	1	1	1	0	0
1	1	1	1	1	0	1	0	1	0	1	0	1	1	0	0	1	1	0	0	1	0	0	1	1	0	1	1	1	0	1	0	0	0	0	0	1	0	1	1	1	1	1	0	1	0	0	1	0	0
1	1	0	1	1	1	0	0	0	1	0	1	1	1	0	0	0	0	0	1	0	0	0	1	1	1	0	1	0	0	1	0	0	0	0	0	0	0	1	0	1	1	1	1	1	0	1	0	1	1
1	1	0	1	0	1	0	0	1	0	0	1	1	1	0	0	0	0	0	1	1	0	0	1	0	0	0	1	0	1	0	1	0	1	1	1	1	0	1	0	1	1	1	0	1	1	1	0	1	0
1	1	0	0	0	1	0	0	1	1	0	1	1	0	1	0	0	0	0	1	0	0	0	1	0	0	0	1	1	0	1	0	1	0	0	1	1	0	1	0	1	0	1	0	1	1	1	0	1	1
1	1	0	1	1	1	0	1	0	1	0	1	1	1	1	0	1	0	0	1	1	0	0	0	1	0	1	1	1	1	0	1	0	1	0	1	1	0	1	0	1	1	1	1	1	1	1	0	1	1
1	1	0	0	0	0	0	1	0	0	0	1	1	1	0	1	0	0	1	1	1	0	1	1	1	1	0	1	1	1	1	0	1	1	1	1	1	1	1	0	1	1	1	1	1	1	0	0	0	1
1	0	0	1	0	0	0	1	0	1	0	1	1	0	0	0	0	0	1	1	0	0	0	0	1	0	0	0	1	0	1	0	0	0	0	0	1	1	1	1	1	0	1	1	1	0	1	1	0	0
1	1	0	0	0	1	1	1	0	1	0	1	1	1	1	0	1	1	1	1	0	0	0	1	0	1	0	1	1	1	1	0	0	1	1	1	1	1	1	0	1	1	1	1	1	1	1	0	0	1
1	1	0	1	1	1	1	0	0	0	0	1	1	1	0	1	0	1	0	1	1	0	0	1	1	1	1	1	1	0	1	1	1	0	0	1	0	0	1	0	1	1	1	0	1	1	0	0	1	1
1	1	1	1	0	1	1	1	0	0	0	1	1	1	1	0	0	1	1	1	1	0	0	0	1	1	1	0	1	1	1	1	0	1	1	1	1	1	1	0	1	1	1	0	0	1	1	0	0	1
1	1	0	1	1	0	1	0	0	1	0	1	0	1	1	0	1	0	1	1	1	0	0	0	1	1	1	1	1	0	0	1	0	0	1	1	0	0	1	0	1	1	1	1	1	1	0	1	1	1
1	0	0	0	0	1	0	0	0	0	0	1	1	1	0	0	0	0	1	1	0	0	0	1	1	1	0	1	0	0	1	1	0	0	0	0	1	0	1	0	1	0	1	1	1	1	0	1	0	0
1	1	0	1	1	1	1	1	1	1	0	1	0	1	1	0	1	0	1	1	0	0	0	0	1	1	1	1	1	1	1	1	0	1	1	0	1	1	1	0	1	1	1	0	1	1	1	0	1	1
0	1	0	0	0	1	0	1	0	1	1	1	1	1	1	0	0	0	0	0	0	0	0	1	1	1	0	1	0	0	0	1	0	0	0	1	0	1	0	1	1	1	1	0	1	0	0	0	0	0
1	1	0	1	0	1	0	1	0	1	0	1	1	0	0	0	1	0	1	1	1	0	0	1	0	1	0	1	0	0	1	0	1	1	1	1	1	0	0	0	1	0	1	1	1	1	0	0	1	0
1	1	0	0	1	1	1	1	0	0	0	1	1	1	1	0	0	1	0	1	0	0	0	0	0	0	1	0	1	0	1	1	0	0	0	1	1	0	1	0	1	0	1	1	1	0	1	0	1	1
1	1	1	1	0	1	0	1	0	1	0	1	1	1	1	0	0	0	1	0	1	0	1	1	1	1	1	1	1	0	1	1	0	1	1	1	0	0	0	0	1	1	1	1	1	1	0	0	1	1
1	1	0	0	1	1	1	1	0	1	0	1	1	1	1	0	0	0	0	1	1	0	0	0	0	1	0	1	1	0	1	1	0	1	0	1	0	1	1	0	1	1	1	1	1	1	1	0	1	0
1	1	1	0	1	1	1	1	0	0	0	1	1	1	1	1	0	0	0	1	0	0	0	0	1	0	0	1	1	0	1	0	0	0	1	0	1	0	1	0	1	0	1	0	1	1	1	0	1	1
1	1	1	0	0	1	0	0	0	1	0	1	1	1	0	0	0	0	0	1	1	0	1	0	1	1	0	1	1	0	1	1	0	0	0	0	0	0	1	0	1	1	1	1	1	1	0	0	0	0
1	1	0	1	0	1	1	1	1	0	0	1	1	1	0	0	1	1	1	1	1	0	1	0	1	1	0	1	1	0	1	1	1	1	0	1	1	1	1	0	1	1	1	1	1	0	1	0	1	1
1	1	0	1	1	1	0	0	0	0	0	1	1	1	1	0	0	0	0	1	0	0	1	1	1	0	1	1	1	0	1	0	1	1	1	0	1	0	1	0	1	0	1	0	1	1	1	0	1	1
1	1	0	0	1	1	0	0	1	1	0	0	1	1	0	1	0	0	0	1	0	0	0	1	1	1	1	1	1	0	0	0	0	1	0	1	1	0	1	0	1	1	0	1	1	0	1	1	1	1
1	0	0	1	0	1	1	1	1	1	0	0	1	0	0	1	0	0	1	1	0	0	1	1	0	0	0	0	0	0	1	1	0	0	1	0	1	0	1	0	1	1	1	1	1	0	0	1	0	1
0	0	0	1	0	0	0	0	1	0	0	1	0	1	1	0	0	1	0	0	0	1	1	1	0	1	0	0	0	0	1	0	0	0	0	0	0	1	0	0	1	1	0	1	1	0	0	0	0	0
1	1	1	1	0	1	0	0	0	1	1	1	0	1	0	0	0	0	0	1	1	0	0	1	0	1	0	0	1	1	1	1	1	1	0	1	1	0	1	0	1	0	1	1	0	1	0	1	1	1
1	1	0	0	0	0	1	1	1	1	0	0	0	1	1	0	0	1	1	1	0	0	0	0	1	0	0	0	0	0	1	1	0	1	0	1	1	0	1	1	1	1	0	1	1	1	0	0	0	1
1	1	1	0	0	1	0	1	1	0	0	1	0	1	1	0	0	1	0	1	1	0	0	1	1	1	0	1	1	0	0	1	1	1	0	1	1	1	1	0	1	1	1	1	1	1	0	0	1	1
1	1	1	0	0	1	1	1	1	0	1	1	1	1	1	1	1	1	1	1	1	1	1	0	1	0	0	1	1	0	0	1	0	1	1	1	0	0	0	0	1	1	1	1	1	1	1	0	0	1
1	1	0	0	0	0	1	1	1	1	0	0	1	1	0	0	1	0	1	1	1	0	0	0	1	1	1	1	1	0	1	1	1	1	0	1	1	1	1	1	1	0	1	1	1	1	1	1	1	1
1	1	0	0	0	1	1	1	0	1	0	1	0	1	1	0	0	0	0	1	0	0	1	0	1	0	0	1	0	1	1	1	1	0	1	1	1	0	0	0	1	0	0	1	1	1	0	1	1	1
1	0	1	1	1	1	1	0	1	0	0	1	1	1	1	0	0	1	1	1	0	0	0	0	0	0	0	1	1	1	1	0	0	1	0	1	0	0	1	0	1	1	1	1	1	1	0	0	0	1
0	1	1	0	1	1	1	1	1	0	0	0	1	1	1	0	0	0	1	1	1	0	0	1	1	0	0	1	1	0	1	0	1	1	1	1	1	0	1	0	1	1	1	0	1	1	1	1	1	1
1	0	0	1	0	1	1	0	1	0	0	0	0	1	1	0	0	1	0	0	1	0	1	1	0	0	0	1	0	0	1	1	0	0	0	1	1	0	1	0	1	1	0	1	1	1	1	1	0	1
1	1	0	0	1	1	0	0	0	0	0	1	1	1	1	0	0	1	1	1	0	0	1	0	0	0	0	1	0	0	0	1	0	0	1	0	1	1	0	1	1	1	1	1	1	1	0	0	0	1
1	1	0	0	1	1	1	1	0	0	0	1	1	1	1	1	0	1	0	1	1	0	0	0	1	1	0	1	0	0	0	0	1	0	1	1	1	0	1	0	1	1	1	1	1	0	1	0	0	0
1	1	0	0	1	1	1	1	1	0	0	1	1	0	1	0	0	0	1	1	0	1	1	1	1	1	0	1	0	0	1	1	0	1	1	1	1	0	1	1	1	0	1	1	1	1	1	0	1	0
0	0	0	1	0	0	0	0	0	0	0	1	0	0	1	0	0	0	1	1	1	0	0	0	0	0	0	1	0	1	0	0	0	0	0	1	1	0	1	1	1	1	0	1	1	1	1	0	0	1
0	1	0	0	0	1	0	1	0	0	0	1	0	1	0	1	0	0	0	1	0	0	1	0	1	1	0	1	0	0	1	1	0	0	1	1	1	0	0	0	1	0	1	0	1	1	0	0	0	0
0	1	0	0	1	0	1	1	1	1	0	1	1	1	0	0	0	0	0	1	1	1	1	0	1	1	0	1	1	0	1	1	0	1	1	1	1	1	1	0	1	1	1	0	1	1	1	0	0	1
1	1	0	1	1	1	1	1	1	0	1	1	1	1	1	0	1	1	0	1	1	0	1	1	1	0	0	1	1	1	1	1	0	1	1	1	1	0	0	0	1	1	0	1	1	1	1	1	1	1
1	1	0	0	0	1	1	1	1	0	0	1	0	1	1	0	0	1	1	1	0	0	0	0	0	0	1	0	1	0	1	1	0	1	1	1	0	1	1	1	1	1	1	1	1	1	0	1	1	1
1	1	0	0	1	1	1	0	0	1	0	1	1	1	1	0	1	0	0	1	0	0	1	1	1	1	0	0	1	0	1	1	0	1	1	1	1	1	1	0	1	1	1	1	1	1	0	1	0	1
1	1	1	1	0	0	1	0	1	0	1	1	1	1	0	1	0	1	1	1	0	1	0	0	1	1	0	1	1	0	0	1	1	1	1	1	1	1	1	0	1	1	1	1	0	1	1	1	0	1
1	1	0	0	1	1	1	1	1	0	0	0	1	1	0	0	0	1	1	1	1	0	0	1	0	0	0	1	1	0	0	1	1	1	1	1	1	1	0	1	1	1	1	1	1	1	1	1	0	1
1	1	0	0	0	1	1	1	0	1	0	1	1	1	1	0	0	1	1	1	1	1	0	1	0	1	0	1	0	0	1	1	0	1	0	1	1	0	1	0	1	1	1	1	1	1	0	0	1	1
0	1	0	0	0	1	0	1	0	1	1	1	1	1	0	0	1	1	1	0	0	1	1	1	1	1	0	0	0	0	1	1	0	1	1	1	1	1	1	1	1	1	1	0	1	1	0	0	1	1
1	1	0	0	0	0	1	0	0	1	0	1	1	1	0	0	1	0	1	1	1	0	1	1	1	1	0	1	1	0	1	1	0	0	1	1	1	1	1	0	1	0	1	1	1	1	1	1	1	0
1	1	0	0	0	1	0	0	0	0	0	1	1	1	0	0	0	0	0	1	0	0	0	1	0	1	0	1	0	0	1	1	1	0	1	1	1	0	1	0	1	1	1	0	1	1	1	0	0	1
1	1	0	0	0	1	1	1	1	0	0	1	1	1	1	0	0	1	0	1	1	1	1	1	1	0	0	1	1	1	0	1	1	1	0	1	1	1	1	0	1	0	1	0	1	1	1	1	1	1
1	1	0	0	0	1	1	0	1	1	0	1	1	1	1	1	1	0	1	1	1	0	0	1	1	0	0	1	1	0	1	1	1	1	0	1	1	1	1	0	1	1	1	1	1	1	0	0	0	1
1	1	0	0	0	1	1	1	1	1	0	1	1	1	1	0	0	0	0	1	0	0	1	1	1	0	1	1	1	0	1	1	1	1	0	1	1	0	1	1	1	1	1	1	1	1	0	0	0	0
1	0	0	0	1	1	0	0	0	0	0	1	1	1	0	0	0	0	1	1	1	0	0	0	1	1	0	1	0	0	1	0	0	0	0	0	1	0	0	0	1	1	1	1	1	0	0	0	0	0
1	1	0	1	1	1	1	1	0	1	1	1	1	0	1	0	1	0	1	1	1	0	1	0	1	1	0	1	1	0	0	1	1	1	1	1	1	1	1	0	1	1	1	1	1	1	0	0	0	1
1	1	0	0	1	1	1	1	1	0	1	0	1	1	0	0	0	0	0	1	1	0	1	1	0	0	1	0	1	0	0	0	1	1	0	1	1	1	0	0	1	0	1	0	1	1	0	0	1	0
0	0	0	0	1	1	1	1	1	1	0	1	1	1	0	1	1	0	0	1	1	0	0	1	0	1	0	1	0	0	0	0	1	0	0	0	0	1	1	0	1	1	1	1	1	1	1	1	0	0
1	1	1	1	1	1	0	0	1	0	1	1	1	1	1	1	1	0	1	1	1	0	0	0	1	0	1	1	1	1	1	1	1	1	1	1	1	1	1	0	1	1	1	1	1	1	0	0	1	1
0	1	0	0	0	1	1	0	1	0	0	1	1	1	0	0	0	0	0	1	0	0	1	0	0	1	0	1	0	0	0	1	0	1	0	1	1	0	1	0	1	0	1	0	1	1	0	0	1	0
1	1	1	0	1	0	1	1	0	0	0	1	1	1	1	0	1	1	0	1	1	0	1	0	1	0	1	1	1	0	1	1	0	1	1	1	1	0	1	0	1	1	1	1	1	1	1	0	0	1
0	1	0	1	0	1	0	1	0	0	0	1	0	1	1	1	0	1	0	1	0	0	0	1	1	1	1	1	0	0	1	1	1	0	1	0	1	0	1	0	1	1	1	1	1	1	0	0	0	1
1	1	0	1	0	1	0	0	0	1	0	1	1	1	1	1	1	1	1	1	1	0	0	1	0	0	0	1	0	0	0	1	1	1	1	1	1	0	1	0	1	0	1	1	1	1	0	0	0	1
1	0	0	1	0	1	0	1	1	0	0	1	1	1	0	0	0	1	1	1	1	0	0	0	1	0	1	1	1	0	1	1	1	0	1	1	1	0	1	1	1	0	0	0	1	1	0	0	1	1
1	1	0	0	1	0	0	1	0	1	0	1	1	1	1	0	0	0	1	1	0	0	0	0	1	1	0	1	1	0	1	1	0	0	0	1	0	0	0	1	1	0	1	1	1	1	1	1	1	0
1	1	1	1	1	1	1	1	0	0	0	1	0	1	1	0	1	1	0	1	1	0	1	1	1	0	0	1	1	1	0	1	1	0	1	1	1	0	1	0	1	0	0	1	1	1	1	1	1	0
1	1	0	1	1	1	1	1	1	1	0	1	0	1	1	0	1	1	0	1	1	0	0	1	1	1	0	1	1	0	0	1	1	0	0	0	1	1	0	0	1	1	1	1	1	1	1	0	1	0
1	1	1	1	1	0	1	1	1	0	0	1	1	1	0	1	0	1	0	1	1	0	1	1	1	0	1	1	1	0	0	1	0	1	1	1	1	1	1	0	1	1	1	1	1	1	0	0	0	1
1	1	0	0	0	1	0	1	0	1	1	1	1	1	0	0	0	1	1	1	1	0	1	0	0	0	0	1	1	1	0	1	1	0	1	1	1	1	1	1	1	0	1	1	1	1	1	0	1	1
1	1	0	0	1	1	0	0	0	0	0	1	1	1	1	1	0	0	0	1	1	0	0	1	0	1	1	1	0	1	0	1	0	0	1	0	1	0	1	1	1	1	1	1	1	1	1	0	0	1
1	1	1	0	1	1	1	1	0	0	0	1	1	1	0	0	1	0	1	1	1	0	1	0	1	1	0	1	1	0	1	1	1	1	1	1	1	1	1	0	1	1	1	1	1	1	0	1	0	1
1	1	0	0	0	1	0	0	0	1	0	1	1	1	1	1	0	0	0	1	0	0	1	1	1	0	0	0	0	0	0	0	0	1	1	1	1	1	1	0	1	0	1	0	1	0	0	1	0	0
1	1	0	1	1	1	1	1	1	0	0	1	1	1	1	0	1	1	0	1	1	0	1	1	1	0	1	0	1	1	1	1	0	1	1	1	1	1	1	1	1	1	1	1	1	1	0	0	1	0
0	0	0	0	0	1	1	0	1	0	1	0	1	1	0	0	0	0	0	1	0	0	0	0	1	1	0	1	0	0	0	1	0	0	0	1	1	1	1	1	1	1	1	1	1	1	0	1	0	1
1	1	1	0	0	0	1	1	1	1	0	1	1	1	0	1	0	0	1	1	0	0	1	1	0	1	0	1	0	1	1	0	0	0	0	1	1	0	0	1	1	1	1	1	0	1	0	1	0	1
0	0	0	0	1	0	1	0	0	0	0	0	1	1	0	0	1	0	1	0	0	1	0	0	0	0	0	1	0	0	0	0	0	0	0	1	0	0	0	1	1	0	1	1	1	0	1	0	0	1
1	1	0	1	0	1	1	0	0	0	1	1	1	1	0	1	1	1	1	1	1	0	1	0	1	1	0	1	1	0	1	0	1	1	1	1	1	1	1	1	1	1	1	1	1	1	1	0	1	1
1	1	0	0	0	1	1	0	1	0	0	1	1	1	1	0	0	1	0	1	1	0	0	1	1	1	0	1	1	0	0	0	0	0	1	1	1	1	1	1	1	1	1	1	1	1	0	0	1	1
1	1	0	1	0	1	1	1	1	0	0	1	1	1	0	0	1	0	0	1	1	0	1	1	1	1	1	1	1	0	1	0	0	1	1	1	1	1	1	1	1	0	1	0	1	1	0	0	0	1
1	1	1	0	0	1	1	1	1	0	0	1	1	1	0	0	0	0	1	1	1	0	0	1	1	0	0	0	0	0	0	0	0	0	1	1	1	0	1	0	1	0	1	0	1	1	0	1	0	1
1	1	0	1	0	1	1	0	1	0	0	1	1	0	1	0	0	0	0	1	0	0	0	0	1	1	0	0	1	0	1	1	1	1	0	1	1	0	1	1	1	1	1	1	1	1	0	0	1	1
0	1	0	0	1	1	0	1	0	0	0	1	0	1	0	0	0	1	1	1	0	0	0	0	0	0	0	1	1	0	0	1	0	0	1	1	1	0	1	1	1	0	1	1	1	1	0	0	0	0
1	0	1	0	1	0	1	1	0	0	0	1	1	1	1	0	0	1	0	1	1	0	1	0	1	0	0	1	0	0	0	0	1	0	1	1	0	0	0	1	1	1	0	1	1	1	1	1	0	1
1	1	0	1	1	1	0	1	1	0	0	0	1	1	0	0	1	1	1	1	1	0	0	1	1	1	0	1	1	1	0	1	1	1	0	1	1	0	1	0	1	1	1	1	1	1	0	1	1	1
1	1	0	0	1	1	1	1	0	0	1	0	1	1	1	1	0	1	1	1	1	0	0	1	1	1	0	1	1	0	1	1	0	0	0	1	1	0	1	1	1	0	1	1	1	1	1	1	0	1
1	1	0	0	1	1	1	0	0	0	0	1	1	1	1	1	0	1	0	1	1	0	1	1	0	0	0	1	1	1	1	1	1	0	1	1	1	1	1	0	1	1	1	1	1	1	0	0	1	0
1	1	0	0	1	1	1	1	1	0	0	1	1	1	0	0	0	0	0	1	1	0	1	1	0	1	0	1	1	0	1	1	0	1	1	1	1	0	1	1	0	1	1	0	1	1	1	1	0	1
1	1	0	0	1	0	1	0	0	1	0	0	0	0	1	0	0	0	1	1	0	0	0	0	1	1	1	1	0	0	0	1	0	0	1	1	1	1	1	0	1	1	1	0	1	0	0	0	0	0
1	1	0	0	1	1	0	0	1	0	0	1	1	1	1	1	0	1	1	1	0	0	0	1	1	1	0	1	1	0	1	1	1	0	1	1	1	0	0	1	1	1	1	1	1	1	0	0	0	1
0	0	0	0	0	1	0	1	0	1	0	1	1	1	0	0	0	1	1	1	0	0	1	1	0	0	0	1	1	0	0	1	1	1	1	1	1	1	0	0	1	1	1	0	1	1	1	1	1	1
1	1	0	1	0	1	1	0	1	1	0	0	1	1	0	1	0	0	0	1	0	0	0	1	1	0	0	1	1	1	1	0	1	1	1	1	1	1	1	1	1	0	1	1	1	1	0	1	1	0
1	1	0	0	0	1	1	1	1	0	0	1	0	1	1	0	0	0	0	1	0	0	1	0	0	0	0	1	0	1	1	1	0	0	0	1	1	0	1	1	1	1	1	1	1	0	1	0	0	0
1	1	0	0	0	0	1	1	0	0	0	1	0	1	1	0	1	0	0	1	1	0	1	1	1	0	0	1	0	1	1	0	1	1	1	1	1	1	1	1	1	0	1	1	1	1	1	1	1	1
1	1	0	0	0	1	1	1	1	1	1	1	1	1	1	0	1	1	0	1	1	0	1	1	1	1	0	1	1	0	1	1	0	0	1	1	0	0	1	1	1	1	1	1	1	0	0	0	0	0
1	1	0	0	0	1	0	1	1	1	1	1	1	1	1	0	0	1	1	1	1	0	1	1	1	1	0	1	1	0	1	1	1	1	0	1	0	1	1	1	1	1	1	1	1	1	0	1	1	1
1	1	0	0	1	1	1	1	0	0	0	1	0	1	0	1	0	0	0	1	0	0	0	1	1	1	0	0	1	0	0	1	0	0	0	1	1	0	1	1	1	1	1	0	1	1	0	1	0	1
0	1	0	0	1	1	0	1	0	0	0	0	0	1	0	0	1	0	1	1	0	0	0	0	1	1	0	1	0	0	1	1	1	0	1	0	1	0	1	0	1	1	1	0	1	1	1	0	0	1
1	1	0	0	1	1	1	1	0	0	1	1	1	1	1	0	0	1	0	1	1	0	1	1	0	1	0	1	1	0	1	1	1	0	0	1	0	1	1	0	1	1	1	1	1	1	1	0	0	1
0	1	0	0	1	1	1	0	1	1	0	1	1	1	1	0	0	0	1	1	1	0	0	0	1	0	0	1	1	0	0	1	0	1	1	1	0	1	1	1	1	1	1	1	1	1	0	1	1	1
1	1	0	0	0	1	1	1	0	0	0	1	1	1	1	0	1	1	0	1	0	0	1	1	0	0	0	0	0	0	1	1	0	1	0	1	0	0	1	0	1	0	1	1	1	1	0	0	1	0
1	1	0	0	1	1	1	1	0	1	0	1	1	1	1	0	0	0	0	1	0	0	0	1	1	0	0	1	0	0	0	1	1	0	1	1	1	1	1	0	1	1	1	0	1	0	0	0	0	0
1	1	0	0	0	0	1	1	1	1	1	1	0	1	1	1	0	0	1	1	0	0	1	0	1	0	1	1	1	0	1	1	1	1	1	1	1	1	1	1	1	1	1	1	1	1	0	1	0	1
1	1	1	1	0	1	0	1	1	1	0	1	0	1	0	1	1	0	1	1	1	0	0	0	1	1	0	1	1	0	0	1	0	1	1	1	1	0	1	0	1	0	1	1	1	1	0	1	1	1
0	1	0	0	0	1	0	1	1	1	0	0	1	1	0	0	0	0	1	1	0	0	0	0	1	1	0	0	0	0	1	1	0	0	1	1	1	1	1	0	1	1	1	0	0	0	0	0	0	1
1	1	0	0	0	1	1	0	1	0	0	1	1	1	0	0	0	0	0	1	0	0	1	0	1	0	0	1	1	0	0	0	1	1	1	1	1	1	0	0	1	1	1	1	1	1	1	1	0	1
1	1	0	0	0	1	0	0	1	1	0	1	1	1	0	0	1	0	0	1	1	0	0	0	1	1	0	1	1	0	0	1	0	1	0	1	0	1	1	0	1	0	1	1	1	1	1	1	1	1
1	1	0	0	0	1	0	1	1	0	0	1	1	1	1	1	0	1	0	1	0	0	0	0	1	1	0	1	0	0	1	1	1	1	1	1	0	1	1	1	1	0	1	1	1	1	0	0	1	1
1	1	0	0	1	0	0	0	0	0	0	1	1	1	1	0	0	0	1	1	1	0	0	1	1	0	0	1	0	1	1	1	0	0	0	1	1	1	1	0	1	0	1	1	1	1	0	0	0	0
1	1	0	0	1	1	1	1	1	1	1	1	1	1	0	1	1	1	0	1	0	0	0	1	1	0	0	1	0	0	1	0	0	0	1	0	0	1	1	0	1	1	1	0	1	1	0	1	0	1
1	1	1	0	0	0	0	0	1	1	0	1	1	1	1	1	1	1	0	1	1	0	0	1	1	0	0	1	0	0	1	1	0	1	1	1	1	0	1	0	1	1	1	1	1	1	0	1	1	1
1	1	0	0	1	1	0	1	1	0	0	1	1	1	0	1	1	1	0	1	1	0	0	1	1	0	0	0	1	0	1	1	0	1	0	1	1	0	1	0	1	1	1	1	1	1	1	0	1	1
1	1	0	0	0	1	1	0	0	1	0	1	1	1	0	0	1	1	0	1	1	0	1	1	1	0	0	1	1	1	0	1	1	0	1	1	0	0	1	1	1	1	1	0	1	1	0	1	1	1
0	1	0	0	1	0	0	1	0	1	0	1	1	1	1	0	1	0	1	1	1	0	0	0	1	1	0	1	0	0	1	1	0	0	1	1	0	1	1	1	1	1	1	1	1	1	1	0	1	1
1	0	0	0	0	0	0	0	0	0	0	0	1	1	1	0	0	0	0	1	0	1	1	1	0	0	0	1	0	0	0	0	0	0	0	1	0	1	0	0	1	0	1	1	1	0	0	1	0	0
1	0	0	0	0	0	1	1	0	1	0	0	0	1	1	0	0	0	1	1	1	1	0	1	1	0	0	1	0	0	0	1	0	0	0	0	1	0	0	0	1	1	0	1	1	1	0	0	0	0
1	1	1	1	0	0	1	1	1	0	1	1	1	1	1	0	1	1	1	1	1	0	1	0	1	1	0	1	1	0	0	1	1	1	1	1	1	0	1	1	1	1	0	1	1	1	0	0	1	1
1	1	0	1	1	1	1	1	1	0	0	1	1	1	0	1	1	1	1	1	1	0	1	0	1	1	1	1	1	1	1	1	0	1	1	1	1	0	1	0	1	1	1	1	1	1	1	0	1	1
1	1	0	0	0	0	1	0	1	0	0	0	1	1	1	0	0	0	0	1	0	0	0	0	1	1	0	1	1	0	1	0	0	1	1	1	1	0	1	0	1	1	1	1	1	1	1	0	1	1
0	1	0	0	1	1	0	1	0	1	0	1	1	1	1	0	0	0	0	1	0	0	1	1	1	0	1	1	0	1	1	1	0	1	1	1	0	1	1	1	1	1	1	1	1	1	0	1	0	1
1	1	1	0	1	1	1	0	0	0	0	1	1	1	1	1	0	1	1	1	0	0	1	1	1	0	0	1	1	0	1	1	0	1	1	1	1	0	0	0	1	1	1	1	1	1	0	1	0	1
1	1	0	0	0	1	1	1	0	1	0	1	1	1	1	0	0	0	1	1	0	0	0	1	1	0	0	1	1	0	0	1	0	1	1	1	0	0	1	0	1	1	1	1	1	1	0	1	1	1
1	1	0	0	0	1	0	1	0	0	1	1	1	1	1	0	0	1	0	0	0	0	0	1	1	1	0	1	1	1	1	1	0	1	1	1	1	0	1	0	1	0	1	1	1	1	0	1	1	1
1	1	0	0	0	1	0	1	0	1	0	1	1	1	0	0	0	0	0	1	1	1	1	1	1	0	0	1	1	0	1	1	1	1	1	0	0	1	1	0	1	1	1	1	1	0	0	0	1	1
0	0	0	0	0	0	0	1	1	1	0	1	0	1	1	0	1	1	0	1	0	0	1	0	1	1	0	1	0	0	1	1	0	0	0	1	1	0	0	0	1	0	1	0	1	1	0	0	1	1
1	1	0	1	1	1	1	1	1	1	0	1	1	1	1	1	1	0	1	1	1	1	1	0	1	1	0	1	1	1	1	1	1	1	1	1	1	0	1	0	1	1	1	1	1	1	1	0	1	1
1	1	0	0	1	1	1	1	0	0	0	1	0	1	0	0	0	0	1	1	1	0	0	1	0	1	0	1	1	0	0	1	1	0	0	1	0	0	1	0	1	1	1	1	1	1	0	1	0	1
1	1	0	1	0	1	1	1	1	0	0	1	1	1	0	1	1	1	1	1	1	0	1	0	1	0	0	1	1	0	1	1	1	0	1	1	1	1	1	0	1	1	1	1	1	1	1	0	1	1
0	1	0	1	1	1	1	1	1	0	1	1	1	1	1	1	0	1	1	1	1	0	1	1	1	0	0	1	1	0	1	1	1	1	1	1	1	0	1	0	1	1	1	0	1	1	1	0	1	1
0	1	0	1	1	0	1	1	1	0	0	1	1	1	0	1	1	0	0	1	1	0	0	0	0	0	1	1	1	0	0	0	0	0	1	1	1	0	1	0	1	0	1	1	1	1	0	0	0	0
1	0	1	0	1	1	1	1	0	0	0	1	1	1	0	1	1	0	1	0	1	0	0	1	1	1	0	1	1	1	1	1	0	1	0	0	1	1	1	0	1	1	1	1	1	1	1	0	1	1
1	0	0	0	0	1	0	1	0	0	1	1	0	1	0	0	0	1	0	1	1	0	0	0	1	0	0	1	1	0	1	1	1	1	1	1	0	1	1	0	1	1	0	1	1	1	0	0	0	1
0	1	0	1	0	1	1	1	0	1	0	1	1	1	1	0	1	0	1	1	1	0	0	0	1	1	0	1	1	1	0	1	0	1	0	1	1	0	0	0	1	0	1	1	1	1	0	0	0	1
1	1	0	1	1	1	0	0	0	1	0	1	0	1	1	0	1	1	0	1	1	0	1	1	1	0	0	1	1	1	1	1	0	1	1	1	1	1	0	0	1	0	1	1	1	1	0	0	1	1
1	1	0	1	0	1	0	1	0	0	0	1	1	1	1	1	1	0	1	1	0	0	0	0	1	1	0	1	1	1	1	1	0	1	0	1	1	1	1	1	1	1	0	0	1	1	0	1	0	1
1	1	1	0	1	1	0	1	0	0	0	1	0	1	1	0	1	1	1	1	0	0	0	1	0	0	0	1	1	1	1	1	0	1	0	1	0	0	1	0	1	0	1	0	1	1	1	0	1	1
0	1	0	0	1	1	1	1	0	0	0	1	0	1	1	0	1	0	0	1	1	1	0	0	0	0	0	1	1	0	1	0	0	1	1	1	0	0	1	1	1	1	1	1	1	1	0	1	0	1
1	1	0	1	1	1	1	1	1	0	0	1	1	1	1	0	1	1	1	1	1	0	1	0	1	1	0	1	1	1	1	1	1	1	0	1	1	0	1	0	1	1	1	1	1	1	1	0	1	1
1	1	0	1	0	1	1	1	0	0	0	1	1	1	1	0	1	1	1	1	1	0	1	0	1	0	1	1	1	0	1	1	1	1	0	1	1	0	1	0	1	1	1	1	1	1	0	1	1	1
1	1	0	1	0	1	0	1	0	1	0	1	1	1	1	0	0	1	1	1	1	0	0	1	1	1	0	1	1	0	1	0	0	0	1	1	1	0	1	1	1	1	1	0	1	1	1	1	1	0
1	1	0	1	0	1	1	1	1	1	0	1	1	1	1	0	1	1	1	1	1	0	1	0	1	1	0	1	1	0	1	1	1	1	1	1	0	0	1	0	1	1	1	1	1	1	1	0	1	1
1	1	0	0	1	1	0	0	0	0	0	1	1	1	1	0	0	1	0	1	1	0	1	0	1	1	0	1	1	0	0	0	0	1	0	1	1	0	1	0	1	1	1	1	1	1	0	1	1	1
1	1	0	0	1	1	1	0	1	1	0	1	1	1	0	0	0	0	0	1	1	0	1	1	1	1	0	1	1	0	1	1	0	1	0	1	1	0	1	0	1	1	1	1	1	1	1	1	1	1
1	1	0	1	0	0	1	1	1	0	0	1	1	1	0	0	1	1	1	0	1	0	1	1	1	1	0	1	1	0	1	1	0	1	0	1	0	1	1	0	1	1	1	1	1	0	1	0	1	1
1	1	0	0	1	1	0	1	1	0	0	1	1	1	1	1	0	1	1	1	1	0	1	0	1	1	0	1	1	0	1	1	0	1	1	1	0	1	1	0	1	1	1	1	1	1	1	1	1	1
1	1	0	1	0	0	0	1	0	0	0	0	1	1	0	0	0	1	1	1	1	0	0	0	0	0	0	1	1	1	0	1	1	1	1	1	1	0	1	0	1	1	1	1	1	1	0	0	1	1
0	1	0	0	0	1	0	1	0	1	0	1	1	0	0	0	0	0	1	1	0	0	0	0	1	1	0	1	1	0	1	0	0	1	1	1	1	1	1	0	1	1	1	1	1	0	0	1	1	0
1	0	0	1	1	0	1	1	0	1	0	1	1	1	0	0	0	1	0	0	1	1	1	1	1	1	0	1	1	0	1	1	1	1	0	1	1	0	1	0	1	0	1	1	1	1	1	1	1	1
1	1	0	1	1	1	1	1	0	0	0	1	1	1	1	0	1	1	1	1	0	0	1	0	1	1	0	1	1	1	1	0	0	0	0	1	1	1	1	0	1	0	1	1	1	1	0	1	1	1
1	1	0	1	1	0	1	1	1	1	0	1	1	1	1	1	1	1	0	1	1	1	1	1	0	1	0	1	1	1	0	1	0	1	0	1	1	0	1	0	1	1	1	1	1	1	1	0	1	1
1	1	0	0	1	0	1	1	0	0	0	1	1	1	1	1	1	0	0	1	1	0	0	1	1	1	0	0	1	0	1	1	1	0	0	1	0	0	1	1	1	1	1	0	1	1	0	1	0	0
1	1	1	1	0	0	1	1	1	0	1	1	1	1	0	0	0	0	1	0	1	1	0	1	1	0	0	1	1	0	1	1	1	0	1	1	1	0	1	0	1	1	1	1	1	1	1	1	0	0
1	1	0	0	1	1	1	1	0	1	0	1	1	1	1	0	1	1	1	1	0	0	0	1	1	0	1	1	1	0	1	0	0	0	0	1	1	0	1	1	1	1	1	1	1	1	0	0	1	1
1	1	0	1	1	1	1	0	1	0	1	0	1	1	0	0	1	0	1	1	1	0	1	0	1	1	0	1	1	1	0	1	0	1	1	1	1	0	1	1	1	1	1	1	1	1	0	0	1	1
1	1	0	0	0	1	0	0	0	0	0	1	1	1	0	0	0	0	1	1	0	0	0	1	0	1	0	1	0	0	1	1	0	0	1	1	0	1	1	0	1	1	1	1	1	0	1	1	1	0
1	0	1	0	1	1	1	0	0	1	0	0	0	1	0	0	0	1	1	1	1	0	0	1	0	0	0	1	0	0	1	1	0	1	0	1	0	1	0	0	1	0	1	1	1	1	1	0	1	0
1	1	0	0	0	1	1	0	0	0	0	1	1	1	1	0	0	0	0	1	0	0	1	1	0	0	0	1	0	0	1	0	0	0	0	1	1	0	0	0	1	1	1	1	1	0	1	0	1	0
0	1	0	0	0	1	0	0	0	1	0	1	1	1	1	0	0	0	1	1	0	0	1	0	0	0	0	1	1	0	1	1	1	0	1	1	1	0	1	1	1	1	1	1	1	0	0	1	0	1
1	1	0	0	0	1	1	0	1	0	1	1	1	1	1	0	0	0	1	1	1	0	1	1	1	1	0	1	1	1	0	1	0	1	0	0	1	1	1	0	1	1	1	0	1	0	0	1	0	0
1	0	0	0	1	1	0	0	0	0	0	0	0	1	1	0	0	0	0	1	1	0	1	0	0	1	0	0	0	0	1	1	0	0	1	1	0	0	1	1	1	1	1	1	1	1	0	1	0	0
1	1	0	0	1	1	0	0	1	0	1	0	0	1	0	0	1	0	1	1	0	0	0	1	1	1	0	1	0	0	1	1	1	0	0	1	0	1	1	0	1	0	1	1	1	1	0	0	0	0
1	1	0	0	0	1	0	0	1	1	0	0	0	1	1	0	1	0	1	1	0	0	0	0	1	1	0	1	0	1	1	1	0	0	0	1	0	1	0	1	1	1	1	1	1	1	1	1	0	0
0	1	0	0	0	1	0	0	0	1	0	1	1	0	1	0	0	0	0	0	0	0	1	0	0	0	0	1	1	0	1	1	1	1	1	1	1	0	0	1	1	1	1	1	1	0	0	0	1	0
1	1	0	1	0	1	0	0	0	0	0	1	1	1	1	1	0	0	0	1	0	0	0	0	1	0	0	1	0	0	1	1	0	1	1	1	1	0	1	0	1	1	1	1	1	1	1	1	0	1
0	0	0	1	0	0	0	0	0	0	0	1	0	1	0	0	0	0	0	1	0	0	1	0	1	1	0	1	0	1	1	1	0	0	1	1	1	0	0	0	1	1	1	1	1	1	1	1	0	1
1	1	0	0	0	1	0	0	1	0	0	1	1	1	1	1	0	0	1	0	0	0	1	1	1	0	0	1	1	0	1	1	0	1	0	1	1	1	1	1	1	1	1	1	1	1	0	1	1	1
0	1	0	1	1	1	1	0	1	1	0	1	1	1	1	1	0	0	1	1	1	0	0	0	1	1	0	1	1	0	1	0	0	1	1	1	0	1	0	1	1	1	1	0	1	1	0	1	1	1
1	1	0	0	0	0	0	0	0	0	0	1	1	1	1	0	0	0	0	1	0	0	0	1	1	1	0	0	1	1	1	0	1	0	1	1	1	1	1	0	1	1	1	1	1	1	0	1	1	0
1	1	1	0	1	1	0	0	1	1	0	0	1	1	1	0	0	0	1	1	1	0	0	0	1	1	0	1	0	0	1	1	0	1	1	0	0	1	0	0	1	1	1	1	1	0	1	0	1	1
1	1	0	1	0	1	0	0	0	0	0	1	1	1	1	0	1	0	1	1	1	0	1	1	1	1	0	1	1	0	1	1	1	0	1	1	1	1	1	0	1	0	1	1	1	1	1	1	1	0
0	1	0	0	0	0	1	0	1	0	0	1	1	1	0	0	0	0	0	1	1	0	0	0	1	1	0	1	1	1	1	1	0	1	0	1	1	0	1	0	1	1	1	1	1	0	1	1	1	0
1	1	0	1	1	1	0	0	0	1	0	1	1	1	1	0	1	0	1	1	1	0	1	0	1	1	0	1	1	1	1	0	0	1	1	1	0	1	1	1	1	1	1	1	1	1	0	0	1	0
1	0	0	0	0	1	0	0	0	0	0	1	1	1	0	0	0	0	1	1	0	0	0	1	1	0	0	0	1	1	1	1	0	1	0	1	0	1	1	0	1	1	1	0	1	1	1	1	1	0
1	0	0	0	0	1	0	1	0	1	0	1	1	1	0	0	0	0	1	1	1	0	1	1	0	0	0	1	0	0	1	0	0	0	0	1	0	0	0	1	1	1	1	0	1	1	1	0	0	0
0	1	1	0	0	0	0	0	0	0	0	0	0	0	0	0	1	1	0	0	0	0	1	1	1	0	0	0	1	0	1	0	1	0	0	0	1	0	0	1	1	0	1	1	1	0	0	0	0	1
0	1	0	0	0	0	1	0	0	1	0	1	0	1	1	0	0	0	0	1	1	1	0	0	0	1	0	1	0	0	1	1	0	0	0	1	1	1	0	0	1	1	1	1	1	0	1	1	1	0
1	1	1	0	0	1	0	0	1	0	0	1	1	1	0	0	0	0	0	1	0	0	1	1	1	1	0	1	0	1	1	1	0	1	1	1	1	0	0	0	1	1	1	1	1	0	1	1	1	1
0	0	0	0	0	0	1	0	0	0	0	0	1	1	0	0	0	0	1	1	0	0	0	0	0	0	0	1	0	1	1	1	0	0	1	1	1	0	0	0	1	0	1	0	1	1	0	0	1	0
1	1	0	0	0	1	0	0	1	0	0	1	0	1	0	0	0	0	1	1	1	0	0	1	1	1	0	1	1	1	1	1	0	1	1	0	1	1	1	0	1	1	1	1	1	0	1	0	1	1
1	1	0	0	1	1	0	0	0	0	1	1	1	1	0	0	0	0	1	1	1	0	1	1	1	1	0	1	1	1	1	1	0	0	1	1	1	1	1	1	1	1	1	1	1	1	0	0	0	0
1	1	0	0	0	1	0	1	1	1	0	1	1	1	0	0	0	0	1	1	0	0	0	1	1	1	0	1	0	1	1	1	1	1	1	1	1	1	1	0	1	1	1	1	1	1	1	0	1	0
1	1	0	0	1	1	0	0	1	0	0	1	1	1	1	0	0	0	1	1	1	0	1	0	1	0	0	1	1	1	1	1	1	1	1	1	1	1	0	0	1	0	1	1	1	1	0	0	0	1
1	1	0	0	1	1	0	0	0	1	0	1	1	1	0	0	0	0	1	1	0	0	0	0	1	0	0	0	1	0	1	1	0	1	0	1	1	0	1	1	1	0	1	1	0	1	0	0	1	1
1	1	0	0	0	0	0	0	0	0	0	0	1	1	1	0	0	0	0	0	1	0	1	0	1	0	0	0	0	0	1	0	0	0	0	0	0	0	0	0	1	1	1	0	1	1	0	0	1	0
1	1	0	0	0	1	0	0	0	1	0	1	1	1	1	0	1	0	1	1	1	0	0	1	1	0	0	1	1	1	1	1	0	1	1	1	1	1	1	0	1	0	1	1	1	1	0	0	1	0
1	1	0	0	0	1	1	1	1	0	0	1	0	1	0	0	0	0	1	1	0	0	1	0	1	0	0	1	1	0	1	0	0	1	0	1	1	0	0	0	1	1	1	1	1	0	0	1	1	1
0	1	1	0	0	1	0	0	0	0	0	1	1	1	0	0	0	0	0	0	1	1	0	1	1	1	1	1	1	0	1	1	1	1	0	1	1	0	1	0	1	0	1	1	1	0	0	1	0	0
1	0	1	1	1	0	0	0	0	0	0	1	0	0	1	1	0	0	0	1	0	0	1	1	1	0	1	0	0	0	1	1	0	1	0	1	1	0	1	0	1	0	1	1	1	1	0	0	1	0
1	1	0	1	1	1	1	1	0	0	1	1	1	1	1	0	0	0	1	1	1	0	1	1	1	1	0	1	0	1	1	1	0	1	1	1	1	0	1	0	1	1	1	1	1	1	1	0	1	0
0	1	0	0	0	0	0	0	0	1	0	1	1	1	1	0	1	0	1	0	1	0	1	1	0	1	0	0	1	1	1	1	0	1	1	1	1	1	0	0	1	0	1	1	1	0	0	1	0	0
1	1	0	0	0	0	0	0	0	0	0	1	1	1	1	0	1	0	1	1	0	0	1	1	1	0	0	1	0	0	1	1	0	1	1	1	1	0	0	0	1	0	1	1	1	0	1	0	1	1
1	1	0	0	0	1	1	1	0	1	0	1	1	1	1	0	0	0	1	1	1	0	1	1	1	1	0	1	1	1	1	0	0	1	1	1	1	0	1	0	1	1	1	1	1	0	0	1	1	1
1	1	0	0	1	1	0	1	1	0	0	1	1	1	0	0	0	1	0	1	0	0	1	1	0	1	0	1	0	1	1	1	1	0	0	1	1	0	0	1	1	1	1	1	1	0	1	1	1	1
1	1	0	0	0	1	0	1	1	0	1	1	1	1	0	1	1	1	1	1	1	0	1	1	1	1	0	1	1	1	1	1	0	1	1	1	1	1	1	0	1	1	1	1	1	1	1	0	1	1
1	1	0	0	1	0	1	1	1	1	0	1	1	1	0	1	1	0	1	1	1	0	1	0	1	1	0	1	1	0	1	1	1	1	1	1	0	1	1	0	1	0	1	1	1	1	1	1	1	0
1	1	0	0	1	1	0	0	0	0	0	1	1	1	0	0	0	0	0	1	1	0	1	0	0	1	0	1	1	1	1	1	0	1	1	1	1	1	1	1	1	0	1	1	0	1	0	1	1	0
1	1	0	0	1	1	0	0	0	0	0	1	1	1	0	0	0	0	1	1	0	0	0	0	1	1	0	1	0	1	1	1	0	0	0	1	1	0	1	0	1	0	1	1	1	1	0	0	1	1
0	1	0	1	0	1	1	0	0	0	0	1	1	1	0	0	1	1	1	1	0	0	0	0	1	0	0	0	1	0	1	1	1	1	0	0	1	0	1	0	1	0	1	1	1	1	0	1	1	1
1	0	0	0	1	1	0	0	0	0	0	1	1	1	1	0	0	0	0	1	1	1	1	1	1	0	0	0	0	1	1	1	1	1	1	1	1	1	1	0	1	1	1	1	1	0	0	1	1	1
0	1	0	0	0	0	0	0	0	0	1	1	1	1	1	0	0	0	1	1	0	0	0	0	0	0	0	0	1	0	1	1	0	1	0	1	0	0	0	1	1	0	1	1	1	1	0	1	1	0
1	1	1	0	1	1	0	0	0	1	0	1	1	1	1	1	1	0	1	1	1	0	0	1	1	0	0	1	1	1	1	1	1	0	1	1	0	0	1	0	1	1	1	0	1	1	1	0	1	0
0	1	1	0	0	1	1	0	1	1	1	1	1	1	1	0	0	0	1	1	1	0	0	1	1	1	0	1	1	1	1	1	0	1	0	1	1	1	1	1	1	1	1	1	1	1	1	0	1	1
1	0	0	1	1	1	0	0	0	1	0	1	1	1	0	0	0	0	0	0	0	0	0	0	1	0	0	1	0	0	1	1	0	0	0	1	1	0	0	1	1	0	1	1	1	0	1	1	1	0
1	1	0	0	0	1	0	0	0	0	0	1	0	1	0	0	0	0	0	1	0	0	0	0	0	1	1	1	0	0	0	1	1	1	0	1	0	1	1	0	1	0	1	1	1	0	0	0	0	0
1	1	0	0	0	0	0	1	0	0	0	0	0	0	0	0	0	1	0	1	0	0	1	1	0	1	0	0	1	0	1	1	0	1	1	1	1	1	1	0	1	0	1	1	1	0	1	0	0	1
1	1	0	0	0	1	1	1	1	1	0	0	1	1	1	0	1	0	1	1	1	0	1	0	1	1	0	1	1	0	1	1	0	1	1	1	1	1	1	0	1	1	1	1	1	1	0	0	1	0
0	1	0	0	0	1	1	0	0	0	1	1	1	1	0	0	0	0	0	1	0	0	0	1	1	0	0	1	0	0	1	0	0	0	0	1	1	0	1	0	1	1	0	1	1	1	0	0	0	1
1	1	0	0	1	1	1	1	1	1	1	1	1	1	1	0	1	0	1	1	0	0	1	0	1	1	0	1	1	1	1	1	1	1	0	1	1	1	1	0	1	1	1	1	1	1	1	1	1	0
0	1	1	0	0	0	0	1	0	0	0	0	1	0	1	1	1	1	0	1	0	0	1	1	0	1	0	0	1	0	1	0	1	0	0	1	1	0	0	1	1	0	1	0	1	0	0	0	0	1
0	0	1	0	0	0	1	1	0	0	0	1	0	1	1	1	0	0	1	0	0	0	0	0	1	1	0	1	0	0	1	0	1	1	0	1	0	1	0	0	1	0	1	1	1	1	1	1	0	0
1	1	1	1	1	1	1	0	0	0	0	1	1	1	1	0	0	1	1	0	0	0	0	1	1	0	1	1	1	1	1	1	1	1	1	1	1	0	1	1	1	1	1	1	1	1	1	0	0	1
1	1	1	0	0	1	0	0	0	0	0	1	1	1	1	0	1	1	0	1	1	0	1	1	1	1	0	1	1	0	1	0	0	0	0	1	0	1	0	1	1	1	1	1	1	1	0	0	0	0
1	1	0	0	1	1	0	0	1	1	0	1	1	1	1	0	0	1	0	1	0	0	0	0	1	1	0	0	0	0	1	1	0	1	1	1	1	0	1	1	1	1	1	1	1	1	0	1	1	1
0	1	0	1	1	1	0	1	0	0	0	1	1	1	0	0	0	0	0	1	0	0	1	0	1	0	0	1	0	0	0	1	1	0	1	1	1	0	1	1	1	0	1	1	1	0	0	0	0	0
1	1	0	0	0	1	1	0	1	1	1	1	1	1	0	0	0	0	0	0	0	0	1	0	0	0	0	1	0	0	1	1	0	0	1	1	1	1	1	0	1	1	1	1	1	1	1	0	1	0
0	1	0	0	0	1	1	0	0	1	0	1	1	1	0	0	0	0	1	1	1	0	0	1	1	0	0	1	0	0	1	1	0	0	0	1	1	0	1	1	1	0	1	0	1	1	0	0	0	1
1	1	0	0	1	1	1	1	0	0	0	1	0	1	0	0	0	0	0	0	1	0	0	0	0	1	0	1	1	0	0	0	1	1	1	1	0	1	1	0	1	0	1	0	1	1	1	0	1	0
1	1	1	0	0	1	0	0	1	0	0	0	1	1	0	0	1	0	1	0	1	0	0	1	1	1	1	1	0	1	1	1	0	1	1	1	0	0	0	0	1	1	1	1	1	0	0	0	1	0
0	0	1	0	1	1	0	0	1	0	0	1	0	1	1	0	1	0	0	1	0	1	0	1	1	0	0	0	1	0	1	1	1	0	1	1	0	1	1	0	1	0	1	1	1	0	0	0	1	1
0	0	0	1	1	0	0	1	0	1	0	1	0	1	0	0	0	1	0	1	0	0	0	1	0	0	0	0	0	0	1	0	0	0	1	0	1	1	1	1	1	1	1	0	1	0	0	0	1	1
1	1	0	1	1	0	1	0	0	0	0	1	1	1	1	0	1	0	1	0	1	0	0	1	1	1	0	1	1	0	1	0	0	1	0	1	0	0	0	0	1	1	1	1	1	0	1	0	1	0
1	1	0	0	0	1	1	1	1	1	1	1	1	1	0	0	0	0	1	1	1	0	0	1	1	0	0	1	1	1	1	1	1	1	1	1	1	1	1	0	1	1	1	1	1	1	0	0	1	1
1	0	0	0	1	0	1	0	1	0	0	0	0	0	1	1	0	0	1	1	0	0	0	0	1	0	0	0	1	0	1	1	0	0	1	1	0	0	0	1	1	0	1	1	1	1	0	0	1	0
1	1	1	0	1	1	0	0	0	1	0	0	0	1	1	1	0	0	0	1	1	1	0	1	0	1	0	1	1	0	1	1	0	1	1	1	1	0	1	0	1	0	1	1	1	1	1	0	0	1
1	0	0	0	1	0	0	0	0	0	0	1	1	1	0	1	0	1	0	1	0	0	0	0	1	1	0	1	1	0	1	0	0	1	0	1	1	0	0	1	1	0	1	1	1	0	0	1	1	1
0	0	0	0	0	0	1	0	0	1	0	1	0	1	0	0	0	1	1	0	0	0	0	0	1	0	0	1	0	0	1	0	1	0	0	1	1	0	0	1	1	1	0	1	1	0	0	1	0	0
1	1	0	0	1	1	0	0	0	1	0	1	1	1	1	0	0	1	0	0	1	0	0	1	1	1	0	1	1	0	1	1	0	1	1	1	0	0	1	0	1	1	1	1	1	1	0	0	1	1
0	0	0	0	1	1	0	0	0	1	0	1	0	1	1	0	0	0	0	1	1	0	0	0	0	0	1	0	0	0	1	0	0	0	0	1	0	0	0	0	1	1	1	1	1	1	0	1	0	0
1	1	0	0	0	0	1	0	1	0	0	0	1	1	0	0	0	0	1	1	1	0	0	0	0	0	0	0	0	0	1	1	0	0	0	1	1	0	0	0	1	0	1	1	1	0	0	1	1	1
1	1	1	1	0	1	1	1	1	0	0	1	1	1	1	0	0	0	0	1	1	0	1	1	1	1	0	0	1	1	1	1	0	1	1	1	0	0	1	0	1	1	1	1	1	1	1	0	1	0
1	1	0	1	0	1	1	0	1	0	0	1	1	1	0	1	0	0	1	1	1	0	0	0	1	1	0	1	1	1	1	1	0	1	1	1	1	1	1	0	1	1	1	1	1	0	1	0	1	1
1	1	0	0	1	0	0	0	0	1	0	1	1	1	1	0	0	0	0	1	0	0	0	1	0	0	0	0	0	0	1	1	0	1	1	1	0	0	1	0	1	0	1	1	1	1	0	1	0	0
0	0	1	0	0	1	0	0	1	0	1	0	1	1	0	1	0	0	0	1	1	0	1	1	1	1	0	0	0	0	1	1	0	0	0	1	0	0	0	0	1	1	1	1	1	1	1	0	0	0
1	1	1	0	0	1	0	0	0	0	1	1	1	1	1	0	1	1	1	1	0	0	0	0	1	1	0	1	1	1	1	1	0	1	1	1	1	0	1	1	1	0	1	1	1	1	0	0	1	0
0	0	1	0	0	1	0	0	0	1	0	1	1	1	0	0	0	0	1	1	0	0	1	0	1	0	0	0	1	0	1	1	0	0	0	1	1	1	1	1	1	1	0	1	1	0	1	0	0	0
0	1	0	0	1	1	0	0	0	1	0	1	1	1	0	0	0	0	1	1	0	0	0	0	1	0	0	1	0	0	1	1	0	1	1	1	1	0	1	0	1	1	1	0	1	1	0	0	1	0
0	1	1	0	0	1	0	0	0	1	0	1	1	1	1	0	0	0	0	1	0	0	0	0	1	1	0	0	0	0	1	0	0	0	1	1	0	1	0	0	1	0	1	1	1	1	0	0	0	0
1	1	1	0	1	1	1	1	0	0	0	1	1	1	1	0	0	0	1	1	0	0	1	1	0	0	0	1	0	0	1	1	0	1	0	1	1	1	0	0	1	0	1	1	1	1	0	1	1	0
1	1	1	0	1	1	1	1	1	1	1	1	1	1	1	0	0	0	1	1	1	0	0	0	1	1	0	1	1	1	1	1	1	1	1	1	1	1	1	0	1	1	1	1	1	1	1	1	0	1
0	1	0	0	1	1	1	0	0	0	0	0	0	1	1	0	0	1	0	1	0	0	1	1	1	1	0	1	0	0	1	0	0	0	0	1	1	0	0	0	1	0	1	1	1	0	0	1	0	1
1	1	0	0	0	1	0	0	0	0	0	1	1	1	0	1	1	0	0	0	1	0	0	0	1	0	1	1	1	0	1	1	0	1	1	1	1	0	1	0	1	0	1	1	1	1	0	1	0	1
0	1	0	0	1	0	0	0	0	1	0	1	0	1	1	1	1	0	0	1	0	0	0	0	0	0	0	0	0	0	1	1	0	0	0	1	0	1	1	1	0	0	1	1	1	1	0	0	0	0
1	1	1	1	0	1	0	0	0	1	0	1	1	1	1	0	0	0	0	1	0	0	1	1	1	1	1	1	1	0	1	1	0	1	1	1	1	0	1	0	1	1	1	1	1	1	0	0	1	1
1	1	0	0	0	1	1	0	1	1	0	1	1	1	1	0	1	0	1	1	1	0	0	0	1	1	0	1	0	0	1	1	0	1	0	1	1	0	1	1	1	1	1	1	1	1	0	0	1	1
0	0	0	1	0	0	0	0	0	0	0	1	1	1	0	0	0	1	0	0	0	0	0	1	1	0	0	0	1	0	1	1	0	0	0	0	0	1	0	0	1	1	0	1	1	1	0	0	0	0
0	1	0	0	0	1	0	1	0	0	0	1	1	1	0	0	0	0	1	1	1	0	0	0	0	1	0	0	1	0	1	1	1	0	1	0	0	1	1	1	1	0	0	1	1	1	0	1	0	0
1	1	1	0	1	1	1	1	1	1	1	1	1	1	0	1	0	0	1	1	1	0	1	1	1	1	1	1	1	1	1	1	1	0	1	1	1	0	1	0	1	1	1	0	1	1	0	1	1	0
1	0	1	0	0	0	0	0	0	0	0	1	1	1	0	0	1	0	1	1	0	0	1	0	1	0	1	1	1	1	1	1	0	1	1	0	1	0	1	0	1	1	1	1	1	1	0	1	0	0
1	1	0	0	0	0	0	0	1	0	0	1	1	1	0	0	0	0	1	1	0	0	0	1	1	1	0	1	1	0	1	0	0	1	1	0	1	0	1	0	1	1	1	1	1	1	0	1	1	1
1	0	1	0	1	1	1	1	0	0	0	1	1	1	1	1	0	1	1	1	1	0	1	1	1	1	0	1	1	0	1	1	0	1	0	1	1	0	1	0	1	1	1	1	0	1	1	1	1	0
1	0	0	0	1	0	1	0	0	0	0	1	1	1	0	0	1	0	0	1	0	0	1	0	1	0	0	1	1	1	1	1	0	0	1	1	1	0	1	0	1	1	1	1	1	1	0	1	0	0
0	1	0	0	0	1	1	0	1	0	0	0	1	1	0	0	1	0	0	1	0	0	0	1	0	1	0	1	1	0	1	1	0	1	0	0	0	1	0	0	1	0	1	1	1	1	0	1	1	1
0	1	0	0	1	1	1	1	0	1	0	1	1	1	1	1	1	1	1	1	1	0	1	0	0	0	0	1	1	0	1	1	1	0	1	0	1	0	1	0	1	1	1	1	1	1	0	1	1	1
1	1	1	0	0	1	0	1	1	1	0	1	0	1	1	0	1	1	1	1	0	0	0	1	1	1	0	1	1	0	1	1	0	0	1	1	1	0	0	1	1	1	1	1	1	1	1	1	1	0
0	0	0	0	0	1	0	0	0	0	1	1	1	1	1	0	0	0	1	0	0	0	0	0	0	0	0	1	0	0	1	1	1	1	0	1	0	1	1	0	1	0	1	0	1	1	0	1	1	0
1	1	0	0	1	1	1	1	1	0	1	1	1	1	0	0	1	1	0	1	1	0	0	1	1	1	0	1	1	1	1	1	1	1	1	1	1	1	1	0	1	0	1	1	1	1	1	0	0	1
1	1	0	0	1	1	1	1	1	0	0	0	0	1	1	0	1	0	0	0	0	0	1	1	1	1	0	1	1	0	1	1	0	1	1	0	0	1	1	0	1	1	1	1	1	1	0	0	1	1
0	1	0	0	0	1	0	0	0	1	0	0	1	1	1	0	1	0	0	0	0	0	0	1	0	1	0	1	1	0	1	0	1	0	1	1	1	0	1	0	1	1	1	1	1	1	1	0	0	0
1	1	0	0	0	1	0	1	0	0	0	1	1	1	0	1	1	1	0	1	0	0	1	0	1	1	0	0	1	0	1	0	0	0	1	0	1	0	0	1	1	1	1	1	1	1	0	0	1	1
1	0	0	0	1	0	0	1	1	0	0	1	1	1	1	0	0	0	1	1	0	0	0	1	1	0	0	1	0	0	1	1	0	1	1	0	1	1	1	0	0	1	1	1	1	1	0	1	0	0
1	1	0	0	0	1	1	1	0	0	1	1	1	1	0	0	1	0	1	0	0	0	1	1	1	1	0	1	1	0	0	1	1	1	1	1	1	0	1	0	1	0	1	0	1	1	1	0	1	0
1	0	0	0	1	1	1	0	0	0	0	1	1	1	0	0	1	0	0	1	0	0	0	1	0	1	0	1	1	1	1	0	1	1	1	0	1	1	1	1	1	1	1	1	1	1	1	1	1	0
1	1	0	0	0	0	0	1	1	0	0	1	1	1	0	0	1	0	1	1	0	0	0	1	1	1	0	1	0	0	1	1	0	1	0	0	0	0	0	1	1	0	1	1	1	1	0	0	1	0
1	1	0	0	1	1	0	1	0	0	0	1	1	1	1	0	0	0	0	1	0	0	0	1	0	1	0	1	1	0	1	0	1	0	0	1	1	1	0	1	1	1	0	1	1	1	0	0	1	0
1	1	0	0	0	1	0	1	1	0	0	0	0	0	1	0	1	0	1	0	1	1	0	1	0	1	0	1	0	0	1	1	1	1	1	1	0	0	1	0	1	1	1	1	0	1	1	1	1	0
1	1	1	0	0	1	0	0	0	0	0	1	1	1	1	0	1	1	0	1	0	0	0	0	1	1	0	1	1	0	1	1	1	0	1	0	0	1	1	1	1	1	1	1	1	1	1	0	1	0
1	1	0	0	0	1	1	1	1	0	1	1	1	1	0	0	0	1	0	1	1	0	1	1	1	0	0	1	1	0	1	1	1	1	1	1	0	0	1	1	1	1	0	1	1	1	0	0	1	0
1	1	1	0	0	1	0	1	0	1	0	1	0	1	1	0	1	0	1	1	0	0	0	1	0	1	0	1	0	0	0	0	1	1	1	1	1	1	1	0	1	0	1	1	1	1	0	1	0	1
0	1	0	0	0	1	0	1	0	0	0	0	1	1	0	0	1	0	0	0	0	0	0	1	1	0	1	1	0	1	1	1	0	1	1	1	1	0	1	0	1	1	1	1	1	1	0	1	1	0
1	1	0	0	0	1	1	1	0	0	0	1	1	1	1	0	0	0	0	1	0	0	1	0	1	1	0	0	0	1	1	1	0	1	1	1	1	1	1	1	1	0	1	1	0	1	0	1	0	0
1	1	0	0	0	1	1	1	1	1	1	1	1	1	0	1	0	0	1	0	0	0	0	1	1	0	0	1	1	0	1	1	0	0	1	0	1	1	1	1	1	0	0	1	1	1	0	1	0	1
1	1	0	0	1	1	1	1	1	0	0	1	1	1	0	0	1	0	1	1	1	0	1	1	1	1	0	1	1	0	1	1	0	1	1	0	1	0	1	1	1	0	1	1	1	1	1	0	1	1
0	1	0	0	0	1	1	0	0	1	1	1	1	1	1	1	0	0	0	1	0	0	0	1	1	1	0	1	1	0	1	1	1	1	1	0	1	1	1	1	1	1	1	1	1	1	0	1	1	1
1	1	0	0	1	1	1	1	1	1	1	1	1	1	0	0	1	0	0	1	0	0	1	0	1	1	1	1	1	0	1	1	0	1	1	1	0	1	1	0	1	0	1	1	1	1	1	1	1	1
1	1	0	0	0	0	1	0	0	1	0	1	0	1	1	1	0	0	0	1	0	0	1	0	1	0	0	1	0	0	0	0	0	1	1	0	1	1	0	0	1	0	1	1	1	1	1	1	0	0
1	1	0	0	0	1	1	0	1	1	0	1	1	1	0	0	0	1	1	1	1	0	0	0	1	1	0	0	1	0	1	1	0	1	0	1	1	0	1	1	1	1	1	1	1	1	1	1	1	1
1	1	0	0	0	1	0	0	0	0	0	0	1	1	0	0	1	0	1	0	1	0	0	0	0	0	0	1	1	0	1	1	0	1	1	0	1	0	1	0	1	1	1	1	1	1	1	0	0	0
1	0	1	0	0	1	1	1	1	0	0	1	1	1	1	0	1	0	1	1	0	0	0	1	0	1	0	1	0	1	1	1	0	0	1	1	1	1	0	0	1	0	1	1	1	1	0	0	0	0
0	1	0	0	0	1	1	1	1	1	1	1	1	1	1	0	1	0	0	1	0	0	1	1	1	1	1	1	1	0	1	1	0	1	1	1	1	0	1	0	1	1	1	0	1	1	0	0	1	0
1	0	0	0	0	1	0	1	0	1	0	1	1	1	1	0	0	0	1	0	0	0	0	1	1	1	1	1	1	1	1	1	1	0	0	1	1	0	1	0	1	1	1	1	1	1	1	1	0	0
1	1	0	0	0	1	1	1	0	0	0	0	1	1	0	0	1	0	0	1	0	0	1	1	1	0	0	1	0	0	1	1	0	1	0	1	1	1	1	1	1	0	0	1	1	1	0	1	0	1
1	1	0	0	0	1	0	0	0	1	1	1	0	1	1	0	0	0	1	1	0	0	1	1	1	1	0	1	1	0	1	1	1	1	0	1	1	1	0	1	0	1	1	1	1	1	1	1	0	0
1	1	0	0	1	1	1	0	0	0	1	1	1	1	1	0	1	0	0	0	1	0	0	1	1	0	0	1	1	0	1	1	0	1	0	1	1	0	1	1	1	1	1	1	1	1	0	1	0	0
1	1	0	0	0	1	0	1	1	0	0	1	0	1	0	0	1	0	0	1	0	0	0	1	1	1	0	0	0	0	1	1	1	0	0	0	0	1	1	0	1	0	1	1	1	1	1	1	1	0
0	1	0	1	0	0	1	1	0	1	0	1	1	1	1	0	0	0	1	1	1	0	1	0	1	1	1	1	1	0	1	1	1	0	1	1	1	1	1	0	1	0	1	1	1	1	0	0	1	0
1	1	0	1	1	1	0	0	0	0	0	1	1	1	1	1	1	0	1	1	0	0	1	0	1	1	0	1	1	0	1	0	0	1	0	1	1	0	1	0	1	1	1	1	1	0	0	0	0	1
1	1	0	0	0	1	0	0	1	1	0	1	1	1	0	0	1	0	0	1	1	0	0	0	0	1	0	1	1	0	0	1	1	0	1	1	1	1	0	0	1	1	0	1	1	0	0	0	0	1
1	1	0	0	0	1	1	1	1	0	0	0	0	1	1	1	0	0	0	1	0	0	1	0	0	0	0	0	1	1	1	1	0	1	0	1	1	1	1	0	1	1	1	0	1	1	0	1	0	0
1	1	1	0	1	1	0	0	0	0	0	1	1	1	1	0	1	0	0	1	0	0	0	0	0	1	1	0	1	0	1	0	0	1	0	1	1	1	0	1	1	0	1	1	1	1	0	1	0	1
1	1	0	0	1	1	1	1	0	1	0	1	1	1	0	0	0	0	0	1	0	0	1	0	0	1	0	1	0	0	1	1	1	0	1	1	1	1	1	0	1	1	1	1	1	1	1	1	1	1
0	1	0	0	0	1	0	0	1	1	0	1	1	1	1	1	0	0	1	1	0	0	0	1	1	1	0	1	1	0	0	1	0	0	0	1	0	1	1	0	1	0	1	1	1	1	1	1	1	1
1	1	0	0	1	1	0	0	0	1	1	1	1	1	0	0	1	1	0	1	0	0	0	0	1	1	0	1	1	0	1	1	0	0	0	1	0	0	1	0	1	1	1	0	1	1	1	1	1	0
1	1	0	0	0	0	1	0	1	0	1	1	1	1	1	0	1	0	1	1	0	0	0	0	1	0	1	0	1	0	1	0	0	1	1	1	0	1	1	0	1	1	1	0	1	1	0	1	0	1
1	0	1	0	0	1	1	1	0	1	0	1	1	1	1	0	0	0	1	1	0	0	1	1	0	1	0	1	1	0	1	0	0	0	1	1	1	1	1	0	1	1	0	1	1	0	0	1	1	0
0	0	1	0	0	1	0	1	1	0	0	1	0	1	1	0	0	0	1	1	0	0	1	0	0	0	0	1	1	0	1	0	0	0	1	0	0	1	1	0	1	1	1	0	1	1	0	0	0	1
0	1	0	0	0	1	0	1	1	0	0	1	1	1	1	0	0	0	1	0	0	0	1	0	1	1	0	0	1	0	1	1	0	0	1	1	1	0	1	0	1	1	1	1	1	1	0	0	1	0
1	1	0	1	1	1	0	1	0	1	0	1	1	1	0	0	1	1	1	1	1	0	0	0	0	0	0	1	1	1	1	1	1	0	1	1	1	1	1	1	1	1	1	0	1	0	0	1	0	0
1	1	0	1	1	0	0	0	0	1	0	1	1	1	1	0	1	0	0	1	1	0	1	1	0	1	0	0	1	0	1	0	0	0	1	1	0	1	0	0	1	1	1	1	1	0	1	0	1	1
1	0	0	1	0	1	0	0	0	0	0	1	1	1	0	0	0	0	0	1	1	1	0	0	1	1	0	1	1	0	1	0	0	1	1	1	0	0	1	0	1	0	1	0	1	1	0	0	0	1
1	0	1	0	0	1	1	1	1	0	0	1	1	0	0	0	1	1	1	1	1	0	0	1	1	1	0	1	0	1	1	1	0	0	1	1	1	1	0	1	1	1	1	0	1	1	0	1	0	1
1	0	0	0	1	1	1	0	1	0	0	1	1	1	1	0	0	0	1	0	0	0	0	0	0	0	0	0	0	0	1	0	0	0	0	1	1	1	1	1	1	1	1	1	1	1	1	1	1	0
1	1	0	0	0	1	0	1	0	1	0	1	1	1	0	0	1	0	0	1	0	0	0	1	1	0	0	0	1	0	1	1	1	0	0	1	1	1	1	0	1	1	1	0	1	0	1	1	1	1
1	1	0	1	1	1	0	0	0	1	0	1	1	1	1	0	1	0	1	1	0	0	1	0	1	0	0	1	1	1	1	0	0	1	1	1	1	1	1	0	1	1	1	1	1	0	0	0	0	0
0	0	1	1	0	0	1	1	1	0	0	0	0	1	0	0	0	0	1	1	0	0	1	0	1	0	0	1	0	0	1	0	0	0	1	1	1	1	1	0	1	0	1	1	1	1	0	1	1	0
0	1	0	1	0	1	0	0	0	0	0	1	1	1	1	0	1	0	1	1	1	0	1	0	1	1	0	1	1	0	1	1	1	1	1	1	1	0	1	0	1	1	1	0	1	1	0	0	0	1
1	1	1	1	1	1	1	0	0	0	0	1	1	1	1	0	0	0	0	1	0	0	1	0	1	0	0	0	1	0	1	1	0	1	0	1	1	1	1	1	1	0	1	1	1	0	0	0	1	0
0	1	0	1	0	1	0	1	0	1	0	0	0	1	0	0	0	0	0	1	0	0	0	0	1	1	0	1	1	0	1	1	0	1	0	1	1	1	1	1	1	1	1	1	1	1	0	0	1	0
1	1	1	1	0	1	0	1	0	1	0	1	0	1	1	0	0	0	0	1	0	0	0	0	0	1	0	1	1	0	1	1	1	0	0	1	1	0	0	0	1	1	0	1	1	1	0	0	0	0
0	0	0	1	0	1	1	1	1	1	0	1	1	1	0	0	0	0	1	1	0	0	0	0	1	0	0	1	0	0	1	0	1	0	0	1	0	1	0	0	1	1	1	1	0	1	0	0	0	1
1	1	0	0	0	1	1	0	1	1	0	1	1	1	1	0	1	0	0	0	0	0	0	1	0	1	0	1	1	0	1	1	0	1	1	1	0	1	0	0	1	1	1	1	1	1	0	1	1	1
1	1	1	1	0	1	1	0	1	1	1	1	1	1	1	0	1	1	0	1	0	0	0	0	1	0	0	1	1	1	1	1	0	0	1	0	1	0	1	0	1	1	1	1	1	1	0	0	1	1
1	1	0	1	0	1	1	1	1	1	0	1	0	1	1	0	0	0	0	1	0	0	1	1	1	1	0	1	0	0	1	1	0	0	1	1	1	1	0	0	1	1	1	0	1	0	0	0	0	0
1	1	0	0	0	0	1	0	1	1	0	1	1	1	1	0	1	0	0	1	0	0	1	1	0	0	0	1	1	0	1	1	0	0	0	1	1	1	0	0	0	1	1	0	1	1	1	0	0	1
1	1	0	1	1	0	1	0	0	0	0	1	1	1	1	0	1	0	0	0	0	0	1	1	0	1	0	1	1	0	0	1	0	1	1	1	1	0	1	1	1	1	1	1	1	1	0	1	0	1
1	1	0	1	1	1	1	0	1	1	0	1	1	1	1	0	0	0	1	0	1	0	1	1	1	0	0	1	1	0	1	1	1	1	1	1	1	0	1	0	1	1	1	0	1	1	0	1	1	1
0	1	0	1	0	1	1	0	1	0	0	1	1	1	1	0	1	1	1	1	0	0	1	0	1	1	0	1	1	1	1	1	0	1	0	1	1	1	0	1	1	0	1	1	1	1	0	1	1	0
1	1	0	1	0	1	0	1	1	1	0	1	1	1	1	0	1	0	0	1	0	0	0	0	1	1	0	1	1	0	1	0	0	0	0	0	1	1	1	1	1	1	1	1	1	1	1	1	0	0
0	1	0	1	0	1	0	0	1	1	0	1	1	1	1	0	0	0	1	1	0	0	1	1	1	0	0	1	1	0	1	0	0	1	1	1	1	0	1	0	1	0	1	1	1	1	0	0	0	1
1	1	1	1	0	1	1	1	1	0	0	0	1	1	1	0	0	0	1	1	1	0	1	1	0	0	0	0	0	0	1	1	0	1	1	1	0	0	1	0	1	1	1	1	1	0	0	0	1	1
0	1	1	0	0	1	0	1	0	0	0	1	1	0	1	0	1	1	0	0	1	1	0	1	1	0	0	1	1	0	1	1	0	0	1	1	1	0	1	1	1	1	1	1	1	1	0	1	0	1
1	1	1	0	0	1	1	0	1	1	0	1	1	1	0	0	1	0	1	1	0	0	1	1	1	1	0	1	1	0	1	1	0	1	1	1	1	0	0	0	1	1	1	1	1	0	0	0	1	1
1	1	0	0	0	1	0	1	0	1	1	1	1	1	1	0	1	0	0	1	1	0	1	0	1	1	0	1	1	1	1	1	1	1	1	1	1	1	1	0	1	0	1	0	1	1	1	0	0	0
1	1	1	0	0	1	0	0	1	0	0	1	1	1	0	1	1	1	0	1	0	0	0	1	1	1	0	0	1	0	1	1	0	0	1	1	1	1	0	1	1	0	0	1	1	0	0	0	0	1
1	1	0	1	0	1	0	0	0	1	0	1	1	1	0	1	0	0	0	1	0	0	0	0	1	1	0	1	1	0	1	1	0	1	0	0	1	1	0	1	1	1	1	1	1	0	0	0	0	0
0	1	0	1	1	1	1	0	0	1	0	1	1	1	0	0	0	0	0	0	0	0	0	0	1	1	0	0	0	0	1	0	0	1	1	1	1	1	1	0	1	1	1	1	1	1	1	0	1	1
1	1	0	1	0	1	0	0	0	0	0	1	1	0	1	0	1	0	1	1	0	0	0	0	0	1	0	1	1	0	1	1	1	0	0	1	1	0	1	0	1	0	1	1	1	1	0	1	0	1
1	1	0	0	0	1	1	0	1	0	0	1	1	1	1	1	1	1	0	1	0	0	0	1	1	1	0	1	1	0	1	1	0	1	0	0	1	0	0	0	1	1	1	1	1	0	0	0	1	1
1	1	0	1	1	1	1	0	1	0	0	0	0	1	0	0	1	0	1	1	0	1	0	1	1	1	1	1	0	0	1	1	0	1	1	1	1	1	1	0	1	1	1	1	1	1	0	0	0	0
0	1	1	0	1	1	1	1	1	0	0	1	1	1	0	0	0	0	0	1	1	1	1	0	0	1	0	1	1	1	0	0	0	1	0	1	0	1	1	0	1	0	1	1	1	1	0	1	0	1
1	1	0	1	0	1	0	0	0	1	1	1	1	1	0	0	0	0	1	0	1	0	0	0	1	1	0	1	1	0	1	1	0	1	1	1	1	1	1	1	1	1	1	1	1	1	1	0	1	0
1	1	0	1	1	1	0	1	1	1	0	1	1	1	0	0	0	0	0	1	0	0	1	0	1	0	0	0	1	1	1	1	0	1	1	1	1	0	1	0	1	0	1	1	1	1	1	1	1	1
1	1	0	1	0	0	1	0	0	0	1	1	1	1	1	1	1	1	1	1	1	0	1	1	0	1	0	0	1	1	1	1	1	0	0	1	1	0	0	0	1	0	1	1	1	1	0	0	1	1
1	0	0	1	1	1	1	0	1	1	0	1	1	1	0	0	0	1	0	1	0	0	1	1	1	1	0	1	1	0	1	1	0	1	0	1	1	0	1	1	1	1	1	1	1	1	0	1	0	0
1	1	0	1	0	1	1	1	1	0	0	0	1	1	1	0	1	0	1	1	1	0	0	1	0	1	0	1	1	0	1	1	1	1	1	1	1	1	1	0	1	1	1	1	1	1	1	1	0	1
1	0	0	1	0	1	0	1	0	1	0	1	1	1	0	1	0	0	1	1	0	0	1	1	1	1	0	1	0	0	0	1	1	1	1	1	1	0	1	0	1	0	1	1	1	1	1	1	0	1
1	1	0	0	1	1	0	1	0	0	1	1	1	1	0	0	0	0	0	0	0	0	1	1	1	1	0	1	1	0	0	0	0	0	0	1	0	0	0	0	1	0	1	1	1	1	1	1	0	1
1	1	0	1	0	0	0	0	0	0	1	1	1	1	0	0	1	0	0	1	0	0	1	0	0	0	0	1	1	0	1	1	0	0	0	1	0	0	1	1	1	1	1	1	0	1	0	0	1	1
0	1	1	0	0	1	0	1	1	1	0	1	1	1	1	1	0	0	1	1	0	0	0	1	1	1	0	1	0	1	1	0	0	1	0	0	0	1	0	1	1	0	1	1	1	1	0	1	0	0
0	1	1	0	0	0	0	0	0	0	0	1	0	1	1	0	0	0	0	1	1	0	0	0	1	1	0	0	0	0	1	0	0	0	1	1	1	0	1	0	1	1	1	0	1	0	0	1	0	0
1	1	0	0	1	1	0	0	0	1	0	0	1	1	0	0	0	0	0	1	0	0	0	1	0	0	0	1	0	0	0	1	1	0	0	1	0	0	1	0	1	1	1	0	1	0	0	1	0	0
1	1	0	1	0	0	1	1	1	1	0	0	1	1	1	0	0	0	1	0	1	0	1	0	1	1	0	1	1	1	1	1	0	0	1	1	0	0	1	0	1	1	0	1	1	1	0	1	1	1
1	1	0	0	0	0	0	0	0	1	0	0	1	1	1	0	0	0	1	0	0	0	0	0	1	1	0	1	1	0	1	1	1	1	1	0	1	1	1	0	1	0	0	1	1	1	1	1	0	0
1	1	0	0	0	1	0	0	0	1	0	1	0	1	0	0	0	0	1	0	0	1	0	1	0	1	0	1	0	0	1	0	0	0	1	1	0	1	1	0	1	1	1	0	1	1	1	1	0	0
0	1	0	0	0	1	0	1	0	1	0	0	0	1	1	0	1	0	1	1	0	0	0	0	0	1	0	1	1	0	1	1	0	0	0	0	1	0	1	0	1	0	1	1	0	1	0	1	1	0
1	1	0	0	0	0	0	1	0	1	0	1	1	1	1	1	0	0	0	1	0	0	0	0	0	1	0	0	1	0	1	0	0	0	0	1	1	0	0	0	1	0	1	0	1	1	1	0	1	0
0	1	0	0	0	0	1	1	1	1	0	0	1	1	1	1	0	1	1	0	1	1	1	1	1	0	0	1	1	1	1	1	0	1	1	1	1	1	1	1	1	1	1	1	1	1	0	1	0	0
1	0	0	1	0	1	0	1	1	0	0	1	1	1	0	1	0	0	0	1	0	0	0	0	0	0	0	1	0	1	1	1	0	0	1	0	1	1	1	0	1	0	1	0	0	0	0	1	0	0
1	0	0	1	0	1	1	1	1	0	1	1	1	1	1	0	0	0	0	1	1	0	0	1	0	0	1	1	1	1	1	0	0	0	1	1	1	1	1	0	1	1	1	0	1	0	0	0	0	0
1	1	0	0	0	1	0	0	0	0	0	1	0	1	0	0	0	0	0	1	0	0	0	0	0	0	0	0	0	0	1	1	0	0	0	0	0	1	0	0	1	0	1	0	1	0	1	1	1	1
0	1	0	0	1	0	0	0	1	0	0	0	1	1	1	0	0	0	0	0	1	0	1	0	0	0	0	1	0	0	1	1	0	1	1	1	0	0	0	0	1	0	1	0	1	1	0	0	0	0
1	0	0	0	1	1	0	0	1	0	0	0	1	0	1	0	0	0	1	1	0	0	0	0	0	0	0	1	1	0	1	0	0	0	1	1	0	0	1	0	1	1	1	1	1	0	0	1	0	0
0	1	0	1	0	1	0	0	1	0	0	0	1	1	0	1	0	0	0	1	1	0	0	1	1	0	0	0	0	0	0	0	1	0	1	0	1	0	0	1	1	1	1	1	1	0	0	1	1	0
1	1	1	0	0	0	0	0	1	0	1	1	1	1	0	0	0	0	1	1	1	0	1	1	1	1	0	1	1	0	1	0	1	1	1	1	1	1	0	0	0	0	1	1	1	1	0	0	0	0
1	0	0	0	1	1	0	0	0	1	0	1	1	1	1	1	0	0	0	0	0	0	0	0	0	1	0	0	1	1	1	1	1	0	1	0	1	0	1	0	1	0	0	1	1	1	0	1	0	0
0	1	0	1	1	0	0	0	0	1	0	0	1	1	1	0	0	0	0	1	0	0	0	0	0	1	0	1	0	1	1	0	0	0	0	0	1	0	0	1	1	1	0	1	1	1	0	0	1	0
1	1	1	0	0	1	1	0	1	0	0	1	1	1	1	1	1	0	1	0	0	0	0	0	1	0	0	1	0	1	1	1	0	1	0	1	0	0	1	1	1	0	1	1	0	1	0	1	1	0
0	0	1	1	1	1	1	0	0	0	0	1	1	1	1	0	0	0	0	0	0	1	0	1	1	1	0	1	1	0	1	1	0	0	1	0	1	0	1	0	1	1	1	0	1	1	1	1	0	0
1	1	0	0	0	0	1	0	0	1	0	1	1	1	0	0	0	0	0	0	0	0	0	0	0	0	0	1	0	0	1	1	0	0	1	0	0	0	1	0	1	1	1	1	1	1	0	0	1	0
1	1	0	0	1	1	0	1	0	0	0	0	1	1	1	1	0	0	0	0	0	0	1	1	0	1	0	0	1	1	1	1	0	1	0	0	0	0	0	0	1	1	0	0	0	1	0	1	0	0
0	1	0	1	1	1	1	0	1	1	0	1	1	1	0	1	0	0	1	0	0	0	0	0	0	1	0	1	1	0	1	1	0	0	0	1	1	0	0	0	1	0	0	1	0	1	0	1	1	0
0	0	1	0	0	0	0	1	1	0	0	1	1	1	1	0	0	0	0	0	0	0	0	0	0	1	0	1	0	1	0	0	1	0	0	1	1	1	1	0	1	1	1	1	1	0	0	1	1	0
1	1	1	1	0	1	1	0	0	1	0	1	1	1	0	0	0	0	1	0	0	0	0	1	0	1	0	1	1	1	1	1	0	0	1	0	0	1	1	0	1	1	1	0	1	1	1	1	1	0
0	0	1	0	0	0	0	0	0	1	0	0	1	1	1	0	0	0	1	0	1	0	1	0	0	0	0	1	1	0	1	0	0	0	1	1	1	0	1	0	1	0	1	1	1	0	0	0	1	0
1	0	1	1	0	0	0	0	1	1	0	1	1	1	0	0	0	0	1	1	0	0	1	0	0	0	0	0	0	0	1	0	0	0	1	0	1	0	1	0	1	0	1	1	1	1	0	1	1	1
0	0	1	0	0	1	0	1	1	1	0	1	0	1	1	1	0	0	1	1	1	0	0	1	0	1	0	0	0	0	1	0	0	0	1	0	1	0	1	1	1	0	1	1	1	1	0	1	0	0
1	1	1	0	0	1	0	1	0	1	0	1	1	1	1	0	0	0	1	0	1	0	0	1	1	0	0	0	0	1	1	0	0	0	0	1	0	0	1	0	1	1	1	0	1	0	0	1	0	0
0	0	0	1	0	1	0	0	1	0	1	1	1	0	0	0	0	0	0	0	0	1	1	0	1	1	0	1	0	0	0	1	1	0	1	0	0	1	0	1	1	0	1	0	1	1	0	0	1	0
1	0	0	0	0	0	1	0	0	1	1	0	1	1	0	0	0	0	1	1	0	0	0	0	0	1	0	1	1	0	0	1	0	0	0	1	1	0	1	0	1	1	1	0	0	1	1	0	1	1
1	1	0	0	1	1	0	0	1	1	1	1	1	1	0	1	0	0	0	1	1	0	1	0	1	1	0	1	1	1	1	1	0	0	0	1	0	0	1	0	1	0	1	1	1	0	0	1	1	0
0	1	0	1	0	1	1	0	0	0	0	1	1	1	0	0	1	1	1	0	1	0	1	0	1	1	0	1	1	0	1	1	1	1	1	1	1	1	1	1	1	1	1	0	1	0	1	1	1	0
1	1	0	1	0	1	0	0	0	1	0	1	0	1	1	0	0	0	0	1	1	0	0	0	1	0	1	1	0	0	1	0	0	1	1	1	1	0	1	0	1	1	1	1	0	0	0	1	0	0
0	1	0	0	1	0	0	0	1	1	0	1	0	1	1	0	1	0	0	0	0	0	0	0	1	1	1	1	0	0	1	0	0	0	0	1	0	0	0	0	1	0	0	1	1	1	0	1	0	0
0	1	0	0	0	1	0	0	1	1	0	1	1	1	0	0	0	0	1	0	1	1	1	1	1	1	0	0	1	0	1	1	0	1	1	1	1	1	1	0	1	0	1	0	1	1	0	1	1	0
1	0	1	0	0	1	0	0	1	1	0	0	1	1	0	1	0	0	1	1	1	0	0	0	1	1	0	1	0	0	1	1	0	0	1	0	0	0	0	1	1	1	1	0	1	0	0	0	1	0
0	1	1	1	0	1	0	1	0	0	0	1	1	1	0	0	0	0	0	1	1	1	0	1	1	1	0	1	1	0	1	0	0	1	1	1	1	1	1	0	1	1	1	1	1	0	0	1	1	0
1	0	0	0	0	1	0	0	0	0	0	1	1	1	1	0	0	0	1	1	0	0	0	0	1	1	0	1	0	0	1	0	1	0	1	0	1	0	0	0	1	1	1	1	1	0	0	0	0	0
1	0	0	0	0	0	0	1	1	0	0	0	1	1	0	0	0	0	0	1	1	0	0	0	0	0	0	1	1	0	1	1	0	0	0	1	1	1	1	1	1	1	1	0	1	1	1	0	1	0
1	1	1	0	0	1	0	0	1	1	0	1	0	1	1	0	0	0	0	1	1	0	0	0	0	0	0	0	0	1	1	0	0	1	1	1	0	1	1	0	1	0	1	1	1	0	0	1	1	0
1	1	0	0	0	0	0	0	0	1	0	0	1	1	1	0	0	0	0	0	0	1	1	0	1	0	0	1	0	0	1	0	0	0	0	0	1	0	0	1	1	1	0	0	1	0	0	1	0	0
0	0	0	1	0	1	1	1	0	1	0	1	1	1	0	1	0	0	1	1	1	1	1	1	1	1	0	1	1	0	0	1	0	1	1	1	1	1	1	0	1	0	1	1	1	1	0	1	0	0
1	1	0	0	0	1	0	1	0	1	1	1	1	1	1	0	0	1	0	1	1	1	1	1	0	0	0	1	1	1	1	1	1	1	0	1	1	1	1	0	1	1	1	1	1	1	0	0	1	1
0	1	0	1	0	1	0	1	1	1	0	1	0	0	1	0	0	0	1	1	1	0	0	1	1	0	0	0	1	0	1	0	0	0	0	0	0	0	1	0	1	0	1	1	1	1	0	0	1	0
0	1	0	0	0	1	1	1	0	1	0	1	1	1	1	1	0	0	1	0	0	0	1	0	1	0	0	1	1	0	1	1	0	0	0	1	1	0	1	1	1	0	1	1	1	0	0	1	0	0
1	1	1	1	0	0	0	0	0	1	0	1	1	1	1	0	0	0	0	1	0	1	0	0	1	1	0	0	1	0	1	0	1	0	1	0	1	0	1	0	1	1	1	1	1	1	1	0	0	0
1	1	0	0	1	1	0	0	1	0	0	1	1	1	1	0	0	1	1	1	0	0	1	1	1	1	0	1	0	0	1	0	0	1	1	1	1	1	0	1	1	0	1	1	1	0	0	1	0	0
1	1	1	0	0	1	0	0	0	1	0	1	1	0	0	0	0	1	1	1	1	0	1	1	1	0	0	1	0	0	1	0	0	1	1	1	0	0	1	1	1	1	1	1	1	0	0	0	0	0
1	1	0	0	0	1	1	0	0	0	0	1	1	1	1	0	1	0	0	1	1	0	0	0	1	0	0	0	0	1	1	1	0	0	0	1	1	0	1	1	1	0	1	1	1	0	0	1	0	0
1	1	0	0	0	1	0	0	1	0	0	1	1	1	1	0	1	0	0	1	0	0	0	0	1	1	0	0	1	0	1	1	0	1	1	0	1	0	1	0	1	1	1	1	1	1	1	1	1	0
0	1	0	0	0	1	0	0	0	1	1	0	1	1	0	0	0	0	1	1	1	0	0	1	1	1	0	1	1	0	1	0	0	1	1	1	0	1	1	1	1	1	1	1	1	0	0	1	1	0
1	1	1	0	0	0	0	0	1	0	0	1	1	1	1	0	1	0	1	1	0	0	0	0	0	1	0	1	0	0	0	0	0	1	1	0	1	0	1	1	1	0	1	1	1	1	1	0	0	0
1	1	1	0	0	1	1	1	0	1	0	1	1	1	1	0	0	0	1	1	0	0	0	0	0	0	0	1	1	0	0	0	0	1	0	1	1	1	0	0	1	1	1	1	1	1	1	1	1	0
1	1	1	0	0	0	0	1	1	1	1	1	1	1	1	0	1	0	1	1	1	0	1	0	1	0	0	1	1	0	1	1	1	1	0	1	1	1	0	1	1	1	1	0	0	1	1	1	1	1
0	0	0	0	0	0	0	1	1	0	0	1	1	1	0	1	0	0	0	1	1	0	0	1	1	0	0	1	1	0	1	1	0	0	1	0	1	0	0	1	1	0	1	1	1	1	0	0	1	0
1	1	0	0	0	1	0	1	0	0	0	1	1	1	1	0	0	0	0	1	1	0	0	0	1	0	0	1	1	0	1	1	0	0	1	0	1	0	1	1	1	1	1	1	1	1	0	1	0	1
0	1	1	1	0	1	0	0	0	1	0	0	0	1	0	1	0	1	1	1	1	1	0	0	0	0	0	1	0	0	0	0	0	0	1	0	1	0	0	1	1	0	0	1	1	0	0	1	0	0
1	1	1	0	1	1	0	0	0	1	0	1	1	0	1	0	0	0	0	0	1	0	0	0	0	0	0	0	0	1	1	0	0	0	1	1	1	0	0	0	1	1	1	1	0	0	0	0	1	0
1	1	0	1	0	0	0	1	1	0	0	1	1	1	1	0	0	0	0	1	1	1	1	0	0	0	0	1	0	0	1	1	0	0	1	1	1	0	1	0	1	1	1	0	0	1	0	1	1	0
0	1	0	0	1	1	0	0	1	0	0	1	1	1	1	0	0	0	1	0	1	1	1	1	0	1	0	1	1	0	1	0	1	0	1	1	1	1	1	0	1	0	1	0	1	0	0	0	1	0
0	1	0	0	0	0	0	0	1	0	0	1	1	1	0	0	0	0	1	1	1	0	0	0	0	0	0	1	0	0	1	0	0	0	0	0	0	1	0	0	1	0	1	1	1	0	0	1	0	0
0	1	1	1	1	0	0	0	0	0	0	1	1	1	1	0	0	0	1	1	1	0	0	0	0	0	0	1	0	1	1	0	0	0	0	1	1	0	0	0	1	1	1	1	1	1	1	0	1	0
0	0	1	1	1	1	0	0	1	1	0	0	0	1	1	0	0	0	0	1	1	0	1	0	1	1	0	1	0	0	1	1	1	0	0	0	0	1	0	0	1	0	1	1	1	0	0	1	1	0
1	1	0	0	0	1	0	1	0	0	0	0	1	1	0	0	0	0	1	1	1	0	0	0	1	0	0	0	0	0	1	0	0	0	0	1	1	1	1	0	1	1	1	1	1	0	0	0	0	0
0	1	1	1	0	1	0	1	1	1	0	1	1	1	0	0	1	0	1	0	1	0	1	1	1	1	0	0	1	1	1	1	0	0	0	1	1	0	1	1	1	1	1	0	1	1	0	0	0	0
0	0	1	0	0	1	0	1	1	0	1	0	1	1	1	0	0	0	0	1	0	0	1	0	1	0	0	1	1	0	1	1	0	0	1	0	1	0	0	0	1	1	1	1	1	0	0	1	1	0
0	0	1	0	0	1	1	0	1	1	0	1	1	1	0	0	0	0	1	1	1	0	0	0	0	0	0	1	0	0	1	0	0	0	1	0	0	1	0	1	1	0	1	1	1	1	0	1	1	0
0	1	0	0	0	1	0	0	0	1	0	1	1	1	1	0	0	0	0	0	0	0	1	0	0	1	0	0	0	0	1	0	0	0	0	0	1	1	1	0	1	1	1	1	1	0	0	1	0	0
1	0	0	0	0	0	0	1	0	0	1	1	0	1	0	0	0	0	0	0	1	0	1	1	1	0	0	1	0	1	1	0	0	1	1	1	1	1	1	0	0	1	1	1	1	0	0	0	0	1
1	0	0	1	0	1	0	1	0	0	0	1	0	1	0	0	0	0	0	0	0	0	1	1	1	0	0	0	0	0	1	1	0	0	0	1	0	0	1	1	1	1	1	1	1	0	0	0	0	0
0	1	0	1	0	1	0	1	0	1	0	1	1	1	1	1	0	0	1	0	0	0	1	1	1	1	0	1	1	0	1	1	0	0	1	1	1	1	1	1	1	0	1	0	1	1	0	1	0	0
1	1	0	1	1	0	0	0	0	0	1	1	1	1	1	1	0	0	0	1	0	0	0	0	1	1	0	1	0	0	1	1	0	0	0	1	0	0	1	1	1	0	1	1	1	1	1	1	0	0
1	1	0	1	0	1	1	1	0	1	0	1	1	1	1	1	1	0	0	1	1	0	0	1	1	1	1	1	1	0	1	1	0	1	0	1	1	0	1	0	1	1	0	0	1	1	1	1	1	1
1	1	0	0	0	1	0	1	1	1	1	1	1	1	1	1	1	0	0	1	1	1	1	1	1	0	0	1	1	0	1	1	0	0	1	1	1	0	1	0	1	0	1	1	1	1	1	0	0	1
1	1	1	0	0	1	0	1	0	1	1	1	1	1	0	0	0	0	0	1	1	0	0	0	0	0	0	0	1	0	1	1	0	0	1	1	1	0	1	0	1	0	1	1	1	0	0	1	1	0
0	1	1	0	1	0	0	0	1	1	1	1	1	1	0	1	0	0	1	1	1	0	1	1	0	0	0	0	1	0	1	1	0	0	1	1	1	1	1	0	1	1	0	1	1	0	0	0	1	0
1	1	0	0	0	1	0	1	1	1	0	1	1	1	0	0	0	1	0	1	1	0	1	0	1	0	0	1	0	1	1	0	0	1	0	1	0	0	0	0	1	1	1	1	1	0	0	1	0	1
1	1	0	0	0	1	0	1	0	1	0	1	0	1	0	0	1	0	0	0	1	0	0	1	1	0	0	0	0	0	1	0	0	0	0	1	0	0	1	0	0	1	1	1	1	0	0	1	0	0
1	0	0	0	0	1	0	1	0	0	0	0	0	1	1	0	0	0	1	0	1	0	0	0	0	1	0	1	0	1	0	1	0	0	0	1	0	0	1	0	1	0	1	1	1	1	0	1	0	0
1	1	0	1	0	1	0	0	1	0	1	0	1	1	1	0	0	1	0	0	1	0	1	0	1	1	0	0	1	1	1	1	1	0	1	1	1	0	1	0	1	1	1	0	1	1	0	1	0	0
1	1	0	0	0	0	1	1	0	1	1	1	1	1	1	1	0	0	0	1	1	0	0	0	1	0	0	1	1	0	1	0	0	0	0	1	1	1	1	0	1	0	1	0	1	0	0	0	1	0
1	0	0	0	0	1	1	1	0	1	0	1	1	1	0	0	1	0	1	1	1	1	0	0	1	1	0	1	1	0	1	1	0	0	1	1	1	1	1	0	1	1	1	0	1	0	0	1	0	0
1	1	0	0	0	0	0	1	1	1	0	1	1	1	1	0	0	0	0	1	1	0	0	1	0	1	0	1	0	0	1	0	1	0	1	1	1	0	1	0	1	1	1	1	1	1	0	0	1	0
0	0	0	0	0	1	0	0	0	0	0	1	0	1	1	0	0	0	1	1	0	1	0	0	0	0	0	0	0	0	1	0	0	0	0	1	0	0	1	0	1	0	0	1	1	0	0	0	0	0
1	1	0	1	0	1	0	0	1	1	0	0	1	1	0	0	0	0	1	1	1	1	1	0	1	0	0	1	0	0	1	1	0	0	0	1	1	1	0	0	1	0	1	1	1	0	0	1	0	0
0	1	0	0	0	0	0	0	0	1	0	0	1	1	1	1	0	0	1	0	1	0	0	0	1	0	0	1	0	0	1	0	0	0	1	1	1	1	1	0	1	0	1	1	1	1	0	0	1	0
0	1	0	1	0	1	1	1	0	0	0	0	1	0	1	0	0	0	0	1	1	0	0	0	1	0	0	1	1	1	1	0	1	0	0	1	0	0	1	0	1	1	1	1	1	0	1	1	1	0
0	0	0	1	1	0	0	0	1	1	0	1	1	1	0	0	0	1	1	1	0	0	0	0	1	1	0	1	1	1	1	1	0	0	0	1	0	0	0	1	1	1	1	1	1	1	0	1	0	0
1	1	0	0	0	1	0	0	1	0	0	1	1	1	0	0	0	0	0	1	1	1	0	0	1	1	0	1	1	0	1	0	0	0	1	1	1	0	1	0	1	1	1	1	1	0	1	1	1	1
0	1	0	0	0	1	1	0	1	1	1	0	1	1	0	0	1	0	0	1	1	0	0	0	1	0	0	1	0	1	1	0	0	1	1	1	0	1	1	0	1	1	1	0	1	1	0	1	1	0
0	0	1	0	0	0	0	0	1	1	0	0	1	1	0	0	0	0	0	0	0	0	0	0	0	1	0	1	0	1	1	1	0	0	1	1	0	1	1	0	1	0	1	1	1	1	0	0	1	0
1	1	1	1	0	1	0	0	0	1	0	1	1	1	1	0	0	0	1	1	0	1	0	0	1	0	0	1	0	0	1	0	0	1	0	0	1	1	1	0	1	1	1	0	1	1	1	0	0	0
0	0	0	0	0	1	0	1	0	0	1	0	0	1	0	0	0	1	0	0	0	0	0	0	0	1	0	1	0	0	1	1	0	0	0	1	0	1	1	1	1	0	0	1	0	1	0	0	0	0
0	1	1	1	1	1	0	1	1	1	1	1	1	1	1	0	1	1	1	1	1	0	0	0	0	1	1	1	1	1	1	1	0	0	1	1	0	1	1	1	1	0	1	1	1	0	0	1	1	0
1	1	1	0	0	0	0	1	0	0	0	1	1	1	1	1	0	0	1	1	1	0	1	1	1	1	0	0	1	0	1	0	0	0	1	1	0	1	1	1	1	1	1	0	1	1	1	0	1	0
1	0	1	1	1	0	0	0	0	1	0	1	1	0	0	0	0	0	1	0	1	1	0	0	0	0	0	1	0	0	1	0	0	0	0	0	1	0	0	1	1	1	1	1	1	0	0	0	1	0
1	1	0	0	0	0	0	0	0	1	0	1	1	0	0	0	0	0	1	0	1	0	0	0	0	1	0	1	0	0	1	0	0	0	0	1	0	0	0	0	1	0	0	1	1	1	1	0	1	0
0	1	0	0	1	1	1	0	0	1	0	1	1	1	0	0	0	0	0	0	0	0	1	0	0	1	0	1	1	1	1	1	0	0	1	0	0	1	1	0	1	1	1	0	1	1	1	1	0	0
1	1	0	1	0	1	1	0	1	0	0	1	1	1	1	0	0	0	1	1	1	0	0	0	1	1	0	1	1	0	1	1	0	1	0	1	1	0	0	0	1	1	1	1	1	1	0	0	1	0
1	0	0	0	0	0	0	0	0	1	0	1	0	1	1	0	0	0	1	1	1	1	1	0	1	1	1	1	0	0	1	0	0	0	0	1	1	1	0	0	1	0	1	1	1	0	0	0	0	0
0	0	0	0	0	1	0	1	0	0	0	0	1	0	1	1	1	0	1	0	0	0	0	0	1	0	0	0	1	0	1	0	0	0	1	1	0	1	1	0	1	0	1	0	1	1	1	1	1	0
0	1	0	1	0	1	0	1	1	0	1	0	1	1	1	0	0	1	1	1	1	0	1	1	0	0	1	1	1	1	1	1	0	1	1	1	1	1	1	0	1	1	1	1	1	0	0	0	1	0
1	1	0	0	1	1	0	1	1	1	0	0	1	1	1	1	0	0	0	1	1	0	0	0	1	0	0	1	1	0	1	0	0	1	1	1	1	1	0	0	1	1	1	0	1	1	0	1	1	0
0	1	0	0	0	1	0	0	0	1	1	1	1	1	1	0	0	0	0	1	1	0	0	1	1	0	0	0	1	0	1	1	0	0	0	1	1	0	1	1	1	1	1	1	1	1	0	1	1	0
1	1	0	1	1	1	0	0	1	1	0	0	1	1	1	0	0	1	1	1	0	0	0	0	1	1	0	1	1	1	1	0	0	1	1	0	0	1	1	0	1	1	1	1	1	0	1	0	1	1
1	0	1	0	0	1	0	0	0	1	0	1	0	1	0	0	0	0	0	0	0	0	0	1	1	1	0	1	0	0	1	1	0	0	1	0	1	0	1	0	1	1	1	1	1	1	0	1	1	0
0	1	0	0	0	1	1	1	0	1	0	1	1	1	1	1	1	0	0	1	1	0	1	0	1	1	0	0	0	0	1	0	1	1	1	0	1	0	1	0	1	0	1	0	1	1	1	1	1	1
1	0	0	0	0	0	0	0	0	0	0	1	1	0	1	0	0	0	1	1	1	0	1	0	0	1	0	1	0	0	1	0	0	0	0	1	0	1	0	0	1	0	1	1	1	1	1	0	1	0
1	0	0	1	0	1	0	0	1	0	0	1	1	1	1	0	0	0	0	1	1	0	1	0	1	0	1	0	1	1	1	1	0	0	0	1	1	0	1	1	1	1	1	1	1	1	1	0	1	1
0	1	1	1	1	1	1	1	1	0	0	0	1	0	1	0	0	0	1	1	0	0	0	0	1	1	0	1	1	1	1	1	0	0	1	1	1	1	1	0	1	1	1	1	1	1	1	0	0	0
1	0	0	0	0	1	0	0	0	1	0	0	1	0	0	0	0	0	0	1	0	0	0	1	1	0	0	1	0	0	1	1	1	0	1	1	1	1	0	0	1	0	1	1	1	1	0	1	0	0
1	1	0	1	0	1	0	1	0	1	0	0	0	1	0	0	0	0	0	1	1	0	1	0	0	1	0	1	0	0	0	1	0	0	1	1	1	0	0	1	1	1	1	1	1	0	0	0	0	1
0	1	1	1	0	1	0	1	1	1	0	1	1	1	0	0	0	1	1	1	1	0	1	0	1	1	0	1	1	1	1	1	0	0	0	1	1	1	1	0	1	1	1	1	1	1	0	1	1	1
1	1	0	1	0	1	0	0	1	0	0	0	1	0	1	0	0	0	1	1	0	1	0	1	1	1	0	0	0	0	0	1	1	0	0	1	0	0	0	0	1	1	1	0	1	1	0	0	1	0
1	0	1	0	0	1	0	0	0	0	0	0	0	1	0	0	0	0	1	0	0	0	0	1	1	1	0	1	0	0	0	0	0	0	0	0	0	0	0	0	1	0	1	1	1	1	0	0	1	1
0	1	1	0	0	1	0	1	1	0	0	1	1	1	0	0	1	0	1	0	0	0	0	0	1	0	0	1	1	0	1	1	0	0	1	1	1	1	1	0	1	0	1	0	1	1	1	0	0	0
1	1	1	0	0	0	0	0	1	0	0	1	1	1	1	0	0	1	0	1	0	1	0	0	0	1	0	0	0	0	1	0	0	0	1	1	0	0	1	1	1	0	1	1	1	1	0	1	1	0
1	0	1	0	0	1	0	0	0	1	0	0	1	1	0	0	0	0	0	1	0	0	1	1	0	1	0	1	0	0	1	0	0	0	0	0	1	0	1	0	1	0	1	1	1	0	0	1	0	0
1	1	0	1	0	1	1	1	1	1	1	1	1	1	1	0	0	0	1	1	1	0	0	1	1	0	0	1	1	1	1	1	0	1	1	1	1	1	1	0	1	1	1	1	1	1	1	0	1	1
1	1	0	0	0	0	0	1	0	0	0	1	1	0	1	0	0	0	1	0	0	0	0	0	1	1	0	1	1	0	0	1	0	0	1	1	1	0	1	0	1	0	1	0	1	1	0	0	1	0
1	1	0	1	0	1	0	1	1	1	1	1	1	1	1	0	1	0	1	1	0	1	1	1	1	1	1	1	1	0	1	1	0	0	0	1	1	1	1	1	1	0	1	1	1	0	0	1	0	0
1	1	0	1	1	0	0	1	1	1	0	0	1	1	1	0	0	1	1	0	0	0	1	1	0	0	0	1	0	1	1	0	0	0	1	1	0	1	0	0	1	1	0	1	1	1	0	0	1	0
1	1	0	1	0	1	0	0	1	1	0	0	1	1	0	0	0	0	0	1	1	0	0	1	0	1	0	1	1	1	1	1	0	0	1	1	1	0	1	0	1	1	1	1	1	1	0	1	0	0
1	0	1	1	0	1	0	1	1	1	0	1	1	1	1	0	0	0	1	0	0	0	1	0	1	1	0	1	0	0	1	0	0	0	0	1	0	1	0	0	1	0	1	1	1	1	0	0	1	0
1	1	1	0	0	1	1	1	0	1	0	1	0	1	1	0	1	0	0	1	1	0	0	0	1	0	0	1	0	1	1	0	0	0	1	1	0	0	1	0	1	0	1	1	0	1	0	1	0	0
0	1	0	1	0	1	0	1	0	1	0	0	1	1	1	1	0	0	0	0	1	0	0	0	0	0	0	1	1	0	1	0	0	0	0	1	0	1	0	0	1	0	1	0	1	1	1	1	0	0
0	1	0	0	1	1	0	1	0	0	0	0	1	1	1	1	1	0	0	1	0	1	1	1	1	1	0	1	1	0	1	1	1	0	1	1	1	1	1	1	1	0	1	0	1	0	1	1	1	0
0	1	0	1	0	0	0	0	1	0	0	0	1	1	0	0	0	0	0	0	0	0	1	0	1	0	0	1	0	1	1	0	0	0	1	1	1	0	1	0	0	0	1	1	0	0	0	0	1	0
0	1	0	0	0	0	0	1	1	0	0	1	1	0	1	0	0	0	1	1	1	0	0	1	0	1	0	1	1	0	1	1	0	0	0	1	1	0	1	0	1	1	1	0	1	1	0	1	1	0
0	1	0	1	1	0	1	0	1	0	0	0	1	1	0	0	0	0	0	1	0	1	1	0	0	0	0	1	1	0	1	0	1	0	1	1	1	1	1	0	1	0	1	1	1	0	1	1	0	0
0	1	0	1	0	1	1	1	1	1	0	1	1	1	1	0	1	1	1	0	0	0	0	0	1	0	0	1	0	0	1	1	1	0	1	0	1	0	1	1	1	1	1	1	1	0	1	1	0	0
1	1	0	1	0	1	0	1	0	1	0	1	1	1	1	0	0	0	0	0	1	1	0	0	1	1	0	1	1	0	1	0	0	1	1	1	0	1	1	0	1	1	1	1	0	1	1	0	1	0
0	1	0	0	1	1	0	1	0	1	0	1	1	0	0	0	0	0	1	0	0	1	0	0	0	0	0	1	1	0	1	1	0	0	1	1	1	1	0	1	1	0	1	1	1	0	0	0	0	0
1	0	0	0	0	0	0	0	0	0	1	0	1	1	0	0	0	0	1	0	0	0	1	0	1	1	0	1	1	0	1	0	0	0	1	1	1	0	0	0	1	0	0	1	1	1	0	1	0	0
0	1	0	1	0	1	0	0	0	1	0	1	1	1	0	1	1	0	1	1	0	0	0	0	1	1	0	1	1	0	1	0	1	0	1	1	1	0	1	0	1	1	1	1	1	0	1	0	0	0
1	1	0	1	0	1	1	1	0	1	0	1	1	1	0	1	1	0	1	1	1	0	1	0	1	1	0	1	1	1	1	1	0	0	1	1	1	0	1	0	1	0	1	0	1	0	1	0	1	1
0	1	1	0	0	0	0	0	0	1	0	0	1	1	0	1	0	0	0	1	1	1	0	1	0	1	0	1	1	0	1	0	1	0	0	1	1	1	1	0	1	0	1	0	1	0	0	1	0	0
1	1	0	1	1	0	0	0	0	0	0	0	0	1	0	0	0	0	0	1	0	0	1	0	0	1	0	0	0	0	1	0	0	0	1	1	1	0	1	1	1	0	1	1	1	1	0	1	0	0
1	1	0	0	0	1	0	1	0	0	0	1	0	1	1	0	0	0	1	1	0	1	1	0	1	0	1	1	1	0	0	1	0	1	1	0	1	0	1	0	1	1	1	1	1	1	1	0	1	0
1	1	0	1	0	0	1	0	1	0	0	1	1	1	0	0	1	0	1	1	0	0	1	1	1	1	0	1	1	1	0	0	1	1	1	1	1	1	1	0	1	0	1	1	1	0	1	1	1	1
1	1	0	1	1	1	1	1	0	0	0	1	1	1	1	1	1	1	1	1	0	0	1	1	1	0	1	1	1	1	1	1	0	1	1	1	1	1	1	0	1	1	1	1	1	1	1	1	1	1
1	1	1	1	1	1	1	1	1	1	1	1	1	1	1	0	1	1	1	1	1	0	1	0	1	1	1	1	1	1	0	1	1	1	1	1	1	1	1	0	1	1	1	1	1	1	1	0	1	1
1	1	0	1	1	1	1	1	0	0	0	1	1	1	1	0	1	0	1	0	1	1	1	0	1	1	0	1	1	1	1	1	0	1	0	1	0	1	1	0	1	0	1	1	1	1	1	0	0	0
1	1	1	1	1	1	1	1	0	1	1	1	1	1	1	0	0	0	1	1	0	0	0	0	1	1	0	1	1	0	1	1	0	1	1	1	0	0	1	1	1	0	1	1	1	1	0	1	1	1
1	1	0	1	1	1	1	1	1	1	1	1	1	1	1	0	1	1	1	1	1	0	1	1	1	1	1	1	1	1	1	1	1	1	1	1	0	1	1	0	1	1	1	1	1	1	1	0	1	1
1	1	0	1	1	1	1	1	1	1	1	1	1	1	1	0	1	0	1	1	1	0	1	0	1	1	1	1	1	1	1	1	1	1	1	1	1	1	1	0	1	0	1	0	1	1	0	1	0	1
1	1	0	1	0	1	1	1	1	0	1	1	0	1	1	0	0	1	0	1	0	1	1	1	1	0	0	1	1	0	1	0	1	0	0	1	1	0	1	1	1	1	1	1	1	1	0	0	1	1
1	1	0	0	0	1	0	1	0	0	0	1	1	1	1	0	0	0	1	1	1	0	1	1	1	0	0	1	1	0	0	1	1	1	1	1	1	0	0	1	1	0	1	0	1	1	1	1	1	1
1	1	0	0	0	1	1	0	1	1	1	1	1	1	1	0	1	0	1	1	1	1	1	0	1	1	0	1	1	1	1	1	1	1	1	1	0	1	1	1	1	1	1	1	1	1	0	1	1	1
1	1	1	0	1	1	1	0	1	0	1	1	1	1	0	0	0	0	0	1	0	0	1	0	1	1	0	1	1	1	1	1	1	1	0	1	0	0	1	0	1	1	1	1	1	1	0	1	0	1
1	1	0	1	0	1	0	0	1	1	1	1	1	1	1	0	1	0	0	1	0	0	1	0	1	0	0	0	1	1	1	1	1	1	1	1	1	0	1	0	1	0	1	1	1	0	0	0	0	1
1	1	1	1	1	1	0	1	1	0	1	1	1	1	0	0	1	0	1	1	1	0	1	0	1	1	0	1	1	1	1	1	1	0	1	1	1	1	1	0	1	1	1	1	1	0	0	0	1	1
1	1	1	1	1	1	0	1	1	1	1	1	1	1	1	1	0	0	1	1	0	0	1	1	1	1	1	1	1	1	1	1	1	1	1	1	1	1	1	0	1	1	1	1	1	1	1	1	0	1
1	1	0	1	1	1	0	0	0	0	0	1	1	1	0	0	1	1	1	1	0	1	1	0	1	0	0	1	1	1	1	1	0	1	0	1	1	0	1	0	1	0	1	1	1	1	1	0	1	1
1	1	0	1	1	1	1	1	1	0	0	1	0	1	1	0	1	1	1	1	0	0	1	0	1	0	1	1	1	1	1	1	1	1	1	1	1	0	1	0	1	0	1	1	1	1	0	1	0	1
1	1	1	1	1	1	1	1	1	0	0	1	1	1	1	1	1	1	1	1	1	0	1	0	1	1	1	1	1	1	1	1	1	1	1	1	1	1	1	0	1	1	1	1	1	1	1	0	1	1
1	1	0	1	1	1	1	1	1	1	1	1	1	1	1	0	1	0	0	1	0	0	1	1	0	0	0	1	1	1	1	1	0	1	1	1	1	0	1	0	1	0	1	1	1	1	0	1	1	0
1	1	0	1	0	1	1	0	1	0	0	1	1	1	0	0	1	1	0	1	0	0	1	0	1	0	1	1	1	1	1	1	0	1	1	1	1	1	1	0	1	0	1	1	1	1	1	1	1	1
1	1	1	0	1	1	1	1	1	0	1	1	1	1	1	0	1	0	1	1	1	0	1	1	1	1	1	1	1	1	1	1	1	1	1	1	1	1	1	0	1	1	1	0	1	1	1	1	1	1
1	1	1	0	0	1	1	0	1	1	0	1	1	1	0	1	1	0	0	1	0	0	0	0	1	0	0	1	1	1	1	0	0	1	1	1	1	1	1	0	1	0	1	1	0	1	1	0	0	0
0	1	1	0	1	1	1	1	1	0	0	1	1	1	0	0	1	1	0	1	0	0	0	1	1	1	0	1	1	1	1	1	1	1	1	0	1	1	1	1	1	1	0	1	1	0	0	0	0	1
0	1	0	1	1	1	1	0	1	0	0	1	1	1	0	1	0	1	1	1	0	1	1	0	1	1	1	1	1	1	1	1	1	1	1	1	1	1	1	1	1	0	1	0	1	1	1	0	1	1
1	1	0	1	1	1	1	0	1	1	0	1	1	1	0	1	0	1	1	1	1	0	1	1	1	0	0	1	1	1	1	1	0	0	0	1	1	0	1	0	1	1	1	1	1	1	1	0	1	1
1	1	1	1	0	1	1	1	1	1	1	1	1	1	0	1	1	0	1	1	1	0	1	0	1	1	1	1	1	1	1	1	0	1	1	1	1	1	0	1	1	0	1	1	1	1	1	0	0	1
1	1	0	1	0	1	0	0	1	0	0	1	1	1	1	0	0	0	1	1	0	0	0	1	1	0	1	1	1	0	0	1	0	0	1	1	1	0	1	1	1	0	0	0	1	1	0	0	0	0
1	1	0	1	1	1	1	1	1	1	1	1	1	1	1	0	1	1	1	0	0	0	1	1	1	1	1	1	1	1	1	1	1	1	1	1	1	1	1	1	1	1	1	1	1	1	1	0	1	1
1	1	0	1	0	1	1	1	0	0	0	1	1	1	0	0	1	0	1	1	0	0	1	1	0	0	1	1	1	1	1	1	0	1	0	1	1	1	1	0	1	0	1	1	1	1	0	1	1	1
1	1	0	1	1	1	0	1	0	1	1	1	1	1	1	0	0	1	1	1	0	0	1	0	1	1	0	1	1	0	1	1	0	1	1	0	0	0	1	0	1	0	0	1	1	0	1	1	1	1
1	1	0	1	1	1	0	1	1	1	1	1	1	0	1	0	0	0	1	1	0	0	0	0	1	1	0	1	1	1	0	1	0	1	1	1	1	1	1	1	1	0	1	0	1	0	0	0	1	1
1	1	1	1	1	1	1	1	1	1	1	1	1	1	0	0	1	1	1	1	1	0	1	0	1	1	0	1	1	1	1	1	1	1	1	1	1	1	1	0	1	1	1	1	1	1	0	1	1	1
1	1	0	1	0	1	1	1	0	0	0	1	1	1	1	0	1	1	1	1	1	0	1	1	1	0	1	1	1	1	1	1	0	1	1	1	1	1	1	0	1	0	1	0	1	1	0	1	0	1
1	1	0	1	1	1	1	1	1	1	1	1	1	1	1	0	1	0	1	1	0	0	1	1	1	1	0	1	1	1	1	1	1	1	0	1	1	0	1	1	1	1	0	0	1	0	1	1	1	1
0	1	0	0	0	1	0	1	0	0	0	0	1	1	1	1	1	0	0	1	0	0	1	1	1	1	1	1	1	0	1	1	0	0	1	1	1	0	1	1	1	1	1	1	0	0	0	0	0	0
1	1	0	1	1	1	1	1	0	0	1	1	1	1	0	1	1	1	1	1	0	0	0	1	1	1	1	1	1	1	1	1	1	0	1	1	1	0	1	0	1	1	1	1	1	1	0	1	1	0
1	1	0	0	1	1	0	0	0	0	0	1	1	1	0	1	0	0	1	1	0	0	0	1	1	1	1	1	1	0	1	1	0	1	1	1	0	0	1	0	1	1	1	1	1	1	1	1	0	0
1	1	0	1	0	1	0	0	1	1	0	1	1	1	0	0	0	0	0	1	0	1	1	1	0	0	0	1	1	0	0	0	0	1	1	1	0	0	0	0	1	0	1	0	1	1	0	1	1	0
1	1	1	0	1	1	0	0	1	1	1	1	1	1	1	1	1	0	1	1	0	0	1	1	1	1	1	1	1	0	1	1	0	1	1	1	1	1	1	1	1	1	1	1	1	0	1	0	0	0
1	1	0	1	0	1	0	0	0	1	0	1	1	1	1	0	0	0	0	0	0	0	0	1	1	1	0	1	1	1	0	0	0	0	0	0	0	0	0	1	1	0	1	1	1	0	0	0	0	0
1	1	0	0	0	1	1	0	0	1	0	1	1	1	0	0	0	0	0	0	1	0	0	1	1	1	0	1	1	1	1	0	0	0	1	1	1	1	1	0	1	0	1	0	1	1	0	0	1	0
1	1	1	0	0	1	1	0	0	1	1	1	1	1	0	0	0	1	1	1	0	0	1	1	1	0	1	1	1	0	1	1	1	1	1	1	0	0	1	1	1	1	1	0	1	0	0	1	0	0
1	1	0	0	0	1	1	1	0	1	0	1	1	1	1	0	0	0	1	1	1	0	0	0	1	1	1	1	1	0	1	1	0	1	1	1	1	1	0	0	1	1	0	1	1	1	1	0	1	0
1	0	0	0	1	1	1	0	1	0	1	1	1	1	1	1	1	0	0	1	0	1	1	1	0	0	1	1	1	1	1	1	0	1	1	1	1	1	1	0	1	0	1	1	1	0	1	1	0	0
1	1	0	1	0	0	1	0	1	0	1	1	1	1	0	0	0	0	0	1	0	0	1	1	1	1	0	1	1	0	1	1	1	1	1	0	1	0	0	0	1	1	1	1	1	0	0	0	1	0
1	1	0	1	0	1	0	0	0	1	1	1	1	1	0	0	0	0	1	1	1	0	1	1	0	1	1	1	1	0	0	1	0	1	1	1	1	1	1	1	1	1	1	1	1	1	0	1	0	1
1	1	0	1	1	1	0	0	1	1	1	1	1	1	1	1	1	1	1	1	0	0	1	1	1	0	1	1	1	1	1	1	0	1	1	1	1	1	1	0	1	0	0	1	1	1	0	1	1	1
1	1	1	0	0	1	0	0	1	1	1	1	1	1	1	0	1	0	1	1	0	0	1	1	1	1	1	1	1	1	1	1	0	1	1	1	1	1	0	0	1	1	1	1	1	1	1	1	1	1
1	1	0	0	1	1	1	0	1	0	1	1	0	1	1	0	0	0	1	1	1	0	1	0	0	1	1	1	1	0	1	1	0	1	1	1	1	1	1	1	1	1	1	1	1	0	1	0	1	0
1	1	0	0	0	1	0	0	0	1	1	1	1	1	0	0	0	1	1	1	0	1	0	1	0	0	0	1	1	1	0	1	0	1	1	1	1	0	1	0	1	1	1	1	1	1	1	1	0	0
1	1	0	0	0	1	1	0	1	0	1	1	1	1	0	0	1	0	1	1	0	0	1	1	1	1	1	1	1	1	0	1	0	1	1	1	1	1	1	0	1	1	1	1	1	0	0	1	1	0
1	1	0	1	1	1	0	0	0	0	1	1	1	1	1	0	1	1	1	0	1	0	1	1	1	1	1	1	1	1	1	1	1	1	1	1	1	1	1	1	1	1	1	1	1	1	1	1	1	0
0	0	0	0	0	1	0	0	0	1	0	1	1	1	0	1	0	0	1	1	0	0	0	0	1	1	1	1	1	1	0	1	0	1	1	0	0	0	0	0	1	0	1	1	1	1	1	1	1	0
1	1	0	1	1	1	1	0	0	0	1	1	1	1	1	0	0	1	1	1	0	0	1	0	1	0	1	0	1	0	1	1	0	1	1	1	0	1	1	0	1	0	1	1	1	0	0	1	1	0
1	1	0	1	1	1	1	1	1	1	0	1	1	1	0	0	1	1	1	1	0	0	0	1	1	1	0	1	1	1	1	1	1	1	1	1	1	0	0	1	1	1	1	1	1	1	1	0	0	1
1	1	1	1	0	1	1	0	1	1	1	1	1	1	1	1	1	0	1	1	0	0	0	1	1	1	1	1	1	1	1	1	1	1	1	1	1	1	1	0	1	0	1	1	1	1	0	1	1	0
1	1	0	0	1	1	1	0	0	1	1	1	1	1	1	1	1	0	1	1	1	0	1	0	1	1	1	1	1	1	1	1	1	1	1	1	0	0	1	1	1	0	1	1	0	1	1	1	0	1
1	1	0	1	0	1	1	0	0	1	1	1	1	1	1	1	0	1	0	1	0	0	1	1	1	1	1	1	1	1	1	1	0	1	1	1	1	0	1	0	1	1	1	1	1	0	1	1	1	1
1	1	0	0	0	1	0	0	1	1	0	1	1	1	1	1	0	0	0	1	1	0	1	1	1	1	1	1	1	1	1	1	0	1	1	1	1	1	1	1	1	1	1	1	1	1	1	0	0	0
0	1	0	0	0	1	1	0	1	0	1	1	1	1	1	1	0	0	1	1	0	0	1	1	1	0	1	1	1	1	1	1	0	1	1	1	1	1	1	0	1	0	1	0	1	1	0	0	0	1
1	1	0	0	0	1	0	0	0	1	0	1	1	1	1	0	0	0	1	1	1	0	1	0	1	0	1	1	1	1	1	1	1	1	1	1	1	1	1	0	1	1	1	1	1	0	1	0	1	1
1	1	0	1	1	1	1	0	1	1	1	1	1	0	0	0	0	0	1	1	0	0	0	1	1	1	0	1	1	1	1	1	1	1	1	1	1	1	1	0	1	1	1	1	1	0	0	0	1	1
0	1	0	1	1	1	1	0	0	0	1	1	1	1	1	0	0	0	1	1	1	0	1	0	1	1	0	1	1	1	1	1	0	1	1	1	1	1	1	1	1	1	1	1	1	1	0	1	1	1
1	1	0	1	0	1	0	1	0	0	0	0	1	1	0	1	1	1	0	0	1	0	1	1	1	1	1	1	1	1	1	1	0	1	1	1	0	1	1	1	1	1	1	1	1	1	1	1	0	1
1	1	0	1	1	1	0	0	1	0	0	1	1	1	1	0	1	0	1	1	1	1	1	1	1	1	1	1	1	1	0	1	1	1	1	1	1	1	1	0	1	0	1	1	0	0	0	1	1	1
1	1	0	1	1	1	1	0	1	1	0	1	1	1	0	1	0	0	1	1	1	1	1	0	1	1	1	1	1	0	1	1	1	1	1	1	1	0	0	1	1	1	1	1	1	1	1	0	0	0
1	1	0	1	1	1	0	1	1	1	0	1	1	1	0	0	1	0	1	1	0	0	1	1	1	1	0	1	1	0	1	1	0	1	1	1	1	1	1	0	1	1	1	1	1	0	0	0	0	0
1	1	0	0	0	1	1	0	1	0	1	1	1	1	1	1	1	0	1	1	0	1	1	1	1	0	1	1	1	0	0	1	1	1	1	1	1	1	1	0	1	1	1	0	1	0	0	1	1	0
1	1	0	1	1	1	1	0	0	1	0	1	1	1	1	0	0	0	1	1	0	0	0	0	0	1	0	1	1	1	0	1	0	0	0	0	1	1	1	0	1	1	1	1	1	0	0	1	1	0
1	1	0	0	1	1	0	0	0	1	0	1	1	1	1	0	1	0	0	1	0	0	0	0	1	1	0	1	1	1	1	1	0	1	1	1	0	0	0	0	1	0	1	1	1	1	0	1	1	0
1	1	0	1	0	1	1	0	1	1	1	1	1	1	0	1	1	0	1	1	0	1	1	1	1	1	1	1	1	1	1	1	0	1	1	1	1	0	1	1	1	1	1	0	1	1	1	1	0	1
1	1	0	0	0	1	1	0	1	1	0	1	1	1	1	1	1	0	1	1	0	0	1	0	1	1	1	1	1	1	0	1	0	1	1	1	1	1	1	0	1	0	1	1	1	0	0	1	1	0
1	1	0	1	0	1	1	1	1	1	1	1	1	1	1	0	1	1	1	1	0	1	1	1	1	1	1	1	1	1	1	1	1	1	1	1	1	0	1	0	1	0	1	1	1	1	0	0	0	0
1	1	0	1	0	1	1	0	0	1	0	1	1	1	0	0	1	1	0	1	0	0	0	0	0	0	0	1	1	1	1	1	0	0	1	1	0	1	0	1	1	1	1	1	1	1	0	1	0	0
1	1	0	0	1	1	1	0	1	0	1	1	1	1	1	0	1	0	1	1	1	0	1	0	1	0	0	1	1	1	1	1	0	1	1	1	1	1	1	1	1	1	1	0	1	1	1	0	1	0
1	1	0	0	0	1	0	0	0	1	0	1	1	1	1	0	1	0	0	1	0	0	0	1	0	1	0	1	1	1	0	1	0	0	1	1	0	1	0	1	1	0	1	1	1	1	0	1	1	0
1	1	0	1	0	1	1	0	0	1	0	1	1	1	1	0	0	0	1	1	1	0	1	1	1	0	0	1	1	1	0	1	1	1	1	1	1	0	1	0	1	1	1	1	1	0	1	0	1	0
1	1	0	0	0	1	1	0	1	1	0	1	0	1	0	1	1	0	0	1	0	0	1	1	0	0	1	1	1	1	1	0	1	1	1	1	1	1	1	0	1	0	1	1	1	0	1	0	0	0
1	1	1	1	1	1	0	1	1	1	1	1	1	1	1	0	1	0	1	0	1	0	1	1	1	1	1	1	1	1	1	1	1	1	0	1	1	1	1	1	1	0	1	1	1	1	1	1	1	1
1	1	0	1	1	1	0	1	1	0	0	1	1	1	0	0	0	1	1	1	0	0	0	1	0	1	1	0	1	1	1	1	0	0	1	1	1	0	1	0	1	1	1	1	1	1	1	1	1	0
1	1	0	1	1	1	1	0	1	1	1	1	1	1	1	0	0	1	1	1	1	0	1	1	1	0	1	0	1	1	0	0	0	1	1	1	1	1	1	0	1	1	1	1	1	0	0	0	0	0
1	1	0	0	0	1	1	0	1	1	1	1	1	1	0	1	0	0	0	1	0	0	0	0	0	0	1	1	1	0	1	1	0	0	1	1	1	0	1	0	1	0	1	1	1	1	0	1	0	0
1	1	0	1	1	1	1	0	0	0	1	1	1	1	1	1	0	0	1	1	0	0	1	0	1	0	0	1	1	0	1	1	0	1	1	1	0	0	1	0	1	1	1	1	0	0	0	1	0	1
1	1	0	0	0	1	1	0	0	1	1	1	1	1	1	0	1	0	1	1	0	0	1	0	1	1	1	1	1	1	1	1	0	1	1	1	1	1	1	1	1	0	1	1	1	0	0	1	0	1
1	1	0	0	0	1	1	0	1	1	0	1	1	1	0	0	0	0	0	1	0	0	1	0	1	1	0	1	1	0	1	1	1	1	0	1	1	0	0	1	1	0	1	0	1	0	1	1	0	0
1	1	0	0	0	1	0	0	0	1	1	1	1	1	0	0	1	0	1	1	0	1	0	1	1	0	1	0	1	0	0	1	0	0	0	1	1	0	0	0	1	0	1	0	1	0	0	0	0	0
1	1	1	0	0	0	1	0	1	1	0	1	1	1	1	1	1	0	1	1	1	0	1	0	1	1	0	1	1	1	1	1	0	1	1	1	1	0	1	0	1	1	1	0	1	1	0	1	1	1
1	1	0	1	1	1	1	1	1	1	1	1	1	1	1	1	1	0	0	1	1	0	1	1	1	1	1	1	1	1	1	1	1	1	1	1	1	1	1	0	1	1	1	1	1	1	1	1	1	1
1	1	0	1	0	1	1	0	1	1	1	1	1	1	1	1	1	0	1	1	0	0	1	1	1	1	0	1	1	1	0	1	1	1	1	1	1	1	1	1	1	1	1	1	1	1	1	1	1	0
1	1	0	1	1	1	0	1	0	0	1	1	1	1	0	1	0	0	1	1	0	0	1	1	0	0	1	0	1	1	1	1	0	1	1	1	0	0	1	0	1	0	1	1	1	0	0	1	1	0
0	1	0	0	1	1	0	1	0	1	1	1	1	1	0	0	1	0	0	1	1	0	0	0	1	0	1	1	1	1	1	1	0	1	1	1	1	1	1	0	1	0	1	1	1	1	1	0	0	1
1	1	0	0	0	1	1	0	1	1	1	1	1	1	0	0	1	1	1	1	1	0	1	1	0	1	1	1	1	0	0	1	0	0	1	1	1	1	1	0	1	1	1	1	1	0	1	0	0	1
0	1	0	0	0	1	0	0	1	0	0	1	1	1	0	1	1	0	1	1	0	1	0	1	1	1	0	1	1	0	1	1	0	0	1	1	1	0	1	0	1	1	1	1	1	1	0	0	1	0
1	1	0	0	0	1	1	0	1	0	1	1	1	1	0	0	1	0	1	0	1	0	1	0	1	1	0	1	1	1	1	1	0	1	1	1	1	1	0	1	1	1	1	1	1	1	0	0	0	0
1	1	0	1	1	1	1	0	1	0	0	1	1	1	1	0	1	1	0	1	0	0	1	1	1	1	1	1	1	1	1	1	0	1	0	1	1	0	1	0	1	1	1	1	1	0	0	1	1	0
1	1	1	0	0	1	1	1	1	1	0	1	1	1	1	1	0	1	1	1	0	1	0	0	1	0	0	1	1	0	1	1	1	0	1	1	1	1	1	0	1	0	1	1	1	0	0	1	1	0
1	1	0	1	1	1	1	1	1	1	1	1	1	1	1	1	1	1	1	1	0	0	1	0	1	0	1	1	1	1	1	1	0	1	1	1	1	1	1	1	1	1	1	1	1	1	1	0	1	1
1	1	0	1	0	1	0	0	0	1	1	1	1	1	1	0	1	0	1	1	0	0	0	1	1	1	0	1	1	1	1	1	0	1	1	1	1	1	1	0	1	1	1	1	1	1	1	1	1	0
0	1	0	0	1	0	1	0	1	0	0	1	1	0	1	0	1	0	1	1	0	0	1	1	1	0	0	1	1	1	1	1	0	1	1	1	1	0	1	1	1	1	1	1	1	1	0	0	0	0
1	1	0	0	0	1	1	0	0	0	0	1	1	1	1	1	0	1	1	1	1	0	1	1	1	1	1	1	1	1	1	1	0	0	1	1	1	1	1	0	1	1	1	1	1	0	0	1	1	1
0	1	0	1	1	1	1	0	1	0	0	1	1	1	1	1	1	0	0	1	0	0	1	0	1	1	0	0	1	1	1	1	0	1	1	1	1	0	1	0	1	0	1	1	1	1	0	1	1	0
1	1	0	0	0	1	1	0	0	0	0	1	1	1	0	1	0	0	1	1	0	1	1	1	1	0	0	0	1	1	0	1	1	1	1	1	1	1	1	0	1	1	1	0	1	1	0	0	0	0
1	1	0	0	1	1	1	0	1	0	0	1	1	1	1	1	0	1	0	1	1	0	1	1	0	0	1	1	1	1	1	1	0	1	0	1	1	1	1	0	1	1	1	0	1	0	1	0	1	0
1	1	0	1	0	1	1	0	0	0	0	1	1	1	1	0	1	1	1	1	0	0	1	1	1	0	1	1	1	0	0	1	0	1	1	1	1	0	1	0	1	1	1	1	1	0	0	1	0	0
1	1	0	1	0	1	1	0	1	1	1	1	1	1	1	0	0	1	1	1	0	0	1	0	1	1	0	0	1	1	1	1	1	1	1	1	1	1	1	0	1	1	1	0	1	1	1	0	1	1
0	1	0	0	1	1	1	0	1	0	0	1	1	0	1	0	1	0	0	1	0	0	1	1	1	1	0	1	1	0	0	1	0	0	1	0	1	0	1	0	1	0	1	1	1	1	1	1	1	1
1	1	0	0	0	1	0	0	1	1	1	1	1	1	0	0	1	0	1	1	0	0	0	1	1	1	1	1	1	1	1	1	1	1	0	1	1	0	1	0	1	1	1	1	1	1	1	1	0	0
1	1	0	0	0	1	1	0	1	1	1	1	1	1	1	0	1	0	0	1	0	1	1	1	1	1	1	1	1	0	1	1	0	1	1	1	1	1	1	1	1	1	1	1	1	1	0	1	0	0
1	1	0	0	0	1	1	0	0	0	1	1	0	1	0	0	0	0	0	0	0	0	1	1	0	1	1	0	1	0	1	1	0	1	1	1	1	1	0	1	1	0	1	1	1	1	1	0	1	1
0	1	0	1	0	1	0	0	0	1	1	0	1	1	0	0	1	0	1	1	0	0	1	0	1	1	0	1	1	1	1	1	1	1	1	1	1	1	1	1	1	1	1	1	1	1	1	0	0	1
1	1	0	0	0	1	1	1	1	1	1	1	1	1	0	1	0	0	0	1	1	0	0	1	1	1	1	1	1	1	0	1	1	1	0	1	1	1	0	0	1	1	1	1	1	1	0	1	0	1
1	1	0	0	1	1	1	1	1	1	1	1	1	1	0	0	1	0	0	1	1	0	0	0	1	1	0	1	1	0	1	1	0	1	1	1	1	1	1	0	1	0	1	0	1	1	1	1	1	0
0	0	1	0	0	1	0	0	0	1	0	0	1	1	0	0	0	0	1	1	0	1	0	1	0	0	1	1	1	0	1	1	0	0	0	0	0	0	0	0	0	0	1	0	0	0	0	0	1	0
0	0	0	1	1	1	1	0	0	0	0	1	1	1	1	0	0	0	1	1	0	0	0	1	1	0	0	1	1	0	1	1	0	1	1	1	1	1	1	1	1	1	1	1	1	1	1	0	0	0
1	1	0	0	0	1	1	0	0	0	0	1	1	1	0	0	0	0	1	1	1	0	1	0	0	1	1	1	1	0	1	1	0	1	1	1	1	0	1	0	1	1	1	1	1	1	0	0	0	0
0	1	0	0	0	1	0	0	1	0	1	1	1	1	0	0	1	0	1	1	0	0	1	0	1	0	0	0	0	0	1	1	0	0	1	1	1	0	1	1	1	0	1	0	1	1	0	1	0	0
1	1	0	1	1	1	1	1	1	0	1	1	1	1	0	1	1	1	1	1	1	0	1	0	1	0	0	1	1	0	1	1	0	1	1	1	1	1	1	1	1	0	1	0	1	1	1	0	1	1
1	1	1	1	0	1	1	1	0	0	1	1	1	1	1	0	1	0	1	1	1	0	1	0	1	1	1	1	1	1	1	1	0	1	1	1	1	0	1	0	1	1	1	0	1	1	1	1	1	1
1	1	0	1	0	1	1	0	1	1	0	1	1	1	1	1	0	1	0	1	0	0	0	1	0	0	1	1	1	0	1	1	0	0	1	1	1	0	0	0	1	1	1	1	1	0	0	1	1	0
1	1	0	0	0	0	0	0	1	0	1	1	1	1	1	0	1	0	1	1	0	1	0	1	1	1	1	1	1	1	0	1	1	1	1	1	0	1	1	0	1	1	1	1	1	0	0	1	0	0
0	1	0	0	0	1	0	1	0	1	1	1	1	1	1	1	1	0	1	1	0	0	0	1	0	1	0	1	1	0	1	1	0	1	1	1	0	1	1	0	1	0	1	1	1	0	0	1	1	0
1	1	1	1	0	1	1	0	0	0	1	1	1	1	0	0	1	0	1	1	0	0	1	0	1	1	1	1	1	1	1	1	1	1	1	1	1	0	0	1	1	1	1	1	1	0	1	1	0	1
0	0	0	0	0	1	1	1	0	0	0	1	1	1	1	1	0	0	0	1	0	1	1	1	0	0	0	1	1	1	1	1	0	0	1	1	1	0	1	0	1	0	1	0	1	1	1	1	0	0
1	1	0	1	1	1	0	0	0	0	0	1	1	1	1	0	1	0	0	1	0	0	1	1	1	1	1	0	1	0	0	1	0	0	1	1	0	1	1	1	1	0	1	1	1	1	1	1	0	0
1	1	0	1	1	1	1	1	1	1	0	1	1	1	1	1	0	1	1	1	0	0	1	0	1	1	1	1	1	1	1	1	1	1	0	1	0	0	1	1	1	1	1	1	1	0	1	1	1	0
1	1	0	1	0	1	1	0	1	0	1	1	1	1	1	1	1	1	1	1	1	0	1	0	1	1	1	1	1	1	1	1	1	1	1	1	1	1	1	1	1	0	0	1	1	1	0	0	1	1
1	1	0	1	0	1	1	0	0	1	0	1	1	1	1	1	0	1	1	1	0	0	1	0	1	0	0	1	1	0	0	1	0	0	1	0	1	0	1	0	1	0	0	0	1	1	0	0	0	0
1	1	0	0	1	1	1	0	0	1	1	1	1	1	1	0	1	1	0	1	1	0	1	0	0	1	1	1	1	0	1	1	0	1	0	1	1	0	0	0	1	0	1	1	1	1	1	1	0	1
1	1	0	0	0	1	1	1	1	1	1	1	1	1	0	0	0	0	1	1	1	0	1	1	1	1	1	1	1	1	0	1	0	1	1	1	1	0	1	1	1	0	1	1	1	0	1	0	1	0
1	1	0	0	1	1	0	0	0	1	1	1	1	1	1	0	0	0	1	1	1	0	1	1	0	1	0	1	1	0	0	1	1	0	1	1	1	0	1	1	0	0	0	1	1	0	1	0	0	0
1	1	1	0	0	1	1	1	1	0	1	1	1	1	0	0	1	0	1	1	1	0	0	0	1	0	1	1	1	0	1	0	1	1	1	1	1	1	1	0	1	1	1	0	1	0	0	0	1	1
1	1	0	1	1	0	1	1	0	0	0	1	1	1	1	1	1	0	1	1	1	0	1	0	1	1	0	1	1	1	0	1	1	1	0	1	1	1	1	0	1	0	1	1	1	1	1	0	1	1
1	1	1	0	1	1	1	0	0	0	1	1	1	1	1	0	1	0	1	0	1	0	0	0	1	1	0	1	1	1	1	1	1	1	1	1	1	1	1	0	1	1	1	0	1	1	0	1	0	1
1	1	0	0	0	1	1	1	0	0	1	1	1	1	0	0	1	0	0	0	0	0	1	1	0	1	0	1	1	1	1	1	1	1	1	1	1	1	1	0	1	1	1	1	1	0	1	0	0	0
1	1	1	1	1	1	1	1	1	0	1	1	1	1	0	1	1	1	1	1	1	0	1	1	1	1	1	1	1	1	1	1	1	1	1	1	1	1	1	0	1	1	1	0	1	1	1	0	1	1
1	1	1	1	1	1	1	1	0	0	1	1	1	1	0	0	1	1	1	1	1	0	1	1	1	1	1	1	1	1	1	1	1	1	1	1	1	0	1	0	1	0	1	0	1	1	0	1	1	1
1	1	0	1	0	1	1	1	1	1	1	1	1	1	0	1	1	1	1	1	1	0	1	0	1	0	0	1	1	0	1	1	0	1	0	1	1	1	1	0	1	1	1	1	1	1	1	0	1	1
1	1	0	1	1	1	1	1	0	0	0	1	1	1	1	1	0	0	0	0	1	0	0	0	1	0	0	1	1	1	0	1	0	1	1	1	1	0	1	0	1	1	1	1	1	1	0	0	1	0
1	1	1	1	1	1	1	0	0	0	1	1	1	1	0	0	1	1	1	1	1	0	1	0	1	1	0	1	1	1	1	1	1	1	1	1	0	1	1	0	1	1	1	1	1	0	1	1	1	1
1	1	0	1	0	1	1	1	1	0	0	1	1	1	0	1	1	0	1	1	1	0	0	1	1	1	0	1	1	0	1	1	1	1	1	1	1	0	1	0	1	0	1	0	1	1	1	0	1	1
1	1	1	1	1	1	1	1	1	0	0	1	1	1	1	0	1	1	0	1	1	0	0	0	1	0	0	1	1	1	1	0	1	1	1	1	0	1	1	1	1	0	1	0	1	1	1	1	1	1
1	1	0	0	1	1	1	0	1	0	1	1	1	1	1	0	0	1	1	1	1	0	0	1	1	1	1	1	1	1	1	1	0	0	0	0	1	0	1	0	1	0	1	1	1	1	1	1	1	1
1	1	0	1	0	1	1	1	0	0	1	1	1	1	1	1	1	0	1	1	0	0	1	0	1	1	0	1	1	1	1	1	1	0	1	1	1	1	1	0	1	1	1	1	1	0	0	1	0	1
1	1	0	1	0	1	1	1	0	0	1	1	1	1	1	0	0	1	1	1	0	0	0	0	1	1	0	1	1	1	0	1	1	0	0	1	1	0	1	0	1	0	1	1	1	1	1	0	0	1
1	1	0	1	1	1	1	1	1	1	1	1	1	1	0	0	1	1	1	1	1	0	1	1	1	1	0	1	1	1	1	1	1	1	1	1	1	1	1	0	1	1	1	0	1	1	1	1	1	1
1	1	0	1	1	1	1	1	1	0	1	1	1	1	0	1	0	1	1	1	1	0	0	0	1	1	1	1	1	1	1	1	1	1	1	1	0	0	1	0	1	1	1	1	1	1	0	0	0	1
1	1	1	1	0	1	0	1	1	1	1	1	1	1	1	1	1	1	1	1	1	0	1	0	1	1	0	1	1	1	1	1	0	1	1	1	1	0	1	0	1	1	1	1	1	1	0	1	0	0
1	1	0	1	1	1	1	1	1	1	0	1	1	1	1	0	0	1	1	1	0	0	1	0	1	1	0	1	1	1	1	1	1	1	1	1	1	0	1	0	1	0	1	1	1	1	0	1	0	1
1	1	0	1	1	1	1	1	1	1	1	1	1	1	0	1	1	0	1	1	0	0	0	0	1	1	0	1	1	1	0	1	1	0	1	1	1	1	0	0	1	1	1	1	1	1	0	0	0	1
1	1	0	1	0	1	1	1	0	0	0	1	1	1	1	0	1	0	1	1	1	1	1	1	1	1	0	1	1	0	1	1	1	1	0	1	0	0	1	0	1	1	1	1	1	1	1	1	1	1
1	1	0	1	1	0	1	1	1	0	1	1	1	1	1	1	0	1	1	1	0	0	1	1	1	0	1	1	1	0	1	0	1	1	1	0	1	1	1	0	1	1	1	1	1	1	1	0	1	0
1	0	0	1	1	1	1	1	1	1	1	1	1	1	0	0	0	1	1	1	1	0	1	1	1	1	0	1	1	1	1	1	1	1	1	1	1	1	1	0	1	0	0	1	1	1	1	0	1	1
1	1	0	1	1	1	1	1	1	0	0	1	1	1	0	0	0	0	1	1	1	1	1	1	1	1	0	1	1	1	1	1	1	1	0	1	1	1	1	1	1	1	1	0	1	0	0	1	1	1
1	0	0	0	1	1	1	1	1	0	1	1	1	1	1	1	1	0	1	1	1	0	1	0	0	1	0	1	1	1	0	1	0	1	1	1	1	1	0	0	1	0	1	0	1	1	1	0	1	0
1	1	1	1	1	1	1	1	1	0	0	1	1	1	1	0	0	1	1	0	1	0	0	1	1	1	0	1	1	1	1	1	1	1	1	1	1	1	1	0	1	1	1	1	1	1	0	1	1	1
1	1	0	1	1	0	1	1	1	0	1	1	1	1	1	1	0	0	1	1	0	0	1	1	1	1	0	1	1	0	1	1	0	1	1	1	0	1	1	0	1	1	1	0	1	1	0	1	1	1
1	1	0	1	1	1	1	1	1	0	1	1	1	1	0	0	1	0	1	1	0	0	1	1	1	1	1	1	1	1	1	1	0	0	1	1	1	0	1	0	1	1	1	1	1	1	1	0	1	0
1	1	1	1	1	1	1	1	1	0	1	1	1	1	1	0	1	0	1	1	0	0	0	1	1	0	0	1	1	1	1	1	1	1	0	1	1	1	1	1	1	1	1	1	1	1	1	0	1	1
1	1	0	1	1	1	1	0	1	0	1	1	1	1	1	1	1	0	1	1	1	1	1	1	1	0	1	1	1	1	1	1	1	1	1	1	1	0	1	0	1	1	1	0	1	1	1	0	1	1
1	1	1	1	1	1	1	1	0	0	1	1	1	1	0	0	1	1	1	1	1	0	1	0	1	1	1	1	1	1	1	1	1	1	1	1	1	1	1	0	1	0	1	1	1	1	1	1	1	1
1	1	0	0	1	1	1	1	0	0	1	1	1	1	0	1	1	0	1	1	1	0	1	0	1	0	1	1	1	1	0	1	0	1	1	1	1	0	1	0	1	1	1	1	1	0	1	0	1	1
1	1	1	1	0	1	1	1	1	0	0	1	1	1	1	0	1	0	1	1	1	1	1	0	0	1	1	1	1	0	1	1	1	0	1	1	1	1	1	0	1	0	1	1	1	0	1	1	1	1
0	1	0	0	0	1	0	1	0	1	0	1	0	1	0	0	0	0	1	0	0	0	0	1	0	0	0	1	0	0	1	1	0	1	1	1	1	0	1	1	1	1	0	1	1	0	0	1	1	0
1	1	0	0	0	0	0	0	0	0	0	1	1	1	0	0	0	0	1	1	0	0	0	1	0	0	0	1	0	0	1	1	0	0	0	0	0	1	0	0	1	0	1	1	0	0	0	0	0	0
1	1	1	0	1	1	1	0	1	1	0	0	1	1	1	0	1	0	0	1	0	0	0	0	1	1	0	1	1	0	1	1	0	0	1	1	1	1	1	0	1	0	1	1	1	1	1	1	1	1
1	0	0	0	0	0	1	0	0	0	0	1	0	1	1	0	1	0	0	1	0	0	0	0	1	0	0	1	0	1	1	0	0	0	1	1	0	1	0	0	1	1	1	1	1	0	0	0	0	0
1	1	0	0	1	1	1	0	0	0	0	1	1	1	0	1	1	0	1	1	1	0	0	1	1	1	0	1	1	0	1	1	1	1	1	1	0	1	0	0	1	1	1	0	0	1	1	1	1	0
1	1	0	1	1	1	1	0	0	1	1	1	1	1	0	0	0	0	0	1	0	0	0	1	0	1	0	1	1	1	1	1	0	1	0	1	0	0	1	0	1	1	1	0	1	0	0	0	1	0
1	1	0	0	1	1	1	0	1	1	1	0	1	1	1	0	0	0	0	0	0	1	0	0	1	0	0	0	1	0	1	1	1	0	0	0	1	0	1	0	1	0	1	1	1	1	0	0	1	1
1	1	0	1	1	1	1	1	1	0	1	1	1	1	1	0	0	1	1	1	1	0	1	0	1	1	1	1	1	1	1	1	0	1	0	1	1	0	1	0	1	1	1	1	1	1	0	0	1	1
1	1	0	1	1	1	1	1	0	0	1	1	1	1	0	0	1	1	1	0	1	0	0	0	1	0	0	1	1	0	1	1	0	1	0	1	1	1	1	1	1	1	1	1	1	0	0	1	0	0
0	1	0	0	0	1	1	0	1	1	0	1	1	1	0	0	0	0	1	0	0	0	1	0	1	1	0	1	1	1	1	1	1	0	1	1	1	1	1	1	1	1	1	1	1	1	0	1	0	0
1	1	0	1	0	1	1	0	1	0	0	1	1	1	0	0	1	0	0	1	1	0	1	1	1	1	0	1	0	1	1	1	1	0	0	1	1	0	1	1	1	1	1	1	1	0	1	1	0	0
1	1	1	0	0	1	0	1	1	1	1	1	0	0	1	0	0	1	0	1	0	1	0	1	1	1	0	1	0	0	1	1	0	1	1	0	1	0	0	0	1	0	0	1	1	0	0	1	0	0
1	1	0	1	1	0	0	0	1	0	1	1	1	1	1	0	0	0	0	1	0	0	1	1	1	0	1	1	0	1	1	0	0	1	1	1	1	1	1	1	1	1	1	1	1	0	0	0	0	0
1	1	0	0	0	1	1	1	1	1	0	1	1	1	0	0	0	1	1	1	0	0	0	0	1	1	0	1	1	1	1	1	0	0	1	1	1	0	0	0	1	1	1	1	1	0	1	1	0	0
1	1	0	1	1	1	1	0	1	0	1	1	1	1	0	0	1	1	1	1	0	0	1	1	1	1	0	1	1	1	0	1	1	1	0	1	1	1	1	0	1	1	1	1	1	0	0	0	0	1
1	1	0	0	0	0	1	0	1	0	0	1	1	1	1	1	0	0	1	1	0	0	1	1	0	0	0	1	0	0	1	1	0	0	1	1	1	0	0	0	1	1	1	0	1	0	1	1	0	0
1	1	0	0	0	1	1	0	1	1	0	1	0	1	0	0	1	0	1	1	0	0	1	1	1	1	1	1	1	1	1	1	1	1	1	1	1	1	1	1	1	1	1	0	0	1	1	0	1	0
1	1	0	0	1	1	1	1	1	1	1	1	1	1	0	0	1	1	1	1	0	0	1	0	1	0	0	1	1	1	1	1	0	1	1	1	1	1	1	1	1	1	1	1	1	1	1	1	1	1
1	1	0	0	0	1	1	0	1	1	0	1	1	1	0	0	1	0	1	1	0	0	1	1	1	1	0	1	1	0	1	1	0	1	1	1	1	0	0	0	1	1	1	1	1	0	1	0	0	0
1	1	0	0	1	1	1	1	1	1	0	1	1	1	1	1	0	1	1	1	0	0	0	1	1	1	1	0	1	1	1	1	1	1	1	1	1	1	1	0	1	1	1	1	1	1	0	0	1	1
1	1	0	0	1	1	1	1	1	1	1	1	1	1	1	0	0	0	1	1	0	0	1	1	1	1	0	1	1	1	1	1	0	0	1	1	1	0	1	1	1	1	1	1	1	0	1	0	1	0
1	1	0	0	0	1	0	1	1	0	0	1	0	1	0	0	0	0	1	1	1	0	0	1	1	1	0	1	0	0	0	1	0	0	0	1	1	0	1	0	1	1	1	1	1	1	1	0	1	0
1	1	0	0	1	1	1	0	0	1	0	1	1	1	0	0	1	0	0	1	0	0	1	1	1	0	0	0	1	0	1	1	0	0	0	1	1	0	1	0	1	0	1	1	1	1	1	0	0	1
0	0	1	0	0	1	1	0	0	0	0	1	1	1	0	0	1	0	0	1	0	1	1	1	0	0	0	0	0	0	1	1	0	1	1	1	0	0	1	1	1	1	1	1	1	1	0	0	1	1
1	1	0	1	1	1	1	1	1	1	1	1	1	1	1	0	0	0	1	1	1	0	1	1	1	1	0	1	1	1	1	1	0	1	1	1	1	0	1	1	1	1	1	1	1	1	0	0	0	1
1	1	0	0	0	1	1	1	1	0	0	1	1	1	1	0	0	0	0	1	1	0	0	1	0	0	0	1	0	1	1	0	0	0	0	1	0	0	1	0	1	1	1	1	1	1	1	0	0	0
1	1	1	1	1	1	1	0	1	0	1	1	1	1	0	1	1	1	1	1	1	0	0	1	1	1	1	1	1	1	1	1	1	1	0	1	1	1	1	0	1	1	1	0	1	1	0	1	1	1
1	1	0	0	0	1	0	1	1	1	1	1	1	1	1	0	1	0	1	1	0	1	0	1	1	0	0	1	1	0	1	1	1	0	0	1	1	0	1	0	1	1	1	0	1	1	0	0	1	0
1	1	0	1	1	1	1	1	1	1	1	1	1	1	1	0	1	1	1	1	1	0	1	1	1	1	1	1	1	1	1	1	1	1	1	1	1	1	1	0	1	1	1	1	1	1	1	1	1	1
1	1	0	0	1	1	0	1	0	0	0	1	1	1	1	0	1	0	1	1	0	0	1	1	1	1	0	1	0	1	1	1	0	0	0	1	1	0	1	0	1	1	1	1	1	1	0	0	0	0
1	1	0	0	1	1	0	0	0	1	0	1	1	1	0	0	0	0	0	0	0	0	0	1	1	0	0	1	0	0	1	1	1	0	0	1	1	1	1	0	1	1	1	1	1	1	1	1	1	0
1	1	0	0	0	1	1	1	1	1	0	1	1	0	0	0	1	1	0	1	1	0	0	0	0	1	0	1	0	0	1	1	0	1	1	1	1	0	1	1	1	1	1	1	1	1	1	0	0	0
1	0	0	1	1	1	1	0	1	1	1	1	1	1	1	0	0	0	0	1	0	0	0	1	1	0	0	1	1	0	1	0	0	1	1	1	1	1	0	0	1	0	1	1	1	1	0	1	0	0
1	0	0	0	1	1	1	0	0	0	0	0	0	1	0	0	1	1	0	1	1	0	1	1	1	0	0	1	1	0	0	1	1	1	0	1	1	0	1	0	1	1	1	1	1	1	1	0	1	0
1	0	0	0	0	1	1	0	1	0	0	1	1	1	1	0	1	1	1	1	1	1	0	1	1	0	0	1	1	0	1	0	0	0	0	1	1	1	1	0	1	1	1	1	1	1	0	1	0	0
1	1	1	0	1	1	0	1	1	0	1	1	1	1	0	0	0	1	0	1	1	0	1	1	1	1	0	0	1	1	1	1	0	1	1	1	1	1	1	0	1	1	1	1	1	1	0	0	1	0
1	1	0	0	1	1	1	1	1	1	1	1	1	1	1	0	1	1	0	1	1	0	0	0	1	0	1	1	1	0	1	1	1	0	1	1	1	1	1	0	1	0	1	0	1	1	0	1	1	0
1	0	0	0	0	1	1	1	1	0	1	1	1	1	1	1	0	0	1	1	1	0	0	1	1	0	0	1	0	0	1	0	0	0	0	1	1	0	0	0	1	0	1	1	1	1	1	1	0	0
1	1	0	0	1	1	0	1	1	1	0	1	1	1	0	0	1	1	1	1	0	0	1	0	1	1	0	1	1	1	1	1	1	0	1	1	1	1	1	0	1	0	1	0	1	1	0	0	1	0
1	1	0	1	1	1	1	1	1	1	1	1	1	1	1	1	1	1	1	1	1	0	0	1	1	1	0	1	1	1	1	1	1	1	1	1	1	1	1	1	1	1	1	1	1	1	0	1	1	1
1	1	0	1	1	1	1	1	1	0	1	1	1	1	1	0	1	1	1	1	0	0	0	0	1	1	0	1	1	1	1	1	1	1	0	0	1	1	1	0	1	1	1	1	1	1	1	1	0	0
1	1	0	1	1	1	1	1	1	1	1	1	1	1	1	0	0	1	1	1	1	0	1	0	1	1	1	1	1	1	1	1	0	1	1	1	0	0	1	0	1	1	1	1	1	1	1	0	0	1
1	1	0	0	1	1	0	1	1	1	1	1	1	1	0	0	1	0	0	0	1	0	0	1	1	1	0	0	0	0	1	1	1	1	1	1	1	0	1	1	1	0	1	1	1	1	0	1	1	0
1	1	0	1	1	1	1	0	0	1	1	1	1	1	1	0	1	0	1	1	0	0	0	1	1	1	0	1	1	0	1	1	0	1	1	1	0	0	1	0	1	1	1	1	1	1	0	0	1	1
1	1	0	1	1	1	1	0	0	0	0	1	1	1	1	1	1	0	1	1	0	0	0	0	1	1	0	1	1	0	1	1	0	0	0	1	1	1	1	0	1	1	1	1	1	1	0	0	0	1
1	1	0	0	1	1	0	0	1	1	0	1	1	1	1	0	0	1	1	1	0	0	0	1	1	1	1	1	1	1	1	0	0	0	1	1	1	0	1	0	1	1	1	1	1	1	0	1	1	0
1	1	1	0	0	1	1	0	1	1	1	1	1	1	1	1	0	0	0	1	0	0	1	1	1	0	0	1	0	0	1	1	0	0	0	1	0	0	1	0	1	0	1	0	1	1	0	1	0	1
0	1	0	1	0	1	1	1	0	1	1	1	1	1	1	0	1	0	1	1	0	0	1	1	1	1	1	1	1	1	1	0	0	1	1	1	0	1	1	0	1	1	1	1	1	1	1	1	0	1
1	1	0	0	1	1	1	0	1	1	0	1	1	1	1	0	1	1	0	1	0	0	1	1	1	1	0	1	1	1	1	1	0	1	1	1	0	0	1	1	1	1	1	1	0	1	1	1	0	0
1	0	1	0	1	1	1	1	0	1	1	1	1	1	1	0	0	1	0	0	0	0	0	0	1	0	0	1	1	1	1	0	0	0	0	1	1	0	1	0	1	0	0	1	1	1	0	0	1	0
1	1	1	0	0	1	1	0	1	0	0	1	1	1	1	1	0	0	0	1	0	0	0	1	1	0	1	1	0	1	0	0	1	0	1	1	1	0	1	1	1	0	1	1	1	1	0	1	1	0
1	1	0	0	1	1	1	1	1	0	0	1	1	1	1	0	0	1	1	1	0	0	1	1	1	1	0	1	1	0	1	1	0	0	0	1	1	1	1	1	1	1	1	0	1	1	0	0	1	1
1	1	1	1	1	1	1	0	1	0	1	1	1	1	1	0	0	1	1	1	1	0	1	0	1	0	1	1	1	1	0	1	0	1	1	1	1	0	1	0	1	1	1	1	1	1	0	0	1	1
0	1	0	1	1	1	1	1	1	0	1	1	1	1	1	0	1	1	1	1	0	0	0	1	1	1	1	1	1	1	1	1	0	1	1	1	1	0	1	0	1	1	1	1	1	1	1	0	0	1
1	1	0	0	1	1	0	0	1	1	1	1	1	1	1	0	1	1	1	1	1	0	0	1	1	1	0	1	1	0	1	1	1	1	1	1	1	0	1	0	1	1	0	1	1	0	1	0	1	1
1	1	0	1	1	1	1	0	1	1	1	1	1	1	0	0	1	0	1	1	0	0	1	1	1	1	0	1	1	1	1	0	0	0	1	0	1	1	0	0	1	0	1	1	1	1	0	1	1	1
1	1	0	1	1	1	1	1	1	1	1	1	1	1	1	0	1	1	0	1	1	0	1	0	1	0	1	1	1	1	1	1	1	1	0	1	1	1	1	1	1	1	1	0	1	1	1	0	1	1
1	1	0	1	0	1	1	1	1	1	0	1	1	1	0	1	1	0	1	1	1	0	1	1	0	0	0	1	1	1	1	1	0	0	1	1	1	0	1	1	1	1	1	1	1	1	1	1	1	0
1	1	1	1	1	1	1	0	1	0	1	1	1	1	1	0	1	1	1	1	0	0	1	0	1	0	1	1	1	1	1	1	0	1	1	1	0	1	1	0	1	1	1	1	1	1	0	0	1	1
1	1	0	0	1	1	1	0	0	0	1	1	1	1	1	0	0	1	0	1	0	0	0	1	1	0	0	1	1	0	1	1	0	0	0	1	1	1	1	0	1	1	1	1	1	0	1	0	0	1
1	1	0	1	1	1	1	1	1	0	1	1	1	1	0	0	0	1	0	1	1	0	1	1	1	1	0	1	1	1	1	1	0	1	1	1	1	1	1	0	1	0	1	0	1	0	0	0	1	1
1	1	0	0	1	1	1	0	1	1	1	1	1	1	1	0	1	1	1	1	0	0	0	1	1	1	0	1	1	1	1	1	0	1	1	1	1	1	1	1	1	1	1	1	1	1	0	1	1	1
1	1	0	1	1	1	1	1	1	0	1	1	1	1	0	1	0	0	1	1	0	0	0	0	1	1	1	1	1	1	1	1	1	1	1	1	1	1	0	1	1	1	1	1	1	1	1	1	0	0
1	1	0	1	1	1	0	1	1	1	0	1	1	1	0	0	1	1	0	1	0	1	0	1	1	1	0	1	1	0	1	1	0	1	1	1	1	0	1	0	1	1	1	1	1	1	0	0	1	1
1	1	1	1	1	1	1	0	1	0	1	1	1	1	1	0	1	1	1	1	1	0	1	1	1	0	0	1	1	1	1	1	1	1	1	1	1	1	1	1	1	1	1	1	1	1	1	0	1	1
1	0	1	0	1	1	1	1	0	0	1	1	0	1	0	0	1	0	0	1	0	0	1	1	1	1	1	1	0	1	1	0	0	1	0	1	0	1	1	0	1	1	1	1	1	1	0	0	0	0
1	1	1	0	1	1	1	1	1	1	1	1	1	1	1	1	0	1	1	1	1	0	0	1	1	1	0	1	1	1	0	1	1	1	1	1	1	1	1	0	1	1	1	1	1	1	0	1	0	1
0	1	1	0	1	1	1	0	0	0	0	1	1	1	0	0	1	0	0	1	0	0	0	1	1	1	0	0	0	1	1	1	0	1	0	0	0	0	1	0	1	1	1	0	1	1	1	1	1	0
0	1	1	0	1	1	1	0	1	1	0	1	1	1	1	0	1	1	1	1	0	0	0	0	1	1	0	0	1	1	1	1	0	1	0	1	1	1	1	0	1	1	1	1	1	1	0	1	1	0
1	1	0	0	1	1	1	1	1	1	1	1	1	1	0	0	0	0	1	1	0	0	0	1	1	1	0	1	1	0	1	1	0	1	0	1	1	0	1	0	1	1	1	1	1	1	1	0	1	1
1	1	1	0	1	1	1	1	1	0	0	1	1	1	1	0	0	0	0	1	1	0	1	0	1	1	0	0	0	0	1	0	0	0	0	1	1	0	0	0	1	1	1	1	1	1	0	0	0	0
1	1	0	0	1	1	1	0	1	1	0	1	1	1	1	0	1	1	0	1	1	0	1	0	1	0	1	1	1	1	1	1	0	1	0	1	0	0	1	0	1	0	1	1	1	1	1	0	1	0
1	1	0	1	0	1	1	1	0	0	0	0	0	1	1	0	0	1	0	1	1	0	0	1	1	1	0	0	1	1	1	1	0	0	0	1	1	1	0	0	1	1	1	0	1	1	1	1	0	0
0	1	0	0	0	1	0	1	1	1	1	1	1	1	1	0	0	0	0	1	0	0	1	0	0	1	0	1	1	0	1	1	1	1	1	1	1	1	1	0	1	1	0	1	0	1	0	0	1	0
0	1	0	0	0	1	0	0	0	1	0	1	1	1	1	0	0	0	1	1	0	0	0	1	1	1	0	1	0	0	0	1	0	0	1	1	1	0	1	0	0	0	1	1	1	0	0	1	1	0
1	1	0	0	1	1	0	0	0	0	0	1	1	1	0	0	0	1	1	1	0	0	0	1	1	1	0	1	1	0	1	1	0	0	1	1	1	1	1	0	1	1	1	1	1	1	0	0	0	1
1	1	0	0	1	1	1	0	0	1	1	1	1	1	0	0	1	1	1	1	1	0	0	0	1	1	0	1	1	1	1	1	1	1	0	1	0	0	0	1	1	0	1	1	1	0	0	0	0	0
1	1	1	1	1	1	1	0	1	0	1	1	1	1	1	0	1	1	1	1	0	0	1	1	1	1	1	1	1	1	1	1	1	1	1	1	1	1	1	0	1	1	1	1	1	1	1	1	1	1
1	1	0	0	1	1	1	1	1	1	1	1	1	1	1	0	1	1	1	1	0	0	1	0	1	0	1	0	1	1	1	1	0	1	1	1	1	0	1	0	1	1	1	1	1	1	1	0	0	0
1	1	0	1	0	0	1	1	1	0	0	1	1	1	1	0	0	0	1	1	0	1	1	1	0	0	0	1	1	0	1	0	0	1	1	1	1	1	1	0	1	1	1	1	1	1	0	1	1	0
1	1	0	0	1	1	1	1	1	1	1	1	1	1	1	0	1	1	0	1	0	0	1	0	1	0	1	1	1	1	1	1	1	1	1	1	0	0	1	1	1	1	1	1	1	1	1	1	1	0
1	0	0	1	1	1	0	0	1	0	0	1	1	1	0	0	1	1	0	1	1	0	1	1	0	1	0	0	1	0	1	1	1	1	1	0	1	1	1	0	1	1	1	1	1	1	0	0	0	0
0	1	1	1	1	1	1	0	1	1	1	1	1	1	1	0	1	0	1	1	1	0	1	0	1	0	0	1	1	1	0	1	0	1	1	1	1	1	1	1	1	1	1	1	1	1	0	0	0	1
1	1	0	0	1	1	1	1	1	0	0	1	0	0	1	0	0	1	1	1	0	0	0	0	1	1	0	1	1	0	0	0	0	1	0	0	1	0	1	0	1	1	1	1	1	0	0	1	1	0
1	1	0	0	1	1	1	1	1	0	1	1	1	1	1	1	0	1	1	1	0	0	1	1	1	1	1	1	1	1	1	1	1	1	1	1	1	1	1	0	1	1	1	1	1	1	1	1	1	0
1	1	0	0	0	0	0	0	0	0	0	0	0	1	0	0	0	1	0	1	0	0	1	1	0	1	0	1	1	0	1	1	1	0	1	1	0	0	1	0	1	0	1	1	1	1	1	1	1	0
1	1	0	0	0	1	1	1	1	1	1	1	1	1	0	0	1	1	1	1	1	0	0	0	1	1	1	1	1	1	1	1	1	1	1	1	1	1	1	1	1	1	1	1	1	1	0	1	1	0
1	1	0	0	1	1	1	1	1	1	1	1	1	1	1	0	1	1	0	1	0	0	0	1	0	1	0	1	1	1	1	1	0	1	1	1	0	0	1	0	1	1	1	0	1	1	0	1	1	0
1	1	0	0	1	1	0	0	1	1	1	1	1	1	0	0	0	0	0	1	0	0	0	0	1	1	1	0	1	0	1	1	0	0	0	1	1	1	1	1	1	1	1	1	1	1	1	1	0	0
1	1	0	0	0	1	1	0	1	0	1	1	1	1	1	0	1	1	1	1	0	0	0	0	1	0	1	1	1	1	1	1	1	1	1	1	0	0	1	0	1	1	0	1	1	1	0	1	0	1
1	1	1	0	1	1	1	0	1	0	0	1	1	1	1	0	1	1	1	1	1	1	1	1	1	1	1	1	1	1	1	1	1	1	1	1	0	0	1	0	1	1	1	1	1	1	0	0	0	1
1	1	0	1	1	1	1	1	1	0	1	1	1	1	0	0	1	1	1	1	0	1	1	1	1	1	1	1	1	1	0	1	0	1	1	1	1	1	1	1	1	1	1	1	0	1	0	1	1	1
1	1	0	0	0	1	0	0	1	1	0	1	1	1	0	0	0	0	1	1	1	0	0	1	1	1	1	1	1	0	1	1	1	0	0	1	1	1	0	0	1	1	1	1	1	0	0	1	0	0
1	1	0	0	1	1	1	1	1	1	0	0	1	1	0	1	0	1	0	0	1	0	0	0	1	1	0	0	1	1	1	0	0	0	0	1	1	1	1	0	1	1	1	1	1	0	0	0	1	0
1	1	0	1	1	1	1	0	1	1	1	1	1	1	1	0	1	1	1	0	0	0	1	1	1	1	0	1	1	1	1	1	1	0	1	1	1	1	1	0	0	1	0	1	0	1	0	0	1	1
1	1	0	0	1	1	1	1	1	1	0	1	0	1	0	1	0	1	1	1	1	0	1	1	1	0	1	1	0	0	1	1	0	0	0	1	0	1	1	0	0	0	0	0	0	0	0	0	0	0
1	1	0	0	0	1	1	0	1	0	0	1	1	1	0	1	0	0	1	1	0	0	1	0	1	1	0	1	1	0	1	1	0	1	0	1	1	0	1	1	1	1	1	1	1	1	0	1	0	0
1	1	0	1	1	1	1	1	1	1	1	1	1	0	1	0	1	1	1	1	0	0	1	1	0	0	1	1	1	1	0	1	0	1	1	1	1	0	1	1	1	1	1	0	1	0	0	0	0	0
1	1	0	0	1	1	1	1	1	0	1	1	1	1	1	0	1	0	1	1	1	0	0	1	1	1	0	1	1	1	1	1	1	1	0	1	1	1	1	1	1	1	1	1	1	0	0	0	1	0
0	1	0	1	0	1	1	0	1	1	1	1	1	1	1	0	1	1	1	1	0	1	1	1	1	1	0	1	1	0	1	0	0	1	1	1	1	1	1	0	1	1	1	1	1	1	0	1	1	1
1	1	0	1	1	1	1	0	1	0	1	1	1	1	1	0	1	1	0	1	0	0	1	1	1	0	0	1	1	1	1	1	0	1	1	1	1	1	1	0	1	1	1	0	1	1	0	0	0	1
1	1	1	1	1	1	0	0	1	1	1	1	1	1	1	0	1	1	1	1	1	0	1	1	1	1	1	1	1	1	1	1	1	1	1	1	1	1	1	1	1	1	1	1	1	1	1	0	1	1
1	1	1	0	1	1	1	1	1	1	1	1	1	1	1	0	0	1	0	1	0	1	0	0	1	0	0	1	1	1	1	0	0	0	0	1	1	1	1	0	1	1	1	1	1	1	1	0	1	0
1	0	0	1	1	1	1	1	1	0	1	1	1	1	0	0	1	1	1	1	0	0	0	0	1	0	1	1	1	1	1	1	1	1	1	1	1	0	1	1	1	1	1	1	1	0	1	0	1	1
1	1	0	0	1	1	1	0	0	0	1	1	1	1	1	0	1	1	1	1	1	0	0	1	1	1	1	1	1	0	1	1	0	0	1	1	1	1	1	0	1	0	1	1	1	1	1	0	0	0
1	1	0	0	1	1	1	0	1	0	1	1	1	1	0	1	0	0	0	1	0	0	1	1	0	1	1	1	1	0	1	1	0	1	0	1	1	1	1	0	1	1	1	1	1	1	0	1	1	0
1	1	0	0	1	1	1	0	1	1	1	1	1	1	1	1	0	1	1	1	1	0	0	0	1	1	0	1	1	1	1	1	0	0	1	1	1	1	1	0	1	0	1	1	1	1	0	0	0	1
1	1	0	1	1	1	1	1	1	1	0	1	1	1	1	0	1	1	0	1	0	0	1	1	1	0	0	1	1	1	1	1	0	1	1	1	1	0	1	1	1	1	1	1	1	1	1	1	1	1
1	1	0	1	0	1	1	1	0	1	1	1	1	1	1	0	1	0	1	1	0	0	1	1	1	0	0	1	1	1	1	1	0	1	1	1	1	0	1	0	0	0	1	0	0	0	0	0	0	0
1	1	0	0	0	1	0	0	1	1	1	1	1	1	1	0	0	0	1	1	0	0	1	1	1	1	0	1	0	1	1	1	0	1	1	1	1	1	1	0	1	1	1	1	1	1	0	1	1	0
1	1	0	0	0	1	0	1	1	1	1	1	1	1	1	0	1	0	0	1	0	0	1	1	1	1	1	0	1	0	1	1	0	0	1	1	1	0	1	1	1	1	1	0	1	1	1	1	1	1
1	1	0	0	1	1	0	0	1	1	1	1	1	1	1	0	1	1	1	0	0	0	0	0	1	1	1	1	1	1	1	1	0	1	1	1	1	1	1	0	1	0	1	1	1	0	0	0	1	0
1	1	1	1	0	1	1	0	1	1	1	1	1	1	0	0	1	1	1	1	1	0	1	1	1	0	0	1	1	0	1	1	1	1	1	1	0	1	1	0	1	1	1	1	1	1	1	0	1	1
1	1	0	0	1	1	0	0	0	1	1	1	1	1	1	0	0	0	1	1	0	0	1	0	1	1	0	1	1	0	1	1	1	1	1	1	1	0	0	1	1	1	1	1	1	1	1	1	0	0
1	1	0	1	0	1	1	1	0	0	0	1	1	1	0	0	0	0	1	1	0	0	0	0	0	1	1	1	1	0	0	1	0	1	1	1	1	0	1	0	0	0	0	0	0	0	0	0	0	0
1	1	0	0	1	1	0	0	0	1	1	1	1	1	1	0	1	1	1	1	0	1	1	1	1	1	0	1	1	0	1	1	0	1	1	1	1	1	1	0	1	1	1	1	1	0	0	1	0	0
1	1	0	0	1	1	1	0	0	1	1	1	1	1	1	0	1	1	1	1	1	0	1	1	1	1	0	1	1	1	1	1	1	1	1	1	1	1	1	0	1	0	1	1	1	0	0	1	0	1
1	1	0	1	1	1	1	0	1	1	1	1	1	1	1	1	1	1	0	1	1	1	1	0	1	0	1	1	1	1	1	1	1	1	1	1	1	1	1	0	1	0	1	1	1	1	1	1	0	1
1	1	0	1	1	1	0	1	0	0	1	1	1	1	1	0	1	1	1	0	0	0	0	1	1	1	0	1	1	1	1	1	1	1	1	1	1	1	1	0	0	0	0	0	0	0	0	0	0	0
1	1	0	1	0	1	1	0	0	1	0	1	1	1	0	0	1	0	1	0	0	0	1	0	1	0	0	1	1	1	1	1	0	1	1	1	1	1	1	0	1	0	1	1	1	1	0	0	1	1
1	1	0	1	1	1	1	1	1	1	1	1	1	1	1	0	1	1	1	1	1	0	1	0	1	1	0	1	1	1	1	1	1	1	1	1	1	1	1	0	1	1	1	1	1	1	0	0	0	1
0	0	0	0	1	1	0	1	1	1	1	1	1	1	1	0	0	1	1	1	1	0	0	1	1	1	1	1	1	1	1	1	0	1	1	1	1	1	1	0	1	0	1	1	1	1	1	1	0	1
1	1	0	0	1	1	0	1	0	1	1	1	1	1	1	0	1	0	1	1	0	0	1	0	1	1	1	1	1	1	1	1	1	1	1	1	0	1	1	0	1	0	1	1	1	1	0	1	0	1
1	1	0	1	1	1	0	0	0	0	1	1	1	1	1	0	0	1	1	0	0	0	1	0	1	1	1	1	1	1	1	1	1	1	1	0	1	1	1	0	1	0	1	0	1	0	0	0	0	1
1	1	1	1	1	1	0	0	0	0	0	1	1	1	1	0	1	0	1	1	1	0	1	0	1	1	1	1	1	1	1	1	1	1	1	1	1	1	1	0	1	1	1	0	1	1	1	1	1	1
1	1	0	1	1	1	0	1	0	0	1	1	1	1	1	1	1	0	1	1	1	0	1	1	1	1	1	1	1	1	1	1	0	1	1	1	1	1	1	0	1	1	1	1	1	1	0	1	1	1
1	1	0	1	1	1	0	0	1	1	1	1	1	1	1	0	1	1	1	0	0	1	1	1	1	1	1	1	1	1	1	1	1	1	1	1	1	0	1	0	1	0	1	0	1	1	0	0	1	1
1	1	0	1	1	1	0	0	0	1	1	1	1	1	1	0	1	1	1	1	0	0	1	0	1	1	1	1	1	1	1	1	1	1	1	1	1	0	1	0	0	1	0	1	1	0	0	0	1	0
1	1	0	1	1	1	1	1	1	1	1	1	1	1	1	1	1	1	1	1	1	1	1	1	1	1	1	1	1	1	1	1	1	1	1	1	1	1	1	0	1	1	1	1	1	1	0	1	1	1
0	1	0	1	0	1	0	0	1	1	1	1	1	1	0	0	1	1	1	1	1	1	0	0	1	1	0	1	1	1	1	1	0	1	1	1	1	1	1	0	1	0	1	1	1	0	0	1	0	1
1	1	0	0	1	1	1	1	1	1	1	0	1	1	1	1	1	1	1	1	1	1	1	0	1	1	1	1	1	1	1	1	0	1	0	1	1	1	1	0	1	1	0	1	1	1	0	0	1	1
1	1	1	1	1	1	0	1	0	0	0	1	1	1	1	0	0	0	1	1	0	0	1	0	1	1	1	1	1	0	0	1	1	1	1	1	1	0	1	0	1	0	1	0	1	0	0	1	0	1
1	1	0	0	1	1	0	1	0	1	0	1	1	1	1	1	1	1	1	1	1	0	0	1	1	1	0	1	1	1	1	1	1	1	1	1	1	1	1	0	1	1	1	1	1	1	0	1	1	1
1	1	0	1	1	1	0	0	0	0	0	1	1	1	1	0	1	0	1	1	1	1	1	0	1	0	1	1	1	1	0	1	1	1	1	1	1	0	1	0	1	1	1	1	1	0	0	1	0	1
1	1	0	1	1	1	1	0	0	0	1	1	1	1	1	0	1	1	1	0	1	0	1	0	1	1	1	1	1	0	1	1	1	1	1	1	1	1	1	0	1	1	1	1	1	1	0	1	1	1
1	1	0	1	1	1	0	1	0	0	0	1	1	1	1	0	1	1	1	1	0	1	1	0	1	0	1	1	1	1	0	1	1	1	1	1	1	1	1	0	1	1	1	1	0	1	0	0	0	1
1	1	0	0	1	1	0	0	0	1	0	1	1	1	1	1	0	0	0	1	0	0	0	0	1	0	0	1	1	1	0	1	1	0	1	1	1	0	1	0	1	1	1	1	1	1	0	1	1	1
1	1	0	1	1	1	0	1	1	1	1	1	1	0	1	1	1	0	1	1	1	0	1	0	1	0	0	1	1	1	1	1	0	1	1	1	1	1	1	0	1	1	1	0	1	1	0	0	0	1
1	1	1	0	1	1	0	1	1	0	1	1	1	1	1	0	1	1	1	1	1	0	1	1	1	1	1	1	1	1	1	1	1	1	1	1	1	1	1	0	1	0	0	0	0	0	0	0	0	0
1	1	0	1	1	1	0	0	1	1	1	1	1	1	0	0	1	0	1	0	0	0	1	1	1	1	1	1	1	1	1	1	1	1	1	1	1	0	1	0	0	1	0	1	1	0	0	0	0	1
1	1	0	0	0	1	0	1	1	1	1	1	1	1	0	0	1	1	1	0	0	0	0	0	1	1	1	1	1	1	1	1	1	1	1	1	1	1	1	0	1	1	1	1	1	1	1	1	1	0
1	1	0	1	0	1	1	1	1	1	1	1	1	1	0	0	1	0	1	1	0	1	1	0	1	1	1	1	1	1	1	1	1	1	1	1	1	1	1	0	1	1	1	1	1	0	0	1	1	1
1	1	0	1	1	1	1	1	0	1	1	1	1	1	1	0	1	1	1	1	0	0	1	1	1	1	0	1	1	1	1	1	1	1	1	1	1	1	1	0	1	0	1	1	1	1	0	0	0	1
1	1	0	1	1	1	1	1	1	0	1	1	1	1	1	0	1	1	1	1	0	0	1	1	1	0	1	1	1	0	1	1	1	1	1	1	1	1	1	0	1	1	1	1	1	1	1	1	0	0
1	1	0	1	1	1	0	0	0	1	0	1	1	1	0	0	1	0	0	0	0	0	1	0	1	1	1	1	1	1	1	1	1	1	0	1	1	0	1	0	1	0	1	1	1	1	0	1	0	1
1	1	0	1	1	1	1	0	0	1	1	1	1	1	1	0	1	1	1	0	1	0	1	1	1	1	0	1	1	1	0	1	1	1	1	1	1	1	1	0	1	1	1	1	1	1	1	0	0	1
1	1	0	0	1	1	0	1	1	1	1	1	1	1	0	0	1	0	1	1	0	0	0	1	1	1	1	1	1	0	0	1	0	1	1	0	1	1	1	0	1	0	0	1	0	0	0	0	0	1
1	1	1	1	1	1	0	1	0	1	1	1	1	1	0	0	1	1	1	1	1	1	1	1	1	1	1	1	1	1	1	1	1	1	1	1	1	1	1	0	1	1	1	1	1	1	0	0	1	1
1	1	0	1	1	1	1	1	0	1	1	1	1	1	1	0	1	1	0	0	0	0	1	1	1	0	1	1	1	1	1	1	0	1	1	1	1	1	1	0	1	0	1	0	1	0	1	1	0	1
1	0	1	0	1	1	0	0	1	0	1	1	1	1	0	0	0	1	1	1	1	0	1	1	1	0	1	1	1	1	1	1	0	1	1	1	0	1	1	0	1	1	1	1	1	1	0	0	0	1
1	1	0	0	1	1	1	0	0	1	1	1	1	1	1	0	1	1	1	1	0	0	1	1	1	0	0	1	1	1	1	1	1	1	1	1	1	1	1	0	1	1	1	1	1	1	1	1	0	1
1	1	0	1	1	1	1	0	0	1	1	1	1	1	1	0	1	1	1	1	1	1	1	1	1	0	0	1	1	1	0	1	0	1	1	1	1	1	1	0	1	1	1	1	1	1	0	1	0	0
1	1	0	1	1	1	0	0	0	1	1	1	1	1	0	1	1	1	1	1	0	0	1	0	1	0	0	1	1	1	1	1	1	1	0	1	1	1	1	0	1	0	0	1	1	1	0	1	0	1
1	1	0	1	1	1	1	1	1	1	1	1	1	1	1	0	1	1	1	1	0	0	1	0	1	1	1	1	1	1	1	1	1	1	1	1	1	1	1	0	1	0	1	1	1	1	1	0	0	1
1	1	0	1	0	1	0	0	0	1	0	1	1	0	0	1	0	1	1	1	0	0	1	0	0	0	0	1	1	1	1	1	1	1	1	1	0	0	1	0	1	1	1	0	1	1	0	0	1	1
1	1	1	0	0	1	0	1	0	0	1	1	1	1	1	0	0	1	0	1	0	0	0	1	1	1	1	1	1	1	1	1	0	1	1	1	0	1	0	1	1	1	0	1	1	1	0	0	0	1
1	1	0	0	1	1	0	0	0	0	1	1	0	1	1	1	1	1	1	1	0	0	1	1	1	0	1	1	1	1	0	1	1	1	1	1	1	1	1	0	1	0	0	0	1	1	0	0	0	1
1	1	0	0	0	1	0	0	1	1	0	1	1	1	1	1	1	1	1	1	0	0	1	0	1	0	0	1	1	0	1	1	0	1	1	1	1	1	1	0	1	0	1	0	1	1	0	1	1	1
1	1	1	1	1	1	0	0	1	0	1	1	1	1	1	0	0	1	1	1	1	0	1	0	0	1	0	1	1	1	0	1	1	1	1	1	1	1	1	1	1	0	1	1	0	1	0	0	0	0
0	1	0	0	1	1	0	0	0	1	1	1	1	1	0	0	1	1	1	1	0	1	1	0	1	0	1	1	1	0	0	1	0	1	1	1	1	0	1	1	1	0	0	0	0	1	0	0	0	0
1	1	0	1	1	1	1	0	1	0	1	1	1	1	1	1	1	1	1	0	1	1	1	0	1	1	0	0	1	0	1	1	1	1	1	1	1	0	1	1	1	1	1	1	1	1	1	0	1	1
1	1	0	0	1	1	0	0	1	0	0	1	1	1	1	0	0	0	1	1	0	0	1	1	1	0	0	1	1	0	1	1	1	1	1	1	1	1	1	0	1	1	1	1	1	1	0	0	0	0
1	1	0	1	1	1	1	1	1	1	1	1	1	1	1	0	1	1	1	1	0	0	1	1	1	1	1	1	1	1	1	1	1	1	1	1	0	1	1	0	1	1	1	1	0	1	0	0	0	1
1	1	0	1	1	1	1	0	0	1	1	1	1	1	1	0	1	1	1	1	1	0	1	0	1	1	0	1	1	1	1	1	0	1	1	1	1	0	1	0	1	0	1	0	1	1	1	0	1	1
1	1	1	1	1	1	1	1	1	1	1	1	1	1	1	0	1	1	1	1	0	0	1	1	1	1	1	1	1	1	1	1	1	1	1	1	1	1	1	0	1	1	1	1	1	1	0	1	0	1
1	1	0	1	1	1	1	1	0	1	1	1	1	1	0	0	1	1	1	1	1	1	1	0	1	1	1	1	1	1	1	1	1	1	1	1	1	1	1	0	1	1	1	1	1	1	1	1	0	1
1	1	0	0	1	1	0	0	0	1	1	1	1	1	0	1	1	1	1	0	0	0	1	1	1	0	1	1	1	1	0	1	1	1	1	1	1	1	1	0	1	0	1	1	1	0	0	0	0	0
1	1	0	0	1	1	0	0	0	1	0	1	1	1	1	0	1	0	1	1	1	1	1	1	1	1	0	1	1	1	1	1	1	0	1	1	1	1	1	0	1	0	1	0	1	1	0	0	0	1
1	1	0	1	1	1	0	1	1	0	1	1	1	1	0	0	1	0	1	1	0	0	1	1	1	1	0	1	1	0	0	1	0	1	1	0	1	1	1	0	0	0	1	1	1	0	0	1	0	1
0	1	0	1	1	1	0	0	0	1	1	1	1	1	1	0	1	1	0	1	0	0	1	1	1	1	0	1	1	1	1	1	1	1	1	1	1	1	1	0	1	0	0	1	1	1	1	0	0	1
1	1	0	0	1	1	0	1	0	0	1	1	1	1	1	0	1	1	0	1	0	0	1	1	1	1	1	1	1	1	1	1	1	1	0	1	1	0	1	1	1	1	1	1	1	1	0	1	0	0
1	1	0	0	0	1	0	0	1	1	1	1	1	1	1	0	0	1	1	1	1	0	1	0	1	1	1	1	1	1	1	1	0	1	0	1	1	1	1	1	1	1	1	1	1	1	0	0	0	1
1	1	0	1	1	1	0	1	1	1	1	1	1	1	0	1	1	1	1	1	0	0	0	0	1	0	1	1	1	1	1	1	1	1	1	1	1	1	1	0	1	0	1	1	1	1	0	0	1	1
1	1	0	0	1	1	0	0	0	0	0	1	1	1	1	0	0	0	1	1	1	0	1	1	1	1	1	1	1	0	0	1	1	0	1	1	1	1	1	0	1	0	1	1	1	0	1	1	0	1
1	1	1	0	1	1	0	0	1	0	1	1	0	1	0	0	0	1	0	0	0	0	1	1	1	0	0	1	1	1	1	1	1	1	1	1	1	1	1	0	1	1	1	0	1	0	0	0	1	1
1	1	0	0	0	1	1	1	0	0	0	1	0	1	0	1	0	0	0	1	1	1	1	1	1	1	0	1	1	1	1	1	1	0	1	1	0	1	0	0	1	1	1	1	1	0	1	0	1	0
0	1	0	0	1	1	1	0	0	0	0	1	1	1	0	0	0	0	0	1	1	1	1	1	1	1	1	1	1	1	1	1	0	0	0	0	0	1	0	1	1	1	1	1	1	1	0	0	0	1
1	1	0	1	1	1	1	1	1	0	1	1	1	1	0	0	1	1	0	1	0	1	1	1	1	0	1	1	1	1	1	1	1	1	1	1	1	1	1	0	1	1	1	1	1	1	1	0	0	1
1	1	1	1	1	1	1	1	1	0	1	1	1	1	0	0	1	0	0	1	0	1	1	0	1	1	1	1	1	1	1	1	1	1	1	1	1	1	1	0	1	1	1	1	1	1	1	1	0	1
0	1	1	0	0	1	0	1	0	1	0	1	1	1	1	0	1	1	1	1	0	1	1	0	1	1	1	1	1	0	1	1	0	0	1	1	1	1	1	0	1	0	1	1	1	1	0	1	0	0
1	1	1	1	1	1	1	1	0	0	1	1	1	1	1	0	1	1	1	1	0	1	1	1	1	1	1	1	1	1	1	1	1	1	1	1	1	1	1	0	1	1	1	0	1	0	1	0	1	1
1	0	0	1	1	1	1	0	0	0	1	1	1	1	1	1	0	1	0	1	1	1	0	1	0	1	1	1	1	1	1	1	1	0	1	1	1	0	1	1	1	1	1	1	1	0	0	0	0	0
1	1	0	1	1	1	1	1	0	1	0	1	1	1	1	0	1	0	0	1	1	0	1	0	1	0	0	1	1	1	1	1	1	1	1	1	1	0	1	0	1	1	1	1	1	1	1	1	1	1
1	1	1	1	1	1	1	1	0	0	0	1	1	1	1	0	0	0	0	1	1	0	1	1	1	1	0	1	1	1	1	1	1	1	1	1	1	1	1	0	1	0	1	1	0	1	1	0	1	1
1	1	1	0	1	1	1	1	1	1	1	1	1	1	0	0	0	0	1	1	0	1	1	1	1	1	0	1	1	1	1	1	0	0	1	1	1	0	1	1	1	0	1	1	1	1	0	0	0	1
1	1	1	1	1	1	1	0	0	1	1	1	1	1	1	0	1	0	1	1	1	0	1	1	1	0	0	1	1	1	1	1	0	1	1	1	1	1	1	0	1	1	1	0	1	1	0	0	1	1
1	0	1	0	0	0	1	0	0	1	0	1	0	1	0	0	0	0	0	1	0	0	1	1	1	0	0	1	1	0	1	1	1	1	1	1	1	1	1	0	1	0	1	1	1	0	0	0	0	0
1	0	0	0	0	1	0	1	1	1	0	1	1	1	1	0	1	0	0	1	1	0	0	1	0	1	0	1	1	1	1	1	0	1	1	0	1	0	0	0	1	1	1	1	1	1	0	1	0	0
1	1	0	1	1	1	1	0	0	0	1	1	1	1	0	0	1	1	0	1	0	0	1	0	1	1	1	1	1	1	1	1	1	1	1	1	1	1	1	0	1	1	1	1	1	1	1	0	1	1
1	1	1	0	1	1	1	1	0	1	1	1	1	1	1	0	0	1	1	1	1	0	1	1	1	1	1	0	1	1	1	1	0	1	1	1	1	1	1	0	1	1	1	1	1	0	1	0	0	1
1	1	0	1	1	1	1	1	1	1	1	1	1	1	1	0	1	1	0	1	1	1	1	1	1	1	0	1	1	1	0	1	1	1	1	1	1	1	1	1	1	1	1	1	1	1	1	1	1	1
1	1	0	1	1	1	1	1	1	1	0	1	1	1	1	0	1	1	1	1	1	0	1	0	1	1	0	1	1	1	0	0	1	1	1	1	1	1	1	1	1	1	1	1	0	1	0	0	1	1
1	1	0	1	1	1	1	1	1	1	1	1	1	1	0	1	1	1	1	1	1	1	1	0	1	0	0	1	1	1	1	1	1	0	1	1	1	1	1	0	1	1	1	1	1	1	1	0	1	1
1	1	0	1	1	1	1	1	1	1	1	1	1	1	0	0	1	1	1	1	1	0	1	1	1	1	1	1	1	1	1	1	1	1	1	1	1	1	1	1	1	0	0	1	1	1	1	0	1	1
1	0	0	1	1	1	0	1	1	0	0	1	1	1	1	0	0	0	1	0	0	0	1	1	1	1	1	1	1	1	1	1	1	1	0	1	1	1	1	0	1	1	0	1	0	0	1	0	0	1
1	1	1	1	1	1	1	0	1	1	1	1	1	1	0	1	0	0	1	1	1	1	1	0	1	1	1	1	1	1	1	1	1	1	1	1	1	0	1	1	1	0	1	1	1	1	0	0	0	1
1	1	1	1	1	1	1	1	1	0	0	1	0	1	0	0	1	0	1	1	1	0	1	0	1	0	1	1	1	1	1	1	1	1	0	1	1	1	1	0	1	0	1	1	1	1	1	0	1	1
1	1	1	1	1	1	1	1	1	1	1	1	1	1	1	0	0	1	1	1	0	1	1	0	1	0	1	1	1	1	1	1	1	1	1	1	1	1	1	0	1	1	1	0	1	1	1	1	1	1
1	1	0	1	1	1	1	0	1	1	1	1	1	1	1	1	1	1	1	1	1	1	1	0	1	1	1	1	1	1	1	1	1	1	1	1	1	1	1	0	1	1	1	1	1	1	1	1	1	1
1	1	0	1	1	1	1	1	1	0	1	1	1	1	0	0	1	1	1	1	1	0	1	0	1	1	1	1	1	0	1	1	0	1	0	1	1	1	1	0	1	0	1	1	1	1	0	1	1	1
1	1	1	1	1	1	1	1	0	1	1	1	1	1	1	0	1	1	1	1	1	0	1	0	1	1	1	1	1	1	0	1	1	1	1	1	1	1	1	0	1	1	1	1	1	1	1	1	1	0
1	1	0	1	1	1	1	0	1	1	1	1	1	1	0	1	1	1	1	1	1	0	1	0	1	1	1	1	1	1	1	1	0	1	1	1	1	1	1	1	1	0	1	1	1	1	1	1	1	1
1	1	1	1	1	1	1	1	1	1	1	1	1	1	1	0	1	1	1	1	1	0	1	0	1	1	1	1	1	1	1	1	1	1	1	1	1	1	1	0	1	0	1	0	1	1	1	1	1	1
1	1	0	1	1	1	1	0	1	0	1	1	1	1	0	0	1	1	1	1	1	0	1	0	1	1	1	1	1	1	1	1	1	1	1	1	1	1	1	0	1	1	1	0	1	1	1	1	1	1
1	1	0	0	1	1	0	0	1	0	1	1	1	1	0	0	0	1	0	1	1	1	1	0	1	0	1	1	1	1	1	1	1	0	1	1	1	1	1	0	1	0	1	1	1	0	0	1	0	1
1	1	0	1	1	1	1	0	1	1	1	1	1	1	0	0	1	0	1	1	1	0	1	0	1	1	1	1	1	1	1	1	1	1	1	1	1	1	1	0	1	1	1	1	1	1	0	1	0	1
1	1	1	0	1	1	1	0	1	1	1	1	1	1	0	0	1	1	1	1	0	1	1	0	1	1	0	1	1	1	1	1	1	1	0	1	1	1	1	0	1	1	1	1	1	1	1	0	0	1
1	1	0	1	1	1	1	0	1	1	1	1	1	1	1	0	1	1	1	1	1	0	1	1	1	0	1	1	1	1	1	1	1	1	1	1	1	1	1	0	1	0	1	1	1	1	0	1	1	1
1	1	0	1	1	1	1	1	1	1	1	1	1	1	1	0	0	1	0	1	0	0	1	0	1	1	0	1	1	0	1	1	1	0	1	1	1	0	1	0	1	1	1	1	1	1	1	1	1	1
1	1	0	1	1	1	1	1	0	1	0	1	1	0	1	0	1	1	1	0	1	0	1	0	1	1	0	1	1	0	1	1	1	1	0	1	1	1	1	0	1	1	1	1	1	1	1	0	1	1
1	1	0	1	1	1	1	1	1	1	1	1	1	1	0	0	1	0	0	1	0	1	1	1	1	1	0	1	1	1	0	0	1	1	1	1	1	0	1	0	1	1	1	1	1	0	0	1	1	0
1	1	0	0	1	1	1	1	0	0	0	1	0	1	1	0	0	0	1	1	1	1	1	0	1	1	0	1	1	1	1	1	0	0	1	1	1	0	1	1	1	1	1	1	1	1	0	1	1	1
1	1	0	1	1	1	1	1	1	1	1	1	1	1	0	0	0	0	0	1	1	0	1	1	1	1	0	1	1	1	1	1	1	1	1	1	1	1	1	0	1	1	1	1	1	0	1	0	1	1
1	1	0	1	1	1	1	1	1	1	1	1	1	1	1	0	1	1	1	1	1	1	0	0	1	1	1	1	1	1	1	1	1	1	1	1	1	1	1	0	1	1	1	1	1	1	1	1	1	1
1	1	0	0	1	1	0	1	0	0	0	0	1	1	1	0	0	1	0	0	1	0	1	0	1	1	0	1	1	0	1	1	1	1	1	1	0	1	1	1	1	1	1	1	1	1	1	1	1	1
1	1	1	1	1	1	1	1	1	1	1	1	1	1	1	0	0	1	1	1	0	1	1	0	1	0	0	1	1	1	1	1	1	1	1	1	1	0	1	0	1	0	1	0	1	0	1	1	0	1
1	1	0	1	1	1	1	1	0	1	1	1	1	1	1	0	1	1	1	1	1	1	1	1	1	0	1	1	1	1	1	1	0	0	1	1	1	0	1	0	1	1	1	1	1	1	0	1	0	1
1	1	0	1	1	1	1	1	1	1	1	1	1	1	0	1	0	0	1	1	0	0	1	0	1	1	1	1	1	0	1	1	1	1	1	1	1	1	1	0	1	1	0	1	1	0	0	1	0	1
1	1	0	1	1	1	1	1	1	1	1	1	1	1	1	1	1	0	1	1	1	1	1	0	1	1	1	1	1	1	1	1	1	1	1	1	1	1	1	0	1	1	0	1	1	1	1	0	1	1
1	1	0	1	1	1	1	0	1	1	0	1	1	1	1	1	1	1	1	1	1	1	0	1	0	1	0	1	1	1	0	1	0	1	1	1	1	1	1	0	1	1	1	1	1	0	0	0	1	1
1	1	1	1	1	1	0	1	1	1	0	1	1	1	1	1	0	1	1	1	1	0	0	0	1	1	1	1	1	1	1	1	1	0	1	1	1	0	1	0	1	1	1	1	1	0	1	1	0	1
1	1	0	1	1	1	1	1	1	1	1	1	1	1	0	0	1	1	1	1	1	1	1	1	1	0	0	1	1	1	1	1	1	1	1	1	1	1	1	1	1	1	1	1	1	1	1	0	1	1
1	1	0	0	1	1	1	1	1	0	0	1	1	1	1	0	1	1	1	1	1	0	1	0	1	0	1	1	1	1	1	1	1	0	0	1	1	0	1	0	1	0	0	1	1	1	1	1	1	1
1	1	1	1	1	1	1	0	1	0	1	1	1	1	1	0	1	1	1	1	1	0	1	1	1	1	1	1	1	1	1	1	1	0	1	1	1	1	1	1	1	0	1	1	1	1	1	0	1	1
1	1	0	1	1	1	1	0	1	1	0	1	1	1	0	0	1	0	1	1	1	0	1	0	1	1	0	1	1	1	1	1	1	1	1	1	1	1	1	1	1	1	1	1	1	1	1	0	1	1
1	1	1	1	1	1	1	1	1	0	0	1	1	1	0	1	0	1	1	1	1	0	1	0	1	1	0	1	1	1	1	1	1	1	1	1	1	1	1	0	1	1	1	1	1	1	1	0	1	1
1	1	0	0	1	1	1	1	1	1	1	1	1	1	0	1	1	1	1	1	1	0	1	0	1	1	1	1	1	1	1	1	1	1	1	1	1	1	1	0	1	0	1	1	1	1	1	1	1	1
1	1	1	1	1	1	1	0	1	1	1	1	1	1	1	0	1	1	1	1	1	1	1	0	1	1	1	1	1	1	1	1	1	1	1	1	1	1	1	1	1	1	0	1	1	1	1	1	1	1
1	1	1	1	1	1	1	0	1	1	1	1	1	1	1	1	1	1	1	1	1	0	1	1	1	1	1	1	1	1	1	1	1	1	1	1	1	1	1	0	1	1	1	1	1	1	1	0	1	1
1	1	0	1	1	1	1	1	1	1	1	1	1	1	1	0	1	1	1	1	1	0	1	0	1	1	1	1	1	1	1	1	1	1	1	1	1	1	1	1	1	0	1	1	1	1	0	0	1	1
1	1	1	0	1	1	1	1	1	1	1	1	1	1	1	0	1	1	1	1	0	0	1	1	1	1	1	1	1	1	1	1	1	0	1	1	1	1	1	1	1	0	1	1	1	1	1	1	1	1
1	1	0	1	1	1	1	0	0	1	1	1	1	1	1	0	1	1	1	1	1	1	1	0	1	1	0	1	1	1	1	1	1	1	1	1	1	0	1	0	1	1	1	1	1	1	1	1	1	1
0	1	0	1	1	1	1	1	1	1	1	1	1	1	1	1	1	1	1	1	1	0	1	1	1	1	1	1	1	1	1	1	1	1	1	1	1	1	1	0	1	1	1	1	1	1	0	1	1	1
1	1	1	1	1	1	1	1	0	1	1	1	1	1	1	1	1	1	1	1	1	0	0	1	1	0	1	1	1	1	1	1	1	1	0	1	1	0	1	1	1	0	1	1	1	1	1	1	1	1
1	1	0	1	1	1	1	1	0	0	1	1	1	1	1	0	1	1	1	1	1	0	1	1	1	0	1	1	1	1	1	1	1	1	1	1	1	1	1	1	1	1	1	1	1	1	1	1	0	0
1	1	0	1	1	1	1	0	0	1	1	1	1	1	1	0	1	1	1	1	1	0	1	0	1	1	0	1	1	1	1	1	0	1	1	1	1	1	1	0	1	1	1	1	1	0	1	1	0	0
1	1	0	1	1	1	1	1	0	1	1	1	0	1	1	0	1	1	1	1	1	1	1	0	1	0	1	1	1	1	1	1	1	0	1	1	1	1	1	0	1	0	1	1	1	1	1	0	1	1
1	1	0	1	1	1	1	1	1	1	1	1	1	1	0	0	0	1	1	1	1	0	1	0	1	1	1	1	1	1	1	1	0	1	1	1	1	1	1	0	1	1	1	1	1	1	0	1	1	1
1	1	0	1	1	1	1	1	0	1	1	1	1	1	1	0	1	1	1	1	0	1	1	0	1	1	1	1	1	1	1	1	1	1	1	1	1	1	1	0	1	1	1	1	0	1	1	1	1	1
1	1	0	1	1	1	1	0	1	1	1	1	1	1	1	0	1	1	1	1	0	0	1	1	1	1	0	1	1	1	1	1	1	1	1	1	1	1	1	1	1	1	1	1	1	1	1	0	1	1
1	0	0	1	1	1	1	1	1	1	0	1	1	1	1	0	1	0	0	1	0	0	1	0	1	1	1	1	1	1	1	1	1	1	0	1	1	1	1	0	1	0	0	1	1	1	1	0	1	0
1	1	0	1	1	1	1	1	1	1	1	1	1	1	1	1	0	1	1	1	0	0	1	1	1	1	1	1	1	1	1	1	1	1	1	1	1	1	1	0	1	1	1	1	1	1	1	1	1	1
1	1	1	1	1	1	1	1	1	0	1	1	1	1	1	1	1	1	1	1	0	0	1	0	1	1	1	1	1	1	1	1	1	0	1	1	1	1	1	1	1	0	1	1	1	1	1	1	1	1
1	1	0	1	1	1	1	1	1	0	1	1	1	1	0	0	1	1	1	1	1	1	1	1	1	1	0	1	1	1	1	1	0	1	1	1	1	1	1	0	1	0	1	1	1	1	1	0	1	1
1	1	0	1	1	1	1	1	1	0	1	1	1	1	1	0	1	1	0	1	0	0	1	0	1	0	1	1	1	1	1	1	1	1	1	1	1	1	1	0	1	1	1	1	1	1	0	1	1	1
1	1	0	1	1	1	1	0	0	1	0	1	1	1	1	0	1	0	0	1	1	1	1	1	0	1	1	1	1	1	1	1	1	1	1	1	1	1	1	0	1	1	1	1	1	0	0	1	1	1
1	1	0	0	1	1	1	0	0	1	0	1	1	1	0	1	1	1	1	1	0	1	1	0	1	0	1	1	1	1	0	1	1	1	1	1	1	1	1	0	1	0	1	0	1	1	0	0	0	1
1	0	0	0	0	1	1	1	1	0	0	1	0	1	1	1	1	1	1	1	0	1	0	0	1	1	0	1	1	1	1	1	1	0	1	1	1	0	1	0	1	0	1	1	1	1	1	1	0	1
1	1	1	1	1	1	0	1	0	0	0	1	1	1	1	0	0	1	1	1	1	1	1	0	1	1	1	1	1	1	1	1	1	1	1	1	0	1	1	1	1	1	1	1	1	1	1	0	1	1
1	1	1	1	0	1	1	1	1	0	1	1	1	1	1	0	1	1	1	1	1	0	1	1	1	1	1	1	1	1	1	1	1	1	0	1	1	1	0	0	1	1	1	1	1	0	0	1	0	1
1	1	1	1	1	1	1	1	1	0	1	1	1	1	1	0	1	0	1	1	1	1	1	0	1	1	1	1	1	1	1	1	1	1	1	1	1	0	1	1	1	1	1	1	1	1	1	0	1	1
1	1	0	1	1	1	1	1	0	1	1	1	1	1	1	1	1	1	1	1	0	0	1	0	1	1	1	1	1	1	1	1	1	1	1	1	1	1	1	1	1	0	0	1	1	1	0	1	1	1
0	1	0	1	1	1	1	0	0	1	0	1	1	1	0	1	1	1	1	1	1	0	1	1	1	1	1	1	1	1	1	1	1	1	1	1	1	1	1	0	1	1	1	1	1	1	0	0	1	1
1	1	0	1	1	1	1	0	0	1	1	1	1	1	1	0	0	1	1	1	1	0	1	0	1	1	1	1	1	1	1	1	1	0	1	1	1	1	1	0	1	1	1	0	1	1	1	1	1	1
0	1	0	1	1	1	1	1	1	1	1	1	1	1	0	0	1	1	1	1	0	1	1	0	1	0	1	1	1	1	1	1	1	1	1	1	1	1	1	0	1	1	1	1	1	1	1	0	1	1
1	1	0	1	1	1	1	1	1	1	0	1	1	1	1	1	1	1	1	1	1	0	1	0	1	0	1	1	1	1	1	1	1	1	1	1	1	1	1	0	1	1	1	0	1	1	1	0	1	1
1	1	1	1	1	1	0	1	1	0	0	1	1	1	1	0	1	1	0	1	0	0	1	1	1	1	0	1	1	1	1	1	1	1	1	1	1	1	1	1	1	0	1	1	1	1	1	0	1	1
1	1	0	1	1	1	1	0	1	1	0	1	1	1	1	1	1	0	1	1	1	0	1	0	1	0	1	1	1	1	1	1	1	0	1	1	1	1	1	1	1	1	1	1	1	1	1	0	0	0
1	1	0	1	1	1	1	1	1	1	1	1	1	1	1	0	1	0	1	1	1	0	1	0	1	1	1	1	1	1	1	1	1	1	1	1	1	1	1	0	1	1	1	1	1	0	1	1	1	1
1	1	1	1	1	1	1	1	0	1	1	1	1	1	0	0	0	0	1	1	1	1	1	0	1	1	1	1	1	1	1	1	1	0	1	1	1	1	1	0	1	0	1	1	1	0	1	1	1	1
1	1	0	1	1	1	1	1	1	1	1	1	1	1	1	1	1	1	1	1	1	1	1	0	1	1	0	1	1	1	1	1	1	1	1	1	1	1	1	1	1	0	1	1	1	1	1	1	0	0
1	1	0	0	1	1	0	1	1	1	0	1	1	1	1	0	1	0	1	1	0	0	1	0	1	1	1	1	1	1	1	1	1	1	1	1	1	1	1	0	1	0	1	1	1	1	1	1	1	0
1	1	0	1	0	1	1	1	1	0	1	1	1	1	1	0	0	1	1	1	1	1	1	0	1	1	1	1	1	1	1	1	1	1	1	1	1	1	1	0	1	1	1	1	1	1	1	1	1	1
1	1	1	1	1	1	1	1	1	0	1	1	1	1	1	1	1	1	1	1	1	0	1	1	1	1	1	1	1	1	1	1	1	1	1	1	1	1	1	0	1	1	1	1	0	1	1	0	1	1
1	1	0	1	0	1	1	1	1	0	1	1	1	0	0	0	1	1	1	1	1	1	1	1	1	0	1	1	1	1	1	1	0	0	1	1	1	1	1	1	1	0	1	0	1	0	0	1	0	1
1	1	0	1	1	1	1	1	1	1	1	1	1	1	1	1	1	1	1	1	0	0	0	0	1	0	0	1	1	1	1	1	1	1	1	1	1	1	1	0	1	1	1	1	1	1	1	1	1	1
1	1	1	1	1	1	1	1	1	1	0	1	1	1	1	1	1	0	1	1	1	0	0	1	1	1	1	1	1	1	1	1	0	1	1	1	1	1	1	0	1	1	1	1	1	1	1	0	1	0
1	1	0	1	1	1	1	1	1	1	0	1	1	1	1	0	0	1	1	1	1	1	1	0	1	1	1	1	1	1	1	1	1	1	1	1	1	1	1	0	1	0	1	1	1	1	0	1	1	1
1	1	0	1	1	1	1	1	1	1	0	1	1	1	0	0	0	0	1	1	1	0	1	1	1	1	1	1	1	0	1	1	1	1	0	1	1	0	1	1	1	1	1	1	1	1	1	1	0	1
1	1	0	1	1	1	0	0	1	0	0	1	1	0	0	0	1	0	1	1	1	0	1	1	1	1	1	1	1	1	1	1	1	1	1	1	1	1	1	0	1	1	1	1	1	1	1	1	0	0
1	1	0	1	1	1	0	1	1	0	0	1	1	1	0	0	1	0	1	1	1	1	0	1	1	1	0	1	1	1	1	1	1	1	0	1	1	1	1	0	1	1	1	1	1	1	0	1	1	1
1	1	0	1	0	1	1	1	0	0	0	1	1	1	0	0	1	0	1	1	1	1	1	1	1	1	0	1	1	1	0	1	0	0	0	1	1	1	1	1	1	1	1	1	1	1	1	1	1	1
1	1	0	1	1	1	1	0	1	0	1	1	1	1	1	1	1	1	0	1	1	1	1	1	1	0	1	1	1	1	1	1	1	1	1	1	1	0	1	0	1	1	1	1	1	1	1	1	1	1
1	1	1	1	1	1	1	1	1	1	0	1	1	1	0	0	1	1	1	1	0	0	1	1	1	0	0	1	1	0	0	1	1	0	1	1	1	1	1	0	1	0	1	0	1	0	0	1	1	0
1	1	0	1	0	1	1	1	1	1	1	1	1	1	1	0	1	0	0	1	0	0	1	1	1	1	0	1	1	0	1	1	0	1	1	1	0	1	1	0	1	0	1	1	1	1	1	1	1	1
1	1	1	0	0	1	1	0	1	1	1	1	1	1	1	0	1	1	0	1	1	0	1	0	1	0	1	1	1	0	1	1	1	1	1	1	1	1	1	0	1	1	1	1	1	1	1	0	0	1
1	1	0	1	0	1	1	1	0	1	1	1	1	1	0	0	0	1	1	1	0	1	0	1	1	1	1	1	1	1	1	0	0	0	1	0	1	0	1	0	1	0	1	0	1	0	1	0	0	1
1	0	1	0	0	1	1	1	0	1	1	1	1	1	1	0	0	0	1	1	0	1	1	0	0	0	0	0	1	1	1	1	0	1	1	1	1	0	1	0	1	1	1	0	1	1	0	1	0	0
1	1	1	1	0	1	1	0	1	0	0	1	1	1	0	0	1	0	1	1	0	0	1	0	1	0	0	1	1	0	1	1	0	1	0	1	1	0	1	0	1	1	1	1	1	0	1	0	1	0
1	1	0	1	1	1	1	1	1	1	1	1	0	1	1	0	1	1	1	1	0	0	1	1	1	1	1	1	1	1	0	1	0	0	1	1	0	0	1	0	0	0	0	0	0	0	0	0	0	0
1	1	0	1	0	0	1	1	1	1	0	1	1	1	1	1	1	1	1	1	1	0	0	0	1	1	1	1	1	0	1	1	1	1	0	1	1	0	1	0	1	0	0	1	1	1	0	1	1	1
1	1	0	0	1	1	1	0	1	0	1	1	1	1	0	0	1	0	0	1	1	0	0	0	1	0	0	1	1	0	1	1	0	0	0	0	0	0	1	0	1	0	1	1	1	1	0	0	0	1
1	1	0	0	1	1	1	0	1	0	0	1	1	1	0	1	1	0	1	1	1	1	1	0	1	0	0	1	1	0	1	1	1	0	0	1	0	1	1	0	1	0	1	0	1	1	1	0	1	1
1	1	1	1	1	1	1	1	1	0	0	1	1	1	1	0	1	1	1	1	0	0	1	0	1	0	1	1	1	1	1	1	1	0	1	1	0	1	1	0	1	1	1	0	1	1	1	1	1	0
1	1	0	1	0	1	1	1	0	1	0	1	1	1	1	1	1	1	1	1	1	0	1	0	1	1	0	0	1	1	1	1	1	1	1	0	1	1	1	1	1	1	1	1	1	1	1	0	1	1
1	1	0	0	0	1	0	1	1	1	1	1	1	1	1	0	0	1	1	1	0	0	1	0	1	1	0	1	1	0	1	1	0	0	1	0	1	1	1	0	1	1	1	1	1	1	1	1	1	1
1	0	0	1	0	1	1	1	1	1	0	1	1	1	1	0	1	0	1	1	0	0	1	1	1	1	1	1	1	0	0	1	1	0	0	1	1	0	0	0	1	0	1	0	1	0	0	0	0	1
1	1	0	1	1	1	1	1	1	1	1	1	1	1	1	0	1	0	1	1	1	1	1	1	1	0	0	1	1	1	1	1	1	1	1	1	1	1	1	0	1	1	1	1	1	1	0	1	1	1
1	1	0	0	0	1	0	0	1	1	1	1	1	1	0	0	1	0	1	1	0	0	1	1	1	0	1	1	1	1	1	1	0	1	1	1	1	1	1	0	1	1	1	1	1	1	1	0	1	1
1	1	0	0	0	1	1	1	1	1	1	1	1	1	1	1	1	0	1	1	1	0	1	1	1	1	0	1	1	1	1	1	1	1	1	1	1	1	0	1	1	1	1	0	1	1	0	1	0	1
1	1	0	1	1	1	1	1	0	1	0	1	1	1	1	1	0	1	1	1	1	0	0	0	1	0	1	1	1	1	1	1	0	0	1	1	1	1	1	1	1	0	1	1	1	0	0	0	0	1
1	1	1	0	1	1	1	1	1	1	0	1	1	1	0	0	1	0	0	1	0	0	0	0	1	1	0	1	1	1	0	1	0	1	1	1	1	1	0	0	1	1	1	1	1	1	1	0	0	1
0	1	0	1	1	1	1	0	0	0	1	1	1	1	1	0	1	1	0	1	1	0	1	0	1	0	0	1	1	1	1	1	1	1	1	1	1	1	1	1	1	1	1	1	1	1	1	1	1	1
1	1	1	1	1	1	1	0	1	0	1	1	1	1	1	0	1	1	1	1	1	0	1	1	1	1	1	1	1	1	1	1	1	1	1	1	1	1	1	0	1	1	1	1	1	1	1	1	1	1
1	1	0	1	1	1	0	1	0	1	0	1	1	1	0	0	0	0	1	1	1	0	1	0	1	1	0	1	1	1	1	1	0	1	1	1	1	0	1	0	1	1	1	0	1	1	1	0	1	1
1	0	0	0	0	1	0	0	1	1	0	1	0	1	1	0	1	0	1	1	1	0	0	0	1	1	0	1	1	0	1	1	0	0	1	1	1	0	1	0	1	1	1	1	1	1	1	0	1	1
1	1	0	1	1	1	1	1	1	0	1	1	1	1	1	1	1	1	1	1	0	0	1	0	1	1	0	1	1	1	1	1	1	1	1	1	1	0	1	0	1	0	1	1	1	1	1	1	1	1
0	1	0	1	1	1	1	1	1	0	1	1	1	1	0	0	1	1	1	1	1	0	0	0	1	1	1	1	1	1	0	1	0	1	1	1	1	1	1	0	1	0	1	1	1	0	1	0	1	1
1	1	0	1	0	1	1	1	1	0	0	1	1	1	0	0	0	0	1	1	1	0	1	0	1	1	1	1	0	1	1	1	1	1	1	1	1	1	1	1	1	1	1	1	1	1	1	0	1	1
1	1	0	1	1	1	0	1	0	0	1	1	1	1	1	0	1	0	0	1	1	0	1	1	1	1	0	1	1	1	1	1	1	1	1	1	1	1	1	0	1	1	1	1	1	1	1	0	1	1
1	1	0	0	0	1	1	1	1	1	1	1	1	1	1	0	0	0	1	0	0	0	1	1	1	1	0	1	1	0	1	1	0	1	0	1	1	1	1	0	1	0	0	1	1	1	1	0	1	1
1	1	0	1	1	1	1	0	1	1	1	0	1	1	0	0	1	0	0	1	1	0	1	0	1	1	1	1	1	1	1	1	0	1	1	1	1	1	1	0	1	1	1	1	1	1	1	1	1	1
1	1	0	0	0	1	1	0	0	1	1	1	1	1	1	0	0	0	0	1	1	0	1	0	1	1	0	1	1	1	1	1	0	1	1	1	1	1	1	0	1	1	1	1	1	1	0	1	1	1
0	1	0	0	1	1	0	0	0	1	0	1	1	1	0	0	1	0	1	1	0	0	1	0	1	1	0	1	1	0	1	1	1	1	1	1	1	1	1	0	1	1	1	1	1	1	1	1	1	1
1	1	0	1	0	1	1	1	1	0	1	1	0	1	1	0	1	1	1	1	0	0	1	0	1	1	0	1	1	1	1	1	1	1	1	1	0	1	1	0	1	0	1	1	1	1	1	1	1	1
1	1	0	1	1	1	1	1	1	1	1	1	1	1	1	0	1	0	0	1	1	0	1	0	1	1	0	1	1	1	1	1	1	1	1	1	1	0	1	0	1	1	1	1	1	0	0	0	1	1
1	1	1	1	1	1	1	1	1	0	1	1	1	1	0	1	1	1	1	1	1	0	1	1	1	0	1	1	1	1	1	1	0	1	1	1	1	0	1	1	1	1	1	0	1	1	0	1	1	1
1	1	0	0	0	1	1	1	1	1	0	1	1	1	1	0	1	1	1	1	0	0	1	1	1	1	0	1	1	0	1	1	1	1	1	1	1	1	1	1	1	0	1	1	1	1	0	0	0	1
1	1	0	1	1	1	1	1	1	1	1	1	1	1	1	0	1	0	1	1	1	0	1	1	1	1	1	1	1	0	1	1	1	1	1	1	1	1	1	1	1	0	1	0	0	1	1	1	1	1
1	1	0	1	1	1	1	0	1	1	1	1	1	1	0	1	1	0	1	1	1	1	1	0	1	1	0	1	1	1	1	1	1	1	0	1	1	1	1	0	1	1	1	1	1	1	1	0	1	1
1	1	0	1	1	1	0	1	0	1	1	1	1	1	0	0	1	1	1	1	1	0	1	0	1	1	1	1	1	1	1	1	1	1	1	1	1	0	1	0	1	1	1	1	1	1	1	0	1	1
1	1	0	1	1	1	1	1	1	0	1	1	1	1	0	0	0	1	0	1	1	0	1	0	0	1	1	1	1	1	0	1	1	1	1	1	1	0	1	0	1	0	1	0	1	1	1	1	0	1
1	1	1	1	1	1	0	1	1	1	1	1	1	1	0	0	1	1	1	1	1	0	1	1	1	0	1	1	1	1	1	1	1	0	1	1	1	0	1	0	1	1	1	0	1	1	1	0	1	1
1	1	0	1	1	1	0	0	1	0	0	1	1	1	0	0	1	0	0	1	0	0	1	1	1	0	0	0	1	1	1	1	0	1	0	1	1	0	1	0	1	1	1	0	1	1	0	1	1	0
1	1	0	0	0	1	1	1	0	0	1	1	1	1	0	0	1	1	1	1	1	0	1	0	1	1	0	1	1	0	1	1	0	1	1	1	1	1	1	0	1	0	1	1	1	1	1	0	1	1
1	1	0	1	1	1	1	1	1	1	1	1	1	1	0	1	1	0	1	1	1	0	1	1	1	1	0	1	1	1	1	1	1	1	0	1	1	1	1	0	1	1	1	1	0	1	1	1	1	1
1	1	0	0	0	1	1	1	0	1	1	1	1	1	0	1	0	0	0	1	0	1	1	1	1	0	0	1	1	0	0	1	0	1	0	1	1	0	1	0	1	0	1	0	0	1	0	0	1	1
1	1	0	1	1	1	0	1	0	1	1	1	1	1	0	0	1	0	1	1	1	0	1	1	1	1	1	1	1	1	1	1	1	1	0	1	1	1	1	0	1	1	1	1	1	1	1	1	1	1
1	1	0	0	0	1	1	1	1	1	1	1	1	1	1	0	1	0	1	1	1	0	1	0	1	0	0	1	1	1	1	1	1	1	1	1	0	1	1	0	1	1	1	0	1	1	1	1	1	1
1	1	0	1	1	1	1	1	1	1	1	1	1	1	0	0	1	1	0	1	1	1	0	0	1	1	0	1	1	1	1	1	0	1	1	1	1	0	1	0	1	0	1	0	1	1	1	0	1	1
1	1	0	0	0	1	0	1	1	1	0	1	1	1	1	0	0	1	1	1	1	0	1	0	1	1	1	1	1	0	0	1	0	0	1	1	1	1	1	0	1	0	0	1	1	1	1	0	1	1
1	1	1	1	0	1	1	1	0	1	0	1	1	1	0	0	1	1	1	1	1	0	1	1	1	1	0	1	1	1	1	1	0	1	0	1	1	1	1	0	1	1	1	1	1	1	0	1	1	1
1	1	0	1	1	1	1	1	1	1	0	1	1	1	0	0	0	0	1	1	1	0	1	0	1	0	1	1	1	0	1	1	1	1	1	1	1	1	1	0	1	1	1	1	0	1	0	1	1	1
1	1	0	0	0	1	0	1	0	1	1	1	1	1	1	0	1	1	1	1	1	1	1	1	1	0	0	1	1	1	0	1	0	1	0	1	1	0	1	0	1	0	1	0	1	0	1	1	0	1
1	1	0	1	0	1	1	1	1	1	0	1	1	1	0	0	1	1	0	1	0	1	1	0	1	0	0	1	1	1	0	1	1	1	1	1	1	1	1	0	1	1	0	0	1	1	1	1	1	1
1	1	0	0	1	1	0	0	1	1	1	1	1	1	0	0	1	1	1	1	0	0	0	1	1	1	1	1	1	0	0	1	0	1	1	1	1	1	0	1	1	0	1	1	1	1	1	0	0	1
1	1	0	1	0	1	1	1	1	0	1	1	1	1	0	0	1	0	1	1	0	0	1	0	1	0	1	1	1	1	1	1	0	1	1	1	1	1	1	0	1	1	1	0	1	1	1	0	0	0
1	1	0	1	0	1	1	1	1	1	0	1	1	1	1	0	1	0	1	1	1	0	1	1	1	0	0	1	1	0	1	1	1	0	1	1	1	0	1	0	1	0	1	1	1	0	0	1	1	0
1	1	0	1	0	1	0	1	1	1	1	1	1	1	0	0	1	1	1	1	1	0	1	0	1	1	0	1	1	0	1	1	0	1	1	1	1	1	1	1	1	1	1	0	1	1	1	0	1	1
1	1	0	1	1	1	1	1	1	1	1	1	1	1	0	1	1	1	1	1	0	0	1	0	1	1	1	1	1	1	1	1	1	1	1	1	1	0	1	0	1	0	1	1	1	0	1	1	1	1
1	0	0	0	0	1	1	1	1	0	0	1	1	1	0	0	1	1	0	1	0	0	1	1	1	1	1	1	1	0	1	1	0	0	0	1	1	1	1	0	1	0	1	0	1	1	0	0	0	0
1	1	1	0	0	1	1	1	0	1	0	1	1	1	0	0	1	0	0	1	1	1	0	0	0	0	0	1	1	1	1	1	0	0	1	1	0	0	1	0	1	1	1	1	1	1	1	0	1	0
1	1	1	1	0	1	1	1	1	0	1	1	1	1	1	1	1	0	1	1	1	0	1	0	1	1	0	1	1	1	1	1	1	1	1	1	1	1	1	0	1	1	0	1	1	1	1	0	0	1
1	1	0	1	0	1	0	1	1	1	0	1	1	1	0	0	0	1	1	1	0	0	0	1	1	1	0	1	1	1	1	1	0	1	0	1	1	0	1	0	1	1	1	1	1	0	0	0	1	0
1	1	1	0	0	0	1	0	1	1	1	1	1	1	0	0	0	0	1	1	0	0	1	1	1	1	0	1	1	1	1	1	0	0	1	1	1	0	0	1	1	0	1	1	1	1	1	0	1	0
1	1	0	1	1	1	1	1	1	1	1	1	1	1	0	0	1	0	0	1	0	0	1	0	1	1	1	1	1	1	0	1	1	1	1	1	1	1	1	0	1	0	1	1	1	1	1	1	0	1
1	1	1	1	1	1	1	1	1	1	1	1	1	1	0	1	1	0	1	1	0	0	1	0	1	1	0	1	1	1	1	1	0	1	0	1	1	1	1	0	1	0	1	0	0	1	1	1	1	1
1	1	0	0	0	1	1	0	1	0	1	1	1	1	0	1	0	1	1	1	1	0	1	1	1	0	1	1	1	1	1	1	1	1	1	1	1	1	1	0	1	0	1	0	1	1	1	1	1	1
1	1	0	1	1	1	1	1	1	0	0	1	1	1	0	0	1	0	1	1	1	0	1	1	1	1	1	1	1	0	1	1	1	1	1	1	1	1	1	1	1	1	1	1	1	1	1	0	1	1
1	0	0	0	0	1	1	1	1	1	0	1	1	1	0	0	1	0	1	1	0	0	0	0	1	1	1	1	1	1	0	1	1	1	1	1	1	1	1	1	1	1	1	1	1	1	1	1	1	1
1	1	0	1	1	1	1	1	1	0	0	1	1	1	0	0	1	1	1	1	1	0	1	1	1	0	0	1	1	1	1	0	0	0	0	1	1	0	1	1	1	0	1	1	1	0	0	0	0	1
0	1	1	0	0	1	1	1	1	0	1	1	1	1	0	0	0	0	1	1	1	0	0	0	1	0	0	1	1	0	0	1	0	1	1	1	1	1	1	0	1	1	1	1	1	1	0	1	1	1
1	1	0	1	1	1	1	1	0	1	1	1	1	1	1	1	1	1	1	1	1	0	1	0	1	0	1	0	1	1	1	1	0	1	1	1	1	1	1	0	1	1	1	1	1	1	0	1	1	0
1	1	0	1	0	1	1	1	0	0	1	1	1	0	1	1	1	0	1	1	0	0	1	1	1	1	0	1	1	0	1	1	1	0	1	1	1	1	1	0	1	1	1	1	1	1	1	1	0	0
1	1	1	1	1	1	1	1	1	0	0	1	1	1	1	0	1	1	1	1	1	0	1	1	1	1	1	1	1	1	1	1	1	1	1	1	1	1	1	0	1	1	1	1	1	1	1	0	1	1
1	1	0	1	1	1	1	1	1	1	1	1	1	1	1	0	1	1	1	1	0	0	0	1	1	0	1	1	1	1	0	1	1	1	0	1	1	1	1	0	1	1	1	0	1	0	1	1	1	0
1	1	1	0	0	1	1	1	0	1	0	1	1	1	0	1	0	0	0	1	0	0	1	0	1	0	1	1	1	0	1	1	0	1	1	1	1	1	1	1	1	0	1	0	1	0	1	1	0	1
1	1	1	0	0	1	0	0	1	0	1	1	1	1	1	0	1	0	1	1	1	0	1	1	1	1	0	1	1	0	0	1	0	0	1	1	1	1	1	0	1	1	1	0	1	0	0	0	0	1
0	1	1	0	1	0	0	0	0	0	0	1	0	1	0	0	0	0	1	1	0	0	0	1	1	0	0	0	1	0	0	1	0	0	1	0	0	0	1	0	1	1	1	0	1	1	0	1	0	1
1	1	0	0	1	1	0	0	0	1	1	1	1	1	1	0	0	0	1	0	0	0	0	1	1	0	0	1	1	0	1	1	0	0	1	0	1	0	1	0	1	1	0	1	1	1	0	1	1	0
1	1	0	1	0	1	1	0	1	1	1	1	1	1	0	1	1	1	1	1	1	0	0	0	1	0	1	1	1	0	1	1	0	1	1	1	0	0	1	1	1	1	1	1	1	1	0	1	1	0
1	1	0	1	0	1	1	0	1	1	1	1	1	1	1	1	0	0	0	1	1	0	0	0	1	0	1	1	1	0	1	1	1	1	1	1	1	1	1	1	1	1	1	1	1	1	0	1	1	1
1	1	0	0	1	1	1	0	1	1	0	1	1	1	0	1	0	0	1	1	0	0	0	1	0	0	1	1	1	0	0	1	0	1	1	1	1	0	1	0	1	1	1	1	1	1	0	1	0	0
1	1	0	0	0	1	1	1	1	1	1	1	1	1	1	0	1	0	1	1	0	0	1	1	1	0	1	1	1	1	1	1	0	1	1	1	1	1	1	0	1	0	1	1	1	0	1	1	0	1
1	1	0	0	0	1	1	1	0	0	1	1	1	1	1	0	1	0	0	1	0	0	0	0	1	0	1	1	1	0	1	1	1	1	1	1	1	0	1	1	1	1	1	0	1	1	0	1	1	1
1	1	1	1	1	1	1	0	1	1	1	1	0	1	1	1	1	0	1	1	1	0	1	1	1	0	1	1	1	1	1	1	1	1	1	1	1	1	1	0	1	0	1	0	1	1	0	1	1	1
1	1	0	1	1	1	1	1	0	1	1	1	1	1	1	0	0	0	1	1	1	0	0	0	1	0	1	0	1	0	0	0	0	0	1	1	1	1	1	0	0	0	1	1	1	1	0	0	0	0
1	1	0	1	0	1	1	0	1	0	1	1	1	1	0	1	0	0	1	1	0	0	0	1	1	1	1	0	1	0	1	0	0	1	1	1	1	0	1	0	1	1	1	1	1	0	1	1	0	0
1	1	0	1	0	1	1	1	1	1	1	1	1	1	1	0	1	0	1	1	1	0	1	0	1	0	0	1	1	1	0	1	0	1	1	1	1	1	1	1	1	0	1	1	1	1	1	1	1	1
1	1	0	1	0	1	0	1	1	1	1	1	1	1	0	0	0	0	0	0	0	0	0	0	1	1	0	1	1	1	0	1	1	0	1	1	1	1	1	0	1	1	1	1	1	1	0	0	0	0
1	1	0	0	1	1	0	0	1	0	0	1	1	1	0	1	1	0	0	1	0	0	0	1	1	1	0	1	0	0	1	0	0	1	1	1	1	1	1	0	1	1	1	1	1	1	1	1	1	0
1	1	0	0	1	1	1	0	1	1	1	1	1	1	1	0	0	0	1	1	0	0	0	1	1	1	1	1	1	1	1	1	0	0	1	1	1	0	1	0	1	1	1	1	1	0	0	0	0	0
1	1	1	0	0	1	0	0	1	1	0	1	1	1	1	1	0	0	1	1	0	0	0	1	1	1	1	1	1	0	1	1	0	1	1	1	1	1	0	1	1	1	1	1	1	0	0	1	1	1
1	1	1	1	1	1	1	1	1	0	1	1	1	1	1	0	1	0	1	1	1	0	1	0	1	1	1	1	1	1	1	1	1	1	1	1	1	1	1	0	1	0	1	1	1	1	0	1	1	0
1	1	0	1	0	1	1	1	1	1	1	1	1	1	1	0	1	1	1	1	1	0	0	0	1	1	1	1	1	1	1	1	1	1	1	1	1	0	1	1	1	0	1	1	1	1	0	0	0	1
1	1	1	1	0	1	1	0	1	1	1	1	1	1	1	0	1	0	1	1	1	0	1	1	1	1	1	1	1	1	1	1	0	1	1	1	1	1	1	0	1	1	1	1	1	1	1	0	0	1
1	1	0	1	0	1	1	1	1	0	1	1	1	1	1	0	1	1	1	1	0	0	1	1	1	0	1	1	1	1	1	1	0	1	1	1	1	1	1	0	1	1	1	0	1	1	0	1	0	0
1	1	1	1	1	1	1	1	0	1	1	1	1	1	1	0	1	1	1	1	1	0	0	1	1	1	1	0	1	1	1	1	1	0	1	1	1	1	1	1	1	1	1	1	1	1	0	0	1	1
1	1	1	1	1	1	0	1	1	1	1	1	0	1	1	1	1	0	1	1	1	0	1	0	0	0	1	1	1	1	1	1	1	0	0	1	1	1	1	0	1	1	1	0	1	1	0	0	0	0
1	1	0	1	1	1	0	0	0	0	1	1	1	1	1	1	1	0	1	1	0	0	0	1	1	0	1	1	1	0	1	1	1	0	1	1	0	1	1	1	1	1	1	1	1	1	0	0	0	1
1	1	0	1	1	1	1	0	1	0	1	1	1	1	1	1	0	1	1	1	0	0	1	0	1	1	1	1	1	1	1	1	0	1	1	1	1	1	1	0	1	1	1	1	1	1	1	1	0	0
1	1	0	0	0	1	0	1	1	0	1	1	1	1	1	1	0	0	1	1	1	0	1	0	1	1	1	1	1	0	0	1	0	0	1	1	1	0	1	0	1	1	0	1	1	1	1	0	1	0
1	1	0	1	1	1	0	1	1	1	1	1	1	1	1	0	1	1	1	1	1	0	0	1	1	0	1	1	1	0	1	1	0	0	1	1	1	0	1	1	1	1	1	1	1	1	0	0	1	0
0	1	0	1	0	1	1	1	1	0	1	1	1	1	1	0	1	1	1	1	1	1	0	0	1	0	1	1	1	1	1	1	0	1	1	1	1	1	1	0	1	1	1	1	1	0	1	1	1	0
0	1	1	1	0	1	1	0	0	1	0	1	1	1	0	1	1	1	0	1	0	0	0	0	1	1	1	1	1	0	1	1	1	1	1	1	1	1	1	0	1	0	1	1	1	1	1	1	0	1
1	1	0	1	0	1	1	1	0	0	1	1	1	1	0	1	1	1	1	1	1	0	1	0	1	1	0	1	1	1	1	1	1	1	1	1	1	1	1	0	1	0	1	0	1	1	1	1	1	1
1	1	0	1	0	1	1	1	0	1	1	1	1	1	0	0	0	0	1	1	1	0	1	0	1	1	1	1	1	0	0	1	1	1	1	1	1	0	1	0	1	0	1	0	1	1	0	0	1	0
1	1	0	0	0	1	0	0	1	1	1	1	1	1	1	0	1	1	1	1	1	0	1	1	1	0	1	1	1	0	1	1	1	0	1	1	1	1	1	0	1	1	1	0	1	1	0	0	1	1
1	1	0	1	1	0	1	0	1	1	1	1	1	1	0	1	1	0	1	1	1	0	0	1	1	0	1	1	1	1	1	1	0	1	1	1	1	1	0	0	1	1	1	1	1	0	0	1	1	1
1	1	1	0	0	0	0	0	1	1	0	1	1	1	0	0	0	0	1	1	0	0	1	1	1	1	0	1	1	0	1	1	1	1	1	1	1	1	1	0	1	0	1	1	1	0	1	1	1	0
1	1	1	0	0	1	0	1	0	0	0	1	1	1	0	1	0	0	1	1	0	0	1	0	1	0	0	0	1	0	1	1	1	0	1	1	0	1	1	1	1	1	1	1	1	1	0	0	1	1
1	1	0	0	1	1	1	0	1	0	1	1	1	1	1	0	1	0	1	1	0	0	1	0	0	0	0	1	0	0	1	1	1	1	0	1	1	0	1	0	1	1	1	0	1	1	1	1	1	0
1	1	0	0	0	1	1	0	0	1	0	1	0	1	0	1	0	0	1	1	1	0	1	1	0	1	0	1	0	1	0	0	0	0	1	1	1	0	1	0	1	1	1	1	1	0	0	0	1	1
1	1	1	1	0	1	0	1	1	1	1	1	1	1	1	1	1	1	1	1	1	0	1	1	1	1	1	1	1	1	1	1	1	1	1	1	1	0	1	0	1	1	1	1	1	1	1	0	0	1
1	1	0	1	1	1	1	1	1	1	1	1	1	1	1	1	0	1	1	1	1	0	1	1	1	1	1	1	1	1	1	1	0	1	1	1	1	1	1	0	1	1	1	1	1	1	1	1	0	1
1	1	0	0	1	1	1	0	0	0	1	1	1	1	1	1	1	0	1	1	1	0	0	1	1	1	1	1	1	1	1	1	0	1	0	1	1	1	0	1	1	1	1	1	1	1	1	0	0	1
1	1	0	0	1	1	1	0	1	1	0	1	1	1	0	1	0	0	1	1	0	0	1	1	1	0	1	1	1	0	1	1	0	1	1	1	1	1	0	0	1	0	1	1	1	1	1	1	1	0
1	1	1	0	1	0	1	0	1	1	0	1	0	1	1	1	1	0	1	1	1	0	0	1	1	1	0	1	1	1	1	0	0	1	1	1	1	0	1	0	1	0	1	1	1	1	0	0	1	0
1	1	0	0	0	1	0	0	1	0	1	1	1	1	0	0	0	0	0	1	0	0	0	1	1	1	0	0	1	1	0	1	0	1	1	1	0	0	0	1	1	1	1	1	1	1	0	1	0	1
1	1	0	1	0	1	1	1	1	1	1	1	1	1	0	0	1	0	1	1	0	0	0	0	1	0	0	1	1	1	1	1	0	0	1	1	1	0	1	1	1	0	1	1	1	1	0	1	1	1
1	1	0	0	0	1	0	1	1	1	0	1	1	1	1	1	1	0	1	1	0	0	1	0	1	1	0	1	1	0	1	1	0	1	0	1	1	1	1	0	1	1	1	1	1	1	1	1	1	0
0	1	0	1	1	1	1	0	1	1	1	1	1	1	1	1	0	1	0	1	1	0	0	1	0	1	0	1	1	1	1	1	1	1	1	0	1	1	1	0	1	1	1	1	1	1	1	0	1	1
1	1	0	1	0	1	1	0	0	1	1	1	1	1	0	0	0	0	0	1	1	0	0	0	1	0	1	1	1	0	0	1	0	1	1	1	1	0	1	1	1	1	1	1	1	1	0	1	0	0
1	1	0	0	0	1	1	0	1	1	0	1	0	1	1	0	0	0	1	1	1	0	1	1	0	0	0	0	1	1	1	1	1	1	1	1	0	1	1	0	1	1	1	1	1	0	1	1	1	0
1	1	0	1	1	1	1	0	1	0	1	1	1	1	1	0	1	0	1	1	0	0	1	0	1	1	1	1	1	1	1	1	0	1	1	1	1	1	1	0	1	1	1	0	1	1	0	0	1	1
1	1	0	1	0	1	1	1	0	0	1	1	1	1	1	0	1	1	1	1	0	0	1	1	1	1	1	1	1	1	1	1	0	1	1	1	1	1	1	0	1	0	1	1	1	1	1	0	1	0
0	1	0	1	0	1	1	0	0	1	1	1	1	1	1	0	1	1	1	1	1	0	1	0	1	1	0	1	1	1	1	1	1	1	1	1	0	0	1	0	1	1	1	1	1	1	0	0	1	0
1	1	0	1	0	0	0	0	1	1	1	1	1	1	1	1	0	1	1	0	1	1	1	1	1	0	0	1	1	1	1	1	0	1	1	1	1	1	1	1	1	1	1	1	1	0	0	1	1	0
1	1	1	1	0	1	1	0	0	0	0	1	1	1	1	0	0	0	0	1	1	0	1	0	1	0	0	1	1	0	1	1	0	0	0	1	1	1	1	0	1	1	1	1	1	1	0	1	1	1
0	1	0	0	1	1	1	1	0	0	1	0	1	1	0	0	0	0	1	1	1	0	1	1	1	1	0	1	1	0	1	1	0	1	1	1	0	0	1	0	1	0	0	0	1	1	1	0	1	1
1	1	0	1	0	0	1	1	1	1	1	1	1	1	1	0	1	0	0	1	1	0	0	0	1	0	0	1	1	1	1	1	0	1	1	1	1	1	1	0	1	1	1	1	1	0	1	1	1	1
1	1	0	1	1	1	0	0	1	1	0	1	1	1	1	0	0	0	1	1	0	0	0	1	1	0	0	1	1	0	0	1	0	0	1	1	1	0	1	0	1	1	1	1	1	0	1	0	0	0
1	1	0	0	1	1	0	1	1	1	1	1	1	1	0	0	0	1	1	1	0	1	1	0	1	1	1	1	1	0	0	1	1	1	1	1	1	1	1	1	1	0	1	1	1	1	0	1	0	1
0	1	0	0	1	1	1	0	1	0	0	1	1	1	1	1	1	1	1	1	1	0	1	1	1	0	0	1	1	0	1	1	0	0	1	0	0	1	1	0	1	1	1	1	1	1	1	1	1	1
1	1	0	1	0	1	1	1	1	1	1	1	1	1	1	1	1	0	1	1	0	0	1	1	1	1	1	1	1	0	1	1	1	1	0	1	1	1	1	1	1	1	1	1	1	0	1	0	1	0
1	1	1	1	0	1	1	0	1	1	1	1	1	1	1	0	1	1	0	1	0	0	1	0	1	0	1	1	1	1	1	1	0	0	0	1	1	1	1	0	1	1	1	1	1	1	1	0	1	1
0	1	0	1	1	1	1	0	1	0	1	1	1	1	1	1	1	1	1	1	0	0	0	0	1	1	1	1	1	1	1	1	1	1	1	1	1	1	1	0	1	0	1	0	1	0	0	0	1	0
1	1	0	0	0	1	1	0	1	0	0	1	1	1	1	1	0	0	1	1	1	1	1	1	1	0	0	1	1	0	1	0	0	1	1	1	0	0	1	1	1	1	1	1	1	1	0	1	0	1
1	0	1	0	1	1	0	0	1	0	0	1	1	1	1	0	1	0	1	1	0	0	0	0	1	0	0	0	1	0	1	1	1	1	1	1	1	0	1	0	1	0	1	1	0	0	0	1	0	0
1	1	0	0	0	0	1	0	0	1	1	1	1	1	1	0	1	0	1	1	0	1	1	1	0	1	0	1	1	1	1	1	1	0	1	0	1	1	1	0	1	0	1	1	1	1	0	1	1	0
1	1	0	1	0	1	1	1	1	1	1	1	0	1	0	1	0	0	0	0	0	0	0	1	0	0	0	1	0	1	1	1	0	0	1	0	0	0	1	0	1	0	0	1	1	1	0	0	0	0
1	0	0	0	1	1	1	0	0	1	0	1	1	1	1	0	0	0	0	1	1	0	0	1	1	1	0	1	1	1	1	1	0	0	1	1	0	1	1	0	1	0	0	0	0	0	0	0	0	0
0	1	0	1	0	1	1	0	0	0	0	1	1	1	1	0	1	1	0	0	0	0	1	1	1	0	1	1	1	1	1	1	1	1	1	1	0	1	1	1	1	1	1	1	0	0	1	1	0	0
1	1	0	0	0	1	0	0	1	0	1	1	1	1	0	0	1	0	1	1	0	0	0	1	1	1	0	1	1	0	1	1	0	1	1	1	0	0	1	0	1	0	1	1	0	1	1	0	1	0
1	1	1	1	1	1	0	1	1	1	1	1	1	1	0	0	1	1	1	1	1	0	1	1	1	1	1	1	1	1	1	1	1	0	1	1	1	0	1	0	1	1	1	0	1	1	0	0	1	1
0	0	0	0	1	1	0	0	0	1	0	1	1	1	1	0	0	0	0	0	0	0	0	0	1	0	0	1	1	0	1	1	0	0	1	0	1	0	0	0	0	0	0	0	0	0	0	0	0	0
1	1	0	1	1	1	0	0	1	0	0	1	1	1	1	0	0	1	1	1	0	1	1	1	1	1	0	1	1	1	1	1	0	0	1	1	1	0	1	0	1	1	1	0	1	1	1	1	1	0
1	1	1	1	1	1	1	1	1	1	1	1	1	1	0	0	1	1	1	1	1	1	1	1	1	0	1	1	1	1	1	1	1	1	1	1	1	1	1	0	1	1	1	1	1	1	1	1	1	1
1	1	0	1	1	1	1	0	1	1	0	1	0	1	1	0	1	1	1	1	0	0	0	1	1	0	1	1	1	1	1	1	1	1	1	1	1	0	1	0	1	1	1	0	1	1	1	1	1	1
1	1	0	1	0	0	1	0	0	0	1	1	1	0	0	1	1	0	1	1	0	0	1	0	0	0	0	1	1	1	0	1	0	1	1	1	1	1	1	0	1	1	1	1	1	1	1	1	1	0
1	1	0	1	0	1	0	1	1	1	1	1	1	1	1	1	1	1	1	1	1	0	0	1	1	1	1	1	1	1	1	1	0	1	1	1	1	1	0	1	1	1	1	1	1	1	0	1	1	1
1	1	0	0	1	1	0	0	1	1	1	1	1	1	0	0	0	0	0	1	1	0	1	1	1	1	0	1	1	1	1	1	0	1	0	1	1	1	1	0	1	0	1	1	1	1	1	1	1	1
1	1	0	0	0	1	1	0	0	0	0	0	1	1	1	0	1	1	0	1	1	1	1	0	0	0	1	1	1	1	1	1	0	1	1	1	1	0	1	0	1	1	0	1	1	1	0	1	1	0
1	1	1	1	1	1	0	0	1	1	1	1	1	1	0	1	1	0	1	1	0	1	1	1	1	1	1	1	1	1	0	1	1	1	0	1	1	1	1	0	1	0	1	1	1	1	1	1	1	1
0	1	1	1	0	1	1	0	1	0	0	1	1	1	1	1	0	0	1	1	0	0	0	1	1	1	1	1	1	1	1	1	1	1	1	1	1	1	1	0	1	1	1	1	1	0	0	0	1	1
1	1	0	0	0	0	0	0	0	0	1	1	1	1	1	0	1	0	1	1	1	0	0	1	1	1	0	1	1	1	1	1	1	1	1	1	0	1	1	0	1	0	1	0	1	1	1	1	1	1
1	1	0	1	1	1	1	1	1	1	1	1	1	1	1	0	1	0	1	1	1	0	1	0	1	1	1	1	1	1	1	1	1	0	1	1	1	1	1	0	1	0	1	0	1	1	0	1	0	1
0	1	1	0	1	1	0	1	1	0	0	1	1	1	0	0	0	0	0	1	0	0	0	1	1	0	0	0	1	1	1	1	0	1	1	1	0	0	0	0	0	0	1	1	0	1	0	0	0	0
1	1	0	0	0	0	1	1	0	1	0	1	1	1	0	0	0	1	0	1	0	0	0	0	0	0	0	0	0	0	1	0	1	0	1	1	0	1	0	0	1	0	1	0	1	1	1	1	0	0
0	1	0	1	0	1	1	0	0	1	1	1	1	1	1	0	1	1	1	1	0	0	1	1	1	0	0	1	1	1	1	1	1	0	1	1	1	0	1	0	1	0	1	0	1	1	0	1	0	1
1	1	0	1	1	1	1	1	1	1	0	1	1	1	1	1	0	1	0	1	0	0	0	1	1	1	1	1	1	1	1	1	1	0	1	1	1	1	1	1	1	0	1	0	1	1	0	0	1	1
1	1	0	1	1	1	1	1	1	0	1	1	1	1	1	1	1	1	1	1	1	0	0	0	1	1	0	1	1	1	1	1	1	1	1	1	1	1	1	0	1	1	1	1	1	1	0	0	1	1
1	1	0	0	0	0	0	0	0	0	0	1	1	1	0	0	1	0	1	1	0	1	0	0	1	1	0	1	1	1	1	1	1	0	0	1	0	0	1	0	1	1	1	0	1	1	1	0	0	0
1	1	0	0	1	1	0	0	0	1	0	0	1	1	1	0	1	0	0	1	0	0	1	1	1	1	0	1	1	1	1	1	0	0	1	0	1	0	0	0	0	0	0	0	0	0	0	0	0	0
1	1	0	1	0	1	1	0	0	0	0	1	1	1	0	1	0	1	0	1	0	0	0	1	1	0	0	1	1	1	1	1	1	1	1	1	0	0	1	0	1	1	1	0	1	1	1	0	0	1
1	1	0	1	0	1	1	0	1	0	1	1	1	1	0	1	1	1	1	1	0	0	0	0	1	1	1	1	1	1	1	1	1	0	1	1	1	0	1	0	1	0	0	0	1	1	0	1	0	0
1	1	0	1	1	1	1	0	1	0	1	1	0	1	0	0	1	1	0	1	0	0	0	0	1	0	1	1	1	1	1	1	0	1	1	1	1	1	1	0	1	1	1	1	1	1	0	0	1	1
1	1	0	0	0	0	1	0	0	1	1	1	1	1	1	0	1	0	0	1	1	0	0	1	1	0	0	1	1	0	1	1	0	1	0	1	1	0	1	1	1	0	1	1	1	1	0	0	1	0
1	1	1	1	1	1	1	0	1	0	1	0	1	1	1	0	1	1	0	1	1	0	1	1	1	1	1	1	1	0	1	1	1	1	1	1	1	1	1	0	1	1	1	0	1	1	0	1	0	1
1	1	0	1	1	1	1	0	1	1	1	1	1	1	0	0	1	1	1	1	0	0	1	1	1	1	1	1	1	1	1	1	1	1	1	1	1	1	1	0	1	1	0	0	1	1	0	0	1	0
1	1	0	1	1	1	0	0	0	1	1	1	1	1	0	0	1	1	1	1	0	0	1	1	1	1	0	1	1	1	1	1	0	1	0	1	1	1	1	0	1	1	1	1	1	1	1	1	1	1
1	1	0	1	1	1	0	0	1	0	0	0	1	1	1	0	0	1	1	1	1	0	1	1	1	1	1	1	1	1	1	1	0	0	1	1	1	1	1	0	1	1	1	1	1	1	0	1	1	1
1	1	1	1	0	0	0	0	1	1	1	1	1	1	0	1	1	0	1	1	0	0	0	1	1	1	0	1	0	1	1	1	0	0	1	0	1	0	1	0	1	1	1	1	1	1	0	1	1	0
1	1	0	0	0	1	0	0	0	0	0	1	1	1	1	0	1	0	0	1	0	0	0	1	1	1	1	1	1	1	1	1	1	1	1	1	1	1	1	0	1	0	1	0	1	0	0	0	0	0
1	1	0	1	0	1	1	0	0	0	1	1	1	1	1	1	0	0	1	1	0	0	1	0	1	1	1	1	1	1	1	1	1	1	1	1	0	1	1	0	1	1	1	1	1	1	0	0	0	0
1	1	0	1	1	1	0	0	1	1	0	1	1	1	1	0	1	0	1	1	0	0	1	0	1	1	1	1	1	1	1	1	0	1	1	1	1	1	1	0	1	1	1	1	1	1	0	0	1	0
1	1	0	1	0	1	0	1	1	0	0	1	1	1	0	0	1	1	1	1	0	0	0	1	1	0	1	1	1	0	1	1	0	1	1	0	1	0	1	0	0	0	1	1	1	1	0	1	0	0
1	1	0	1	0	1	0	1	0	1	1	1	1	1	0	1	0	0	1	1	1	0	1	1	1	1	1	1	1	1	1	1	0	1	1	1	1	0	0	0	1	1	1	0	1	1	1	0	0	0
1	1	0	0	1	1	0	0	0	0	1	1	1	1	0	0	0	0	0	1	1	0	0	1	1	0	0	1	1	0	1	1	0	0	1	0	1	1	1	0	1	1	1	1	1	1	0	0	0	0
1	1	0	1	0	1	1	1	1	1	0	1	1	1	1	0	1	1	1	0	1	0	1	0	1	1	0	1	1	1	1	1	1	1	1	1	1	1	1	0	1	0	1	1	1	1	0	1	1	0
1	1	0	0	1	1	1	0	1	1	0	1	1	1	1	1	0	0	1	1	0	0	0	1	1	0	0	1	1	0	1	1	0	1	0	1	0	1	1	0	1	1	1	1	1	1	1	0	0	0
1	1	0	0	0	1	0	1	1	1	0	1	1	1	0	1	0	0	1	1	1	0	0	1	1	1	0	1	1	0	1	1	0	0	1	0	1	1	1	0	0	0	0	0	0	1	0	0	0	0
0	1	0	1	0	1	1	1	1	1	1	1	1	1	1	0	1	1	1	1	1	1	1	0	1	1	1	1	1	1	1	1	1	1	1	1	1	1	1	0	1	1	1	1	1	1	1	1	1	0
0	0	0	1	0	1	0	0	0	0	0	1	1	0	1	1	0	1	1	1	1	0	0	1	1	0	1	1	0	1	1	1	0	0	1	1	0	0	0	0	1	0	1	1	1	0	0	1	0	0
1	1	0	0	0	1	0	0	0	1	0	1	1	0	0	0	1	0	1	1	1	1	0	1	1	1	0	1	1	0	0	1	0	1	1	1	1	1	1	1	1	1	1	0	1	1	0	0	0	1
1	1	0	1	1	1	1	1	1	0	1	1	1	1	1	1	1	1	1	1	0	0	1	1	1	1	1	1	1	0	1	1	0	1	1	1	1	0	1	0	1	1	1	1	1	1	1	0	0	1
1	1	0	0	0	1	1	1	0	1	0	1	1	1	0	0	0	0	1	1	1	0	1	0	1	1	1	1	1	0	1	1	0	1	1	1	1	0	1	0	1	1	1	0	1	0	1	1	0	1
0	1	0	0	0	1	1	1	0	1	1	1	1	1	0	0	1	0	1	1	0	0	0	1	1	1	1	1	1	1	1	1	0	1	1	1	1	0	1	0	1	1	1	1	1	1	0	0	1	1
1	1	0	1	1	1	0	0	1	1	1	1	1	1	1	0	0	0	0	1	1	0	1	0	1	0	1	1	1	0	1	1	1	1	1	1	1	1	1	1	1	0	1	1	1	1	1	0	0	1
1	1	0	0	1	1	0	0	1	1	1	1	1	1	1	0	1	1	0	1	0	0	1	0	1	1	0	1	1	1	1	1	1	1	1	1	1	0	1	0	1	1	1	1	1	0	1	1	1	0
1	1	0	1	0	1	0	0	0	0	1	1	1	1	1	0	1	0	1	1	0	0	1	1	1	1	0	1	1	0	1	1	1	0	1	1	1	0	1	0	1	0	1	1	1	0	1	0	0	1
1	1	0	1	1	1	0	0	1	0	0	1	0	1	1	0	0	0	0	1	0	0	0	0	0	1	0	1	1	1	0	1	0	1	1	1	1	0	0	0	1	1	1	1	1	1	0	1	0	0
1	1	0	1	1	1	1	1	1	1	1	1	1	1	1	1	1	1	1	1	1	0	1	1	1	1	1	1	1	1	1	1	1	1	1	1	1	1	1	0	1	0	1	1	1	1	1	0	1	1
0	1	0	1	1	1	1	1	1	0	1	1	1	1	0	0	1	0	1	1	1	0	1	0	1	1	1	1	1	1	1	1	0	1	1	1	1	0	1	0	1	0	1	1	1	1	1	1	0	1
1	1	0	1	1	1	1	1	1	1	0	1	1	1	0	0	0	0	1	1	1	0	1	0	1	0	1	1	1	1	1	1	0	1	1	1	1	1	1	0	1	1	1	0	1	1	1	0	1	1
1	1	0	1	1	1	1	0	1	1	0	1	1	1	0	1	1	1	1	1	1	0	1	1	1	1	1	1	1	1	1	1	1	1	1	1	1	0	1	1	1	1	1	1	1	1	1	1	1	1
1	1	0	0	1	1	1	1	1	0	1	1	1	1	0	0	1	1	1	1	0	0	1	1	1	0	1	1	1	1	1	1	0	1	1	1	1	0	1	0	1	1	1	1	1	0	1	1	1	1
1	1	0	0	1	1	1	0	1	0	0	1	1	1	0	0	1	0	1	1	0	0	0	0	1	1	0	1	1	0	1	1	0	1	1	1	1	0	1	0	1	1	1	1	1	0	1	1	1	1
1	1	1	1	1	1	1	0	1	0	0	1	1	1	0	0	1	1	1	1	0	0	1	1	1	0	1	0	1	0	1	1	1	0	1	1	1	1	1	0	1	1	1	0	1	0	1	1	1	1
1	1	0	0	1	1	0	1	0	0	1	1	1	1	0	0	1	0	1	1	0	0	0	1	1	0	0	1	1	1	1	0	0	1	1	1	1	1	1	0	1	1	1	1	1	1	1	0	1	1
1	1	1	0	1	1	1	1	1	0	1	1	1	1	0	0	1	1	1	1	1	0	1	1	1	1	1	1	1	1	1	1	1	1	1	1	1	1	1	0	1	0	1	0	1	0	1	1	1	1
1	1	0	0	1	1	0	1	0	1	1	1	1	1	0	1	1	0	1	1	1	0	1	1	1	0	0	1	1	0	1	1	0	0	1	1	1	0	1	0	1	0	1	1	1	0	1	0	1	0
1	1	1	1	1	1	1	1	1	1	1	1	1	1	1	0	1	1	1	1	1	0	1	1	1	1	1	1	1	1	1	1	0	1	1	1	1	0	1	1	1	1	1	0	1	1	1	0	1	1
1	1	0	1	1	1	0	1	1	1	0	1	1	1	0	0	0	1	0	1	1	0	1	0	1	0	1	1	1	1	1	1	1	1	1	1	1	1	1	0	1	1	1	0	1	1	1	0	1	0
1	1	0	1	1	1	0	0	1	0	1	1	1	1	1	0	1	1	1	1	1	0	1	1	1	1	1	1	1	1	1	1	0	1	1	1	1	1	1	0	1	1	1	1	1	1	1	0	1	0
1	0	0	0	1	1	1	0	0	1	1	1	1	1	0	1	1	1	1	1	1	1	1	1	1	1	0	1	1	1	1	1	0	1	1	1	1	0	1	0	1	1	1	1	1	1	0	0	1	1
1	1	0	0	1	1	0	1	1	1	1	1	1	1	0	1	1	1	1	1	1	0	0	0	1	1	1	1	1	1	1	1	0	0	1	1	1	0	0	0	1	1	1	1	1	0	0	0	1	0
1	1	0	0	1	1	0	1	1	0	0	1	1	1	0	0	1	1	1	1	0	0	0	0	1	0	0	1	1	1	0	1	0	1	1	1	1	1	1	0	1	1	1	0	1	0	0	0	0	1
1	1	0	0	1	1	1	1	1	1	1	0	1	1	1	1	0	1	0	1	0	0	1	0	1	1	1	1	1	0	1	1	0	1	1	1	0	1	1	0	1	0	0	1	1	0	1	1	1	0
1	1	1	0	0	1	0	1	0	0	1	1	0	1	0	0	1	0	0	1	0	1	0	0	1	1	1	1	1	1	1	1	0	1	0	0	1	1	1	0	1	1	1	1	1	0	1	0	1	0
1	1	0	1	1	1	1	1	1	0	1	1	0	1	0	1	1	1	0	1	0	0	0	0	1	1	1	1	1	0	1	1	0	1	1	1	1	0	1	0	1	0	1	1	1	1	1	1	0	1
1	1	1	0	1	1	1	0	1	0	1	1	1	1	1	0	0	0	1	1	0	1	0	0	1	1	1	1	1	1	0	1	0	1	1	1	1	0	1	0	1	1	1	1	1	0	0	1	1	1
1	1	0	1	1	1	1	0	1	0	1	1	1	1	0	0	1	0	1	1	0	0	1	1	1	1	1	1	1	1	1	1	0	0	1	1	1	1	1	0	1	0	1	0	1	1	1	1	0	1
1	1	0	0	1	1	1	1	0	0	1	1	1	1	1	1	1	1	1	0	0	0	1	1	1	1	1	0	1	0	1	1	0	0	1	1	1	1	1	1	1	0	1	1	1	0	1	0	1	1
0	1	0	1	0	1	0	0	1	0	1	1	0	1	0	0	0	0	1	1	0	0	0	1	1	1	0	1	1	1	0	1	1	0	1	1	1	0	1	0	1	1	1	1	1	0	0	1	1	0
1	1	0	1	1	1	0	0	1	1	1	1	1	1	0	1	1	1	1	1	1	0	1	1	1	0	1	1	1	1	1	0	0	1	1	1	1	0	1	0	1	0	1	1	1	1	1	0	1	1
1	1	1	1	1	1	1	1	0	0	1	1	1	1	0	0	1	1	1	1	1	0	1	0	1	1	1	1	1	0	1	1	1	1	1	1	1	0	1	0	1	0	1	1	1	1	1	1	1	1
1	1	0	1	1	1	1	1	1	0	0	1	1	1	0	0	1	1	1	1	1	0	1	0	1	1	0	1	1	1	1	0	0	1	0	1	1	0	1	0	1	0	1	0	1	0	1	0	1	1
1	1	0	1	0	1	1	1	1	1	1	1	1	1	0	1	0	0	1	1	1	0	0	0	1	1	1	1	1	0	0	1	0	1	1	1	1	0	1	0	1	1	1	1	1	1	0	0	1	1
1	1	0	1	0	1	1	1	0	1	0	1	1	1	0	0	1	0	0	1	0	0	1	1	1	0	1	1	1	1	1	1	0	1	1	1	1	1	1	0	1	0	1	0	1	1	1	1	0	0
1	1	1	1	0	1	0	0	1	0	0	1	1	1	1	1	1	0	1	1	0	0	0	0	1	1	1	1	1	0	0	1	0	1	0	1	1	1	1	0	1	0	0	1	1	0	0	0	1	1
1	1	1	0	1	1	1	1	1	0	1	1	1	1	0	0	1	1	1	1	1	0	1	1	1	1	1	1	1	1	1	1	0	1	1	1	1	1	1	0	1	1	0	1	1	0	0	1	0	1
1	1	0	1	1	1	1	1	1	1	1	1	1	1	1	1	1	0	1	1	1	0	1	1	1	0	1	1	1	1	0	1	1	1	1	1	1	1	1	0	1	1	1	0	1	1	1	0	0	1
1	1	0	1	1	1	1	1	1	1	1	1	1	1	0	0	1	1	1	1	1	0	1	0	1	0	1	1	1	1	1	1	1	1	1	1	1	0	1	0	1	1	1	1	1	1	1	1	1	1
0	1	0	0	1	1	1	1	1	1	0	0	1	1	0	1	0	1	1	1	1	0	1	1	1	1	0	0	1	1	1	0	1	1	0	1	1	0	1	0	1	1	1	1	1	1	1	1	1	1
1	1	0	0	1	0	1	1	0	1	0	1	1	1	1	1	1	0	0	1	0	0	1	0	1	1	1	1	1	0	0	1	0	0	1	0	1	0	0	0	1	1	1	1	1	1	0	0	0	0
1	1	0	1	1	0	1	0	0	0	1	1	0	1	1	1	1	1	1	1	1	0	1	1	1	0	0	1	1	1	1	1	1	1	1	0	1	1	1	1	1	1	1	1	1	1	0	1	0	0
1	1	0	0	1	1	1	1	1	0	1	1	1	1	0	0	1	1	1	1	1	0	1	1	1	1	0	1	1	0	1	0	0	1	1	1	1	1	0	0	1	0	1	1	1	1	1	0	0	0
1	1	0	1	1	1	1	1	1	1	1	1	1	1	1	0	0	1	0	1	0	0	1	0	1	1	1	1	1	0	1	1	1	1	1	1	1	1	1	0	1	0	1	1	1	1	0	1	1	0
1	1	1	1	0	1	1	1	0	0	1	1	1	1	1	1	1	0	1	1	1	0	0	1	1	1	0	1	1	1	1	1	0	1	1	1	1	1	1	0	1	1	1	1	1	1	0	0	1	1
1	0	0	0	0	1	1	1	1	0	0	0	1	1	1	0	1	1	1	1	0	1	0	0	0	1	1	0	1	0	1	1	1	1	1	1	0	0	1	0	1	1	1	1	1	0	0	0	0	1
1	1	0	1	0	0	1	0	1	0	1	1	1	1	1	0	1	1	1	1	0	0	1	1	1	1	0	1	1	0	1	1	1	1	0	1	1	0	1	1	1	1	1	1	1	1	1	0	1	0
1	1	0	1	0	1	1	1	1	1	1	1	0	1	1	0	0	0	1	1	0	0	1	1	1	1	1	1	1	0	0	1	0	1	1	1	1	1	1	0	1	1	1	1	1	1	1	0	1	0
1	1	0	0	1	1	1	1	1	1	1	1	1	1	1	0	0	0	1	0	0	0	1	0	1	1	0	0	1	1	1	1	1	0	1	1	0	1	1	0	1	1	1	1	1	1	0	0	1	0
1	1	0	1	0	1	1	1	1	1	1	1	1	0	1	0	1	1	1	1	1	0	1	1	1	1	0	1	1	0	1	1	1	1	1	1	1	1	1	0	1	0	0	0	1	1	0	1	1	0
1	1	0	0	0	1	0	0	1	0	1	1	1	1	1	0	0	0	1	1	0	0	0	1	1	1	0	1	1	1	0	1	0	0	1	1	1	1	1	0	1	0	1	1	1	1	1	0	1	0
1	1	0	1	1	1	1	1	1	1	0	1	1	1	0	0	1	1	1	1	0	0	1	1	1	1	0	1	0	0	1	1	1	1	0	1	1	1	1	0	1	0	1	0	1	0	0	1	0	1
0	1	0	1	0	1	1	1	0	1	1	1	1	1	0	0	1	1	1	1	0	0	0	1	1	1	0	1	1	1	1	1	0	0	1	1	1	1	1	1	1	0	1	0	1	0	1	0	0	0
1	1	0	1	1	1	1	0	1	0	1	1	1	1	1	1	1	1	1	1	0	0	1	0	1	1	0	1	1	0	1	1	1	1	1	1	1	1	0	0	1	1	1	1	1	1	0	0	1	0
1	1	0	1	1	1	1	0	1	1	1	1	1	1	1	1	0	1	1	1	1	1	1	0	1	1	0	0	1	1	0	1	0	0	1	0	1	1	1	0	1	1	1	1	1	1	1	1	1	1
1	1	0	1	1	1	1	0	1	1	0	0	1	1	0	0	1	0	1	1	0	0	0	0	0	1	0	0	0	0	0	0	0	1	0	1	0	0	1	0	1	0	0	1	1	1	1	0	0	0
1	1	1	1	1	1	1	0	1	1	1	1	1	1	1	1	1	1	1	1	1	0	1	0	1	1	0	1	1	1	1	1	1	1	1	1	1	1	1	0	1	1	1	1	1	1	0	0	1	1
1	1	0	1	1	1	1	1	1	0	1	1	1	1	1	1	1	1	1	1	1	1	1	1	1	0	0	1	1	1	1	1	1	1	1	1	1	1	1	0	1	1	1	1	1	1	0	0	1	1
1	1	0	1	1	1	1	1	1	0	1	1	1	1	1	0	1	0	1	1	1	0	0	1	1	1	1	1	1	1	1	1	0	1	1	1	1	0	1	1	1	1	1	1	1	1	0	0	1	0
1	1	0	1	0	1	1	0	1	0	1	1	1	1	1	0	1	0	1	1	0	0	1	0	1	0	0	1	1	1	1	1	1	1	1	1	1	1	1	0	1	1	1	0	1	0	0	1	0	1
1	1	0	0	1	1	1	0	0	1	1	1	1	1	0	0	0	0	1	1	1	0	1	0	1	1	1	1	1	0	1	1	1	0	1	1	1	1	1	1	1	0	1	1	1	0	0	0	1	0
1	1	0	1	1	1	1	1	0	0	1	1	1	1	0	0	1	1	0	1	1	0	1	1	1	0	1	1	1	1	1	1	1	0	1	1	1	1	1	1	1	1	1	1	1	1	1	1	1	1
1	1	1	1	1	1	1	1	1	0	1	1	1	1	1	1	1	1	1	1	1	0	1	0	1	1	1	1	1	1	1	1	0	1	1	1	1	1	1	0	1	1	1	1	1	1	0	0	1	1
1	1	0	1	1	1	1	0	1	1	1	1	1	1	0	0	1	1	1	1	1	0	1	1	1	1	0	1	1	1	1	1	0	1	1	1	1	1	1	1	1	1	1	1	1	1	0	1	0	0
1	1	0	1	1	1	1	1	1	1	1	1	1	1	0	0	1	1	1	1	0	0	1	1	1	1	0	1	1	0	1	1	1	1	1	1	1	1	1	1	1	1	1	1	1	1	1	0	1	0
1	1	0	1	1	1	0	1	1	0	0	1	1	1	0	0	0	1	1	1	1	0	1	0	1	1	0	1	1	1	1	1	1	1	1	1	1	1	1	0	1	1	1	1	1	0	0	0	1	0
1	1	1	0	1	1	1	1	1	1	1	1	1	1	1	0	1	0	1	1	1	1	1	0	1	1	1	1	1	1	1	1	0	1	1	1	1	1	1	0	1	0	1	1	1	1	1	0	0	0
1	1	1	1	1	1	1	1	1	0	1	1	1	1	0	1	1	1	1	1	1	0	1	0	1	1	1	1	1	1	1	1	1	1	1	1	1	0	1	0	1	1	1	1	1	1	1	0	1	1
1	1	0	1	0	1	1	1	0	0	1	0	1	1	0	0	1	1	0	1	0	0	1	0	1	1	0	1	1	0	1	0	0	0	1	1	0	1	1	0	1	1	0	1	0	1	0	0	1	1
1	1	0	1	1	1	1	1	1	1	0	1	1	1	0	1	1	1	1	1	1	0	1	0	1	0	0	1	1	1	1	1	1	1	1	1	1	1	1	0	1	1	1	1	1	0	1	0	1	1
1	1	1	1	0	1	1	1	1	0	1	1	1	1	0	0	0	1	1	1	1	1	1	1	1	1	0	1	1	1	1	1	0	0	1	1	0	0	1	0	1	1	1	1	1	1	0	0	0	1
1	1	0	0	1	1	1	1	1	1	1	1	1	1	0	0	1	0	1	1	0	0	0	0	1	0	0	1	1	0	1	1	1	1	1	1	1	0	1	0	1	1	1	1	1	0	1	1	0	0
1	1	0	1	0	0	1	0	1	1	0	1	1	1	1	1	0	0	1	1	1	0	0	0	1	1	0	1	1	0	1	1	1	1	1	1	1	0	1	0	1	1	1	1	1	0	0	0	1	1
1	1	0	1	1	1	1	1	0	1	1	1	1	1	1	1	1	0	1	1	1	0	1	1	1	1	0	1	1	1	1	1	0	1	1	1	1	0	0	0	1	1	1	1	1	1	1	1	1	1
1	1	0	1	1	1	1	1	1	1	1	1	1	1	0	0	1	0	1	1	0	0	1	1	1	0	0	1	1	1	1	1	0	1	1	1	1	1	1	0	1	1	1	1	1	1	1	0	0	1
1	1	0	1	1	1	1	1	1	0	1	1	1	1	0	0	1	0	1	1	1	1	1	1	1	1	0	0	1	1	1	1	0	1	1	1	1	1	1	0	1	1	1	1	1	1	1	1	0	1
1	0	0	0	1	0	1	1	0	0	0	1	1	1	1	1	1	1	1	1	1	0	0	0	1	1	0	1	1	0	1	1	1	1	1	1	0	0	1	0	1	0	1	1	1	1	0	0	1	1
1	1	0	1	0	1	0	1	0	1	1	1	1	1	1	1	1	0	1	1	1	0	1	1	1	0	1	1	1	0	1	1	0	1	1	1	1	1	1	0	1	1	1	1	1	0	1	0	0	1
1	1	0	1	1	1	1	1	1	1	1	1	1	1	0	1	1	1	1	1	1	0	1	1	1	1	0	1	1	1	1	0	1	1	1	1	1	1	1	0	1	0	1	1	1	1	1	1	1	1
1	1	1	1	1	1	1	0	1	0	1	1	1	1	0	1	1	1	1	1	1	0	1	0	1	1	1	1	1	1	1	1	1	1	1	1	0	0	1	1	1	1	1	1	1	1	0	1	0	1
1	1	0	1	1	0	0	0	1	0	0	1	1	1	1	0	1	1	1	1	1	0	1	0	1	1	0	1	1	0	0	1	0	1	1	1	1	0	1	1	1	1	1	1	1	1	0	0	1	1
1	1	0	1	1	1	1	0	1	1	1	1	1	1	0	0	1	1	1	1	1	0	1	1	1	1	0	1	1	1	1	1	1	0	1	1	1	1	1	0	1	1	0	0	1	1	1	0	1	1
1	1	1	1	1	1	1	1	1	0	1	1	1	1	0	1	1	1	1	1	1	0	1	0	1	0	1	1	1	0	1	1	1	1	1	1	1	1	1	1	1	1	1	1	1	1	0	1	1	1
1	1	0	0	1	1	1	1	1	1	1	1	0	1	1	0	0	1	1	1	0	0	1	1	1	0	0	1	1	0	1	1	0	1	0	1	1	0	1	0	1	1	0	1	1	0	1	0	0	0
1	1	0	1	0	1	1	1	1	1	1	1	0	1	1	0	1	1	1	1	1	1	1	1	1	1	0	1	1	1	1	1	1	1	1	1	1	0	1	0	1	1	1	1	1	1	0	1	1	1
1	1	1	1	1	1	1	1	1	0	1	1	1	1	1	0	1	0	1	1	1	0	1	0	1	0	1	1	1	1	1	1	1	1	1	1	1	1	1	0	1	0	1	1	1	1	1	0	1	1
1	1	0	1	1	1	1	1	1	0	1	1	1	1	1	1	1	1	1	0	1	0	1	1	1	0	0	1	1	1	1	1	1	1	1	1	1	1	1	1	1	0	1	1	1	1	0	1	1	1
1	1	0	1	1	1	1	1	1	0	1	1	1	1	1	0	1	1	0	1	1	0	1	0	1	1	1	1	1	1	1	1	0	1	0	1	1	1	1	0	1	1	1	1	1	1	1	0	1	1
1	1	1	1	1	1	1	1	0	1	1	1	1	1	0	0	1	0	1	1	0	1	1	0	1	1	1	1	1	1	1	1	1	1	1	1	0	0	1	0	1	1	1	1	1	1	1	0	0	1
1	1	0	1	1	1	1	1	1	0	1	1	1	1	0	0	1	1	1	1	1	0	1	1	1	0	0	1	1	1	1	1	1	0	1	1	1	1	1	0	1	0	1	1	1	0	0	0	1	1
1	1	1	1	0	1	1	1	0	0	0	1	1	1	1	0	1	1	1	1	1	0	1	0	1	0	0	1	1	1	1	1	1	1	1	1	1	0	1	0	1	0	1	1	1	1	0	1	1	1
0	1	1	1	1	1	1	1	1	1	1	1	1	1	0	0	1	0	1	1	1	1	1	0	1	1	0	1	1	1	1	1	1	1	1	1	1	1	1	1	1	1	1	1	1	1	1	0	0	1
1	1	0	1	1	1	1	1	1	1	1	1	1	1	0	0	1	1	1	1	1	0	1	1	1	0	0	1	1	1	1	1	0	1	1	1	1	1	1	0	1	0	1	1	1	1	0	0	1	1
1	1	1	1	1	1	1	0	1	0	1	1	1	1	1	0	1	1	1	1	1	0	1	0	1	1	1	1	1	1	1	1	1	1	1	1	1	1	1	1	1	1	1	1	1	0	0	0	1	1
1	1	0	0	1	1	0	1	0	1	1	1	1	1	1	0	1	0	1	1	0	0	1	1	1	1	0	1	1	0	1	1	0	1	1	1	1	1	1	0	1	1	1	1	0	1	1	0	0	1
1	1	1	1	1	1	1	1	1	0	1	1	1	1	0	0	1	1	1	1	1	0	1	1	1	1	0	1	1	1	1	1	1	1	0	1	1	1	1	1	1	1	1	0	0	1	0	1	0	1
1	1	0	1	1	1	1	1	1	1	1	1	1	1	0	1	1	1	1	1	1	0	1	0	1	1	1	1	1	1	1	1	1	0	0	1	1	1	1	1	1	1	1	1	1	1	1	1	0	1
1	1	0	1	1	1	1	1	1	1	1	1	1	1	0	1	1	0	1	1	1	0	0	1	1	1	1	1	1	1	1	1	1	1	0	1	1	0	1	0	1	0	1	1	1	1	1	0	0	1
1	1	1	1	1	1	1	1	1	1	1	1	1	1	1	0	1	1	1	1	1	0	1	1	1	1	1	1	1	1	1	1	1	1	1	1	1	1	1	1	1	1	1	1	1	1	1	0	1	1
1	1	0	0	1	1	1	0	1	1	1	1	1	1	1	1	1	0	1	1	1	0	0	1	1	1	0	1	1	1	1	1	0	1	1	1	1	0	1	0	1	1	1	1	1	0	1	1	1	0
1	1	0	1	1	1	1	1	1	1	1	1	1	1	0	0	1	0	1	1	1	0	1	1	1	1	1	1	1	1	1	1	1	1	1	1	1	1	1	0	1	1	0	1	1	1	1	1	1	0
1	1	0	0	1	1	0	0	1	0	1	0	1	1	1	0	1	1	0	1	1	0	1	0	0	1	0	1	1	1	0	1	1	1	1	1	1	1	1	0	1	1	1	1	0	1	1	1	0	1
0	1	1	1	0	1	1	1	0	0	0	0	1	1	1	1	1	1	1	1	1	0	1	0	1	0	0	1	1	1	1	1	0	0	1	1	1	0	1	1	1	1	1	1	1	1	1	0	0	1
1	1	0	0	1	1	1	1	1	0	1	1	1	1	0	0	1	1	1	1	1	0	1	1	1	1	1	1	1	1	1	1	0	1	1	1	1	0	1	0	1	1	1	1	1	1	1	1	1	1
1	1	1	1	1	1	1	1	0	0	1	1	1	1	0	1	1	1	1	1	1	0	1	0	1	1	0	1	1	1	1	1	1	1	1	1	1	1	1	0	1	1	1	0	1	0	1	1	0	1
1	1	0	1	1	1	1	1	1	1	1	1	1	1	1	0	1	1	1	1	1	0	1	0	1	1	1	1	1	1	1	1	1	1	1	1	1	1	1	0	1	1	1	1	1	1	1	0	1	1
1	1	0	0	0	1	1	1	0	0	1	1	1	1	1	0	1	1	1	1	1	0	1	1	1	0	0	1	1	1	1	1	0	1	1	1	1	1	1	0	1	0	1	1	1	1	0	0	0	1
1	1	1	1	1	1	1	1	1	0	1	1	1	1	0	0	1	1	1	1	1	0	1	1	1	1	1	1	1	1	1	1	1	1	0	1	1	1	1	1	1	0	1	1	0	1	1	1	0	1
1	1	0	1	1	1	1	1	1	1	1	1	1	1	0	0	1	1	1	1	1	1	1	1	1	1	0	0	1	1	1	1	1	1	1	1	1	1	1	1	1	1	1	1	1	1	0	1	1	1
1	1	0	0	1	0	1	1	1	1	0	1	1	1	0	1	1	1	1	1	1	0	1	1	1	0	0	1	1	1	1	1	1	1	1	1	1	1	1	0	1	0	1	1	1	0	1	0	1	1
1	1	0	1	1	1	1	1	1	0	1	1	1	1	1	0	1	1	1	1	1	0	0	0	1	1	0	1	1	1	1	1	1	1	1	1	1	1	1	0	1	1	1	0	0	1	1	1	1	1
1	1	0	0	1	1	1	1	1	0	1	1	1	1	1	1	1	1	1	1	1	1	1	1	1	1	1	1	1	1	0	1	1	1	1	1	1	1	1	1	1	0	1	1	1	1	0	1	1	1
1	1	0	0	1	1	0	0	1	1	1	1	1	1	1	0	0	0	1	1	1	1	1	1	1	0	0	1	1	1	1	1	1	1	1	1	1	1	0	0	1	0	1	1	1	0	0	1	0	0
1	1	1	1	1	1	1	1	1	0	1	1	1	1	0	1	1	1	1	1	1	0	1	0	1	1	1	1	1	1	1	1	0	1	1	1	1	1	1	1	1	1	1	1	1	1	1	0	1	1
1	1	0	1	1	1	1	1	1	1	1	1	1	1	0	0	1	1	1	1	1	0	0	1	1	1	1	1	1	1	1	1	1	1	1	1	1	1	1	0	1	0	1	0	1	1	1	1	0	1
1	1	0	1	1	1	1	0	1	1	1	1	1	1	1	0	1	0	1	1	1	0	0	0	1	1	0	1	1	0	1	0	1	1	1	1	1	1	1	0	1	1	1	1	1	1	0	1	1	0
1	1	1	0	0	1	0	1	1	0	1	1	1	1	1	1	1	0	1	1	1	0	1	0	1	0	1	1	1	1	1	1	0	1	1	1	1	1	1	1	1	1	0	1	1	0	0	1	0	0
1	1	0	1	0	1	0	1	1	1	1	1	1	1	0	0	1	1	1	1	1	0	1	0	1	1	0	1	1	1	1	1	1	1	0	1	0	0	1	0	1	0	1	1	1	0	0	0	0	0
1	1	0	1	1	1	1	1	0	1	1	1	1	1	1	0	1	1	1	1	1	1	1	1	1	1	1	1	1	1	1	1	1	1	1	1	1	1	0	0	1	1	1	0	1	1	1	1	1	1
1	1	0	1	1	1	1	1	0	1	1	1	1	1	0	0	1	1	1	1	1	0	0	0	1	0	1	1	1	1	1	1	1	1	1	1	1	0	1	0	1	0	1	1	1	1	0	0	1	1
1	1	0	1	1	1	1	1	0	0	1	1	1	1	1	0	1	1	1	0	0	0	1	0	1	1	0	1	1	0	1	1	1	1	0	1	1	1	1	0	1	0	1	0	1	1	1	0	1	1
1	1	0	1	0	0	1	1	1	1	1	1	1	1	1	1	0	1	1	1	0	1	1	1	1	1	1	1	1	0	1	0	0	1	1	1	1	1	1	0	1	1	1	1	0	0	0	1	0	0
1	1	0	1	1	1	1	1	1	0	1	1	1	1	1	0	1	0	0	1	0	0	1	1	1	1	0	0	1	1	1	1	1	0	1	1	1	1	1	0	1	1	1	1	1	0	0	0	1	0
1	1	0	0	0	1	1	1	1	0	1	1	1	1	0	0	0	0	1	1	1	0	1	0	1	0	0	1	1	1	1	1	0	1	1	1	0	1	1	0	1	1	1	1	1	1	1	0	1	1
1	1	0	1	1	1	1	0	1	1	0	1	1	1	1	0	0	1	1	1	1	0	0	1	1	1	0	1	1	1	1	1	0	1	0	1	1	0	1	0	1	1	1	1	1	1	0	1	1	0
1	1	0	1	1	1	1	0	1	1	1	1	1	1	0	0	1	1	1	1	1	0	1	0	1	0	0	1	1	1	1	1	1	1	1	1	1	1	1	0	1	0	1	1	1	1	1	0	1	1
1	1	0	1	1	1	1	1	1	0	1	1	1	1	1	1	1	1	1	1	1	0	1	0	1	0	0	1	1	1	1	1	0	0	1	1	1	0	1	0	1	0	1	1	1	1	1	1	1	1
1	1	0	1	1	1	1	1	1	0	1	1	1	1	1	0	1	1	0	1	1	0	1	0	1	0	0	1	1	0	1	1	1	1	1	1	1	1	1	0	1	1	1	1	1	1	1	0	1	0
1	1	0	1	1	1	0	1	1	0	1	1	1	1	1	1	1	1	1	1	1	0	1	1	1	1	1	1	1	1	1	1	1	1	1	1	1	1	1	0	1	1	1	1	1	1	1	0	1	1
1	1	1	1	1	1	1	1	1	0	1	1	0	1	1	1	1	1	1	1	0	0	1	1	1	1	0	1	1	1	1	1	1	1	1	1	1	1	1	0	1	1	1	0	1	0	1	0	0	1
1	1	0	1	1	1	0	1	1	0	1	1	1	1	0	0	1	1	1	0	0	0	1	1	1	1	0	1	1	1	1	1	1	1	1	1	1	1	1	1	1	1	1	1	1	1	0	1	1	1
1	1	0	1	0	1	1	1	1	0	1	1	1	1	1	0	1	1	1	1	1	0	0	1	1	1	0	1	1	1	1	0	1	1	0	0	1	0	1	0	1	0	1	1	1	1	1	1	1	1
1	1	0	1	1	1	1	1	1	0	0	1	1	1	1	0	1	1	1	1	0	0	1	0	1	1	0	1	1	0	1	0	1	1	1	1	1	1	1	0	1	1	1	1	1	1	0	1	1	0
1	1	0	0	1	1	0	0	0	1	0	1	1	1	0	1	0	1	1	1	0	0	1	0	1	1	0	1	0	0	1	1	1	1	1	1	1	0	1	0	1	1	1	1	1	0	0	0	1	0
1	0	0	0	0	1	1	1	1	1	1	1	1	1	1	1	1	1	0	1	1	0	1	1	1	1	0	0	1	1	1	1	1	1	1	1	1	1	1	0	1	0	1	0	1	1	0	0	1	1
1	1	0	1	1	1	0	1	1	1	0	1	1	1	0	0	1	1	1	1	1	1	1	1	1	1	1	1	1	1	1	1	0	1	0	1	1	1	1	0	1	1	1	1	1	1	0	0	0	1
1	1	0	1	1	1	1	1	0	0	1	1	1	1	0	1	1	1	1	1	1	1	1	1	1	1	0	1	1	1	1	1	1	1	1	1	1	1	1	0	1	1	1	1	1	1	1	0	1	1
1	1	0	1	1	1	1	1	1	1	1	1	1	1	0	0	1	1	1	1	1	0	1	1	1	0	0	1	1	0	1	1	1	1	1	1	1	0	1	0	1	1	1	1	1	1	1	0	1	1
1	1	0	1	1	1	1	1	1	0	1	1	1	1	0	1	1	1	1	1	1	0	1	0	1	1	0	1	1	1	1	1	0	1	1	1	0	1	1	0	1	1	1	1	1	1	0	0	1	0
1	1	0	0	1	1	1	0	1	0	1	1	1	1	0	0	1	1	1	1	1	0	1	0	1	1	0	1	1	1	1	1	0	1	0	1	1	1	0	0	1	1	1	1	1	1	1	0	0	1
1	1	1	1	1	1	1	1	1	1	1	1	1	1	1	1	1	1	1	1	1	0	1	1	1	1	1	1	1	1	1	1	1	1	1	1	1	1	1	0	1	1	1	1	1	1	1	1	1	1
1	1	0	1	1	1	1	1	1	0	0	1	1	1	0	1	1	1	1	1	1	0	0	1	1	0	1	1	1	1	1	1	1	1	1	1	1	1	1	0	1	1	1	1	1	1	1	0	1	1
0	1	1	1	1	1	1	1	1	1	1	1	1	1	1	0	1	0	1	1	1	0	1	1	1	1	1	1	1	1	1	1	1	1	0	1	1	0	1	0	1	1	1	1	1	1	0	1	1	1
1	1	0	1	1	1	1	1	1	0	1	1	1	1	0	0	1	1	1	1	1	0	1	1	1	1	0	1	1	0	1	1	0	1	0	1	1	0	1	1	1	0	1	1	1	1	0	1	0	1
1	1	0	1	1	1	1	0	1	0	1	1	1	1	0	1	1	1	1	1	1	0	0	1	1	1	1	1	1	1	1	1	0	1	1	1	1	1	1	0	1	1	1	0	1	1	0	1	1	1
1	1	0	1	1	1	1	1	1	1	1	1	1	1	1	1	1	1	1	1	1	1	1	1	1	1	1	1	1	1	1	1	1	1	1	1	1	1	1	1	1	0	1	1	1	1	1	0	1	1
1	1	0	1	1	1	1	1	1	1	1	1	1	1	1	0	1	1	1	1	1	0	1	0	1	1	1	1	1	1	1	1	0	1	1	1	1	1	1	0	1	0	0	1	0	0	0	0	0	1
1	1	0	1	0	1	1	1	1	0	0	1	1	1	1	1	1	1	1	1	1	0	1	0	1	0	1	1	1	1	1	1	0	0	1	1	1	1	1	0	1	0	1	1	1	1	1	1	0	1
1	0	1	1	0	1	1	0	1	0	1	1	1	1	0	0	1	0	1	0	0	0	0	0	1	0	1	1	1	1	1	1	0	1	0	1	1	0	1	0	1	1	1	0	1	1	0	0	1	0
1	1	0	1	1	1	1	1	1	0	1	1	1	1	1	0	0	1	1	1	1	0	1	1	1	1	1	1	1	1	1	1	1	1	1	1	1	1	1	0	1	0	1	1	1	1	0	0	0	1
1	1	0	1	1	1	1	1	1	0	1	1	1	1	1	1	1	1	1	1	1	0	1	1	1	1	1	1	1	1	1	1	0	1	1	1	1	1	1	0	1	0	1	0	1	1	0	0	1	1
1	1	1	1	1	1	1	1	1	1	1	1	1	1	1	0	1	1	1	1	1	0	0	0	1	1	1	1	1	1	1	1	1	1	1	1	0	1	1	0	1	1	1	1	1	1	1	0	1	1
1	1	1	1	1	1	0	0	1	1	1	1	1	1	1	1	1	0	1	1	1	0	1	0	1	0	1	1	1	1	1	1	1	1	0	1	1	1	1	0	1	0	1	1	1	1	1	0	1	0
1	1	0	1	1	1	1	1	1	1	1	1	1	1	0	0	1	1	0	1	1	0	1	0	1	0	1	1	1	1	1	1	1	1	1	1	1	0	1	0	1	0	1	0	1	0	1	1	1	1
1	1	0	1	1	1	1	1	1	0	1	1	1	1	1	0	1	0	1	1	1	0	1	0	1	1	1	1	1	1	1	1	1	1	0	1	1	1	1	0	1	1	1	1	1	1	1	0	0	1
1	1	0	1	0	1	1	1	1	1	0	1	1	1	1	1	0	0	1	1	1	0	0	0	1	1	0	1	1	1	1	1	1	1	1	1	0	0	1	1	1	1	1	1	1	1	1	1	1	1
1	1	1	0	0	1	1	1	1	0	1	1	1	1	1	1	1	1	0	1	1	1	1	1	1	1	0	1	1	0	1	1	1	1	1	1	1	1	1	1	1	1	1	1	1	1	1	1	0	1
1	1	0	0	0	1	0	0	0	0	0	1	1	1	1	1	0	0	0	1	0	0	0	0	1	0	0	1	0	0	1	0	1	0	0	1	0	0	1	1	1	0	0	1	1	1	0	0	1	1
1	1	1	0	1	1	0	1	1	0	1	1	1	1	0	0	1	0	1	1	1	0	1	0	1	1	0	1	1	1	1	1	0	1	0	1	0	0	1	1	1	1	1	1	1	1	0	0	1	1
1	1	0	0	1	0	0	1	1	0	0	1	1	1	1	0	0	0	1	1	1	0	1	1	1	1	0	1	1	0	1	0	0	1	1	1	1	1	1	0	1	0	1	1	1	0	0	1	1	1
1	1	0	1	1	1	1	0	0	1	1	1	1	1	1	1	0	0	1	1	1	0	1	0	1	1	0	1	1	1	1	1	1	1	0	1	0	0	1	0	1	1	1	1	1	1	1	1	1	0
1	1	0	1	0	1	1	1	1	1	1	1	1	1	1	1	0	0	1	1	1	0	1	1	1	1	0	1	1	1	1	1	1	1	1	1	1	1	1	0	1	0	1	1	1	0	1	1	0	1
1	1	1	1	1	1	1	1	0	1	1	1	0	1	0	0	0	1	1	0	1	1	1	1	1	1	1	0	1	1	0	1	1	1	1	1	0	1	1	0	1	0	1	0	1	1	0	1	1	0
1	1	1	1	1	0	1	1	1	1	1	1	1	1	1	1	1	0	1	0	0	0	1	1	1	1	1	1	1	0	1	1	0	1	1	1	1	1	1	0	1	1	1	1	1	1	0	0	0	1
1	1	0	1	1	1	1	0	1	1	1	0	1	1	1	0	1	1	1	1	1	0	1	0	1	1	1	1	1	1	1	1	1	1	1	1	1	1	1	0	1	1	1	1	1	1	1	0	1	1
0	1	0	1	1	1	1	1	1	1	0	1	1	1	0	1	1	1	1	1	0	0	1	1	1	1	0	1	0	1	1	1	0	0	1	1	1	0	1	0	1	1	1	0	1	0	0	1	1	0
1	1	0	1	1	1	1	1	1	0	1	1	1	1	1	0	1	1	1	1	1	0	1	1	1	0	1	1	1	1	1	1	0	1	1	1	0	1	0	0	1	1	1	1	1	1	1	1	1	1
1	1	0	0	0	1	1	0	1	1	0	1	1	1	1	0	0	0	1	1	1	0	0	0	1	1	1	1	1	1	0	1	1	1	1	0	1	0	1	0	1	1	0	1	1	1	0	1	1	0
1	0	0	1	0	1	1	0	1	0	1	1	0	1	0	0	1	1	1	1	0	0	1	0	1	0	0	1	1	1	1	1	1	1	1	1	0	1	1	0	1	1	1	1	1	1	0	0	1	0
1	1	0	1	1	1	1	0	1	1	0	1	1	0	1	0	1	1	1	1	1	0	1	1	1	1	0	1	1	1	1	1	0	1	1	1	1	1	1	0	1	0	1	1	1	1	1	0	0	0
1	1	0	1	1	0	1	0	1	0	1	1	1	1	0	0	1	1	1	1	1	0	1	0	1	0	1	1	1	1	1	1	0	1	1	1	1	1	1	1	1	1	1	1	1	1	0	1	0	1
1	1	1	0	1	1	1	0	1	0	1	1	1	1	0	1	1	1	1	1	0	0	1	1	1	1	1	1	1	1	1	1	0	1	1	1	1	1	1	0	1	0	1	0	1	1	0	1	1	0
1	1	0	0	1	1	1	1	1	1	1	1	1	0	1	1	0	1	1	1	1	0	1	1	1	1	0	1	1	1	1	0	1	1	1	1	0	1	1	0	1	1	1	1	1	0	0	1	0	1
1	1	0	1	1	1	0	1	0	1	0	1	1	1	1	0	1	1	1	1	1	0	1	1	1	1	1	1	1	1	0	1	0	1	1	1	1	1	1	0	1	1	1	1	1	0	0	1	0	1
1	1	0	1	0	1	1	0	1	1	1	1	1	1	0	1	0	0	1	0	1	1	1	1	1	1	1	1	1	1	0	0	0	1	1	1	1	1	1	0	1	0	1	1	1	1	1	1	0	1
1	1	0	1	1	1	1	0	1	1	1	1	1	1	1	1	1	0	1	1	1	0	1	0	1	0	0	1	1	1	1	1	0	1	1	1	1	1	1	0	1	1	1	1	1	1	1	1	1	0
1	1	0	0	1	1	1	0	1	0	1	1	0	1	1	0	1	1	1	1	1	0	1	0	1	1	0	1	1	1	1	1	1	1	1	1	1	1	1	0	1	0	1	0	1	1	1	0	1	1
1	0	0	0	1	1	0	0	0	0	0	1	1	1	0	1	1	1	1	1	0	0	0	1	1	1	1	1	1	0	1	1	1	0	1	1	0	1	1	0	1	1	0	1	1	1	1	1	1	0
0	1	0	1	0	1	1	1	1	0	1	1	0	1	1	1	1	1	1	1	1	0	1	0	1	1	1	1	0	0	1	1	0	0	1	0	0	0	1	0	1	1	1	1	1	0	0	1	0	0
1	1	1	1	1	1	1	0	0	0	1	1	1	1	0	1	0	0	1	1	0	0	1	1	1	0	0	1	1	1	1	1	1	1	1	1	1	1	1	1	1	1	1	1	1	1	0	1	0	0
1	1	1	1	1	1	1	1	0	1	1	1	1	1	1	0	1	1	1	1	1	0	1	1	1	1	0	1	1	1	1	1	0	1	1	1	1	1	1	0	1	1	1	0	1	1	0	1	1	0
1	1	0	1	1	1	1	0	1	1	1	1	1	1	1	1	1	0	1	1	1	0	1	1	1	1	1	1	1	1	1	1	1	1	1	1	1	1	1	1	1	1	1	1	1	1	0	1	0	1
0	1	0	1	0	1	0	0	1	1	0	1	1	1	1	1	0	1	1	1	0	0	1	1	1	1	0	1	0	0	0	1	1	1	1	0	1	1	1	0	1	1	1	1	1	1	1	1	0	0
1	1	0	0	0	1	1	1	1	1	1	1	1	1	1	0	0	1	1	1	1	0	1	1	0	1	1	1	1	0	1	0	0	0	1	1	1	0	1	0	1	1	1	1	1	1	1	1	1	0
1	1	1	1	1	1	1	0	1	0	1	1	1	1	0	1	1	1	1	1	1	1	1	1	1	0	1	1	1	1	1	1	0	1	1	1	0	1	1	0	1	1	1	1	1	1	0	1	0	0
1	1	0	0	1	1	1	1	0	1	0	1	1	1	0	0	0	1	1	1	1	0	1	1	1	0	1	1	0	1	1	1	0	1	0	1	0	1	1	0	1	1	0	1	1	1	0	1	0	0
1	1	0	0	0	1	1	1	0	1	0	1	1	1	1	1	0	1	1	1	0	0	1	0	1	1	1	1	1	0	0	1	0	1	0	1	1	0	0	1	1	1	1	1	1	1	0	1	0	0
1	1	0	0	0	0	0	0	1	0	0	1	1	1	0	0	0	1	0	1	0	0	1	0	1	1	0	1	1	0	1	1	1	0	0	0	1	1	0	1	1	0	0	1	1	1	0	0	0	0
1	1	0	1	1	0	1	1	0	0	1	1	1	1	1	0	1	1	1	1	1	0	0	1	1	1	0	1	1	1	1	1	0	1	1	1	1	1	1	0	1	1	1	1	1	0	0	0	0	0
1	1	1	1	0	1	1	0	0	0	1	0	1	1	1	0	0	0	1	1	1	0	1	0	1	0	0	0	1	0	1	1	0	1	1	1	0	0	1	0	1	0	1	0	1	1	0	1	1	0
1	1	1	0	0	1	0	0	1	1	0	1	1	1	0	0	1	1	1	1	1	0	1	0	1	1	0	1	1	0	1	1	0	0	1	1	1	0	0	0	1	1	1	1	1	1	0	1	0	0
1	1	0	0	0	1	1	0	1	1	1	1	1	1	1	0	0	0	1	1	0	0	1	1	1	1	1	1	1	1	1	1	0	1	1	1	1	1	1	1	1	1	1	1	1	0	1	0	0	0
1	1	0	0	1	1	1	0	1	0	1	1	1	1	0	0	1	1	0	1	1	0	1	1	1	1	0	1	1	1	1	1	1	1	1	1	1	1	1	0	1	1	1	1	1	0	0	1	1	0
1	1	0	0	0	1	0	0	1	1	0	1	1	1	1	0	0	1	1	1	0	0	1	1	0	1	0	1	0	0	1	1	1	1	0	1	1	0	0	1	1	0	1	1	1	1	1	0	1	1
1	1	0	1	0	1	1	1	1	0	0	1	1	1	1	1	1	0	0	1	0	0	1	0	1	1	1	1	1	1	1	1	1	1	1	1	1	1	1	0	1	1	1	1	1	1	1	1	1	1
1	1	0	1	1	1	1	0	1	0	1	1	1	1	1	1	1	1	1	1	1	0	0	0	1	1	1	1	1	1	1	1	1	1	1	1	1	0	1	0	1	0	1	1	1	1	0	0	1	1
1	1	0	1	1	1	1	1	1	0	1	1	1	1	1	0	1	1	1	1	1	0	0	1	1	1	1	1	1	1	1	1	0	1	1	1	1	1	1	0	1	0	1	1	1	1	0	1	1	1
1	1	1	1	1	0	0	1	0	1	1	1	1	1	0	1	1	0	0	1	1	1	1	1	1	1	1	1	1	1	1	1	0	0	0	1	0	1	1	0	1	1	1	1	1	1	1	1	1	1
1	1	0	1	0	1	1	0	1	1	1	1	1	1	0	0	1	1	1	1	1	0	0	1	1	1	1	1	1	0	1	1	1	1	1	1	0	1	1	0	1	1	1	1	0	1	0	0	1	1
1	1	0	0	0	1	1	1	0	0	0	1	1	1	1	0	1	0	0	1	1	0	1	1	1	0	0	1	1	1	1	1	1	1	1	1	1	1	1	1	1	0	1	1	1	1	1	0	1	1
0	1	1	1	1	1	1	1	1	1	1	1	1	1	0	0	1	0	1	1	0	0	0	1	1	1	1	1	1	1	1	1	1	1	1	1	1	1	1	1	1	0	1	0	1	1	1	1	0	1
1	1	0	0	0	1	1	1	1	1	1	1	1	1	1	1	1	0	0	1	0	0	0	1	1	0	1	1	1	0	1	1	0	1	0	1	1	0	1	0	1	1	1	1	1	1	1	0	1	1
1	1	0	1	0	1	0	1	0	0	1	1	1	1	0	0	0	0	1	1	0	0	0	0	1	1	0	1	1	1	1	1	1	0	1	1	1	0	1	0	1	1	1	1	1	1	1	0	0	1
1	1	1	0	1	1	0	1	1	0	1	1	1	1	1	1	0	0	1	1	1	0	0	1	1	1	1	1	1	1	1	1	0	1	1	1	1	0	0	1	1	1	1	1	1	1	1	0	1	1
1	1	1	1	1	1	1	1	1	1	1	1	1	1	0	1	1	1	1	1	1	0	1	1	1	1	1	0	1	1	1	1	0	1	1	1	1	1	1	1	1	1	1	0	1	0	0	1	0	0
1	1	0	0	1	1	1	1	1	0	1	1	1	1	1	0	1	0	1	1	0	0	0	1	1	1	0	1	1	0	1	1	0	1	1	1	1	1	1	0	1	1	1	1	1	0	0	0	0	1
1	1	0	1	1	1	0	0	1	0	1	1	1	1	1	1	0	0	1	1	0	0	1	1	1	0	1	1	1	1	1	1	1	1	1	1	1	1	0	0	1	1	1	1	1	1	1	1	1	0
1	1	0	0	1	0	1	1	1	0	1	1	1	1	1	1	1	0	1	1	1	0	1	0	1	1	1	1	1	1	1	1	1	1	1	1	1	1	1	0	1	0	1	1	1	1	1	0	1	1
1	1	0	1	0	1	1	1	0	1	1	1	1	1	0	1	0	0	0	1	0	0	1	0	1	0	1	1	1	1	1	1	0	0	0	1	1	1	1	0	1	0	1	1	1	1	0	0	1	1
1	1	0	1	0	1	0	1	0	1	1	1	1	1	0	1	0	0	1	1	0	0	1	1	1	1	0	1	1	0	1	0	0	0	1	1	1	1	1	1	1	0	1	1	1	1	1	1	1	1
1	1	1	1	1	1	1	0	1	0	1	1	1	1	1	1	0	1	1	1	1	0	0	0	1	1	1	1	1	1	1	1	1	1	1	1	1	1	1	1	1	1	1	0	1	0	1	1	1	1
0	1	0	1	1	1	1	1	1	1	0	1	1	0	1	1	0	1	0	1	1	0	1	0	1	1	1	1	1	0	0	1	1	1	1	1	1	1	1	0	1	0	1	1	0	1	1	1	1	1
1	1	0	0	1	0	1	1	0	0	0	1	1	1	0	0	0	0	1	1	0	0	0	1	0	0	1	1	1	0	1	1	1	1	1	1	0	1	1	0	1	0	1	0	1	1	0	1	0	1
1	1	0	1	1	1	1	0	0	1	1	1	1	1	0	1	1	1	1	1	1	0	0	1	1	1	0	1	1	1	1	1	1	1	0	1	1	1	1	0	1	1	1	1	1	1	1	1	1	1
1	1	0	1	1	1	1	1	1	1	1	1	1	1	0	1	1	1	0	1	1	0	1	0	1	1	1	1	1	1	1	1	1	1	1	1	1	0	1	1	1	1	1	0	1	1	1	0	1	1
0	1	1	1	1	1	1	0	0	1	1	1	1	1	0	0	1	0	1	1	1	0	1	1	1	1	1	1	1	1	1	1	0	1	1	1	1	1	1	1	1	1	1	1	1	0	0	1	1	1
1	1	0	1	1	1	0	1	1	1	1	1	1	1	1	1	1	0	0	1	0	0	1	0	1	1	1	1	1	1	1	1	1	1	1	1	1	1	1	0	1	1	0	0	1	1	1	0	1	1
1	1	0	1	1	1	1	1	1	1	1	1	1	1	1	1	0	0	1	1	1	0	1	0	1	1	1	1	1	1	1	1	1	1	1	1	1	1	1	0	1	0	1	0	1	1	1	1	1	1
1	1	0	0	0	1	1	1	0	1	0	1	1	1	0	0	0	1	0	1	0	0	0	1	1	0	0	1	1	0	1	1	1	0	0	0	1	0	1	0	1	0	1	1	1	1	0	0	0	1
1	1	0	0	0	1	0	1	1	1	1	1	1	1	1	1	1	0	1	0	0	0	0	1	1	1	1	1	1	1	1	1	0	1	1	1	1	1	1	0	1	1	1	1	1	0	1	1	0	0
1	1	0	1	1	1	0	1	1	0	1	1	1	1	0	0	1	0	1	1	0	0	0	1	1	0	1	1	1	1	1	1	1	1	1	1	1	1	0	0	1	1	1	0	1	1	1	0	1	1
1	1	0	1	1	1	1	0	0	1	1	1	1	1	1	0	1	0	0	1	1	0	1	0	1	0	1	1	1	1	1	1	1	1	1	1	1	1	0	0	1	1	1	0	0	1	1	0	0	1
0	1	0	1	1	1	0	0	1	1	1	1	1	1	1	1	0	1	1	1	1	0	1	1	1	1	1	1	1	0	1	1	1	1	0	1	1	0	1	0	1	1	1	1	1	1	1	0	0	1
1	1	1	0	0	1	0	1	0	1	0	1	1	1	0	1	0	0	0	1	1	0	1	1	1	1	0	1	0	0	1	1	0	0	1	1	1	0	1	0	1	1	1	1	1	1	1	1	0	1
1	1	0	1	0	1	1	1	0	1	1	1	1	1	1	0	0	0	1	1	0	0	1	1	1	1	1	1	1	1	1	1	1	1	1	1	1	1	1	0	1	1	0	0	1	1	1	0	1	1
0	1	0	0	0	0	1	0	0	1	1	1	1	1	0	0	0	0	1	1	0	0	0	1	1	1	1	1	1	1	1	1	1	0	1	1	1	0	1	0	1	1	1	1	1	0	1	1	0	1
1	1	0	1	1	1	1	1	0	0	1	1	1	1	1	0	1	0	0	1	1	0	1	0	1	1	1	1	1	1	1	1	1	1	1	1	0	1	1	1	1	0	1	1	1	0	0	0	0	1
1	1	1	1	1	1	1	1	1	1	0	1	1	1	1	0	1	0	1	1	1	0	1	0	1	1	0	1	1	1	1	1	0	1	1	1	1	0	1	0	1	1	1	1	1	1	1	0	0	1
1	1	1	1	1	1	0	1	1	1	1	1	1	1	0	1	1	1	1	1	1	0	1	1	1	1	1	1	1	1	1	1	1	1	1	1	1	0	1	1	1	0	1	1	1	1	1	1	1	1
1	1	1	1	1	1	1	0	1	1	1	1	1	1	0	0	1	1	0	1	1	0	0	1	1	0	1	1	1	1	1	1	1	1	0	1	1	1	1	1	1	0	1	1	1	0	1	1	1	1
1	1	0	1	1	1	1	1	1	0	0	1	1	1	1	0	0	0	1	1	1	0	1	0	1	1	1	1	1	1	1	1	1	1	1	1	1	1	1	0	1	1	1	1	1	1	1	0	1	1
1	1	1	1	1	1	0	1	1	1	1	1	1	1	1	1	1	0	1	1	1	0	0	1	1	1	1	1	1	1	1	1	1	1	1	1	0	1	1	1	1	1	1	1	1	1	1	1	1	1
1	1	0	1	1	1	1	0	1	1	1	1	1	1	1	1	1	1	1	1	0	0	1	0	1	1	1	1	1	1	1	1	1	1	1	1	1	1	1	1	1	1	1	1	1	1	1	1	1	1
1	1	0	1	1	1	1	1	0	1	1	1	1	1	1	0	0	1	1	1	1	0	1	1	1	1	1	1	1	1	1	1	0	1	1	1	0	1	1	0	1	0	1	1	1	0	0	0	1	1
1	1	0	1	1	1	1	1	1	1	0	1	1	1	0	1	0	0	1	1	1	0	1	1	1	0	1	1	1	1	1	1	1	1	1	1	1	1	1	0	1	1	1	1	1	1	0	0	1	1
1	1	0	0	0	0	0	0	1	1	1	1	1	1	1	1	0	0	1	1	0	0	1	1	0	1	0	1	1	0	1	1	0	0	0	1	1	0	1	1	1	1	1	1	1	1	0	1	1	1
1	1	0	1	1	1	1	0	0	0	1	1	1	1	1	1	0	0	1	1	0	0	0	1	1	1	1	0	1	1	1	1	1	0	1	0	0	1	1	1	1	0	0	0	1	1	0	0	1	1
1	1	0	0	1	1	0	0	0	1	1	1	1	1	0	0	1	0	1	1	1	0	0	1	1	1	1	1	1	0	1	1	0	1	1	1	1	1	1	1	1	1	1	1	1	0	0	0	1	1
1	1	0	1	1	0	0	1	0	1	1	1	1	1	0	0	1	0	0	1	1	0	1	1	1	1	0	1	1	1	1	1	1	1	1	1	1	1	1	1	1	1	1	1	1	1	0	1	0	0
1	1	1	1	0	1	1	1	0	1	1	1	1	1	1	1	1	1	1	1	1	0	1	0	1	1	1	1	1	1	1	1	1	1	1	1	1	1	1	0	1	0	1	0	1	1	1	1	1	1
1	1	1	1	1	1	1	0	1	1	1	1	1	1	1	1	1	1	1	1	1	0	1	0	1	1	1	1	1	1	1	1	1	1	1	1	1	1	1	0	1	0	1	1	1	1	1	0	1	1
1	1	1	1	0	1	1	1	0	0	1	1	1	1	0	0	0	1	1	1	1	0	0	1	1	1	1	1	1	1	1	1	0	0	1	1	0	1	0	0	1	0	1	1	1	1	1	0	1	1
1	1	1	1	1	1	1	1	1	1	1	1	1	1	1	0	1	0	1	1	1	0	0	1	1	1	1	1	1	1	1	1	1	1	1	1	1	1	1	0	1	0	1	1	1	0	0	0	1	1
1	1	0	1	1	1	0	1	1	1	1	1	1	1	1	0	1	1	1	1	1	0	1	1	1	1	1	1	1	1	1	1	1	1	1	1	1	1	1	0	1	0	1	1	1	1	1	0	1	1
1	1	0	1	1	1	1	0	1	1	1	1	1	1	1	0	1	0	1	1	1	0	0	0	1	1	1	1	1	1	1	1	1	1	1	1	1	1	1	1	1	1	1	1	1	1	1	0	1	1
0	1	0	1	0	1	1	1	1	1	1	0	1	1	0	1	1	0	1	1	0	0	1	1	1	0	1	1	1	0	1	1	0	0	0	1	1	1	1	0	1	0	1	1	1	1	0	0	0	1
0	1	0	0	0	1	0	0	0	1	1	1	1	1	1	0	0	0	0	1	1	0	0	0	1	1	0	1	1	0	1	1	0	0	0	1	1	1	1	1	1	1	1	1	1	0	0	0	1	1
0	1	1	0	0	1	0	1	0	0	1	1	1	1	0	0	1	0	0	1	1	1	0	0	1	1	0	0	1	1	1	1	0	1	1	1	1	0	0	0	1	1	1	0	1	0	1	1	0	0
1	1	0	1	1	1	1	0	0	1	0	1	1	1	1	1	1	1	1	1	1	0	0	1	1	1	1	1	1	1	1	1	0	1	0	1	0	1	1	0	1	1	1	0	1	1	0	1	1	1
1	1	0	1	1	1	0	0	0	1	1	1	1	1	0	0	1	0	1	1	1	0	0	1	1	1	0	1	1	1	1	1	1	1	1	1	1	0	1	1	1	1	1	1	1	1	0	1	1	1
1	1	1	1	1	1	0	1	0	1	1	1	1	1	0	1	1	0	1	1	1	0	0	0	1	1	1	1	1	1	1	1	1	1	1	1	1	1	1	0	1	1	1	1	1	1	1	1	0	1
1	1	0	1	0	1	0	1	0	0	1	1	1	1	0	0	0	1	1	0	0	0	1	1	1	1	0	1	1	0	1	1	1	1	0	1	1	0	1	1	1	1	0	1	1	0	1	1	1	0
1	1	1	1	1	1	1	1	1	1	1	1	1	1	1	0	1	1	1	1	1	0	1	1	1	1	0	1	1	1	1	1	1	1	1	1	1	1	1	0	1	0	1	1	1	1	1	0	1	1
1	1	0	1	0	1	1	0	0	1	1	1	1	1	0	1	1	1	1	1	1	0	0	1	1	1	1	0	1	1	1	1	1	1	1	1	1	1	0	0	1	0	1	1	0	1	1	0	1	0
1	1	1	1	1	1	1	1	0	1	1	1	1	1	0	0	1	1	1	1	1	0	0	1	1	0	1	1	1	1	1	1	0	1	0	1	1	1	1	0	1	0	1	0	1	1	1	0	1	1
0	1	0	0	1	1	1	1	0	0	1	1	1	1	0	0	0	1	1	1	1	0	0	1	1	1	0	1	1	1	1	1	1	1	1	1	1	0	1	0	1	1	1	1	1	0	0	0	1	1
1	1	1	1	1	1	1	1	1	1	0	1	1	1	0	1	1	1	1	1	1	0	1	1	1	1	1	1	1	1	1	1	1	1	0	1	0	1	1	0	1	0	1	0	1	1	0	0	1	1
1	1	0	0	0	1	1	1	1	0	0	1	1	1	0	0	1	0	1	1	0	0	0	0	1	1	1	1	1	1	1	0	0	0	0	1	1	1	1	0	1	0	1	0	1	1	0	0	0	0
1	1	0	1	1	1	1	1	0	1	0	1	1	1	1	1	0	0	1	1	1	0	1	1	1	1	1	1	1	1	1	1	1	1	1	1	1	1	1	0	1	0	1	0	1	1	1	0	1	1
1	1	0	1	1	1	1	0	1	1	1	1	1	1	0	0	1	0	1	1	0	0	0	1	1	1	1	1	1	0	1	1	0	1	1	1	1	0	1	0	1	1	1	1	1	1	1	1	1	1
1	1	0	1	1	1	1	1	1	1	1	1	1	1	1	1	0	1	1	1	1	0	0	1	1	1	1	1	1	1	1	1	1	1	1	1	1	1	1	0	1	0	1	1	0	1	0	0	1	1
1	1	0	0	1	1	1	1	1	1	1	1	1	1	1	0	1	0	1	1	1	0	1	0	1	1	1	1	1	1	1	1	0	1	1	1	1	1	1	1	1	1	1	1	1	1	1	1	1	1
1	1	1	1	1	1	1	1	0	1	1	1	1	1	0	1	1	0	1	1	1	0	0	0	1	1	1	1	1	1	1	1	1	1	0	1	1	0	1	0	1	1	1	1	1	1	1	0	1	1
1	1	1	1	1	1	0	1	1	1	1	1	1	1	0	0	1	1	1	1	1	0	1	0	1	1	0	1	1	1	1	1	1	1	1	1	1	1	1	0	1	0	0	1	1	0	1	0	1	1
1	1	1	1	0	1	0	0	1	0	1	1	1	1	1	0	0	0	1	0	1	0	1	0	1	1	0	0	1	1	1	1	1	1	1	1	1	1	1	1	1	0	1	1	1	1	0	0	1	1
1	1	0	1	1	1	0	1	0	0	1	1	1	1	1	1	1	1	0	1	0	0	1	1	1	1	1	1	1	1	1	1	1	1	1	1	1	1	0	0	1	0	1	0	0	1	1	0	1	1
0	1	0	1	1	1	0	0	0	1	1	0	1	1	1	1	0	1	0	1	1	0	1	1	1	1	0	1	1	1	1	1	1	1	1	1	1	0	1	1	1	1	1	1	1	1	0	1	1	0
1	1	0	0	1	1	1	1	0	0	1	1	1	1	1	1	1	1	1	1	1	0	0	1	1	0	1	1	1	1	1	1	1	1	0	1	1	1	0	1	1	1	1	1	1	1	1	1	1	1
1	1	1	0	1	1	1	0	1	0	1	1	1	1	1	1	1	1	1	1	1	0	1	0	1	1	1	1	1	1	1	1	1	1	1	1	1	1	1	0	1	0	1	1	1	1	1	0	1	1
1	1	0	0	0	1	0	1	1	0	0	1	1	1	0	0	0	0	0	0	1	0	1	1	1	1	0	1	0	0	1	1	1	0	1	1	1	1	0	0	1	0	1	1	1	0	1	1	0	0
0	1	1	1	1	1	1	1	1	1	1	1	1	1	1	1	1	0	1	1	1	0	1	1	1	0	1	1	1	1	1	1	1	1	1	1	1	1	1	0	1	0	1	1	1	0	1	1	1	1
1	1	1	1	0	1	1	1	1	1	1	1	1	1	1	1	1	0	1	1	1	0	1	1	1	0	1	1	1	1	0	1	1	1	1	1	1	1	1	0	1	0	1	1	1	0	1	1	1	1
1	1	0	0	1	1	1	1	1	1	0	1	1	1	1	0	1	0	0	1	0	0	0	0	1	0	1	1	1	1	0	1	0	1	1	1	0	0	1	0	1	0	1	0	1	1	1	1	1	1
1	1	0	1	0	1	1	0	1	1	1	1	1	1	1	0	1	1	1	1	0	0	1	1	1	1	1	1	1	1	1	1	1	1	1	1	1	0	0	0	1	1	1	1	1	1	1	1	1	1
1	1	0	1	0	1	0	1	0	1	1	1	1	1	1	0	1	0	1	1	1	0	0	1	1	0	0	1	1	0	1	1	1	1	1	1	1	1	0	0	1	0	1	1	1	0	1	1	0	1
1	1	0	0	1	1	1	1	1	1	1	1	1	1	0	1	1	0	1	1	1	0	1	1	1	0	1	1	1	0	1	1	1	1	1	1	1	1	0	0	1	0	1	0	1	1	1	1	1	1
1	1	0	1	1	1	1	1	0	1	1	1	1	1	0	0	1	0	1	1	1	0	0	1	1	1	1	1	1	0	1	1	1	1	1	1	1	1	1	0	1	0	0	1	1	0	1	0	1	1
1	1	0	1	1	1	1	1	1	1	1	1	1	1	0	1	0	1	1	1	1	0	0	1	1	0	0	1	1	1	1	1	1	1	0	1	1	1	1	0	1	1	1	0	1	1	1	0	1	1
1	1	1	1	1	1	1	1	1	1	1	1	1	1	1	0	1	1	1	1	1	0	1	0	1	1	1	1	1	1	1	1	1	1	1	1	1	0	1	1	1	1	1	0	1	1	1	0	1	1
1	1	1	1	1	1	1	1	0	0	1	1	1	1	0	1	1	0	1	1	1	0	0	1	1	1	1	1	1	0	1	1	1	1	1	1	1	1	1	0	1	1	1	1	1	1	1	0	0	1
1	1	0	1	1	1	1	1	1	1	1	1	1	1	1	0	1	0	1	1	0	0	1	0	1	1	1	1	1	0	1	1	1	1	0	1	1	1	1	1	1	0	1	0	1	0	1	1	1	0
1	1	0	1	1	1	1	1	1	1	1	1	1	1	1	1	0	0	1	1	1	0	1	1	1	1	0	1	1	0	1	1	1	1	1	1	1	1	1	0	1	0	1	1	1	1	1	1	1	1
1	1	0	1	1	1	1	0	1	1	1	1	1	1	1	1	1	1	1	1	1	0	1	0	1	1	1	1	1	1	1	1	1	1	1	1	1	1	1	0	1	1	1	1	1	1	0	1	1	1
1	1	0	1	1	1	0	0	0	1	1	1	1	1	0	1	1	0	1	1	0	0	0	1	1	1	1	1	1	0	1	1	1	1	1	1	1	1	1	1	1	0	1	1	1	0	1	0	1	1
1	1	1	0	0	1	1	1	1	1	0	1	1	1	1	0	1	0	1	0	1	0	0	1	1	1	0	1	1	0	1	1	0	0	0	1	1	1	0	0	0	1	0	1	1	0	1	1	0	1
0	0	1	0	1	1	0	1	0	0	0	1	1	1	1	0	0	0	1	1	0	0	0	1	0	0	0	1	1	0	1	1	1	1	1	1	1	1	1	1	1	1	1	1	1	0	0	1	0	0
1	1	0	0	1	1	1	1	1	1	0	1	1	1	1	1	0	0	0	1	0	0	1	1	1	0	1	0	1	0	1	1	0	0	1	1	1	1	1	1	1	0	1	1	1	1	0	0	0	0
1	1	0	0	0	1	1	0	1	0	0	1	1	1	0	0	1	1	0	1	0	0	0	0	0	0	0	1	1	0	1	1	0	0	1	0	1	0	0	1	1	1	1	0	0	1	0	0	1	0
1	1	0	1	1	1	0	0	0	1	0	1	1	1	1	1	1	1	1	1	1	0	0	1	1	1	0	1	1	1	1	1	0	1	1	1	1	1	1	1	1	1	1	0	1	1	1	0	1	1
0	1	0	0	0	1	0	0	0	1	0	1	1	1	1	0	0	0	1	1	1	0	0	0	1	0	0	1	1	0	1	1	1	0	1	1	0	1	1	0	1	1	1	1	1	0	1	0	0	0
1	1	0	0	0	1	1	0	0	1	1	1	1	1	0	1	1	0	1	1	0	0	0	1	1	0	0	1	1	0	1	1	0	1	1	1	1	0	1	1	1	1	1	1	1	0	1	0	0	1
0	1	0	1	1	1	1	0	0	0	0	1	1	1	1	1	1	0	1	1	0	0	1	0	1	1	0	1	1	0	1	1	1	1	1	1	1	0	1	1	1	1	1	1	1	0	0	0	0	0
1	1	0	0	1	1	1	1	1	1	1	1	1	1	0	0	1	1	0	1	1	0	1	0	1	1	0	1	1	0	1	1	0	1	1	1	1	0	1	0	1	1	1	1	1	1	1	1	0	0
0	1	0	0	0	0	0	0	0	0	1	1	1	1	1	1	0	0	0	1	1	0	0	0	1	1	0	0	1	1	1	1	1	0	1	1	1	1	1	0	1	1	1	1	1	1	0	0	0	0
1	1	1	0	0	1	1	1	1	1	1	1	1	0	0	1	0	0	1	0	0	0	0	1	1	1	1	0	1	0	1	1	0	0	1	1	1	0	1	1	1	1	1	1	1	1	0	0	0	1
1	1	0	1	1	0	1	1	1	0	0	1	1	1	1	0	0	0	0	0	0	0	1	0	0	1	0	1	1	0	1	0	0	1	1	1	1	1	1	0	1	1	0	1	1	1	0	0	0	1
1	1	0	0	1	1	0	1	0	0	1	1	1	1	1	0	0	0	0	1	1	0	1	1	1	1	0	1	1	0	1	0	1	0	0	1	1	1	1	1	1	1	1	1	1	1	1	1	1	0
1	1	0	0	0	1	1	1	0	1	1	1	1	1	0	0	1	0	0	1	0	0	1	0	1	1	1	0	1	0	1	1	0	0	1	1	1	0	1	1	1	0	1	1	1	1	0	0	1	1
1	1	1	0	0	1	1	0	1	1	0	1	1	1	1	0	1	0	1	1	1	0	0	1	1	1	0	1	1	1	1	1	1	0	0	1	1	0	1	1	1	0	1	1	1	0	1	0	1	0
1	1	0	0	0	1	1	1	0	0	0	1	1	1	1	1	1	0	0	1	0	0	1	1	1	1	0	1	1	0	1	1	0	0	0	1	1	1	1	0	1	1	0	1	1	1	1	1	1	1
1	1	0	0	1	1	0	1	1	1	1	1	1	0	1	0	0	0	0	1	0	0	0	0	1	0	0	1	1	1	1	1	1	1	1	1	1	1	1	0	1	1	1	0	1	0	0	0	1	0
0	0	0	0	0	1	0	1	0	0	1	1	1	1	1	1	1	0	1	1	0	0	1	1	1	0	1	1	1	0	1	0	1	1	1	1	1	1	1	0	1	1	1	1	1	1	0	0	0	1
1	1	0	0	1	1	0	0	0	0	0	1	1	1	0	0	0	0	1	1	1	1	1	1	1	1	0	0	1	1	1	1	0	0	1	1	1	1	0	1	1	0	1	1	1	1	1	1	1	1
1	1	0	1	1	1	1	1	1	0	1	1	1	1	1	0	1	1	1	0	0	1	1	1	1	1	0	1	1	1	1	1	1	1	0	1	1	1	0	0	1	1	1	1	1	1	0	1	1	1
1	1	0	0	0	0	1	1	0	0	0	1	1	1	0	0	1	1	0	0	0	0	1	0	0	0	0	1	1	0	1	1	1	0	0	1	1	1	1	1	1	1	1	0	1	1	1	0	0	0
0	1	0	0	0	1	1	1	1	1	0	1	0	1	1	0	1	1	1	1	1	1	1	0	1	1	0	1	1	0	1	1	0	1	0	1	1	1	1	1	1	0	1	1	1	0	0	0	1	0
1	1	0	1	0	1	0	0	1	1	0	1	1	1	0	0	1	0	0	1	0	0	1	0	1	1	0	1	1	1	0	1	1	0	1	1	1	0	1	0	1	1	1	1	1	1	0	1	0	0
1	1	0	0	0	1	1	0	0	1	0	1	1	1	0	1	0	0	1	1	0	1	0	0	1	1	0	1	1	0	1	1	0	0	1	1	1	0	0	1	1	1	1	1	1	1	0	1	1	0
1	1	1	1	1	1	1	1	1	1	1	1	1	1	1	0	0	1	1	1	1	0	1	1	1	0	0	1	1	0	1	1	1	1	1	1	1	1	1	0	1	0	1	0	1	0	0	1	1	0
1	1	0	0	0	1	0	0	0	1	0	1	1	1	0	1	1	0	1	1	1	1	0	1	1	1	0	1	1	0	1	1	0	0	1	1	1	0	0	0	1	1	1	0	1	1	0	0	1	0
1	1	0	0	1	1	1	0	1	0	1	1	1	1	1	0	0	0	1	1	1	0	0	1	1	0	0	1	1	1	1	1	0	0	1	1	1	1	1	1	1	1	1	1	1	1	0	0	1	0
1	1	0	0	1	0	0	1	1	0	1	1	1	1	1	1	1	0	1	1	0	0	1	0	1	1	0	1	1	0	1	1	0	1	1	1	1	0	1	0	1	1	1	1	1	1	1	1	1	0
1	0	0	0	0	0	1	1	1	1	0	1	1	1	1	1	0	0	1	1	0	1	1	0	1	0	0	1	1	0	1	1	0	1	1	1	1	0	1	1	1	1	1	1	1	0	0	1	1	0
1	1	0	0	0	1	1	1	0	0	1	1	1	1	1	0	1	1	1	1	0	1	1	1	1	1	1	0	1	1	1	1	1	0	1	1	1	1	1	0	1	0	1	0	0	1	1	0	0	0
0	1	1	1	0	1	1	1	1	1	0	1	1	1	0	0	0	0	1	1	0	0	0	0	1	0	0	0	1	1	1	1	1	1	0	1	1	0	1	1	1	1	1	1	1	1	0	0	0	1
1	1	0	0	0	1	0	0	1	0	1	1	1	1	1	0	1	1	0	1	0	0	1	1	1	0	0	1	1	0	1	1	0	1	0	1	1	0	1	1	1	1	1	1	1	0	0	1	0	0
1	1	0	0	0	1	0	1	0	0	0	1	1	1	1	0	0	1	1	1	1	0	1	0	1	1	0	1	1	1	1	0	0	0	0	1	1	1	0	1	1	0	1	1	1	0	0	0	1	0
0	1	1	0	1	1	1	1	1	0	1	1	1	1	1	0	0	0	1	1	1	0	1	1	1	1	1	1	1	1	0	1	0	1	1	1	1	1	1	1	1	1	1	0	0	0	0	1	1	0
1	1	0	0	0	1	0	1	0	0	1	1	1	1	1	1	0	0	1	0	1	0	0	1	1	1	0	1	1	0	1	1	0	1	1	1	1	1	1	0	1	1	1	0	1	1	1	0	1	0
1	1	1	1	0	1	0	1	0	1	0	1	1	0	1	1	1	1	0	0	0	0	1	1	0	1	0	1	1	0	1	1	1	0	1	1	1	0	1	0	1	1	1	1	1	1	1	1	0	0
1	0	0	0	0	1	0	0	1	1	1	1	0	1	1	0	1	0	0	1	0	1	1	0	1	1	0	0	1	0	1	1	0	0	1	1	1	0	0	1	1	1	1	0	1	1	1	0	0	0
1	1	0	1	0	1	1	1	1	1	0	1	1	1	1	0	0	0	1	1	1	0	1	1	1	1	0	1	1	1	1	1	0	0	1	1	1	0	1	0	1	0	1	0	1	0	0	1	0	0
1	1	0	1	0	1	1	0	0	0	1	1	1	1	0	0	1	0	0	1	1	0	1	1	1	1	0	1	1	1	1	1	1	1	1	1	1	0	1	1	1	0	1	0	1	1	1	0	1	1
1	1	0	0	1	1	0	0	0	0	0	1	1	0	1	1	0	0	0	1	0	0	0	1	1	1	0	1	1	0	0	1	0	1	0	0	1	0	0	0	1	1	1	1	1	1	0	0	1	0
0	1	0	0	0	1	0	0	0	0	0	1	1	1	1	0	0	0	0	1	0	0	0	0	1	0	0	0	1	0	1	1	1	1	1	1	1	0	1	1	1	1	1	1	1	1	0	0	1	0
1	1	1	1	1	1	0	0	0	1	0	1	1	0	1	0	1	0	1	0	1	0	0	0	1	0	0	1	1	1	0	1	0	0	1	1	1	0	1	1	1	1	1	1	1	1	0	0	1	1
1	1	0	0	1	1	1	1	1	1	1	1	1	1	1	0	1	1	1	1	1	0	1	1	1	1	1	1	1	1	1	1	1	1	1	1	1	1	1	1	1	0	1	1	1	1	1	1	1	1
1	1	0	1	1	1	1	1	1	1	1	1	1	1	0	0	1	0	1	1	1	0	0	1	1	1	1	1	1	1	1	1	0	0	0	1	1	0	0	1	1	0	1	1	1	1	1	1	0	0
1	1	1	0	1	1	1	1	1	1	0	1	1	1	0	1	1	1	1	1	0	1	1	0	1	1	0	1	1	0	1	1	1	0	1	1	0	1	1	0	1	0	1	1	1	1	1	1	0	0
1	1	0	1	1	0	1	1	1	1	1	1	1	1	1	0	0	0	1	1	0	0	1	1	1	1	0	1	1	0	1	1	1	1	1	1	1	1	1	0	1	1	1	1	1	1	0	1	1	1
1	1	0	1	0	1	1	1	0	0	0	1	1	1	1	0	1	1	1	0	0	0	1	0	1	1	0	1	1	0	0	1	0	0	1	1	1	0	1	0	1	1	0	0	0	1	1	0	1	1
1	0	0	0	1	0	0	1	0	1	0	1	1	1	0	1	1	0	1	0	1	0	0	1	0	0	0	1	1	0	1	1	1	0	0	1	1	0	0	0	1	1	0	1	0	0	1	0	0	0
0	1	0	0	1	1	1	1	0	1	1	1	1	1	1	0	0	0	1	1	0	0	1	1	1	1	0	1	1	0	1	1	0	1	1	1	1	1	1	1	1	1	1	1	1	1	1	1	0	0
1	1	0	0	0	0	1	0	0	0	0	1	1	1	1	0	0	0	1	1	0	0	1	0	0	1	0	1	1	0	0	1	0	0	1	1	1	0	0	1	1	1	1	1	1	1	1	1	1	0
1	1	0	0	0	1	1	1	1	1	0	1	1	1	1	0	1	0	1	1	0	0	1	1	1	0	0	1	1	0	1	1	0	0	1	1	1	1	1	0	1	1	1	1	1	1	0	1	0	0
1	1	0	1	1	1	1	1	1	0	1	1	1	0	0	0	1	1	1	1	1	0	1	0	1	0	1	1	1	1	1	1	1	1	1	1	1	0	1	1	1	1	1	1	1	1	1	1	1	0
1	1	0	1	1	1	1	0	1	1	1	1	1	1	1	0	1	0	1	1	1	0	1	1	0	1	0	1	1	0	1	1	1	1	1	1	1	0	1	0	0	0	1	1	0	0	1	0	0	0
1	1	0	1	1	1	1	0	1	1	1	1	1	1	0	1	1	0	1	1	1	0	1	1	1	1	1	1	1	1	0	1	1	1	1	1	1	1	1	1	1	1	1	1	1	1	1	1	1	0
1	1	0	1	1	1	1	1	1	1	1	1	1	1	1	1	1	0	1	1	1	0	1	1	1	0	1	1	1	1	1	1	1	1	1	1	1	1	1	0	1	1	1	1	1	0	0	0	1	1
1	1	0	1	1	1	0	1	1	0	1	1	1	0	1	0	1	0	1	1	0	0	0	1	1	1	0	1	1	0	1	1	1	0	1	1	1	0	1	0	1	1	1	1	1	1	0	1	0	0
1	1	0	1	1	1	1	1	1	1	1	1	1	1	1	0	1	0	1	1	1	0	1	0	1	1	1	1	1	1	1	1	1	1	1	1	1	1	1	0	1	0	1	1	1	1	1	1	1	1
1	1	0	0	0	1	1	0	1	1	1	1	1	1	0	0	1	0	1	1	1	0	1	1	1	0	1	1	1	1	1	1	1	1	1	1	1	1	1	1	0	0	0	0	1	1	1	0	0	0
1	1	0	1	1	1	1	1	1	0	0	1	1	1	0	0	0	1	1	1	0	0	1	0	0	1	1	1	1	0	0	1	1	0	1	1	1	1	1	0	1	0	1	1	1	0	1	0	0	0
1	1	0	0	1	1	1	1	0	0	1	1	1	1	0	0	1	0	1	1	0	0	1	1	1	1	1	1	1	1	1	1	0	1	1	1	1	1	1	0	1	1	1	1	0	1	0	1	1	1
1	1	0	1	1	1	1	1	1	0	1	1	1	1	1	0	1	1	1	1	1	0	1	1	1	1	1	1	1	1	1	1	1	1	1	1	1	1	1	0	1	1	1	1	1	1	1	0	1	1
1	1	0	0	1	1	1	1	1	0	1	1	1	1	1	0	1	0	1	1	0	0	0	1	1	1	0	1	0	0	0	1	1	1	0	0	1	0	1	0	0	0	0	0	0	0	0	0	0	0
1	1	0	1	0	1	1	1	1	1	1	1	1	1	1	1	1	0	1	1	1	0	1	1	1	1	1	1	1	1	1	1	1	1	1	1	1	1	1	0	1	1	1	0	1	1	0	1	0	0
1	1	0	1	1	1	1	1	1	1	1	1	1	1	0	0	1	1	1	1	1	0	1	1	1	1	0	1	1	1	1	1	1	1	1	1	1	1	1	1	1	1	1	1	1	1	0	1	1	1
1	1	1	1	1	1	1	1	1	1	1	1	1	1	1	0	1	1	1	1	1	0	1	1	1	1	0	1	1	0	0	1	0	1	0	1	1	0	1	0	1	0	1	0	0	0	0	1	0	0
1	1	0	1	0	1	1	1	1	1	1	1	1	1	1	0	1	0	1	1	1	0	1	1	1	1	1	1	1	1	1	1	1	1	1	1	1	1	1	1	1	0	1	1	1	1	0	1	0	1
1	1	1	0	0	1	1	1	1	1	1	1	1	1	0	0	1	0	1	1	1	0	1	0	1	0	0	1	1	1	1	1	0	1	0	1	1	0	1	0	1	1	1	1	1	1	0	1	1	1
1	1	0	0	0	1	0	1	0	1	1	1	1	1	1	1	1	0	1	0	1	0	1	1	1	1	1	1	1	1	1	1	1	1	0	1	1	0	1	1	1	1	1	1	1	1	0	0	0	0
0	1	0	1	1	1	0	0	0	1	1	1	1	1	0	0	1	0	1	1	1	0	0	1	1	1	1	1	0	0	1	1	1	1	1	1	1	0	1	0	1	1	1	0	1	1	1	1	1	0
1	1	0	1	1	1	1	1	1	1	1	1	1	1	1	1	1	1	1	1	1	0	1	1	1	0	1	1	1	1	1	1	1	1	1	1	1	1	1	0	0	0	0	0	0	0	0	0	0	0
1	1	0	1	1	1	1	1	1	1	1	1	1	1	0	0	1	0	1	1	1	0	1	0	1	1	1	1	1	1	1	1	1	1	1	1	1	1	1	1	1	1	0	0	1	1	0	1	1	1
1	1	1	1	1	1	1	1	1	1	1	1	1	1	0	0	1	0	1	1	1	0	1	0	1	1	1	1	1	1	1	1	1	1	1	1	1	1	1	0	1	0	1	1	1	0	0	0	0	1
1	1	0	1	1	1	0	1	0	1	0	1	0	1	0	0	1	1	1	1	1	0	1	1	1	1	0	0	1	1	1	1	0	1	1	1	1	1	1	0	1	0	1	1	1	1	1	1	0	0
1	1	0	1	1	1	0	1	1	1	1	1	1	1	1	0	1	1	1	1	0	0	1	1	1	1	1	1	1	0	0	1	1	1	1	1	1	0	1	1	1	0	1	1	1	1	1	1	1	1
1	1	0	1	1	1	1	0	1	0	1	1	1	1	1	0	1	1	1	1	1	0	1	0	1	1	0	1	1	1	1	1	1	1	1	1	1	1	1	0	1	1	1	1	1	1	1	1	1	1
0	1	0	1	1	1	1	1	0	1	1	1	1	1	1	1	1	1	1	1	1	0	1	0	1	1	1	1	1	0	1	0	1	1	1	1	1	0	1	1	1	0	1	1	0	1	1	1	1	1
1	1	1	0	0	1	0	0	1	1	1	1	1	1	1	0	1	0	1	1	0	0	1	1	1	0	0	1	1	0	1	1	0	0	1	1	1	1	0	0	1	1	1	1	1	0	0	1	1	0
1	1	0	1	1	1	1	1	1	1	0	1	1	1	1	1	1	1	1	1	1	0	1	1	1	1	0	1	1	1	1	1	1	1	1	1	1	1	0	1	1	1	1	1	1	1	0	0	1	1
1	1	0	1	1	1	1	1	1	1	1	1	1	1	1	1	1	0	1	1	1	0	1	0	1	1	1	1	1	1	1	1	1	1	0	1	1	1	1	1	1	1	1	1	1	1	1	0	1	0
1	1	0	1	1	0	1	1	1	0	1	1	1	1	1	1	1	1	1	1	1	0	1	1	1	1	1	1	1	0	1	1	1	1	1	1	1	0	1	1	1	1	1	1	1	1	1	0	1	1
1	0	1	0	1	1	1	1	0	1	0	1	1	1	1	0	1	0	1	0	1	0	1	1	1	1	0	0	1	0	1	1	0	0	1	1	1	1	1	1	1	0	1	1	0	1	1	1	0	0
1	1	1	1	0	1	1	1	0	1	0	1	1	1	0	0	1	0	1	1	1	0	1	1	1	1	0	1	1	1	1	1	1	1	1	1	1	1	1	0	1	1	1	0	1	1	0	0	0	1
1	1	0	0	0	1	1	1	1	1	0	1	0	1	0	0	1	0	0	0	1	0	0	1	1	1	0	1	1	1	1	1	1	1	1	1	1	1	1	0	1	1	1	1	0	1	1	1	1	1
1	1	0	1	1	1	1	1	1	0	1	1	1	1	1	0	1	0	1	1	0	0	1	1	1	1	0	1	1	1	1	1	1	1	1	1	0	0	1	1	1	1	1	1	1	1	1	1	0	1
1	1	0	0	0	1	1	1	1	1	1	1	1	1	1	1	1	1	1	1	1	0	1	1	1	1	0	0	1	0	0	1	1	1	0	1	1	0	1	0	1	1	0	0	1	0	0	1	0	0
1	0	0	0	1	1	1	1	0	1	0	1	1	1	1	1	1	0	1	1	0	0	1	1	1	1	0	1	1	1	1	1	1	1	1	1	1	0	1	0	1	1	1	1	1	1	0	1	1	1
1	1	0	1	1	1	1	1	0	0	1	1	1	1	1	0	1	0	1	1	0	1	1	0	1	1	1	1	1	1	1	1	1	0	0	1	1	1	1	0	1	1	1	1	1	1	0	0	0	1
1	1	1	1	0	1	0	1	0	0	0	1	1	1	0	0	0	0	1	1	1	0	0	1	1	1	0	1	1	0	0	1	1	0	1	1	0	0	1	1	1	1	1	1	1	1	0	0	0	0
1	1	0	1	1	1	1	1	0	1	1	1	1	1	1	1	1	0	1	0	1	1	1	1	1	1	1	1	1	1	1	1	1	1	1	1	1	1	1	0	1	0	1	0	1	1	1	1	1	1
1	1	0	1	1	1	1	0	0	1	0	1	1	1	1	0	1	1	1	1	1	0	0	0	1	1	0	1	1	1	1	1	1	1	1	1	1	1	1	1	1	1	1	1	1	1	0	1	1	0
1	1	0	1	1	1	1	1	0	0	0	1	1	1	0	0	1	1	1	1	0	0	1	1	1	0	0	1	1	1	0	1	1	1	1	0	1	0	1	0	1	1	1	1	1	0	1	0	1	1
1	1	0	1	1	1	1	1	0	0	0	1	1	1	1	1	0	0	1	1	1	0	1	1	1	0	0	1	1	0	1	1	1	1	1	1	1	0	0	0	1	0	1	1	1	1	0	1	1	1
1	1	0	1	1	1	1	1	0	0	1	1	1	1	0	0	1	0	1	1	1	0	0	1	1	0	0	1	1	1	1	1	1	1	0	1	1	1	1	0	1	1	1	1	1	0	0	1	1	0
1	0	0	1	1	1	1	1	0	1	0	1	1	1	1	0	1	0	1	1	1	0	1	1	1	1	0	1	1	1	1	1	0	1	1	1	1	1	1	1	1	1	1	1	1	1	0	0	1	1
1	1	1	1	0	1	1	0	0	0	1	1	1	1	0	1	1	0	1	1	1	0	0	0	1	0	0	1	1	0	1	1	1	1	0	1	1	0	1	0	0	1	1	1	0	0	0	0	0	0
1	1	0	0	0	1	1	0	0	1	1	1	1	1	1	1	0	0	0	1	1	0	1	0	1	1	0	1	1	0	0	1	0	0	1	1	1	0	1	0	1	1	1	1	1	0	0	1	1	1
1	1	0	1	0	1	1	0	1	1	1	1	1	1	0	1	1	0	0	1	1	0	1	1	0	1	0	1	1	0	1	1	0	1	1	1	1	1	1	0	1	1	0	1	1	1	0	0	1	1
1	1	0	1	1	1	1	1	1	1	1	1	1	1	0	0	1	1	1	1	1	0	1	1	1	1	0	1	1	1	1	1	1	1	1	1	1	1	1	1	1	1	0	1	1	1	1	0	1	1
1	1	1	0	1	1	1	1	1	1	1	1	1	0	1	0	1	0	1	1	1	0	1	1	1	1	0	1	1	1	1	1	0	0	1	1	0	1	1	1	1	0	1	1	1	1	0	0	1	0
1	1	0	1	1	1	1	1	1	0	1	0	1	1	0	1	1	1	1	1	1	0	1	0	1	0	0	1	1	1	1	1	1	1	1	1	1	0	1	1	1	0	1	1	1	1	0	1	1	0
1	1	0	1	1	1	1	1	1	0	1	1	1	1	1	1	1	0	1	1	1	0	1	1	1	0	1	1	1	1	1	1	1	0	0	1	1	0	1	0	1	1	1	1	1	1	1	0	1	0
1	1	0	1	1	1	1	1	1	1	1	1	1	1	1	1	1	1	1	1	0	0	1	1	1	1	1	1	1	1	0	1	1	1	1	1	1	0	0	1	1	1	1	1	1	1	1	1	1	1
1	1	0	1	0	1	1	1	0	0	1	1	1	1	0	0	1	0	1	1	1	0	0	1	1	0	1	1	1	1	1	1	1	0	1	1	1	0	1	1	1	0	1	1	1	1	1	0	1	0
1	1	0	1	0	1	1	0	1	1	0	1	1	1	0	0	0	0	1	0	1	0	0	0	0	1	0	1	1	0	0	1	0	0	1	1	1	0	0	0	1	1	1	1	1	0	0	1	0	0
1	1	0	0	1	1	1	1	0	1	1	1	1	1	1	1	1	0	1	1	0	0	1	0	1	1	1	1	1	0	1	1	0	1	1	1	1	1	1	0	1	1	1	0	1	1	1	0	0	1
0	1	0	1	1	1	1	1	0	1	1	1	1	1	0	1	1	0	1	1	1	0	1	0	1	1	1	1	1	1	1	1	1	1	0	1	1	1	1	0	1	1	1	1	1	0	1	0	1	0
1	1	0	1	1	1	1	1	1	0	1	1	1	1	1	1	1	1	1	1	0	0	0	1	1	0	0	0	1	1	1	1	1	0	1	1	1	0	1	0	1	1	1	1	1	1	1	0	1	1
1	1	1	1	1	1	1	1	0	0	0	1	1	1	1	1	0	0	1	1	1	0	1	1	1	1	0	1	1	0	1	1	1	1	0	1	1	0	1	1	1	1	1	1	1	0	0	0	1	1
1	1	1	0	1	1	1	1	0	0	0	1	1	1	1	0	1	1	1	1	1	0	1	1	1	1	0	0	0	0	1	1	1	1	1	1	1	0	1	0	1	1	1	1	1	1	1	1	0	0
1	1	0	1	1	1	1	1	0	1	1	1	1	1	1	1	1	0	1	1	1	1	1	0	1	1	1	1	1	1	1	1	1	1	1	1	1	1	1	1	1	1	1	1	1	1	0	1	1	1
1	1	0	1	1	1	1	1	0	1	0	1	1	1	1	1	1	0	1	1	1	0	1	1	1	1	0	1	1	0	1	1	1	0	1	1	1	0	1	0	0	0	0	0	0	0	0	0	0	0
1	1	0	1	1	1	1	1	1	1	1	1	1	1	0	1	1	1	1	1	1	0	1	0	1	0	1	1	1	1	0	1	1	1	1	1	1	1	1	0	1	1	1	1	1	1	1	0	1	1
1	1	1	1	1	1	1	0	1	0	1	1	1	1	0	0	1	1	1	1	1	0	1	0	1	1	1	1	1	1	1	1	1	1	1	1	0	1	1	0	1	1	1	1	1	1	1	1	1	1
1	1	0	1	1	1	1	0	1	1	1	1	1	1	0	0	1	0	1	1	1	0	1	1	1	1	0	1	1	1	1	1	1	1	1	1	1	1	1	0	1	0	1	0	1	1	0	1	1	0
1	1	1	0	1	1	1	1	0	1	0	1	0	1	1	0	1	0	1	1	1	0	1	1	1	1	0	1	1	1	1	1	0	1	1	1	1	1	1	1	1	1	1	1	1	1	0	1	1	0
1	1	0	1	0	1	1	1	1	1	1	1	1	1	1	0	1	0	1	1	1	0	0	1	1	1	0	1	1	0	1	1	0	1	1	1	1	1	1	0	1	1	1	1	1	1	1	0	1	0
1	1	1	1	1	1	1	1	1	0	1	1	1	1	1	1	1	1	1	1	1	1	1	0	1	0	1	1	1	1	1	1	1	1	1	1	1	1	1	1	1	1	1	0	1	1	1	1	1	1
1	1	1	0	0	1	1	0	1	1	1	1	1	1	0	0	1	1	1	1	1	0	0	0	1	1	0	1	1	1	1	1	0	1	1	1	1	1	1	0	1	0	1	1	1	1	1	0	1	1
1	1	0	1	1	1	1	1	1	1	1	1	1	1	1	0	1	1	1	1	1	0	1	1	1	0	0	1	1	0	1	0	1	1	1	1	1	0	1	0	1	0	1	0	1	1	1	1	0	0
1	1	0	1	1	1	1	0	1	1	1	1	1	1	1	1	1	1	1	1	1	0	1	1	1	1	1	0	1	1	1	1	1	1	1	1	1	1	1	0	1	0	1	1	1	1	0	0	0	0
1	1	0	0	0	1	1	1	1	0	0	1	1	1	0	1	1	0	1	1	0	0	1	0	0	1	1	1	1	0	1	1	1	1	1	1	1	0	1	1	1	1	1	1	1	1	0	0	0	1
1	1	0	0	0	1	1	1	0	1	1	1	1	0	1	0	1	1	1	1	1	0	1	1	1	1	0	1	1	0	1	1	0	1	1	1	1	0	1	1	1	1	1	1	1	1	0	1	1	1
1	1	0	1	1	1	1	1	0	1	1	1	1	1	0	0	0	0	1	1	1	0	1	0	1	1	0	1	1	0	1	1	1	1	1	1	1	1	1	0	1	0	1	1	1	0	1	0	1	0
1	1	0	1	1	1	1	0	1	1	1	1	1	1	1	0	1	1	1	1	1	0	1	0	1	1	1	1	1	1	0	1	1	1	1	1	1	1	1	0	1	1	1	1	1	1	0	0	1	1
1	1	0	1	1	1	1	1	1	1	1	1	1	1	1	0	1	0	1	1	1	0	0	1	1	0	0	1	1	1	1	1	1	1	1	1	1	1	1	0	1	1	1	1	1	1	1	1	1	1
1	1	0	1	1	1	1	1	0	1	0	1	1	1	1	1	1	1	1	1	1	0	1	0	1	0	0	1	1	0	1	1	1	1	1	1	0	1	1	0	1	1	1	1	1	0	0	0	1	1
1	1	0	1	1	1	1	1	1	1	0	1	1	1	1	1	1	0	1	1	1	0	1	0	1	1	1	1	1	0	1	1	1	1	0	1	1	1	1	1	1	1	1	1	1	0	1	1	1	1
0	1	0	0	0	0	0	1	1	1	0	1	0	1	0	0	0	0	1	0	0	0	1	1	1	1	0	1	1	0	0	0	0	0	1	0	1	0	1	0	1	0	1	1	1	1	0	0	0	0
1	1	1	1	0	1	1	1	1	1	1	1	1	1	1	1	1	0	1	1	1	0	1	1	1	1	0	0	1	0	1	1	0	1	1	1	0	1	1	0	1	0	1	0	1	0	0	0	0	0
1	1	0	0	0	1	1	1	1	0	1	1	0	1	1	1	0	0	1	1	0	0	0	1	1	1	0	1	1	1	1	1	1	1	1	1	1	0	1	0	1	0	1	1	0	1	1	0	1	1
1	1	0	1	1	1	1	1	0	1	0	1	0	0	0	1	1	1	1	1	1	1	1	0	0	1	1	1	1	0	0	1	0	1	1	0	1	0	1	0	0	0	0	0	0	1	1	1	0	1
0	1	0	1	1	1	1	1	1	1	1	1	1	0	1	0	1	1	1	1	1	0	1	1	1	1	0	1	1	1	1	1	1	1	1	1	1	0	1	1	1	1	1	1	1	1	0	1	1	1
1	1	1	1	1	1	0	1	0	1	1	1	1	1	1	0	1	1	1	1	0	0	0	1	1	1	0	1	1	0	0	1	0	1	1	1	1	1	1	1	1	0	1	0	1	1	0	0	1	0
1	1	0	1	1	1	1	1	1	0	1	1	1	1	1	0	1	1	1	1	1	0	1	0	1	1	1	1	1	1	1	1	1	1	1	1	1	1	1	0	1	1	1	1	1	1	1	0	1	1
1	1	1	1	0	1	1	1	1	1	1	1	1	1	1	0	1	0	1	1	1	0	0	1	1	1	0	1	1	0	1	1	1	1	1	1	1	1	1	0	1	0	1	1	1	1	1	0	0	0
1	1	0	1	1	1	1	1	0	1	1	1	1	1	1	0	1	1	1	1	1	0	1	1	1	1	1	1	1	1	0	1	1	1	1	1	1	1	1	0	1	1	1	1	1	1	1	1	1	1
1	1	0	1	0	1	1	0	0	1	1	1	1	1	1	0	0	0	1	1	1	0	1	1	1	0	1	1	1	1	1	1	1	1	1	1	1	0	1	0	1	1	1	0	1	1	0	1	1	0
1	1	0	1	0	1	1	0	0	1	1	1	1	1	1	0	1	1	1	1	1	0	1	0	1	1	0	1	1	1	1	0	0	1	1	1	1	0	1	0	1	1	0	1	1	1	0	1	1	0
1	1	0	1	1	1	1	1	1	1	1	1	1	1	0	0	1	1	1	1	1	0	1	0	1	1	1	1	1	1	1	1	1	1	1	1	1	1	1	1	1	0	1	1	1	1	0	0	1	1
0	1	0	0	1	1	1	1	1	1	0	1	1	1	1	1	0	0	1	1	1	0	0	0	1	0	1	1	1	0	1	1	0	1	1	1	1	0	1	1	1	1	1	1	1	1	0	1	0	0
1	1	0	0	1	1	1	1	1	1	1	1	1	1	1	0	1	1	1	1	1	0	1	0	1	1	0	1	1	0	0	1	0	1	1	1	1	0	1	0	1	0	0	1	1	1	0	1	1	1
1	1	0	1	1	1	1	0	0	1	1	1	1	1	1	0	1	1	1	1	0	0	1	1	1	1	0	1	1	1	1	1	1	1	0	1	1	1	1	1	0	0	1	1	1	1	0	0	0	0
1	1	0	1	1	1	1	0	1	0	0	1	1	1	1	0	1	1	1	1	1	0	0	0	1	0	1	1	1	0	1	1	1	1	1	1	0	0	1	1	1	1	1	1	1	1	0	1	1	0
1	1	0	1	1	1	1	1	1	1	0	1	1	1	0	0	1	0	1	1	1	0	1	1	1	0	1	1	1	1	1	1	1	1	1	1	1	1	1	1	1	0	1	1	1	1	0	0	1	1
1	1	0	1	1	1	1	1	0	1	1	1	1	1	1	1	1	1	1	1	1	0	1	1	1	1	0	1	1	1	1	1	1	1	1	1	1	1	1	0	1	0	1	1	1	1	1	0	0	1
1	1	0	1	0	1	0	1	1	1	1	1	1	1	1	0	1	0	1	1	1	0	1	1	1	1	0	1	1	0	1	1	1	1	1	1	1	1	1	1	1	1	1	1	1	1	1	1	1	1
1	1	0	0	1	1	1	1	0	0	0	0	1	0	0	1	1	1	1	1	1	0	1	0	1	0	0	1	1	0	0	1	1	0	0	1	1	0	1	1	1	1	1	1	1	1	1	1	1	1
1	1	0	1	1	1	1	1	1	0	1	1	1	1	1	0	1	0	1	1	1	0	1	1	1	1	1	1	1	1	1	1	1	1	1	1	1	1	1	1	1	1	1	1	1	1	1	0	1	0
1	1	0	1	1	1	1	1	1	1	1	1	1	0	1	0	0	0	1	1	1	0	1	1	1	1	0	1	1	1	1	1	0	1	1	1	1	1	1	0	1	1	1	0	1	1	0	1	0	0
1	1	0	1	1	1	1	1	1	1	1	1	1	1	0	1	1	1	1	1	1	0	1	0	1	0	0	1	1	1	1	1	1	1	1	1	1	1	1	0	1	0	1	1	1	0	0	0	1	1
1	1	0	0	0	1	0	1	0	1	0	1	1	1	0	0	1	0	1	1	1	1	0	1	1	1	0	0	1	0	1	1	0	1	0	1	1	0	1	0	1	1	1	1	1	1	1	1	1	0
1	1	0	0	1	1	1	1	1	1	1	1	1	1	1	0	1	1	0	1	0	0	1	1	1	1	0	1	1	0	1	1	0	1	1	1	1	0	0	0	1	1	1	1	1	1	0	1	1	0
1	1	1	0	0	1	1	0	0	0	0	1	0	1	0	0	0	0	1	1	0	0	0	0	1	1	0	1	0	1	1	1	1	1	1	1	1	0	1	1	1	0	1	0	1	1	0	1	0	1
1	1	1	1	1	1	0	1	1	0	1	1	1	1	1	1	1	0	1	1	0	0	1	1	1	1	0	1	1	1	1	1	0	1	1	1	1	0	1	0	1	1	1	1	1	1	0	0	1	1
1	1	1	1	0	1	1	0	1	0	0	0	1	1	1	1	1	0	1	1	1	0	1	1	1	0	0	1	1	0	1	1	1	1	1	1	1	1	1	0	1	0	1	1	1	1	1	1	1	0
1	0	1	0	1	1	1	1	1	0	0	1	1	1	0	0	0	1	0	1	0	0	0	1	0	1	0	1	1	0	1	1	1	1	1	1	0	1	1	0	1	1	0	1	1	0	0	1	0	0
1	1	0	1	0	1	1	0	0	0	0	1	1	1	1	0	0	0	1	1	0	0	1	0	1	1	0	1	1	0	1	1	0	0	1	1	0	0	1	0	1	1	1	1	1	0	0	1	0	1
0	1	0	1	1	1	1	1	1	0	0	1	1	1	1	0	0	0	0	1	1	0	1	1	0	0	0	1	1	1	1	1	0	1	1	1	1	0	1	0	1	1	1	1	1	1	0	1	0	0
1	1	0	1	1	1	1	1	1	1	1	1	1	1	1	1	1	1	1	1	0	0	1	1	1	1	0	1	1	1	1	1	0	1	1	1	1	1	1	0	1	1	1	0	1	1	1	0	1	1
1	1	0	1	1	1	1	1	1	0	1	1	1	1	0	0	0	1	1	1	0	0	0	1	1	1	0	1	1	1	1	1	0	1	1	1	1	1	1	0	1	0	1	0	1	1	0	1	0	1
1	1	0	1	0	1	1	0	0	0	0	0	1	1	1	0	0	1	0	1	0	0	0	1	1	1	1	1	1	1	1	1	0	0	1	1	0	0	1	0	1	1	1	1	1	0	0	1	0	1
1	1	0	0	1	1	1	0	1	1	1	1	0	1	1	0	1	1	1	1	1	0	1	1	1	1	0	0	0	0	1	1	0	0	1	1	1	0	0	0	1	0	1	1	1	1	0	0	1	0
1	1	0	1	1	1	0	0	1	0	0	1	1	1	0	0	1	0	1	1	1	0	1	0	1	1	0	1	1	1	0	1	0	1	1	1	1	1	1	0	1	1	1	1	1	1	1	1	0	0
1	1	0	0	1	1	1	1	1	1	0	1	1	1	0	0	1	1	0	1	0	0	0	1	0	1	0	1	0	0	1	1	1	0	1	1	0	0	1	0	1	0	1	0	1	1	0	0	0	1
1	1	0	0	1	1	1	0	1	1	1	1	1	1	1	1	1	0	1	1	0	0	1	1	1	1	0	1	1	0	1	0	1	1	1	1	1	0	1	0	1	0	1	1	1	1	0	1	0	1
1	0	1	0	1	1	1	1	1	0	0	1	1	1	1	0	1	1	0	1	0	1	0	0	1	1	1	1	1	1	1	1	0	1	1	1	1	1	1	0	0	0	0	0	0	0	0	0	0	0
1	1	1	1	1	1	1	1	0	0	0	1	0	1	1	0	1	1	1	1	1	1	0	0	1	1	1	1	1	1	1	1	0	1	0	1	1	0	1	0	1	1	1	1	1	0	0	0	1	1
1	1	1	1	1	1	1	1	1	1	1	1	1	1	1	0	1	1	1	1	1	0	1	0	1	1	1	1	1	1	1	1	0	1	1	1	1	1	1	0	1	1	1	1	1	0	1	1	0	1
1	1	1	1	1	0	1	0	0	1	1	1	1	1	1	1	1	1	1	1	0	0	1	1	1	0	0	1	1	1	1	1	0	0	0	1	1	1	1	1	1	0	1	0	1	0	0	0	0	0
1	1	0	1	1	1	1	1	1	0	1	1	1	1	0	0	0	0	1	1	0	1	0	1	1	1	0	0	1	0	1	1	0	1	1	1	1	0	0	1	1	1	1	1	1	1	1	1	1	0
1	1	0	1	1	1	1	0	0	1	1	1	1	1	1	1	0	0	1	1	1	0	0	1	1	1	1	1	1	0	1	1	0	1	0	1	1	1	1	0	0	0	0	0	0	1	0	0	1	0
0	1	1	1	1	1	1	0	1	0	1	1	1	1	1	0	1	1	1	1	1	0	1	0	1	0	1	1	1	1	1	1	1	1	0	1	1	1	1	0	0	0	0	1	1	0	0	0	0	0
1	1	1	1	1	1	1	1	1	0	1	1	1	1	1	1	1	1	1	1	1	1	1	1	1	0	1	1	1	1	1	1	0	0	1	1	1	1	1	1	1	1	1	1	1	1	1	0	0	1
1	1	0	1	0	0	1	0	1	1	0	1	0	1	1	0	0	0	1	1	0	0	1	0	1	1	0	1	1	1	1	1	0	1	1	1	1	1	1	1	1	1	1	1	1	0	1	0	0	1
1	1	0	1	1	1	1	1	1	1	0	1	1	0	1	0	1	1	0	1	1	1	0	0	1	0	0	1	1	1	1	1	1	1	1	1	1	0	0	0	1	1	1	1	1	1	0	1	0	1
0	1	1	1	1	1	1	1	1	1	0	1	1	1	0	0	1	1	0	1	0	0	0	1	1	0	1	1	1	1	1	0	0	1	1	1	1	1	1	0	0	0	0	0	0	0	1	1	0	0
1	1	0	1	1	1	1	0	1	0	0	1	1	1	0	0	0	1	0	1	0	1	1	0	0	1	0	1	1	1	0	1	0	0	1	1	1	1	0	0	1	0	1	1	1	1	1	1	0	1
1	1	0	1	1	0	1	1	1	0	1	1	1	1	0	1	1	0	0	1	0	0	1	1	1	1	0	1	1	1	1	1	1	1	1	1	1	0	1	0	1	0	1	1	1	0	1	1	0	1
1	1	0	0	0	1	0	0	0	0	0	1	1	1	1	0	1	0	0	1	0	1	0	1	0	1	0	0	1	1	1	1	1	1	1	1	0	0	1	1	1	1	1	0	1	1	0	1	0	0
1	1	0	1	1	1	1	0	0	0	0	1	1	1	1	0	0	1	0	1	0	0	1	1	1	1	0	0	1	1	1	0	0	1	1	1	1	1	1	0	1	0	1	0	0	0	0	0	0	0
1	1	0	1	1	1	1	0	1	0	1	1	1	1	1	0	0	0	1	1	1	0	1	1	1	1	1	1	1	1	1	1	1	1	1	1	1	1	1	0	1	1	0	1	1	1	1	1	1	0
1	1	0	1	1	1	1	0	1	0	0	1	1	1	1	0	1	0	0	1	1	0	1	1	1	1	1	1	1	1	1	1	0	1	1	1	1	0	1	1	1	1	1	1	1	1	1	1	1	0
1	1	1	1	1	1	1	1	1	0	1	1	1	1	1	1	1	1	0	1	1	0	1	0	1	1	1	1	1	1	1	1	0	1	1	1	1	1	1	0	1	1	1	1	1	1	0	1	0	1
1	1	0	1	1	1	1	1	1	1	1	1	0	1	0	1	1	1	1	1	1	0	1	0	1	1	1	1	1	1	1	1	1	1	1	1	1	1	1	0	1	1	1	1	1	1	1	1	0	1
0	1	0	1	1	1	0	1	0	0	1	1	1	1	1	1	1	1	1	1	0	0	1	0	1	0	1	1	1	1	1	1	0	1	1	1	1	1	1	1	1	1	1	1	1	1	0	1	0	0
1	1	0	1	1	1	1	0	1	1	1	1	1	1	0	0	1	1	1	1	0	0	1	1	1	1	0	1	1	1	1	1	1	1	1	1	1	1	1	0	1	1	1	0	1	1	0	1	0	1
1	1	1	1	1	1	1	0	1	1	1	1	1	1	1	0	1	1	1	1	1	0	1	1	1	1	1	1	1	1	1	1	1	1	1	1	1	1	1	1	1	1	1	1	1	1	1	1	1	0
1	1	1	1	1	1	1	0	1	0	1	1	1	1	1	1	1	1	1	1	0	0	1	0	1	1	1	1	1	1	1	0	1	1	1	1	1	1	1	0	1	1	1	0	1	1	1	0	0	1
1	1	0	1	0	1	1	0	0	0	1	1	1	1	1	0	1	0	0	1	1	0	1	1	1	1	1	1	1	1	1	1	1	1	1	1	1	1	1	0	1	0	1	1	1	0	1	0	0	0
1	1	1	1	1	1	0	1	0	0	0	1	1	1	1	1	1	1	1	1	1	1	1	1	1	1	1	1	1	1	1	1	1	1	1	1	1	1	1	1	1	0	1	1	1	1	1	1	1	1
1	1	1	1	1	1	1	1	1	1	1	1	1	1	1	0	1	1	1	1	1	0	1	1	1	1	1	1	1	1	1	1	0	1	1	1	1	1	1	1	1	1	1	1	1	1	0	1	0	1
0	1	0	0	1	1	1	0	0	1	0	1	1	1	0	0	1	0	1	1	1	0	1	0	0	1	0	1	1	0	1	1	0	0	1	1	0	0	1	0	1	0	1	1	1	0	1	1	1	0
0	1	1	1	1	0	1	0	1	0	0	1	1	1	1	0	1	1	1	1	1	1	1	1	1	1	0	1	1	0	1	1	1	1	1	1	1	1	1	0	1	1	1	0	1	1	0	1	0	1
1	1	0	1	1	1	1	1	1	0	1	1	1	1	1	1	1	1	1	1	1	0	0	0	1	1	1	1	1	1	1	1	1	1	1	1	1	1	1	1	1	1	1	1	1	1	0	0	1	1
1	1	1	1	1	1	1	1	0	0	1	1	1	1	1	0	1	1	1	1	1	0	1	0	1	1	1	1	1	1	1	1	1	1	1	1	1	1	1	1	1	0	1	1	1	0	0	0	0	0
1	1	1	1	1	1	1	0	1	1	1	1	1	1	1	0	1	0	1	1	1	0	1	0	1	1	0	1	1	1	1	1	0	1	1	1	0	0	1	0	1	0	1	1	1	0	1	1	1	1
1	1	0	0	0	1	0	0	1	1	1	1	1	1	0	0	1	0	1	1	0	0	1	1	0	0	0	0	1	0	1	1	0	0	1	1	1	0	0	1	1	0	1	0	1	1	0	1	0	0
1	1	0	0	1	1	1	1	0	1	1	1	1	1	0	0	1	0	1	1	0	0	1	1	1	1	0	1	1	1	1	1	1	1	1	1	1	1	1	0	1	0	1	1	1	1	1	0	0	1
1	1	1	1	1	1	1	0	1	0	1	1	1	1	1	0	1	1	0	1	0	0	1	1	1	1	1	1	1	1	1	1	0	1	1	1	1	1	1	1	1	0	1	0	1	1	0	1	1	0
1	1	0	0	0	1	1	1	1	1	1	1	1	1	0	0	1	0	0	1	1	0	0	0	1	1	0	1	0	1	1	1	0	1	1	1	1	1	1	0	1	1	1	1	1	1	0	0	1	1
1	0	0	1	1	1	1	1	1	0	1	1	1	1	1	1	1	0	1	1	0	0	1	0	1	1	1	0	1	1	1	0	0	1	1	1	1	1	0	0	1	1	1	1	1	1	0	0	1	0
1	1	0	0	1	1	1	1	1	0	1	1	1	1	1	0	1	1	1	1	0	0	1	0	1	1	1	1	1	1	1	1	0	1	1	1	1	1	1	0	1	0	1	1	1	1	1	0	0	1
1	1	0	1	1	1	1	1	0	0	1	1	1	1	0	1	1	1	1	1	1	0	1	0	1	1	0	1	1	1	1	1	0	1	1	1	1	1	1	0	1	1	1	1	1	0	1	0	1	0
1	1	1	1	1	1	1	1	1	1	1	1	1	1	1	1	1	1	1	1	1	0	1	0	1	1	1	1	1	1	1	1	1	1	1	1	1	1	1	1	1	1	1	0	1	1	0	0	0	1
1	1	0	1	1	1	1	0	1	1	1	1	1	1	1	0	1	0	1	1	1	0	1	0	1	1	0	1	1	1	1	1	1	1	1	1	1	1	1	0	1	0	1	1	1	0	0	0	1	1
1	1	1	1	0	1	1	0	1	1	1	1	1	1	1	0	1	0	1	1	1	0	1	1	1	1	1	1	1	1	1	1	0	1	1	1	0	0	1	0	1	1	0	1	1	1	0	0	1	1
1	1	1	1	1	1	1	0	1	1	1	1	1	1	1	0	1	1	1	1	1	1	1	0	1	1	1	1	1	1	1	1	1	1	1	1	1	1	1	1	1	0	1	0	0	1	1	1	1	1
1	1	0	1	1	1	1	0	1	1	0	1	1	1	1	1	1	1	1	1	1	0	0	1	1	1	1	1	1	1	1	1	0	1	1	1	1	1	1	1	1	1	1	1	1	0	0	1	1	0
1	1	0	1	1	1	1	1	1	1	1	1	1	1	1	0	1	1	0	1	0	0	0	1	1	1	0	1	1	1	1	1	1	1	1	1	1	1	1	1	1	0	0	0	1	1	1	0	0	1
0	1	0	0	1	1	1	0	1	0	1	1	1	1	1	1	1	0	1	1	0	0	1	0	1	0	0	1	1	1	1	1	1	1	0	1	1	1	0	0	1	1	1	1	0	1	0	1	0	1
1	1	1	0	1	1	1	1	1	1	1	1	1	1	1	0	1	0	1	1	0	0	1	0	1	1	0	1	1	1	1	1	0	0	1	1	1	1	1	0	0	0	0	0	0	0	0	0	0	0
1	1	1	1	0	1	1	0	1	0	1	1	1	1	1	1	1	0	1	1	0	0	1	1	1	1	0	1	1	1	1	1	1	1	1	1	1	1	1	0	1	0	1	1	1	1	1	0	1	1
1	1	0	0	0	1	1	0	1	0	0	1	1	1	1	0	1	1	1	1	1	0	1	0	1	1	1	0	1	1	1	1	0	1	1	1	1	1	1	0	1	0	0	0	0	1	0	0	0	0
1	1	1	0	1	1	1	0	1	1	1	1	1	1	0	0	1	0	1	1	0	0	0	1	1	1	0	1	1	1	1	1	1	1	1	1	1	1	1	0	1	0	1	1	1	1	1	1	0	1
1	1	0	1	1	1	1	1	1	0	1	1	1	1	0	0	1	0	1	1	1	0	1	1	1	1	1	1	1	0	1	1	1	1	1	1	1	1	1	0	1	0	1	0	1	0	1	1	1	1
1	1	0	1	0	1	1	1	0	0	1	1	1	1	1	0	0	0	1	1	1	0	1	1	0	1	0	1	1	1	1	1	1	1	1	1	1	1	1	0	1	1	1	1	1	1	0	0	1	1
1	1	0	0	1	1	1	1	1	0	1	1	1	1	0	0	1	1	1	1	1	0	1	0	1	1	1	1	1	1	1	1	1	1	1	1	1	1	1	0	1	1	1	1	1	1	1	1	1	1
1	1	1	1	1	1	1	1	1	0	1	1	1	1	0	1	1	1	1	1	1	0	1	0	1	0	1	1	1	1	1	1	1	1	1	1	1	1	1	1	1	0	1	0	1	1	1	1	0	1
0	1	0	1	1	0	1	0	1	1	1	1	0	1	0	1	1	0	1	1	0	1	1	0	1	1	0	1	1	0	1	0	0	1	0	1	1	1	1	0	1	1	0	1	1	1	0	1	1	1
1	1	0	1	1	1	1	1	1	1	1	1	1	1	1	1	1	1	1	1	0	0	1	0	1	1	1	1	1	1	1	1	0	1	1	1	1	1	1	1	1	0	0	1	1	1	0	0	1	0
0	1	1	1	1	1	1	1	1	0	0	1	1	1	0	0	1	0	1	1	1	1	0	0	1	1	1	1	1	1	1	1	1	0	1	0	1	0	1	0	1	1	1	1	1	1	0	1	1	0
1	1	1	1	1	1	1	1	1	0	1	1	1	1	1	1	1	1	1	1	0	0	1	1	1	0	1	1	1	1	1	1	1	1	1	1	1	0	1	0	1	0	0	0	1	0	1	1	0	1
1	1	1	1	1	1	1	1	1	1	1	1	1	1	1	0	1	1	1	1	1	0	1	1	1	1	0	1	1	1	1	1	1	1	1	1	1	1	1	0	1	0	1	0	1	1	0	0	0	1
1	1	0	1	0	1	1	1	1	1	1	1	1	1	1	0	1	1	1	1	0	0	1	1	1	1	1	1	1	0	1	1	0	1	1	1	1	0	1	0	1	1	1	1	1	1	1	0	1	1
0	1	0	0	1	1	1	0	0	0	0	1	0	1	0	1	0	1	1	1	0	1	1	1	1	1	0	0	1	1	1	1	0	0	1	1	1	0	1	0	1	1	1	0	0	1	0	1	0	1
0	1	0	1	1	1	1	0	1	0	1	0	1	1	0	0	0	0	1	1	0	0	1	1	1	1	0	1	1	0	1	1	0	0	1	1	1	1	0	0	1	0	1	1	1	1	0	0	1	0
1	1	1	0	0	1	1	1	0	0	0	1	1	0	0	1	1	1	1	1	1	0	0	0	1	0	1	1	1	0	1	0	0	0	0	1	1	1	1	1	1	1	0	0	0	0	1	0	0	1
1	1	1	1	1	1	1	1	1	0	1	1	1	1	1	0	1	1	0	1	0	0	1	0	1	1	1	0	1	1	1	1	0	1	1	1	1	1	1	0	1	1	0	1	1	1	0	0	0	0
1	1	1	0	1	1	1	1	1	1	1	1	1	1	0	0	1	0	1	1	0	0	1	0	1	1	1	1	1	1	1	1	0	1	1	1	1	1	1	1	1	1	0	1	1	1	0	0	1	0
1	1	1	1	1	1	1	1	1	0	1	1	1	1	1	0	1	1	1	1	1	0	1	1	1	1	1	1	1	0	1	1	0	1	1	1	1	0	1	0	1	1	1	0	1	1	0	0	1	1
0	1	1	1	1	1	1	1	1	1	1	1	1	1	1	1	1	1	1	1	1	0	0	0	1	1	1	1	1	1	1	1	0	1	1	1	1	0	1	1	0	0	1	0	0	0	0	0	0	1
1	1	0	0	1	1	1	0	1	1	1	1	1	1	1	0	1	1	1	1	1	0	1	1	1	1	0	1	1	1	1	1	1	1	0	1	0	1	1	1	1	1	1	1	1	1	1	0	1	1
1	1	0	1	1	1	1	0	1	0	1	1	1	1	1	0	1	1	1	1	0	1	1	0	1	1	1	1	1	1	1	1	0	1	1	1	1	1	1	1	1	0	1	1	1	1	0	1	0	0
1	1	0	1	0	1	1	0	0	0	1	1	1	1	0	0	1	1	1	1	0	0	1	1	1	1	0	1	1	1	1	1	0	0	1	1	1	0	1	1	1	0	0	1	1	1	0	1	1	1
1	0	0	0	0	1	0	0	0	1	0	0	1	1	1	0	1	0	1	1	0	1	1	0	1	1	1	1	1	0	1	1	1	1	1	1	1	0	1	1	1	1	1	0	1	1	0	1	0	0
1	1	0	1	0	1	1	0	0	1	0	1	1	1	0	0	0	0	1	1	1	1	0	0	1	1	0	1	1	1	1	1	1	1	1	1	1	1	1	0	1	0	1	1	1	1	0	0	1	1
1	1	1	1	1	1	1	1	1	1	1	1	1	1	1	0	0	1	0	1	1	0	1	0	1	1	1	1	1	1	1	1	1	1	0	1	1	1	1	0	1	0	1	0	1	1	0	0	0	0
1	1	0	1	1	1	1	1	0	0	0	1	1	1	0	0	0	0	0	1	1	1	1	0	1	0	0	1	0	1	1	1	1	0	0	1	1	0	1	0	1	1	1	1	0	1	0	1	0	0
1	1	1	1	1	1	1	0	1	1	1	1	1	1	1	0	1	1	1	1	0	1	1	0	1	1	1	1	1	1	1	1	1	1	1	1	1	0	1	0	1	0	0	0	0	1	0	0	0	0
1	1	1	1	1	1	1	1	1	1	1	1	1	1	0	0	1	1	1	1	1	1	1	0	1	1	0	1	1	1	1	1	1	1	1	1	1	1	1	0	1	1	1	1	1	1	1	0	0	1
1	1	0	1	0	1	1	0	0	1	1	1	1	1	0	0	1	0	0	1	0	0	1	1	1	1	0	1	1	1	1	1	1	1	1	1	1	0	1	0	1	1	1	1	1	0	1	1	0	0
0	1	0	1	1	1	0	1	0	0	1	1	1	1	1	0	1	1	1	1	0	1	1	0	1	1	1	1	1	0	1	1	0	1	1	1	1	0	1	1	1	0	1	1	1	1	1	1	1	0
1	1	1	1	0	1	1	1	1	1	1	1	1	1	1	0	0	1	1	1	1	0	1	1	1	1	0	1	1	1	1	1	1	0	1	1	1	1	1	0	1	1	1	1	1	0	0	0	0	0
1	1	1	0	0	1	1	0	1	1	0	1	0	1	1	0	1	0	0	0	0	0	1	0	1	0	1	1	0	0	1	1	0	0	0	1	1	0	1	0	1	1	1	1	1	0	1	1	0	1
1	1	0	0	1	0	0	0	1	0	0	1	1	1	0	0	0	0	0	1	1	1	1	1	1	1	0	1	1	0	1	0	0	1	0	0	1	0	1	0	1	1	1	1	1	0	0	1	0	0
1	1	0	1	1	1	1	0	1	0	1	1	1	1	1	0	0	0	1	1	1	0	1	0	1	1	1	1	1	1	1	1	1	1	0	1	0	0	1	1	1	1	1	1	1	0	1	1	1	1
1	1	1	1	0	1	1	0	1	1	1	1	1	1	1	1	0	1	1	1	1	0	1	0	1	0	1	1	1	1	1	1	0	1	1	1	1	1	1	1	1	0	1	0	1	1	0	0	0	0
1	1	0	1	0	1	1	1	0	0	1	1	1	1	0	0	1	1	0	1	1	0	1	1	1	0	0	1	1	1	1	1	1	1	1	1	0	1	1	0	1	0	1	1	1	1	1	1	1	0
1	0	0	1	1	1	1	1	1	1	1	1	1	1	1	0	0	0	1	1	0	0	1	1	1	1	0	1	1	1	1	1	1	1	1	1	1	0	1	0	1	1	1	1	1	0	1	0	1	1
1	1	0	0	1	1	1	1	0	1	0	1	1	1	1	1	0	1	0	1	0	0	1	1	1	1	0	1	1	1	1	1	1	1	1	1	1	1	1	1	1	1	1	0	1	1	0	1	0	1
1	1	0	1	1	1	0	0	1	1	1	1	0	1	1	1	1	1	0	1	0	1	1	0	1	1	0	1	1	1	1	1	1	1	1	1	1	1	1	0	1	1	1	0	0	1	1	0	1	1
1	1	0	1	1	1	1	1	1	1	1	1	1	1	1	0	1	1	1	1	0	0	1	0	1	1	1	1	1	1	1	0	1	1	1	1	0	1	1	0	0	0	0	0	0	0	1	1	0	0
1	1	0	1	0	1	1	0	1	0	1	1	1	1	0	0	0	1	0	1	1	0	1	0	1	0	0	1	1	1	1	1	0	1	1	1	1	0	1	1	1	1	1	1	1	1	0	1	0	1
1	1	0	1	1	1	1	0	0	0	1	1	1	1	1	1	0	1	0	1	0	1	0	1	1	1	0	1	1	0	1	0	1	1	0	1	0	0	1	0	1	0	1	1	1	0	1	1	1	1
1	1	1	1	1	1	1	1	1	1	1	1	1	0	1	0	1	1	0	1	0	0	1	0	1	0	1	1	1	1	1	0	0	1	1	1	1	1	1	0	1	1	0	1	1	1	0	1	0	1
0	1	0	0	1	1	1	0	1	0	0	1	1	1	1	0	1	1	0	1	1	0	1	1	1	1	1	0	1	1	1	1	0	1	1	1	1	1	1	1	1	1	1	1	1	0	0	1	1	1
1	1	0	1	1	1	1	0	1	0	1	1	1	1	0	1	1	1	1	1	1	0	1	0	1	1	1	1	1	1	1	1	1	1	1	1	1	1	1	0	1	1	1	1	1	1	0	1	0	0
1	1	1	1	1	1	1	1	1	1	1	1	1	1	1	0	1	1	0	1	0	0	1	0	1	1	0	1	1	1	1	1	0	1	1	1	1	1	1	0	1	0	0	0	1	1	0	0	0	0
1	1	0	0	1	1	0	0	0	1	0	0	1	1	0	0	1	0	1	1	0	0	0	0	1	1	0	1	1	0	1	1	0	0	1	1	0	0	1	0	1	0	1	1	1	1	0	0	1	0
1	1	0	0	0	1	0	0	0	1	1	1	1	1	0	0	0	0	1	1	0	0	0	1	1	1	0	1	1	0	1	1	0	0	0	1	1	0	1	0	1	0	1	1	1	0	0	0	1	0
1	1	0	0	0	0	0	0	0	0	0	1	1	1	1	0	1	1	1	0	0	1	0	1	1	1	0	1	0	0	1	1	0	1	0	1	0	0	1	0	1	1	1	1	1	1	0	1	1	0
1	1	0	0	0	1	0	0	0	1	1	1	0	0	1	1	0	1	1	1	0	0	1	1	1	1	1	1	1	0	0	1	1	1	1	1	1	1	1	0	1	1	1	1	1	1	0	0	1	0
1	1	1	1	0	1	1	0	0	1	1	1	1	1	1	1	0	0	0	1	0	0	0	1	1	1	0	1	1	0	1	0	0	1	1	1	1	0	1	0	1	1	1	1	1	1	1	0	0	0
1	1	0	0	0	1	0	0	1	1	0	1	1	1	1	0	1	0	1	1	0	0	0	0	1	1	0	1	1	0	0	1	0	0	0	0	1	1	1	0	1	1	1	1	1	1	1	1	1	0
1	1	0	0	1	0	0	0	1	0	0	1	1	1	1	0	1	0	1	1	1	0	0	1	1	0	0	1	1	0	0	1	0	1	1	1	1	0	1	0	1	0	1	1	1	0	0	0	0	0
1	1	0	1	1	0	1	0	0	1	0	1	1	1	1	1	0	1	1	1	0	0	0	0	1	1	0	1	1	0	1	1	1	1	1	1	0	0	1	0	0	1	1	0	1	1	0	0	1	0
1	1	0	0	1	0	0	0	0	0	0	1	1	1	1	0	1	0	0	1	1	0	0	0	0	1	0	1	1	0	1	1	0	0	1	0	1	1	0	1	1	1	1	0	1	0	0	0	1	0
1	1	1	0	1	1	1	0	0	1	0	1	1	1	0	0	0	0	1	1	0	1	1	1	1	0	0	1	1	0	0	1	0	0	0	1	0	1	1	0	1	0	1	0	1	1	1	0	1	0
1	1	0	0	1	1	0	0	1	1	1	1	1	1	0	1	1	1	1	1	1	0	0	0	1	1	0	1	1	0	1	1	0	1	1	0	1	0	0	0	1	1	1	1	1	0	0	0	1	1
1	1	0	1	1	0	1	1	0	1	1	1	1	1	1	0	1	1	1	0	0	0	1	1	1	0	0	1	1	0	1	1	1	1	1	1	1	1	1	0	1	1	1	0	1	0	0	1	1	1
1	1	1	1	0	0	0	0	1	0	1	1	1	1	1	0	1	0	1	1	1	0	0	0	1	0	0	0	1	1	0	1	0	1	0	1	1	0	1	0	1	1	1	0	1	0	0	1	1	1
1	1	0	1	1	1	0	0	1	0	0	1	1	1	1	0	0	0	1	1	1	0	0	0	1	1	0	1	1	0	1	1	1	1	1	1	1	1	1	0	1	1	1	1	1	0	1	1	1	0
1	1	1	1	1	1	1	1	0	0	0	1	1	1	0	0	1	1	1	1	1	0	1	1	1	1	1	1	1	0	0	1	1	1	1	1	1	1	1	0	1	1	0	1	1	1	1	1	1	1
1	1	0	1	1	1	0	0	0	0	1	1	0	1	0	0	1	0	1	1	0	0	0	1	1	1	0	1	1	1	1	1	1	0	1	1	1	1	1	0	1	0	0	0	1	0	0	1	0	0
1	1	0	1	1	1	1	1	1	1	1	1	1	1	0	1	1	1	1	1	1	1	1	1	1	1	1	1	1	1	1	1	1	1	1	1	1	0	1	0	1	1	1	1	1	1	0	0	1	0
1	1	0	1	1	1	1	0	0	0	0	1	1	1	1	0	1	0	1	1	1	0	0	1	1	1	1	1	1	0	0	1	0	0	1	1	1	0	1	0	1	0	1	1	1	1	0	1	0	1
1	1	0	0	1	1	1	0	1	1	1	0	1	1	0	1	0	0	1	1	1	1	0	1	1	0	0	1	1	1	0	1	0	1	1	0	1	0	0	0	1	1	1	1	1	0	0	0	0	0
1	1	0	0	0	0	0	1	1	1	0	1	1	1	1	1	0	1	1	1	1	1	0	0	1	0	0	0	1	0	1	1	0	0	1	1	1	0	1	0	1	0	1	0	1	1	0	1	0	0
1	1	1	1	1	1	0	1	1	1	1	1	1	1	1	1	1	0	1	1	1	0	1	0	1	1	1	1	1	1	0	1	1	1	1	1	1	1	1	0	1	1	1	0	1	1	1	1	0	0
1	1	1	1	1	1	1	1	1	1	1	1	1	1	1	1	1	1	1	1	1	0	1	1	1	1	1	1	1	1	1	1	1	1	1	1	1	0	0	0	1	1	1	1	1	1	1	1	1	1
1	1	0	1	1	0	0	0	1	1	1	1	1	1	1	0	0	0	1	1	1	0	1	0	1	0	0	1	1	0	1	1	1	1	1	1	1	0	1	0	1	0	1	0	1	1	0	0	0	1
1	1	0	1	1	1	1	0	0	1	1	1	1	1	1	0	1	1	1	0	0	1	1	0	1	1	1	1	1	1	1	1	1	1	1	1	1	1	1	0	1	1	0	1	1	1	0	1	0	1
1	1	0	0	1	1	0	0	1	1	1	0	1	1	1	0	1	0	1	1	1	0	0	1	1	0	0	1	1	0	0	1	1	1	0	0	1	0	1	0	1	0	0	1	1	0	0	0	1	0
1	1	0	1	0	1	1	0	0	0	1	1	1	1	1	0	1	1	1	1	1	1	1	0	1	1	1	1	1	1	1	1	0	1	1	1	0	1	1	0	1	1	1	1	0	1	0	0	0	0
1	0	0	1	0	1	0	0	0	1	0	1	1	1	0	1	0	1	1	1	0	1	0	1	1	1	1	1	1	0	0	1	0	1	1	1	1	0	1	1	1	0	0	1	1	0	1	0	0	0
1	1	1	0	1	1	0	1	1	1	1	1	1	1	0	1	0	0	1	1	1	0	0	1	1	1	0	1	1	0	1	1	0	1	1	1	1	1	1	0	1	1	1	1	1	1	1	1	1	1
1	1	0	1	1	1	0	0	0	0	1	1	1	1	0	0	0	0	1	1	0	0	0	0	1	0	0	1	1	1	1	1	0	1	0	0	1	0	1	0	1	0	1	0	1	1	0	1	1	0
1	1	0	1	1	1	0	0	0	0	1	1	1	1	1	0	1	1	1	1	1	1	1	1	1	0	1	1	1	1	0	1	1	1	1	1	1	0	1	0	1	1	1	1	1	0	0	1	1	1
1	1	0	1	1	1	1	0	1	0	1	1	1	1	0	1	1	1	1	1	0	1	1	0	1	1	1	1	1	1	1	1	1	1	1	1	1	1	1	0	1	0	1	0	1	1	1	0	0	1
1	0	0	0	1	1	0	0	0	0	1	1	1	1	1	0	1	0	1	1	0	0	1	0	1	1	1	1	1	0	1	1	1	1	0	1	1	1	1	0	1	0	1	1	1	0	0	0	1	0
1	1	1	1	1	1	1	0	1	0	1	1	1	1	1	0	0	0	0	1	1	0	1	1	1	1	1	1	1	1	1	1	0	1	1	1	1	1	1	0	1	0	1	1	1	0	0	0	1	0
1	1	0	1	1	1	1	1	0	0	1	1	1	1	0	0	0	1	1	1	1	0	1	0	1	0	1	1	1	0	1	1	1	1	1	1	1	1	1	1	1	0	1	1	1	0	0	1	1	1
0	1	0	0	0	1	1	1	0	1	1	1	1	1	0	0	0	0	1	1	1	0	1	0	1	0	0	1	1	0	0	1	0	0	1	1	1	0	0	0	1	1	1	1	1	0	0	1	1	0
1	1	0	1	1	1	1	0	1	1	1	1	1	0	1	0	1	1	1	1	1	0	1	0	1	0	1	1	1	1	1	1	1	1	1	1	1	1	1	0	1	1	1	0	1	1	1	0	1	1
1	1	0	1	1	1	0	0	1	1	1	1	1	1	0	0	0	1	1	1	1	0	0	1	1	1	0	1	1	0	1	0	1	1	1	1	1	1	1	0	1	0	1	1	1	1	1	0	1	0
1	1	0	1	1	1	1	1	0	0	1	1	1	1	1	1	1	1	1	1	0	0	1	0	1	1	0	1	1	1	1	1	1	1	0	1	1	0	1	0	1	0	1	1	1	0	0	0	0	1
1	1	0	1	1	1	0	0	0	1	1	1	1	1	1	0	1	1	1	1	0	1	1	0	1	1	1	1	1	0	1	1	1	1	0	1	1	0	1	0	1	0	1	1	1	1	0	0	1	0
1	1	0	0	0	1	1	1	0	1	0	0	1	1	0	1	0	0	1	1	1	0	0	1	1	1	0	1	1	0	0	1	0	1	1	1	1	1	1	0	1	1	1	0	1	1	0	1	0	0
0	1	0	1	1	1	0	1	1	1	1	1	1	1	0	0	1	0	1	1	0	0	0	0	1	1	1	1	1	1	1	1	1	0	1	1	1	1	1	1	1	1	1	1	1	1	1	1	1	0
1	1	0	1	1	1	0	0	1	1	1	1	1	1	0	0	1	1	1	1	0	0	1	0	1	1	0	1	1	1	1	1	1	1	1	1	1	1	1	0	1	0	1	1	1	0	0	0	1	1
1	1	0	1	1	1	0	0	1	1	1	1	1	1	0	0	0	1	1	1	0	0	1	1	1	0	0	1	1	0	1	1	1	1	0	1	0	1	1	0	1	1	1	1	0	1	0	1	1	1
1	1	0	1	1	1	0	0	0	1	1	1	1	1	1	0	0	0	1	0	0	0	1	1	1	0	1	1	1	0	0	1	1	1	1	1	1	0	1	0	1	1	1	0	1	1	1	1	1	1
1	1	0	0	1	1	0	1	1	0	1	1	1	1	1	0	0	0	1	1	0	0	0	1	1	1	1	1	1	0	1	1	0	1	0	1	1	1	0	0	1	1	1	1	1	0	1	0	0	0
1	1	0	0	1	0	0	0	1	1	0	1	1	1	0	0	0	0	1	1	0	0	0	0	1	1	0	1	0	0	0	1	0	1	0	1	1	0	0	0	1	1	1	1	1	0	0	1	0	1
1	1	0	1	0	1	1	0	0	0	1	1	1	1	1	0	1	1	1	1	0	1	0	1	0	0	0	1	1	0	1	1	0	1	1	1	0	0	1	1	1	1	1	1	0	1	0	0	1	1
1	1	0	1	1	1	0	0	0	1	1	1	1	1	0	1	1	1	1	1	1	0	1	0	1	1	0	1	1	1	1	1	1	1	1	1	1	1	1	0	1	1	1	1	1	1	0	1	1	1
1	1	0	1	1	1	1	1	0	1	1	1	1	1	1	1	1	0	1	1	1	1	1	1	1	1	1	1	1	1	1	1	0	1	1	1	1	1	1	0	1	1	1	1	1	1	1	1	1	0
1	1	0	1	1	1	1	0	1	0	1	1	1	1	0	1	1	1	1	1	1	0	1	0	1	1	1	1	1	1	1	1	1	1	1	1	1	1	1	0	1	0	1	0	1	1	1	1	1	1
1	1	0	1	1	1	1	0	0	1	1	1	1	1	1	0	1	1	1	1	1	0	1	0	1	1	0	0	1	0	0	1	0	1	1	1	1	1	1	0	1	1	1	1	1	0	0	1	1	0
1	1	0	1	1	1	1	0	0	1	1	1	1	1	1	1	1	0	0	1	0	0	0	0	1	1	0	1	1	1	1	1	1	1	1	1	1	1	1	0	1	1	1	0	1	1	0	0	1	1
[truncated: 4,586 more rows]
[truncated: 215 more columns]
