# Supplementary material for: Feasibility of applying computerized adaptive testing to the Clinical Medical Science Comprehensive Examination in Korea: a psychometric study
Source: J Educ Eval Health Prof. 2025 Oct 1;22:29. doi: 10.3352/jeehp.2025.22.29 (PMC12976739; doi:10.3352/jeehp.2025.22.29)
Supplement: Supplementary file 1 [file jeehp-22-29-dataset1.zip › 19_1.csv]

A68350	A68644	A68352	A67876	A68658	A67564	A68660	A67824	A68004	A67588	A68020	A67853	A68435	A68357	A67606	A67869	A68695	A67875	A67596	A62674	A68409	A67638	A67527	A68728	A67694	A68500	A67346	A68107	A67651	A68187	A67545	A68068	A68619	A67653	A67399	A68016	A67459	A68471	A68834	A68337	A68055	A68304	A67330	A67332	A68092	A67904	A68051	A68081	A67902	A67778
1	0	1	1	1	1	0	0	0	0	1	0	0	1	1	1	0	0	0	1	1	1	0	1	0	1	1	1	1	0	1	1	1	1	1	1	1	1	0	1	1	1	0	0	1	1	0	0	1	1
1	1	1	1	0	0	0	1	0	0	0	1	0	0	1	1	1	0	1	0	0	1	1	1	0	1	0	0	0	1	1	1	0	0	1	1	0	0	1	0	1	1	0	0	1	1	0	0	0	1
0	0	0	1	0	1	0	0	1	0	0	0	0	0	1	1	0	0	0	0	1	1	0	1	1	1	0	0	0	1	0	0	0	0	1	1	1	1	0	0	1	1	0	1	1	1	0	0	0	1
0	0	0	0	0	1	0	0	0	0	1	1	1	0	1	1	0	0	0	0	1	1	0	1	1	1	0	0	0	1	1	0	0	1	1	1	0	1	1	0	1	1	0	1	1	1	0	0	1	0
1	0	1	0	0	1	0	0	0	1	0	0	0	0	0	1	0	0	0	1	1	1	0	0	1	1	0	1	0	1	0	0	0	1	1	0	0	1	1	0	1	0	0	0	0	1	0	1	0	1
0	1	1	0	0	1	0	0	0	0	0	1	0	0	0	1	0	0	0	1	0	1	0	1	1	1	0	0	0	0	1	0	0	0	1	0	1	1	0	0	1	1	0	0	0	0	0	0	1	1
0	1	1	0	1	1	0	0	0	0	0	0	0	0	0	1	0	0	0	1	0	1	0	0	1	1	0	0	0	1	1	0	0	0	0	1	0	1	1	0	1	1	0	0	1	0	0	0	1	1
1	1	1	1	0	1	0	1	1	1	1	1	0	0	1	1	1	0	0	1	1	1	1	1	1	0	0	1	0	0	0	1	0	0	1	1	0	1	1	1	1	0	0	1	1	1	0	0	1	1
0	1	1	1	0	1	0	0	0	1	0	0	1	0	0	1	1	1	0	1	1	1	0	1	1	1	0	0	1	1	1	1	1	0	0	1	0	0	1	0	1	1	1	1	1	1	1	0	0	0
1	0	0	1	1	1	0	0	0	0	1	1	1	0	0	1	1	0	0	1	1	1	1	1	0	1	0	1	1	1	1	1	1	1	0	1	1	1	0	1	1	1	0	1	1	1	0	0	1	0
0	1	1	0	0	0	0	1	0	0	0	0	1	0	0	1	0	0	0	0	1	1	0	1	1	1	0	1	1	0	1	1	1	1	0	1	0	1	1	0	1	1	1	0	0	1	1	0	1	1
0	1	0	0	1	1	0	0	0	0	1	0	0	0	0	0	0	0	0	1	1	1	0	0	1	1	0	1	1	0	1	0	0	0	0	1	0	1	1	0	1	1	1	0	0	1	1	0	0	1
0	1	1	1	1	1	0	1	0	1	1	0	1	1	1	1	0	1	0	1	0	1	1	1	1	1	1	0	1	1	1	1	1	1	1	1	1	1	1	1	0	1	1	0	1	1	0	1	0	1
0	1	1	0	1	1	0	1	0	1	0	0	1	0	1	1	0	0	0	0	1	1	1	0	0	0	0	0	1	1	1	1	0	1	0	1	0	1	0	1	1	1	0	0	0	1	1	0	0	0
0	1	1	1	1	1	0	1	0	1	0	0	0	0	0	1	0	1	1	1	1	1	0	1	1	1	0	0	1	1	1	1	0	0	0	1	0	1	1	1	0	1	1	0	1	0	0	0	1	0
1	0	1	0	1	1	0	1	1	0	0	1	1	0	1	1	0	0	1	1	1	1	0	1	1	1	1	0	1	1	1	0	1	1	0	1	1	1	1	1	0	1	0	1	1	1	0	0	0	1
1	0	0	1	1	1	1	1	0	1	0	1	1	0	0	1	0	0	1	0	1	1	0	1	1	1	0	1	1	1	1	1	1	1	1	1	1	0	1	0	1	1	1	0	1	1	0	1	0	1
1	1	1	1	0	1	1	1	0	1	1	1	1	1	0	1	0	1	0	0	1	1	0	1	0	1	0	1	1	1	1	0	0	1	0	1	1	1	1	0	1	1	1	0	0	1	0	0	0	1
1	0	1	1	0	1	0	1	0	0	0	0	1	0	0	1	0	1	1	1	1	1	0	1	1	1	0	0	0	0	1	0	1	0	1	1	0	1	1	0	1	1	0	0	1	1	1	0	0	1
1	1	1	1	1	1	0	1	0	0	0	1	1	0	0	1	0	0	1	1	0	1	0	1	0	0	1	1	0	1	1	0	1	1	0	1	1	1	0	0	1	1	1	1	1	1	0	1	1	1
1	1	0	1	1	1	0	1	0	1	0	0	0	1	1	1	0	0	1	0	0	1	0	1	1	1	0	0	1	1	1	1	0	0	0	1	0	0	1	0	1	1	1	0	0	1	0	0	0	0
1	1	0	1	1	1	0	1	0	1	0	1	0	0	1	1	0	0	1	1	1	1	1	1	1	1	0	1	1	1	1	0	1	0	0	1	1	1	1	0	1	1	1	0	0	1	0	0	1	1
1	0	0	1	0	0	0	1	0	0	0	0	1	0	0	1	1	0	0	0	0	1	0	1	1	0	0	0	0	1	0	0	1	1	0	1	1	1	1	0	1	1	0	0	1	1	1	0	1	1
1	0	0	1	0	0	0	0	1	0	0	1	1	0	0	1	0	0	1	0	0	1	0	1	1	1	0	0	0	1	1	0	0	0	0	1	0	1	1	1	1	1	1	0	1	1	0	0	1	1
0	1	1	1	1	1	0	0	0	0	0	0	0	1	1	1	0	1	1	1	0	1	1	1	0	1	1	0	0	1	0	1	1	1	0	1	0	1	1	0	1	1	1	0	1	1	0	1	0	0
1	0	0	0	1	0	0	0	1	0	0	0	0	1	0	1	0	0	0	1	1	1	0	0	1	1	0	0	0	1	0	0	1	1	0	0	0	0	1	1	1	1	1	0	1	1	0	1	0	1
1	0	1	0	1	0	0	0	1	0	0	0	0	1	1	1	0	0	0	1	1	1	0	0	1	1	0	1	0	0	1	1	0	0	1	1	0	0	1	1	1	1	0	1	1	1	0	0	0	1
1	0	0	0	0	0	0	0	1	0	0	0	1	0	0	1	0	0	0	1	0	1	0	0	1	1	0	1	0	1	0	0	0	0	0	1	1	1	1	0	1	1	1	0	1	1	0	0	1	1
1	1	1	0	0	1	0	1	0	0	0	0	1	0	0	1	0	0	0	0	0	1	0	1	1	0	0	0	1	1	0	0	0	0	0	1	0	0	1	1	1	1	1	1	1	1	1	0	0	1
0	1	1	0	1	0	0	0	0	1	0	1	1	1	1	1	0	0	0	0	0	1	1	1	1	1	0	0	1	1	1	1	1	0	1	1	0	1	1	1	1	1	1	1	1	1	1	0	0	1
1	1	1	0	1	1	0	1	0	0	1	1	0	1	0	1	0	0	1	0	1	1	1	1	1	1	0	1	1	1	1	1	0	1	0	1	1	1	0	0	1	1	1	1	1	1	1	0	1	1
1	1	1	1	1	1	0	0	0	0	0	0	1	0	0	1	0	0	1	0	1	1	0	1	1	1	0	0	0	1	0	1	1	0	1	1	0	1	1	1	1	1	0	1	1	0	0	0	1	1
0	1	1	1	0	1	0	0	0	1	0	0	1	0	0	1	0	0	1	0	1	1	0	0	1	1	0	0	1	1	1	0	1	0	0	1	0	1	0	1	1	1	1	1	1	1	1	0	0	1
1	0	1	0	0	0	0	1	0	0	0	1	1	0	0	1	0	0	0	1	0	1	0	0	1	0	0	0	0	1	0	1	0	0	0	1	0	1	1	0	1	1	0	1	1	1	0	0	0	1
1	1	0	0	0	1	0	0	0	0	1	0	1	0	1	1	1	0	0	1	1	0	0	0	0	1	0	1	1	0	1	1	1	1	0	1	1	1	1	1	1	1	1	1	1	1	1	0	0	1
1	1	0	0	0	1	0	1	0	1	0	1	1	0	0	1	0	0	1	0	0	1	1	1	1	1	0	0	1	1	1	0	1	1	0	1	0	1	1	1	1	1	1	0	1	1	0	1	1	1
1	0	0	0	0	0	0	1	0	1	0	0	1	0	0	1	0	0	1	1	0	1	0	1	1	1	0	1	0	0	1	0	0	0	0	1	1	1	0	0	1	1	1	0	0	1	1	0	1	1
0	1	0	1	1	0	0	1	0	0	1	0	1	1	1	1	0	1	0	1	0	1	0	1	1	1	0	1	1	1	0	0	1	1	0	1	0	1	1	0	1	1	1	0	1	1	0	0	1	1
0	1	1	1	0	0	0	1	0	0	0	0	1	1	0	1	0	0	1	1	1	1	0	1	0	1	0	1	0	1	0	0	1	0	0	0	0	1	1	1	1	1	0	1	1	0	0	0	1	1
1	1	0	0	1	0	0	0	0	0	0	1	1	0	0	1	0	0	1	1	1	1	1	1	1	1	0	0	0	1	1	1	0	0	0	1	0	1	1	1	1	1	1	0	1	1	0	0	1	1
0	0	1	0	1	0	1	0	0	1	0	0	0	0	0	1	0	0	0	0	1	1	1	1	1	1	0	1	0	1	1	0	0	0	1	1	0	1	1	0	1	1	0	0	1	1	0	0	1	0
1	1	1	0	1	0	0	0	0	1	1	0	1	0	0	1	1	0	0	0	0	1	0	1	0	1	0	0	0	0	1	1	0	0	0	1	0	1	1	1	1	1	0	0	1	1	1	0	1	1
0	1	1	0	0	0	1	0	0	0	0	0	0	0	0	1	0	0	0	0	1	1	0	1	1	1	0	0	1	0	1	1	1	0	1	1	0	1	0	1	1	1	0	0	1	1	1	0	0	1
1	1	1	0	0	1	0	1	0	0	0	0	1	0	0	1	0	0	0	0	1	1	0	1	1	1	0	0	0	1	1	0	1	0	0	1	1	1	1	1	1	1	1	0	1	1	1	0	1	1
1	1	1	0	1	1	0	0	0	1	0	1	0	0	1	1	0	1	0	1	1	0	0	0	1	1	0	1	0	1	1	1	1	0	0	1	0	1	0	1	1	1	0	1	1	1	1	1	0	0
0	1	0	1	0	1	0	0	0	0	0	0	1	1	0	1	0	1	1	1	1	1	0	1	1	1	1	0	0	0	1	0	0	0	0	1	0	0	1	0	1	1	1	0	1	1	1	1	1	1
0	1	1	1	1	0	1	1	0	1	0	1	1	0	1	1	1	1	1	0	0	1	0	1	0	1	1	1	1	0	1	1	1	1	1	1	1	1	1	1	1	0	0	1	1	0	0	0	1	1
0	1	1	1	0	1	1	1	0	1	0	0	1	0	1	1	0	1	0	1	1	1	1	1	0	1	1	1	0	1	1	1	1	1	1	1	1	1	1	1	1	1	1	1	1	1	0	1	1	1
0	0	1	0	1	1	1	0	0	1	0	0	1	1	1	1	0	1	1	1	1	1	0	1	0	1	0	1	1	1	1	0	1	1	1	1	0	0	1	1	1	1	1	0	1	1	0	1	0	1
1	1	1	1	0	1	1	0	0	0	1	1	0	1	1	1	1	1	1	1	0	0	1	0	1	1	0	1	0	1	0	0	1	1	1	1	0	1	1	1	1	1	1	0	1	1	0	1	1	1
0	1	0	0	0	1	1	0	1	1	1	0	0	1	1	1	0	0	1	1	0	0	0	1	0	1	1	0	0	0	1	1	1	0	0	1	0	0	1	0	1	1	0	0	0	1	1	0	0	1
0	1	1	0	0	1	0	0	0	0	0	1	0	0	0	0	0	0	0	1	0	1	0	1	0	1	0	1	1	1	1	0	1	1	0	1	1	0	1	1	1	1	0	0	1	1	0	1	0	1
1	1	1	1	0	1	0	0	0	0	0	1	1	0	1	1	1	0	1	1	0	1	1	1	1	1	0	0	0	1	1	1	0	0	0	1	0	1	1	1	1	1	0	0	1	1	1	0	0	1
0	0	0	1	1	1	1	0	1	1	0	0	0	1	1	1	0	0	0	1	0	1	1	1	0	1	1	1	0	1	1	1	1	1	0	1	0	0	1	1	1	1	1	1	0	1	0	0	0	0
1	0	1	0	0	1	0	0	0	0	1	0	0	0	0	1	0	0	0	1	1	1	0	0	0	0	1	1	0	0	1	0	0	1	0	1	1	1	0	0	1	1	1	0	1	1	0	0	1	1
1	1	1	1	0	0	1	1	0	1	0	1	0	0	1	1	0	1	1	1	1	1	1	0	1	1	1	1	1	1	1	1	1	1	1	1	1	1	1	1	1	1	1	0	0	1	0	1	1	1
1	0	1	1	0	1	0	0	1	1	0	1	1	1	0	1	1	0	0	1	0	1	1	1	1	1	0	1	0	1	1	1	0	1	1	1	0	0	1	0	1	1	1	0	1	1	0	0	1	1
0	0	1	1	0	1	1	1	1	1	0	1	1	1	0	1	0	1	1	1	1	0	1	1	1	1	0	1	0	1	1	0	1	1	0	1	1	1	1	1	1	1	1	1	1	1	0	1	0	1
1	0	1	0	0	1	0	1	1	1	1	1	1	1	1	1	0	0	0	1	0	1	0	1	1	1	1	0	0	0	0	0	0	1	1	1	0	1	1	1	1	1	1	0	0	0	0	0	0	0
1	0	1	0	0	1	0	0	0	0	0	0	1	1	1	1	0	0	0	1	0	0	0	0	0	1	0	1	0	1	1	0	0	1	0	1	0	1	1	0	1	1	0	0	1	1	0	1	0	0
0	1	1	0	0	1	1	1	0	0	0	0	0	0	0	1	0	1	1	0	1	1	0	1	0	1	0	1	0	1	1	1	1	1	1	1	0	1	1	1	1	1	1	0	1	1	0	1	0	1
1	0	1	1	1	1	1	0	0	1	0	1	0	1	1	1	1	1	1	1	1	1	1	1	0	1	0	0	1	1	0	1	1	1	1	1	1	1	1	1	1	1	0	1	1	1	0	1	0	1
1	1	1	0	0	1	1	1	0	1	0	0	1	0	1	1	0	0	1	1	1	1	1	1	0	1	1	0	1	1	1	0	0	1	0	1	0	0	1	1	1	1	0	1	0	1	1	0	1	1
1	1	1	1	0	0	1	0	1	0	0	1	1	0	1	1	0	0	0	1	1	1	0	0	1	1	1	1	0	1	0	1	0	1	1	1	0	0	1	1	0	1	0	0	1	1	1	1	1	1
1	0	1	0	1	1	0	0	0	1	0	1	0	1	0	1	1	0	1	1	1	0	0	1	0	1	1	1	0	1	0	0	0	0	1	1	1	1	1	1	1	1	0	0	1	1	0	1	1	1
0	1	1	1	0	1	0	0	0	1	0	0	0	0	1	1	0	1	1	1	0	1	1	1	0	0	1	0	1	1	1	0	1	0	1	1	1	1	1	0	1	1	0	1	1	1	0	1	1	1
1	0	1	1	0	1	0	0	0	0	0	0	1	0	0	1	0	1	1	1	1	1	0	0	0	1	1	1	1	1	1	0	0	0	1	1	0	0	1	0	1	1	1	0	0	0	0	0	0	1
1	0	1	0	1	1	0	0	0	0	0	1	1	0	1	1	0	1	1	1	1	1	0	1	1	0	0	0	1	1	0	1	0	0	0	1	1	1	1	1	0	1	0	1	0	1	0	1	0	1
0	0	0	1	0	1	1	0	1	1	1	0	0	1	0	0	0	0	1	0	1	1	1	1	1	1	0	0	1	1	1	0	1	0	0	1	0	0	1	1	1	0	0	0	0	0	0	0	0	0
0	1	1	1	0	0	0	1	1	1	1	0	1	1	1	1	0	0	1	0	0	1	0	1	0	0	1	1	1	1	1	1	0	0	0	1	1	1	1	0	1	1	1	0	1	1	0	1	0	1
1	1	1	0	1	1	1	0	0	1	0	1	1	1	1	1	1	1	1	1	1	0	1	1	1	1	1	0	1	1	1	1	1	0	1	1	1	1	1	1	1	0	1	0	0	0	0	0	0	0
0	1	1	1	0	1	0	1	0	1	1	1	1	1	1	1	0	0	1	1	0	1	1	1	1	1	0	0	1	1	1	0	1	1	1	1	0	1	1	0	1	1	1	1	1	1	0	0	0	1
0	0	1	1	0	1	0	1	0	1	0	0	1	0	0	1	1	0	1	1	1	1	1	1	0	1	0	1	0	1	1	0	0	1	0	1	0	0	1	1	1	1	0	0	1	1	0	1	0	1
0	0	1	1	0	0	0	0	0	1	0	1	1	0	1	1	0	1	1	1	0	1	1	1	1	1	0	1	1	1	1	0	1	1	1	1	1	1	1	0	1	1	0	0	0	1	0	1	1	1
1	1	1	1	1	1	0	1	0	1	0	0	1	1	1	1	0	1	1	1	0	1	1	1	0	1	1	0	1	1	1	0	1	1	0	1	1	0	1	0	1	1	0	0	1	1	0	1	1	0
1	0	1	1	0	1	1	1	0	1	1	1	1	0	1	1	0	1	1	0	1	1	1	1	1	1	1	0	1	1	1	1	1	1	1	1	1	1	1	1	1	1	1	0	1	1	0	0	1	1
1	1	1	1	1	1	0	1	0	1	0	1	1	1	0	1	0	1	1	0	0	1	1	1	1	1	1	1	1	1	1	0	1	1	1	1	1	0	1	1	1	1	1	0	1	1	0	1	1	0
0	0	1	1	1	1	1	0	0	1	0	0	1	1	0	1	0	0	1	1	0	1	1	1	1	0	1	0	1	1	1	0	0	1	1	1	1	1	0	1	1	1	0	0	1	0	0	1	1	1
0	1	1	0	0	0	1	0	1	1	0	0	1	1	1	1	0	1	1	0	0	0	1	1	1	1	0	0	1	1	1	1	1	0	0	1	1	1	1	1	0	1	1	1	1	1	0	1	0	1
0	1	1	1	0	0	1	1	1	1	0	1	1	1	1	1	1	1	1	0	0	1	1	1	1	0	0	0	1	1	1	1	1	1	0	1	0	0	1	1	1	1	1	1	1	1	0	0	1	0
0	1	0	1	1	1	1	1	0	1	0	0	1	1	0	1	0	1	1	1	0	1	0	1	0	1	1	1	1	0	1	1	1	1	1	1	0	0	1	1	0	1	1	0	0	0	1	1	1	1
0	1	0	1	1	1	0	1	0	1	1	0	1	1	1	1	1	1	1	1	1	1	0	1	1	1	1	1	1	1	1	0	1	1	0	1	0	1	1	0	1	1	1	0	1	1	0	0	0	1
0	0	1	0	0	1	0	0	0	1	0	1	0	0	0	1	0	1	0	1	0	1	0	1	1	1	0	1	1	1	1	0	1	0	1	1	1	1	1	1	0	1	1	0	1	1	0	1	1	1
1	0	1	1	0	1	1	1	0	1	0	1	0	0	1	1	0	1	1	1	1	1	0	1	0	1	1	0	1	1	1	0	1	0	1	1	0	1	1	1	1	1	0	0	1	1	0	1	1	1
0	1	1	1	1	1	0	1	0	1	0	0	1	1	1	1	0	0	1	0	0	0	1	1	0	1	1	1	1	1	1	0	1	0	0	1	1	1	0	1	0	1	1	0	1	1	0	1	0	0
0	0	1	0	0	1	0	0	0	0	0	0	0	1	1	1	0	0	0	1	0	0	1	1	1	1	0	0	0	1	1	0	0	0	0	1	0	1	1	0	1	1	1	0	1	1	0	0	1	0
0	1	1	1	1	1	0	1	1	1	0	0	1	0	1	1	1	1	0	1	0	1	1	1	0	1	0	0	1	1	1	0	1	1	1	1	1	0	1	1	0	1	0	0	1	0	0	0	1	0
0	1	1	0	1	1	1	0	0	1	0	0	1	1	0	1	0	0	1	0	0	1	1	1	0	1	1	0	0	1	0	0	1	1	1	0	1	1	1	1	1	1	0	0	1	0	0	0	0	1
0	1	1	1	0	0	1	1	0	0	1	0	0	0	0	1	1	1	0	1	0	0	1	1	1	1	1	0	1	1	1	0	1	1	0	1	1	1	1	1	1	1	0	0	1	1	0	0	0	0
0	0	1	1	0	0	0	0	0	1	0	0	0	0	0	1	0	0	1	1	1	1	1	1	1	1	1	1	0	1	1	0	1	0	0	1	0	0	1	1	1	1	1	0	1	1	0	1	0	0
0	1	1	1	0	0	0	0	0	1	1	0	0	1	1	1	0	0	1	1	1	1	1	1	1	0	0	0	0	1	0	1	0	0	0	1	0	1	1	1	1	1	1	0	1	1	1	1	1	1
0	1	1	1	1	1	1	1	0	1	0	0	1	1	0	1	1	1	1	1	0	1	0	1	0	0	0	0	0	1	1	1	0	1	0	1	1	1	1	0	1	1	0	0	1	1	1	0	0	1
1	1	1	1	1	1	0	1	1	1	0	1	0	1	1	1	0	1	1	1	1	1	1	1	1	0	0	1	0	1	1	0	1	1	1	1	0	1	1	0	1	1	0	0	1	1	1	0	0	1
0	0	0	0	0	1	1	0	0	1	0	0	1	0	0	1	1	1	1	0	0	1	0	1	1	1	1	1	0	1	1	0	1	0	0	1	0	0	1	0	1	1	1	1	1	1	0	0	1	1
1	1	1	0	0	1	0	1	1	0	0	0	0	0	1	1	0	0	0	1	1	1	1	0	1	1	0	0	0	0	1	1	1	0	0	1	0	1	1	1	1	0	0	1	1	1	0	0	1	1
1	1	1	1	1	1	1	1	0	1	0	1	1	0	1	1	1	1	1	1	1	1	1	1	1	1	1	1	1	1	1	1	1	1	1	1	1	0	1	1	1	0	1	0	1	1	0	1	1	1
0	1	0	0	0	1	0	0	1	0	0	1	1	0	1	1	0	0	0	1	0	0	1	1	0	1	0	0	1	1	1	1	0	0	1	1	1	1	1	0	1	1	0	1	1	0	0	1	0	0
0	1	1	0	0	1	0	1	1	1	0	0	1	0	1	1	0	1	1	1	0	0	1	1	0	1	0	1	1	1	1	1	0	0	1	1	0	1	1	0	0	0	0	0	0	1	1	0	1	1
1	1	1	1	1	1	0	1	1	0	1	0	1	0	1	1	0	1	1	1	1	1	1	1	1	1	1	1	1	1	1	1	1	1	1	1	0	1	1	1	1	1	1	1	1	1	0	0	1	1
1	1	1	1	0	0	1	0	1	1	0	1	1	1	1	1	0	1	1	0	1	1	1	1	0	1	1	0	1	1	1	1	1	1	1	1	1	1	1	1	1	1	1	1	1	1	1	0	0	1
0	1	1	1	1	0	0	1	1	1	0	1	1	1	0	1	1	1	1	1	0	0	0	1	0	1	0	0	0	1	1	1	1	0	0	1	0	1	0	1	1	1	0	0	1	1	0	0	1	1
1	0	1	1	1	1	1	0	0	0	0	1	1	0	1	1	0	0	1	0	0	1	1	1	0	1	0	1	1	0	1	0	1	1	1	1	1	1	1	1	1	0	0	1	1	1	0	0	0	0
1	1	1	1	1	1	0	1	0	1	0	0	1	1	0	1	0	1	1	1	1	1	1	1	0	1	0	0	1	1	1	1	0	1	1	1	0	1	1	0	1	1	1	0	1	0	0	0	0	0
1	0	1	1	1	0	0	0	0	1	1	0	1	1	1	1	0	1	1	1	0	1	0	1	1	1	0	1	0	1	1	0	1	0	1	1	0	1	1	0	1	0	1	0	0	1	0	1	0	0
1	0	1	0	0	1	0	1	1	0	1	0	1	0	1	1	1	0	1	1	1	1	0	1	1	1	0	1	0	1	1	0	0	0	1	1	0	1	1	1	1	1	0	0	1	1	0	1	1	1
1	1	1	0	0	0	0	0	1	1	0	0	1	0	1	1	0	1	1	1	0	1	1	1	0	1	1	0	1	1	1	0	1	1	1	1	1	1	1	0	1	1	1	0	1	1	0	0	0	1
1	1	1	1	1	1	0	0	1	1	0	0	1	0	0	1	0	1	0	1	0	1	1	1	0	1	0	0	1	1	1	1	0	0	0	1	1	1	1	0	1	1	1	0	1	1	1	0	1	0
1	0	1	1	1	1	0	0	1	0	0	0	1	0	0	1	1	0	1	0	1	1	1	1	1	1	0	0	1	1	1	1	0	0	0	1	1	1	1	1	1	1	1	0	1	1	0	1	0	1
1	1	1	1	0	1	0	0	0	1	1	0	0	0	1	1	0	0	1	1	1	1	1	1	1	1	1	1	1	1	1	0	1	1	1	1	1	1	1	1	1	1	1	0	1	1	0	0	0	1
1	1	1	1	0	1	0	1	1	1	1	0	1	1	0	1	0	0	1	1	1	1	1	1	0	1	1	1	1	1	1	1	1	1	1	1	1	1	1	1	1	1	1	0	0	1	0	1	1	1
1	1	1	1	1	1	0	0	0	1	0	1	1	0	1	1	0	1	0	0	0	1	1	1	1	1	1	0	1	1	1	1	1	1	1	1	0	1	1	0	1	1	0	0	1	0	1	0	1	0
0	1	1	1	1	1	1	1	1	0	0	0	1	0	0	1	0	0	1	1	0	1	1	1	1	1	1	1	1	1	1	0	1	0	1	1	0	1	1	0	1	1	1	0	1	1	0	0	0	1
1	0	1	0	0	1	0	0	1	1	0	0	1	0	1	1	0	0	1	1	0	1	0	1	1	0	1	1	1	1	1	1	1	1	0	1	1	0	1	1	1	1	1	1	0	1	0	0	1	1
1	1	1	1	1	1	1	1	0	1	0	1	0	1	1	1	0	1	1	1	0	1	1	1	1	1	1	0	1	1	1	0	1	1	1	0	1	1	1	1	1	1	0	0	1	0	1	1	0	1
1	0	1	0	1	1	1	1	0	1	1	1	0	1	0	1	0	1	0	1	0	0	1	1	1	1	1	1	0	0	1	0	1	1	1	1	1	1	1	1	1	0	1	0	1	1	0	0	0	1
0	1	1	0	0	0	0	0	0	1	0	0	0	0	0	1	0	0	0	0	1	1	0	1	1	1	1	1	0	0	1	0	1	1	1	1	0	1	0	0	1	0	0	1	1	1	1	0	1	0
1	1	0	0	1	1	1	1	0	0	0	1	0	1	1	1	0	0	1	1	0	1	0	1	0	1	1	0	1	1	1	1	1	0	0	1	1	1	0	1	1	1	0	0	1	1	0	0	1	1
1	1	0	0	1	1	0	0	1	1	0	0	0	1	1	1	0	0	0	0	1	1	0	0	1	1	1	1	0	1	1	0	0	0	0	1	0	1	0	0	1	1	1	0	1	1	0	0	1	1
1	1	1	0	0	0	0	0	0	0	0	0	0	0	1	1	0	1	0	0	0	1	0	0	1	1	1	0	0	1	1	0	0	0	1	1	0	1	1	0	1	1	1	0	1	1	0	0	0	1
1	0	1	1	0	1	0	1	0	1	0	1	0	1	0	1	0	0	1	0	0	1	0	1	0	0	0	0	0	1	1	0	0	1	0	0	0	1	1	0	0	1	1	1	1	1	0	1	1	1
0	1	1	1	0	1	0	1	0	1	1	0	1	1	1	1	0	1	1	1	1	1	1	1	1	1	1	0	1	0	1	0	0	1	0	1	0	1	1	1	1	1	0	0	1	1	0	0	0	1
1	1	1	1	0	1	0	0	1	1	0	0	1	0	0	1	0	0	0	0	1	1	0	1	0	1	0	0	0	1	1	0	1	0	0	0	0	1	0	0	1	1	1	0	0	1	0	0	1	1
1	1	1	1	1	1	1	1	0	1	1	0	0	0	1	1	0	0	1	1	0	1	0	1	1	1	1	0	1	1	1	0	0	0	0	0	1	1	0	0	1	1	1	0	1	1	0	0	0	0
1	1	0	1	1	0	0	1	0	1	0	0	0	0	1	1	0	0	0	1	0	1	0	1	1	1	1	0	1	0	1	0	0	0	0	1	1	1	1	0	1	1	1	1	1	1	0	1	1	0
1	1	1	1	0	0	0	0	0	1	0	1	0	0	1	1	0	0	0	0	1	1	1	1	0	1	0	1	0	1	1	0	1	1	1	1	1	1	0	0	0	1	0	0	1	1	0	1	0	1
1	1	1	0	1	1	1	1	0	0	1	0	0	0	1	1	0	1	1	1	0	1	0	1	1	1	1	0	1	1	1	1	0	1	1	0	1	1	1	1	1	1	1	0	1	1	0	0	1	1
0	0	1	1	0	0	0	1	0	1	0	0	0	1	0	1	0	0	1	1	1	1	0	1	0	1	1	1	0	0	1	0	0	0	1	1	0	1	1	1	1	1	0	1	1	1	0	0	1	1
0	1	0	1	0	1	0	1	0	1	0	0	0	0	0	1	0	0	1	0	1	1	0	1	1	0	1	1	1	1	1	0	0	1	0	0	0	1	1	0	1	1	0	0	1	1	1	1	0	1
0	1	1	1	1	1	1	1	0	1	0	1	1	1	0	1	0	1	1	0	1	1	1	1	1	1	0	1	1	1	1	1	1	1	0	1	0	1	1	1	1	1	1	1	1	1	0	1	1	1
0	1	1	0	1	1	0	1	0	0	0	0	0	1	0	1	0	0	0	1	0	1	0	1	0	0	1	0	1	1	1	0	0	1	1	1	1	1	0	0	1	1	0	0	1	1	0	0	1	1
0	0	1	1	0	0	0	1	1	1	1	0	1	1	0	1	1	0	1	1	1	1	0	1	1	0	1	1	1	1	1	1	1	1	1	1	0	1	0	1	0	1	1	0	1	1	0	0	0	1
0	1	1	1	1	0	0	0	0	1	0	0	1	1	0	1	0	1	0	1	0	1	1	1	1	0	1	1	1	0	1	1	1	0	1	1	1	1	1	1	1	1	1	1	1	1	0	0	1	0
0	1	1	1	1	0	0	0	0	1	1	1	1	0	1	1	1	0	0	1	0	1	1	1	1	1	1	1	1	1	1	1	1	1	0	1	0	1	1	1	1	1	1	1	1	1	0	0	0	1
1	1	1	1	1	1	0	0	1	1	1	0	1	1	0	1	0	1	1	1	1	0	0	1	1	1	1	1	0	1	1	1	1	1	0	1	1	1	1	1	1	1	1	1	1	1	0	0	1	0
0	1	1	1	1	1	0	1	1	1	0	0	1	0	1	1	0	1	1	0	1	1	1	1	1	1	0	1	1	1	1	0	0	0	0	1	1	1	1	0	1	1	0	0	1	1	1	1	0	0
0	1	1	0	0	1	1	1	0	0	1	0	0	0	1	1	0	1	1	0	1	1	1	1	1	1	1	1	1	1	1	0	1	1	1	1	0	1	1	1	1	1	0	0	1	1	0	0	1	1
0	1	0	1	0	1	1	1	0	1	0	0	0	0	0	1	0	1	1	1	0	1	0	1	1	1	1	1	1	1	0	1	1	0	0	1	0	1	1	0	1	1	0	1	1	1	0	0	0	1
0	1	1	0	1	0	0	0	0	1	1	0	0	1	1	1	0	0	0	1	1	1	1	1	1	1	0	1	1	1	1	0	1	1	0	1	1	1	1	0	1	1	0	1	1	1	0	0	1	1
0	1	1	1	0	0	0	1	1	0	0	1	0	0	0	1	0	0	1	1	0	1	0	1	1	1	0	0	1	1	1	1	0	1	0	1	0	1	1	1	1	1	1	0	1	1	0	1	0	1
0	0	1	1	1	1	0	0	0	0	0	0	1	0	0	1	0	0	1	1	0	1	1	1	1	1	0	1	1	1	0	0	0	1	1	1	1	1	1	1	1	1	1	1	1	1	0	1	1	1
0	1	1	0	1	0	0	1	0	1	0	1	1	0	0	1	0	0	0	0	0	1	1	1	0	0	1	0	1	1	1	0	1	1	0	0	1	1	0	1	1	1	0	1	1	1	0	0	1	1
1	1	1	1	1	1	1	1	0	1	1	0	1	0	1	1	1	1	1	1	1	1	1	1	1	1	1	0	1	1	1	1	1	1	1	1	1	1	1	0	1	1	1	1	1	1	0	1	1	0
0	1	0	0	0	1	0	0	0	0	0	0	1	0	0	1	0	0	0	0	0	1	0	1	1	0	0	1	0	1	0	0	1	1	1	1	0	1	1	1	1	0	1	1	1	1	0	0	1	1
1	1	1	1	1	1	0	1	0	1	1	1	1	1	0	1	0	1	1	1	1	1	1	1	1	1	1	1	1	0	1	0	1	1	1	1	0	1	0	0	1	1	0	1	1	1	1	0	0	0
0	1	1	1	1	1	0	1	0	1	0	1	0	0	0	1	0	0	0	0	1	1	0	1	1	1	1	1	1	1	1	1	1	0	0	1	0	1	1	1	1	1	1	0	1	1	0	0	0	0
1	0	0	1	0	0	1	0	0	1	0	0	1	0	0	1	0	0	1	0	0	1	0	1	0	0	0	0	1	1	1	0	1	0	0	1	0	1	0	0	1	1	1	0	1	1	1	1	1	1
0	1	0	1	0	0	0	0	1	1	1	0	0	0	0	1	0	0	1	0	1	0	0	1	1	1	0	1	1	1	0	0	0	1	1	1	0	1	1	0	1	1	1	0	1	1	0	0	0	1
1	1	1	1	0	1	0	1	1	1	1	0	1	0	0	1	1	0	1	1	0	1	0	0	1	1	1	0	1	1	1	0	1	1	1	1	0	1	0	0	1	0	0	1	1	1	0	0	0	1
0	1	0	0	1	0	1	0	1	1	0	0	0	1	0	1	0	0	1	0	0	1	0	1	1	1	0	1	0	1	1	0	0	1	1	1	0	1	0	0	1	1	0	1	0	1	0	1	0	1
0	1	1	1	1	1	1	1	1	1	1	0	0	1	1	1	0	0	1	1	0	1	1	1	1	1	0	0	1	1	1	1	1	1	1	1	1	1	1	0	1	1	1	1	1	1	1	1	0	1
0	0	1	1	0	1	1	1	1	1	1	0	0	1	1	1	0	0	1	1	0	1	1	1	1	1	1	0	1	1	0	0	0	1	0	1	0	0	0	1	1	1	0	0	1	1	1	0	1	1
0	1	1	1	1	0	0	0	0	0	1	0	0	0	1	1	0	1	0	1	0	1	0	0	0	1	1	1	1	1	1	1	0	1	1	1	0	1	1	0	1	1	1	0	1	1	0	1	1	1
1	1	1	0	1	1	1	1	1	1	0	0	1	1	1	1	0	0	0	1	1	1	1	1	1	1	1	0	1	1	1	1	1	1	1	1	1	1	1	1	1	1	0	1	1	1	1	1	1	1
0	1	1	1	1	1	0	1	0	1	0	0	1	0	1	1	0	1	1	0	1	1	1	1	0	1	1	1	1	0	1	1	1	1	0	1	0	1	1	1	1	1	0	0	1	1	0	1	1	1
0	1	1	0	1	1	0	1	0	1	1	0	1	0	1	1	0	1	1	0	1	0	1	1	1	1	1	1	1	1	0	0	0	1	0	1	0	1	1	1	1	1	0	1	1	1	0	1	1	1
1	0	1	0	1	1	0	1	0	1	0	1	0	1	0	1	0	1	1	1	1	1	0	1	0	0	0	0	1	1	1	0	1	1	1	1	1	1	0	0	1	1	1	1	1	1	0	0	1	1
1	1	1	1	0	0	1	1	0	1	0	1	0	1	0	1	0	0	0	1	0	1	1	1	0	1	1	0	1	1	1	1	0	0	1	1	1	1	1	0	1	1	1	0	1	1	0	1	0	1
1	1	0	0	0	0	1	0	0	1	0	0	0	0	0	1	0	0	1	0	0	1	0	1	0	1	0	1	1	1	1	0	0	1	0	0	0	1	0	0	0	1	0	0	0	0	0	0	0	0
0	1	0	0	0	1	1	1	1	1	0	1	1	0	1	1	0	1	1	1	1	1	1	0	1	0	1	0	0	1	1	1	1	1	0	1	1	1	1	0	1	1	1	1	1	1	0	1	1	1
1	0	1	0	1	1	1	0	0	1	0	0	1	1	0	1	0	0	0	1	1	1	1	1	1	1	0	1	1	1	1	1	1	1	1	1	1	1	1	1	0	1	1	1	1	1	0	1	1	1
0	1	1	0	1	0	1	0	0	1	1	0	1	1	0	1	1	1	0	1	0	1	1	1	0	1	1	0	1	1	1	1	0	1	0	1	1	1	1	0	1	1	1	0	1	1	0	1	1	1
0	1	1	1	0	0	1	1	1	1	1	0	1	1	1	1	0	0	0	1	1	1	1	1	1	0	0	1	0	1	1	1	1	1	0	1	0	1	1	0	1	0	1	0	1	1	0	1	1	1
0	0	1	0	0	1	0	0	0	0	1	0	0	0	1	1	0	0	1	1	1	1	0	1	0	1	0	1	1	1	0	0	1	0	0	1	0	1	0	0	1	1	0	0	0	1	1	0	1	0
0	1	1	1	0	0	1	1	1	1	1	0	1	1	0	1	0	0	0	1	0	1	1	1	1	1	0	1	1	1	1	0	0	1	1	1	1	1	1	0	1	1	1	0	0	1	0	0	0	1
0	1	0	1	0	1	0	0	0	1	1	0	1	0	0	1	0	0	0	1	1	1	0	0	1	1	1	1	1	1	1	1	1	1	0	1	0	1	1	1	1	1	0	1	1	1	1	0	0	1
1	1	1	0	1	1	1	1	0	1	0	0	1	1	0	1	1	1	1	1	0	1	1	1	1	1	1	1	1	1	1	1	1	1	1	1	1	1	1	1	1	1	1	0	1	1	1	0	0	0
1	1	1	0	0	1	0	1	1	1	1	0	0	0	0	1	0	0	0	1	1	1	0	1	1	0	0	0	1	1	1	1	1	1	1	1	0	0	1	0	1	0	0	1	1	1	0	0	0	1
1	1	0	1	1	1	0	1	1	1	1	0	1	0	1	1	0	1	1	1	1	1	1	1	1	0	1	0	1	1	1	1	1	1	1	1	1	1	1	1	1	0	0	1	1	1	0	0	1	0
1	1	0	0	0	1	0	1	0	1	0	0	0	1	0	1	0	0	0	1	1	1	0	1	1	1	0	1	0	1	0	0	0	1	1	1	1	1	1	0	1	1	0	1	1	1	1	0	0	0
1	1	1	1	0	1	0	1	0	1	0	0	1	0	1	1	1	1	1	0	0	1	1	1	1	1	1	0	1	1	1	1	1	1	0	1	1	1	1	1	0	1	1	1	1	1	0	0	0	1
0	1	1	1	1	1	1	1	0	1	1	0	1	1	1	1	0	0	1	1	1	1	0	1	1	0	1	1	1	1	1	0	1	1	1	1	0	1	1	0	1	1	1	0	1	1	0	0	1	0
0	1	0	0	0	1	0	1	0	0	0	0	1	0	1	1	1	1	0	1	0	1	1	1	1	1	0	1	0	0	1	0	0	1	1	1	0	1	1	1	1	1	1	1	1	1	0	1	0	1
0	1	1	1	1	1	0	1	0	1	0	0	1	0	0	1	0	0	1	0	0	1	1	1	1	1	0	1	1	1	1	0	1	0	1	1	1	1	1	1	1	1	0	1	1	1	1	1	1	1
0	0	0	1	1	1	1	0	0	1	0	0	1	0	0	1	0	0	1	1	1	1	0	1	1	0	0	1	1	1	1	0	1	0	1	0	0	1	1	0	1	1	1	1	1	1	0	1	0	0
0	1	0	1	1	0	0	1	0	0	1	1	0	0	1	1	0	0	0	0	0	1	0	1	1	1	0	1	1	1	1	0	1	0	0	1	1	1	1	0	1	1	0	0	1	1	0	0	0	1
0	0	1	1	0	1	0	1	0	1	0	0	0	1	1	1	0	0	1	1	1	1	1	1	1	1	1	0	1	1	1	1	1	1	1	1	1	1	1	1	1	1	0	0	1	1	1	0	1	1
1	0	0	1	0	1	0	0	1	0	0	0	1	1	0	1	0	1	0	0	0	1	1	1	1	1	0	0	1	1	1	0	0	0	1	1	1	1	1	0	0	1	1	1	1	1	0	0	1	0
0	1	1	1	1	0	1	1	0	0	0	1	1	0	0	1	0	0	1	0	1	1	1	0	0	1	0	1	1	1	1	1	1	1	1	1	1	1	1	1	1	1	0	1	1	1	0	0	1	0
1	1	1	1	1	0	0	0	0	1	0	1	0	1	1	1	0	0	1	0	0	1	1	1	0	1	1	1	1	1	1	0	0	1	0	1	0	1	1	0	1	1	0	0	1	1	0	0	1	1
0	1	0	0	0	1	0	0	0	1	0	0	0	1	1	1	0	0	1	0	1	1	1	1	0	1	0	1	1	0	1	0	1	1	0	0	0	1	0	0	1	1	0	1	1	0	0	0	0	0
1	1	1	1	1	1	1	1	0	1	1	0	1	1	1	1	1	0	1	1	0	1	1	1	0	1	1	1	0	1	1	1	1	1	1	1	1	1	1	1	1	1	1	0	1	1	1	0	1	1
1	1	1	0	0	1	1	1	0	1	0	1	0	1	0	1	0	1	0	0	0	1	0	1	1	1	0	1	1	1	1	0	1	1	1	0	0	1	0	0	1	1	0	1	1	1	0	1	0	0
1	1	1	0	0	1	0	0	0	1	0	0	0	0	0	1	0	0	1	0	1	1	1	1	1	1	0	1	1	1	1	1	0	1	0	1	0	0	1	1	1	1	1	1	0	1	0	0	0	0
0	1	1	0	0	0	0	1	0	0	0	0	0	0	1	1	0	0	1	0	0	0	0	1	1	0	1	1	1	1	1	0	0	1	0	1	0	1	1	0	1	1	1	1	1	1	1	1	0	1
0	1	1	0	0	1	0	0	0	0	0	0	1	1	0	1	0	0	1	0	1	1	0	1	1	0	0	1	1	1	0	0	0	1	0	1	0	1	1	0	1	1	0	0	1	1	0	1	0	1
0	1	1	0	0	0	0	1	0	1	0	0	0	0	0	1	0	0	1	0	1	1	1	1	1	1	1	1	1	1	1	0	1	1	0	0	1	1	1	0	1	1	1	1	1	1	0	1	0	1
0	1	1	0	0	0	0	0	0	1	0	0	1	1	1	1	0	0	1	1	1	1	1	1	1	0	0	1	1	0	1	0	1	1	0	1	0	1	1	1	1	1	1	0	1	0	0	0	0	1
0	0	1	1	0	1	0	1	0	1	1	1	1	0	1	1	0	1	1	1	0	1	0	1	1	1	1	1	0	1	1	0	1	0	1	1	1	1	1	1	1	1	1	1	1	1	0	0	1	0
0	1	1	1	0	1	0	1	0	1	1	0	1	1	0	1	0	1	0	1	1	1	0	1	1	1	0	1	1	0	1	0	1	1	0	1	0	0	1	1	1	1	1	0	1	1	0	0	0	0
1	0	0	1	1	0	0	0	0	0	1	1	1	0	0	1	0	0	1	1	1	1	0	1	1	1	1	0	0	1	1	0	1	0	1	1	0	1	0	1	1	1	0	0	1	1	1	0	0	0
1	0	1	0	0	0	0	0	0	1	1	0	0	1	0	1	0	0	0	1	1	1	0	1	0	1	0	0	0	1	1	0	0	0	1	1	0	0	1	0	1	1	1	1	1	1	0	0	1	1
1	1	1	1	0	0	0	0	0	0	0	1	1	1	0	1	0	0	0	1	0	1	0	0	1	1	1	1	0	1	0	0	0	1	0	1	0	0	0	1	0	1	1	0	1	1	0	1	1	1
0	1	1	0	1	1	0	1	0	0	1	0	1	0	1	1	1	0	1	0	1	1	1	0	1	1	1	1	0	1	1	1	1	1	0	1	0	1	1	1	1	1	1	0	1	1	0	0	1	1
0	0	0	1	1	1	1	0	0	0	0	0	0	0	0	1	0	0	1	1	0	1	0	1	1	1	1	1	0	1	1	1	0	0	0	1	0	0	1	0	1	1	0	0	0	1	0	0	0	1
0	0	1	0	1	1	0	0	0	1	1	1	1	0	0	1	0	1	1	1	1	1	1	1	0	1	1	0	0	1	1	0	1	1	0	1	1	1	1	1	1	1	0	0	1	0	0	0	0	1
1	0	1	1	1	1	0	0	0	1	0	0	1	1	0	1	1	1	1	1	1	1	0	1	1	1	0	1	0	1	1	0	1	0	0	1	0	1	0	0	0	1	1	1	1	1	0	0	0	1
0	0	1	1	0	1	0	0	0	0	0	1	0	0	0	1	0	0	0	0	0	1	0	1	1	1	1	0	0	0	1	0	1	0	1	1	0	0	0	1	1	1	1	0	1	1	0	0	0	0
0	0	1	0	0	0	0	1	0	0	1	0	0	0	0	1	0	0	0	1	0	1	1	1	1	1	0	0	0	1	1	0	1	0	0	1	0	1	1	1	1	1	1	1	1	1	0	1	0	1
0	0	1	1	0	1	0	1	1	1	1	0	1	1	0	1	1	0	0	0	1	1	1	1	1	1	0	0	1	0	1	0	1	1	0	1	0	1	1	1	1	0	0	1	1	1	0	0	1	0
0	0	1	1	0	0	0	0	1	0	1	0	1	0	1	1	0	1	0	1	1	1	0	1	1	1	1	0	0	1	1	1	0	1	0	1	0	1	0	0	1	1	0	0	1	1	1	0	0	1
0	0	0	1	1	0	0	0	1	1	0	1	1	0	0	1	0	1	0	0	1	1	0	1	1	1	0	0	0	1	1	0	1	0	0	1	1	1	1	0	1	1	0	1	1	1	0	0	1	1
0	1	1	0	0	1	0	0	1	0	1	0	0	1	0	1	0	0	1	0	1	1	0	1	1	1	1	1	0	1	1	0	1	0	0	1	0	1	1	1	1	1	1	1	1	1	0	1	0	1
1	0	1	0	0	1	0	1	1	0	1	0	0	0	1	1	1	0	1	1	0	0	0	1	1	1	0	1	0	1	0	1	0	0	0	1	1	1	0	1	1	0	1	1	1	1	1	0	0	0
0	0	0	0	1	1	0	1	0	1	1	0	1	0	0	0	0	0	0	1	1	1	0	1	1	1	0	1	0	0	1	0	0	0	0	0	1	1	1	1	1	1	0	0	0	1	0	0	1	1
1	0	1	1	1	0	0	1	0	0	1	1	1	0	0	1	0	0	1	1	0	1	0	1	1	1	1	0	0	0	1	0	1	0	0	1	1	1	1	1	1	1	0	0	1	1	1	0	1	1
1	1	1	1	1	1	0	0	0	1	1	1	0	0	1	1	0	1	1	1	1	1	1	1	1	1	1	0	0	1	1	0	1	1	1	1	1	1	1	1	1	1	1	1	0	1	0	0	1	1
0	0	0	0	0	1	0	0	1	0	1	0	0	0	0	1	0	1	0	1	1	1	0	0	1	0	1	1	0	1	1	1	1	1	0	0	0	1	0	1	1	1	1	1	1	0	0	1	1	1
1	0	1	1	0	1	0	0	0	0	0	1	0	1	0	1	0	1	1	1	0	1	0	1	1	1	0	0	0	1	1	0	1	0	1	1	0	1	1	0	1	1	1	1	1	1	0	1	0	1
1	0	1	1	0	1	0	1	0	1	1	0	0	0	0	1	0	1	1	1	1	1	1	1	1	1	0	0	0	1	1	0	0	0	0	1	0	1	1	1	1	1	1	0	1	1	0	0	0	1
0	0	0	0	1	1	0	0	1	0	1	0	0	1	1	1	0	0	0	0	0	1	0	1	1	1	0	1	0	0	1	0	1	0	0	0	0	1	1	0	1	1	0	0	1	1	1	0	1	1
0	1	0	0	1	1	0	0	1	0	1	0	0	0	1	1	0	0	0	1	1	1	0	1	0	1	0	0	0	1	0	0	1	0	1	1	0	1	1	1	1	0	1	1	1	1	0	1	1	1
1	0	1	0	1	0	0	0	0	0	1	0	1	0	0	0	0	0	0	1	1	1	0	1	1	1	1	0	0	0	0	0	0	1	0	0	0	1	0	0	1	1	0	0	1	1	0	0	0	1
1	0	0	1	1	1	0	0	0	0	1	0	0	0	1	1	1	0	0	1	1	1	0	1	1	0	1	1	0	1	1	0	0	0	0	1	0	1	1	1	1	1	0	0	1	1	1	0	0	1
1	0	1	0	0	0	1	0	0	0	0	0	1	0	0	1	0	0	0	0	1	1	0	1	1	1	0	0	0	1	0	0	0	0	0	1	1	1	1	0	1	1	0	0	0	0	0	0	1	1
0	0	1	1	0	1	0	0	0	1	1	1	1	1	1	1	0	0	1	1	0	1	0	1	1	1	1	1	0	1	1	1	0	1	1	1	0	1	1	1	1	1	0	0	1	1	0	0	0	1
0	1	1	1	1	1	0	1	0	0	0	0	0	1	0	1	0	1	1	0	0	1	0	1	1	1	1	1	0	1	1	0	1	0	1	1	0	1	0	1	1	1	1	0	1	1	0	0	1	1
0	0	1	1	1	1	0	0	0	0	0	1	0	0	1	1	0	0	1	0	0	1	1	1	1	1	1	1	0	1	1	0	0	0	0	1	1	0	0	1	1	1	1	0	1	1	0	0	1	1
1	0	1	0	0	1	0	1	0	0	0	0	0	1	1	1	1	0	1	1	0	0	1	1	1	1	1	0	1	1	0	0	1	1	0	0	1	1	0	0	1	0	0	0	1	1	1	0	1	1
1	0	1	1	0	1	0	0	0	0	0	0	1	1	1	1	1	1	1	1	1	1	0	1	1	1	1	1	0	1	1	0	1	1	1	1	0	1	0	1	1	1	0	0	1	1	0	0	0	1
0	0	0	0	1	0	0	1	0	0	0	1	1	1	1	1	0	0	1	1	1	1	0	1	1	0	0	0	0	1	1	1	0	0	0	1	0	0	1	1	1	1	0	0	1	1	1	1	1	1
0	0	0	1	1	1	0	0	0	1	1	0	0	0	1	1	0	0	1	1	1	1	0	1	1	1	0	1	1	0	1	0	1	0	1	1	0	1	1	0	1	0	1	0	0	1	0	0	1	0
0	0	0	1	1	1	0	0	0	0	1	1	0	0	0	1	0	0	1	1	0	0	0	1	0	1	1	1	0	1	1	0	0	0	0	1	1	1	0	0	1	1	1	0	1	1	0	0	0	1
1	0	1	1	1	1	1	1	0	1	0	1	0	0	0	1	0	1	1	1	1	1	1	1	1	1	1	0	0	1	1	0	1	0	0	1	0	0	1	1	1	1	1	1	1	1	0	1	1	0
1	1	0	1	0	0	0	0	0	1	1	1	1	0	0	1	0	0	0	0	1	1	1	1	1	1	1	1	0	1	1	0	1	1	0	1	0	1	1	1	1	1	0	1	1	0	0	1	1	1
1	0	0	0	0	0	1	1	0	0	1	1	0	1	0	1	0	0	0	0	0	1	0	1	1	1	1	0	0	1	1	0	1	1	1	1	0	1	0	0	1	1	0	0	1	1	1	0	0	1
0	0	1	1	0	0	0	0	0	0	0	0	1	1	1	0	1	0	1	1	0	1	0	1	0	0	0	1	0	0	1	0	1	0	1	1	0	0	1	1	1	1	1	1	1	1	0	1	0	1
0	0	1	1	1	1	0	0	0	0	0	1	1	1	1	1	0	1	0	0	0	1	0	1	1	0	0	1	0	1	0	1	0	0	1	1	1	1	0	1	1	1	0	0	1	1	0	0	0	1
0	0	1	0	1	0	0	1	0	0	0	1	0	0	0	1	0	0	0	0	1	1	0	1	1	0	0	0	0	1	1	0	0	0	0	0	1	1	0	0	1	1	1	0	1	1	0	0	1	1
1	0	0	0	0	1	0	0	0	0	0	0	0	0	1	1	0	0	0	1	0	1	1	1	1	0	0	1	0	1	1	0	0	0	0	0	0	0	1	0	1	1	1	1	1	1	0	0	0	1
0	0	0	0	0	1	0	1	1	1	0	1	0	0	0	1	0	1	1	1	1	1	1	1	1	1	1	1	0	1	1	1	1	1	0	1	1	1	0	0	1	1	0	1	1	1	0	0	1	1
1	0	0	0	0	0	0	0	0	0	0	0	0	1	0	1	0	1	1	1	1	1	1	1	1	1	0	1	0	1	1	1	1	1	1	1	0	1	1	1	1	1	0	1	1	1	1	0	1	0
0	0	0	0	0	1	0	0	1	0	0	0	0	1	0	1	0	0	0	0	0	1	0	1	0	0	0	1	0	1	0	0	0	0	0	1	0	0	1	0	1	1	0	1	1	1	1	1	1	1
0	0	1	1	0	0	0	0	0	1	1	0	0	1	1	1	0	0	0	1	1	1	0	1	0	0	0	0	0	1	0	0	0	0	0	0	1	0	1	0	1	1	1	1	1	1	0	0	1	0
0	1	0	1	1	0	0	0	0	1	1	0	0	1	1	1	0	0	0	0	1	1	0	1	1	1	0	1	0	1	0	0	1	0	0	0	0	1	0	0	1	1	0	1	1	0	0	0	1	1
0	0	1	1	1	1	0	0	1	1	0	1	0	1	0	1	1	0	0	1	1	1	1	0	0	1	1	1	0	1	1	1	0	0	1	1	0	1	1	1	1	1	1	0	1	1	1	1	1	1
1	1	1	0	0	1	0	1	0	0	0	0	1	1	0	1	0	0	0	0	1	1	1	0	0	1	0	1	0	1	1	0	0	0	1	1	0	1	0	0	1	1	0	1	1	1	0	1	1	1
1	1	1	0	1	1	0	0	1	1	0	1	0	1	0	1	0	0	0	0	0	1	0	1	1	1	0	1	0	1	0	1	0	1	0	1	0	1	0	1	1	1	1	0	1	1	0	0	0	1
0	0	0	1	0	0	0	0	1	0	0	1	0	1	1	0	0	0	0	1	0	1	1	1	1	1	0	0	0	1	1	0	0	1	1	1	0	0	1	1	1	1	1	0	1	1	0	1	1	1
1	1	1	0	0	0	0	0	0	0	0	0	1	0	1	1	0	0	0	0	1	1	1	1	1	1	0	1	0	0	1	0	1	1	0	1	1	1	1	1	1	1	0	1	1	1	1	0	1	1
0	0	0	1	0	1	0	1	1	1	1	0	1	0	1	1	0	0	1	0	0	1	0	1	1	1	0	0	0	1	0	1	0	1	0	1	0	1	1	1	1	1	1	0	1	1	1	0	1	1
0	1	1	1	1	1	0	1	0	0	1	0	0	0	0	1	0	0	0	1	1	1	0	1	1	1	0	1	0	1	1	0	1	1	0	1	0	1	0	1	1	1	0	0	1	0	0	0	0	1
0	1	0	0	1	1	0	0	0	0	0	0	1	1	1	1	0	0	0	1	1	1	1	1	1	0	0	1	0	1	1	0	0	0	0	1	0	1	1	0	1	1	0	1	1	1	0	0	1	0
0	0	1	0	0	1	0	0	1	0	0	0	1	1	0	0	1	0	0	1	0	1	0	0	1	1	0	0	0	0	1	1	0	1	0	1	0	0	1	1	1	1	1	1	1	1	0	0	1	1
1	1	1	0	0	1	0	1	1	1	0	0	0	0	1	1	0	0	0	1	1	1	1	1	0	1	1	1	0	1	1	0	1	1	0	1	1	1	1	1	1	1	0	1	1	1	0	0	0	1
1	1	0	0	1	1	0	0	1	1	1	1	1	1	0	1	1	0	1	0	0	1	0	1	0	0	1	0	0	1	1	1	0	1	0	1	1	1	1	1	1	1	0	0	1	1	0	1	0	0
0	1	0	1	0	1	0	1	0	0	0	0	0	1	0	1	0	0	0	0	1	1	1	1	0	1	0	0	0	1	1	0	0	1	1	1	1	1	1	0	1	1	0	0	1	1	0	0	1	0
0	1	0	1	0	0	0	1	1	1	0	0	0	0	0	1	0	1	1	0	1	0	0	1	0	1	0	0	0	1	1	1	1	0	0	1	0	1	1	1	1	1	1	0	1	1	0	0	1	0
0	0	1	0	0	1	0	0	0	1	0	0	0	1	1	1	0	1	0	0	1	1	0	1	1	0	0	1	0	1	1	0	1	0	1	1	1	0	1	0	1	0	0	1	1	1	0	0	1	1
1	0	0	1	0	1	0	0	0	0	0	0	1	1	1	1	0	1	0	1	1	0	1	0	0	1	0	0	0	1	0	1	0	1	1	1	1	0	1	0	1	1	1	0	1	1	0	0	1	0
1	1	1	1	1	0	0	1	0	1	0	0	0	1	1	1	1	1	0	1	1	1	1	1	0	0	0	1	0	1	1	0	1	1	1	1	1	1	1	0	1	1	0	0	1	1	0	0	1	1
1	0	0	0	1	1	1	1	0	1	0	0	1	1	1	1	0	0	1	0	1	1	1	0	1	1	0	0	0	1	1	1	0	1	1	1	0	0	1	1	0	1	0	1	0	0	0	0	0	0
1	0	1	0	1	0	0	1	0	1	0	1	1	0	1	1	0	0	0	1	0	1	0	1	0	1	0	1	0	1	1	0	1	1	0	1	0	1	1	1	1	1	1	1	1	1	0	0	1	1
1	0	1	1	0	1	1	1	1	1	0	0	1	1	1	1	0	0	0	1	1	1	1	1	1	1	1	1	1	1	1	0	1	1	1	1	0	1	0	1	1	1	1	0	1	1	0	0	1	1
1	0	1	1	1	0	0	0	1	1	0	0	1	1	0	1	0	0	0	1	1	1	1	1	0	1	0	0	0	1	0	1	1	0	0	0	0	0	1	0	1	1	0	0	1	1	0	1	1	0
0	1	0	1	0	1	0	1	1	1	0	1	1	1	1	1	0	1	0	1	1	1	0	1	0	1	0	1	0	1	0	0	0	1	1	1	1	1	1	0	1	1	0	0	1	1	0	0	0	1
1	0	0	0	0	0	0	0	0	1	0	0	0	1	0	1	1	0	0	0	0	1	0	1	0	1	0	1	0	1	1	0	0	1	0	1	1	1	0	1	1	1	1	0	1	1	0	1	0	1
1	0	1	1	1	1	0	1	1	1	0	0	0	1	1	1	0	0	0	1	1	1	1	1	1	1	0	0	0	0	1	0	0	0	0	1	0	1	1	1	1	1	0	0	1	1	1	1	1	1
0	1	1	1	0	0	0	1	0	1	1	0	1	0	0	1	0	0	1	0	1	1	1	1	0	0	0	0	0	1	1	0	0	1	0	0	0	0	1	1	1	1	0	0	1	1	0	0	0	1
1	1	1	1	0	1	1	0	1	1	0	0	1	0	0	1	0	1	0	1	1	1	0	1	1	1	1	1	0	0	1	0	1	1	0	1	0	1	1	0	1	1	0	0	1	1	0	1	1	1
1	1	1	1	1	1	0	1	0	0	0	1	1	1	0	1	0	0	0	0	1	1	1	0	1	1	0	0	0	0	1	1	1	1	1	1	0	1	1	0	1	1	0	1	1	1	0	0	1	0
0	0	1	0	0	1	0	1	1	0	1	0	1	1	0	1	1	1	1	1	0	1	1	0	1	1	0	0	0	1	1	0	1	1	1	1	0	1	0	0	1	0	0	1	1	1	0	0	1	1
1	0	1	0	0	0	0	0	0	1	0	0	0	0	1	1	0	0	0	0	1	1	0	1	0	1	0	1	0	1	1	0	0	1	0	1	1	0	1	1	1	1	1	0	1	1	0	1	0	1
1	0	1	1	1	0	0	0	1	1	0	0	0	1	1	1	0	0	0	1	1	1	1	1	1	1	0	1	0	0	1	1	1	1	1	1	0	0	1	0	1	0	1	0	0	1	1	1	0	1
0	1	1	1	1	1	0	0	1	1	0	0	1	1	1	1	0	1	1	0	0	1	0	1	0	1	0	0	1	0	1	1	0	0	0	1	0	1	0	0	1	1	0	1	1	1	0	0	0	1
1	0	0	0	0	1	1	1	0	0	0	1	1	1	0	1	0	1	0	1	1	1	1	0	1	0	0	0	0	1	1	0	1	1	1	0	1	1	1	1	1	1	0	1	1	1	0	1	1	1
0	0	1	1	1	1	0	1	0	0	0	0	1	1	0	1	0	0	1	0	1	1	1	1	1	1	0	1	0	1	0	1	1	0	0	1	0	1	0	0	1	0	0	0	1	1	0	0	0	0
1	0	0	1	0	1	0	0	0	0	0	0	1	0	0	1	0	0	0	1	0	0	1	1	1	1	1	0	0	0	1	1	0	1	0	1	0	1	1	0	0	1	1	0	1	1	0	0	0	1
0	1	0	1	0	1	0	0	0	0	1	0	0	1	1	1	0	1	0	0	0	1	0	1	1	1	0	1	0	1	1	1	1	1	0	1	0	0	1	0	1	1	0	0	0	1	0	0	0	1
1	0	1	0	1	0	1	0	0	0	0	1	1	1	0	1	0	1	0	0	0	1	0	1	1	1	0	0	0	1	1	0	0	1	0	1	0	0	1	1	1	1	0	1	1	0	1	1	1	1
0	1	0	0	1	0	0	0	0	0	0	0	1	0	1	1	0	0	0	0	1	1	0	1	1	0	0	0	0	1	0	0	0	0	1	0	0	0	1	1	1	1	1	1	1	1	0	0	1	1
0	0	1	1	0	1	0	0	0	0	0	0	0	1	1	1	0	0	0	0	1	1	1	1	1	0	0	0	0	1	1	0	1	1	1	1	0	1	1	1	1	1	0	0	1	1	0	0	0	1
0	1	1	0	0	0	0	1	0	1	1	0	0	1	0	1	0	0	0	0	1	0	0	0	1	1	1	1	1	1	1	1	1	0	0	1	0	0	0	0	1	1	0	0	1	0	0	0	1	1
0	1	1	1	0	1	0	1	1	1	0	0	1	1	0	1	1	1	0	0	0	1	1	1	0	1	1	0	1	1	0	1	1	1	1	1	0	1	1	1	1	1	1	1	1	1	1	0	1	1
1	0	0	0	0	0	0	0	0	0	1	0	0	0	0	1	0	0	0	1	0	1	0	1	1	1	0	1	0	1	1	0	0	0	0	1	0	0	0	1	1	1	1	0	1	1	0	0	1	1
0	1	1	1	0	1	1	0	0	0	0	1	1	1	0	1	1	0	0	0	1	1	1	1	1	1	0	1	1	1	1	1	1	1	0	1	1	1	1	0	1	1	1	0	1	0	1	0	1	1
1	1	0	0	0	0	0	0	1	0	1	0	0	0	0	1	1	0	1	0	1	1	0	1	1	0	0	0	0	1	1	0	1	0	0	1	0	1	1	0	1	1	0	0	1	1	0	0	1	1
1	0	0	0	0	1	0	1	1	0	1	1	1	0	0	1	0	0	0	1	1	1	1	1	0	1	0	0	1	1	1	0	1	0	1	1	1	1	1	1	1	0	1	1	1	1	0	0	0	1
0	1	0	0	0	1	1	0	1	1	0	1	1	0	0	1	0	0	1	1	1	1	1	1	0	1	1	0	0	1	1	0	0	1	0	0	0	1	0	1	1	1	0	1	0	1	0	0	1	1
1	1	0	0	1	1	1	1	1	1	0	1	1	1	1	1	0	0	1	1	1	1	1	1	1	1	1	0	0	1	1	1	1	1	1	1	1	1	1	1	1	1	0	1	1	1	1	0	1	1
1	0	1	1	0	1	0	1	0	0	0	0	0	1	1	0	0	0	0	1	0	1	1	0	0	1	1	0	0	0	1	1	0	0	0	1	0	0	1	1	1	1	0	1	0	1	0	0	1	1
0	0	1	1	0	1	0	0	1	0	0	0	1	1	0	1	0	0	0	0	1	1	0	1	1	0	0	1	0	1	1	0	1	0	0	1	1	0	1	1	1	1	0	0	1	1	0	0	0	1
1	1	0	0	0	1	0	1	0	0	0	1	1	0	0	1	0	0	1	1	1	1	0	1	1	1	1	1	0	1	1	0	1	0	1	1	0	0	1	0	1	1	0	0	1	1	0	0	0	1
1	1	1	0	1	1	0	1	0	1	0	0	1	0	0	1	0	0	1	0	0	1	0	1	1	1	0	0	1	1	1	1	1	0	1	1	0	0	1	0	1	1	1	1	1	1	1	0	0	0
0	0	1	1	0	1	1	0	0	0	0	1	0	0	1	1	0	0	1	0	0	1	0	0	1	1	0	1	0	1	1	1	1	1	1	1	0	1	1	0	1	1	0	1	1	1	0	0	1	1
0	1	1	0	1	1	1	1	0	1	0	1	1	0	0	1	0	0	1	0	1	1	0	1	1	1	1	0	1	1	1	1	1	1	1	0	0	1	0	0	1	1	1	1	1	1	0	0	1	1
0	1	1	0	0	0	1	0	0	1	0	0	1	0	0	0	0	1	0	1	1	1	0	1	1	1	0	0	0	1	1	1	0	0	0	1	1	0	1	0	1	1	0	0	0	1	0	0	0	1
0	1	0	0	0	1	1	0	0	0	0	0	1	1	0	0	0	0	0	1	0	1	0	1	1	1	0	0	0	0	1	0	0	0	0	0	0	0	0	0	1	1	1	1	1	1	0	0	0	0
0	1	0	1	0	1	1	0	0	0	1	0	1	1	0	1	0	1	0	1	1	1	1	1	1	1	0	1	1	1	1	1	1	0	0	1	0	1	1	0	1	1	0	0	1	1	0	1	1	1
1	0	1	0	0	1	0	0	0	1	0	0	1	0	0	1	0	0	1	0	0	1	1	1	0	1	0	1	0	1	0	0	0	0	0	1	0	0	1	0	1	1	1	0	1	1	0	0	1	1
0	0	0	0	0	1	0	0	0	0	0	0	1	1	0	1	0	0	0	0	1	1	0	1	1	1	0	1	1	1	1	1	0	1	1	1	0	1	1	1	0	0	0	0	1	1	0	0	1	0
1	1	1	1	1	1	1	0	0	1	1	1	1	0	0	1	0	1	1	1	1	1	1	0	1	1	0	1	1	1	1	1	1	0	1	1	0	1	0	0	1	1	1	0	1	1	0	0	1	1
0	1	0	0	0	1	0	0	0	0	0	0	0	1	0	0	0	1	0	1	0	1	0	1	1	1	0	0	0	1	1	1	1	0	0	1	0	1	1	1	1	1	1	1	0	0	0	0	0	1
0	1	0	0	0	1	0	1	0	1	0	1	1	0	0	1	0	0	0	1	1	1	0	0	0	1	0	1	0	1	1	0	1	0	0	1	0	0	1	0	1	1	1	1	1	1	1	0	0	1
0	1	0	0	0	0	0	0	0	1	1	0	1	1	0	0	0	0	1	0	0	1	1	1	1	1	0	0	0	0	1	1	0	0	0	1	0	0	0	1	1	1	1	0	1	0	0	0	1	1
1	1	0	0	1	1	0	0	0	1	0	1	1	1	0	1	0	1	0	1	0	1	1	1	1	1	1	1	1	1	1	0	1	0	1	0	0	1	1	0	1	1	0	1	1	1	0	0	0	1
0	1	1	1	0	1	1	1	0	1	0	1	1	1	1	1	1	1	1	1	1	1	1	1	1	1	1	1	1	1	1	1	1	1	1	1	1	1	1	1	0	1	0	1	1	1	0	0	1	0
1	1	1	1	1	1	1	1	1	1	0	0	1	0	0	1	0	0	1	1	0	1	1	1	1	0	1	0	1	1	1	1	1	1	0	1	1	1	1	1	1	1	0	0	1	1	0	0	1	1
0	1	0	1	0	1	0	0	0	1	0	1	1	1	0	1	0	0	0	0	1	1	0	1	1	0	1	1	0	1	1	0	1	1	0	1	0	1	1	0	1	1	0	0	1	1	1	0	1	1
0	1	1	0	0	1	0	0	0	1	1	0	1	1	0	1	0	0	1	0	0	1	0	1	1	1	0	1	0	1	0	0	1	1	0	0	0	0	1	0	1	1	0	1	1	1	0	0	1	1
0	1	0	1	0	0	0	0	0	0	0	0	0	1	1	0	0	0	1	0	0	1	0	0	1	1	0	0	0	1	1	0	0	1	0	1	0	1	0	0	1	1	0	0	1	1	0	1	1	1
0	1	1	1	1	1	0	0	0	0	0	0	1	0	0	1	0	0	0	0	0	1	0	1	0	1	0	0	0	0	0	0	0	1	0	1	0	1	0	0	1	1	0	1	0	1	0	0	1	1
1	1	1	1	1	1	1	1	1	1	1	1	1	0	1	1	0	1	1	1	1	0	1	1	1	1	0	1	1	1	1	0	1	1	0	1	0	1	1	1	1	1	1	1	1	1	0	1	1	1
1	1	1	0	0	1	1	1	0	1	1	1	1	1	1	1	1	0	1	0	1	1	0	1	1	1	0	1	1	1	1	1	1	1	1	1	1	1	1	1	1	1	0	1	1	1	0	1	1	1
0	0	1	1	1	1	0	0	0	1	0	0	0	1	1	1	0	1	1	1	0	1	0	1	1	1	0	1	1	1	1	1	1	0	0	1	1	1	0	1	1	1	1	1	1	1	1	1	0	1
1	1	1	1	0	0	1	0	0	1	0	0	0	1	0	1	0	0	1	0	0	1	0	1	0	1	0	1	1	0	1	0	1	0	1	1	1	1	1	0	1	0	0	1	1	1	0	0	1	1
0	1	1	1	0	1	0	0	0	0	1	1	0	1	1	1	0	0	0	1	0	1	0	1	0	1	1	0	1	1	1	0	0	0	0	1	0	1	1	0	1	1	1	0	1	1	0	0	0	1
1	0	1	0	0	1	1	1	0	1	0	1	1	0	1	1	0	0	0	1	1	1	0	1	1	0	0	1	0	1	1	1	0	0	0	1	0	1	1	1	1	1	0	0	1	0	0	0	1	1
0	0	1	1	0	1	1	1	0	0	1	0	1	1	0	1	0	1	1	1	0	1	0	1	1	1	0	1	0	1	0	0	1	0	1	1	0	1	1	1	1	0	0	0	1	1	1	1	0	1
0	1	1	0	0	0	0	1	1	1	1	1	1	0	0	1	0	0	1	1	1	1	1	1	1	1	0	1	0	1	0	0	1	1	1	1	1	1	0	0	1	1	1	1	1	1	0	0	1	1
0	1	0	0	1	1	1	0	0	1	0	0	1	1	0	0	0	1	1	1	1	1	0	1	1	1	0	0	0	1	1	0	1	0	0	1	0	1	1	0	1	1	1	0	1	1	0	0	1	1
1	1	1	1	1	1	1	1	0	1	0	0	1	1	1	1	0	1	1	1	0	1	1	1	1	1	0	1	1	1	1	1	1	1	1	1	0	1	1	1	1	1	1	1	1	1	0	1	0	0
1	1	0	1	1	1	1	1	0	0	1	1	0	0	0	1	0	0	1	1	1	1	0	0	1	1	0	0	0	1	1	0	1	1	1	1	1	0	0	1	1	1	1	1	0	1	1	0	0	1
0	1	1	1	1	1	0	0	0	0	0	1	1	1	0	1	0	0	0	0	1	1	0	1	1	1	0	1	0	1	0	0	1	1	1	1	1	1	1	1	1	1	0	1	1	1	0	0	0	1
1	1	1	1	0	1	1	0	0	0	0	1	0	1	1	1	0	1	1	1	1	1	0	1	1	1	0	1	1	1	1	0	1	0	0	1	0	1	1	0	1	1	1	0	1	1	0	0	0	1
0	1	1	1	1	1	0	0	0	1	0	0	1	0	0	1	0	0	1	0	1	1	0	1	1	0	0	0	0	1	1	0	0	0	0	1	0	1	0	0	1	0	1	1	1	1	0	0	1	1
0	0	0	1	1	1	1	1	0	1	0	0	1	0	0	1	0	1	0	1	1	1	0	1	1	1	0	0	1	1	1	0	1	0	1	1	1	0	1	0	1	1	1	1	1	1	0	0	1	1
0	1	1	1	1	1	0	1	1	1	1	0	1	0	1	1	0	0	1	1	1	1	0	1	1	0	0	1	0	1	1	1	0	1	0	1	1	1	0	1	1	1	0	0	1	1	0	0	1	1
0	0	1	0	0	0	0	1	0	1	1	1	1	1	0	1	0	0	1	0	1	1	0	1	1	1	1	0	0	1	1	0	1	1	1	1	1	1	1	1	1	1	1	1	1	1	0	0	1	1
1	1	1	0	1	1	1	0	0	1	0	1	1	0	0	1	0	0	1	1	1	1	1	1	0	1	0	1	1	1	1	1	1	1	0	1	0	1	0	0	0	1	1	0	1	1	0	1	1	1
0	0	1	0	0	1	0	0	0	1	0	0	0	0	0	1	0	0	0	1	1	1	0	0	0	0	1	1	0	1	1	0	0	1	0	1	0	0	1	0	1	1	0	1	1	0	1	0	0	0
1	1	0	0	1	1	0	1	0	1	1	0	1	0	1	1	0	0	1	1	0	1	1	1	1	1	1	1	1	0	1	1	1	0	0	1	1	0	1	0	1	1	0	0	1	1	0	0	1	0
1	1	1	1	1	1	0	1	0	0	0	1	1	0	0	1	0	0	0	1	1	1	0	1	1	1	1	1	1	1	1	0	1	1	1	1	1	1	1	1	1	0	0	0	1	1	0	0	1	1
0	1	1	0	0	1	1	0	0	1	1	0	1	1	0	1	1	0	1	0	1	1	1	1	1	1	1	0	0	1	1	0	1	1	0	1	0	0	0	0	1	1	1	1	1	1	0	1	0	1
0	1	1	1	0	1	0	0	0	1	0	1	0	0	0	1	0	0	1	1	0	1	1	1	0	1	1	1	1	1	1	1	1	1	0	1	1	1	1	1	1	1	0	0	1	0	0	1	1	1
1	1	1	1	0	1	1	1	0	0	0	1	1	1	0	1	0	1	1	0	1	1	1	1	1	1	0	0	1	1	1	1	1	1	1	1	1	1	1	1	1	1	1	1	1	1	0	1	0	0
0	0	1	0	1	0	0	0	0	1	1	0	1	1	0	1	0	1	0	1	0	1	0	1	1	1	0	0	0	0	1	1	1	0	0	0	0	1	0	1	1	1	0	1	1	1	0	0	0	1
1	1	1	1	0	1	1	1	0	1	0	0	1	1	0	1	1	0	0	0	1	1	0	1	0	1	1	0	0	1	1	0	1	1	1	1	0	1	0	0	1	1	0	0	1	1	0	0	1	0
1	0	1	0	0	1	0	0	0	1	1	0	0	0	1	1	0	0	1	1	0	1	0	0	1	1	0	1	0	0	0	0	0	0	0	1	0	0	0	0	1	1	1	1	1	1	0	0	1	1
0	1	1	1	1	1	0	1	0	1	0	1	1	1	0	1	0	1	1	1	0	1	1	1	1	1	0	0	1	1	1	1	0	1	0	1	0	1	0	1	1	1	1	0	1	1	1	0	1	1
1	1	0	0	1	0	0	0	0	0	1	0	1	0	1	1	0	0	1	0	1	1	1	1	0	0	0	0	0	1	1	0	0	1	1	1	1	1	0	0	1	1	0	0	1	1	0	1	1	1
1	1	1	1	0	1	0	0	0	0	1	1	1	1	1	1	0	1	1	1	1	0	0	1	1	1	0	1	1	1	0	0	1	0	0	1	0	0	1	1	1	1	0	1	1	1	0	0	0	1
0	1	1	1	1	0	1	1	0	0	1	0	0	1	1	1	0	1	1	0	0	1	1	1	1	1	1	1	1	1	1	1	1	1	1	1	1	1	0	1	1	1	0	1	1	0	0	1	0	1
0	1	1	1	0	1	0	0	0	0	1	0	1	1	1	1	0	0	0	1	0	1	0	1	1	1	0	0	0	1	0	0	1	0	1	1	1	1	0	1	1	1	0	0	1	1	0	0	1	0
1	0	1	0	0	1	0	0	0	0	0	0	0	1	0	0	0	0	0	0	0	1	0	0	1	1	0	0	0	0	1	0	0	0	0	1	0	1	0	0	1	1	1	0	1	1	0	0	0	0
0	0	1	0	0	1	0	1	0	1	0	0	0	0	0	1	0	0	1	0	1	1	0	1	1	0	0	1	0	1	0	1	1	0	0	1	1	0	0	1	1	1	0	1	1	0	0	0	0	1
0	0	0	1	1	1	0	0	0	1	0	0	1	1	0	1	0	0	1	0	0	0	0	1	1	1	0	0	1	1	1	0	1	1	1	1	1	0	1	1	1	1	1	1	1	1	0	0	1	0
0	1	1	0	0	1	0	1	0	0	0	1	1	0	0	1	0	0	1	1	1	1	0	1	0	1	0	0	0	1	0	0	1	0	1	1	0	0	1	0	1	1	1	0	1	1	0	1	0	1
0	1	1	1	0	0	0	1	0	1	0	1	1	0	0	1	0	0	0	1	1	1	1	1	1	1	0	1	1	1	1	0	1	1	0	1	1	1	0	1	1	1	1	0	1	1	1	1	1	1
0	1	1	1	1	0	0	0	0	0	0	0	0	0	0	1	0	0	0	1	0	1	1	1	1	1	1	0	1	0	1	0	1	1	0	1	1	1	0	1	1	1	1	0	1	1	0	0	1	0
0	1	1	0	1	1	0	1	0	1	0	0	1	1	1	1	0	0	1	1	0	1	0	1	1	1	0	0	0	1	1	0	1	1	1	0	1	1	1	1	0	1	0	1	1	1	0	0	1	1
1	1	1	1	0	1	1	1	0	1	0	1	1	0	0	1	0	1	1	0	1	1	1	1	0	1	1	1	1	1	1	1	0	1	0	1	0	1	1	1	1	1	1	1	1	1	1	1	1	1
0	1	1	0	1	1	1	1	0	1	0	0	1	1	1	1	0	1	1	0	1	1	0	0	1	0	0	1	1	1	1	1	1	1	0	1	1	0	1	0	1	0	1	0	1	1	0	0	1	1
1	1	1	1	1	0	1	1	0	1	0	1	1	0	0	1	0	1	1	1	1	1	0	1	1	1	1	1	1	1	1	0	1	1	0	1	0	1	1	1	1	1	0	1	1	1	0	0	1	1
1	1	0	0	0	1	0	1	0	0	1	0	1	0	1	1	0	0	0	0	0	0	0	1	1	0	0	1	0	1	1	0	0	0	1	1	1	0	0	0	1	1	0	0	1	1	1	0	0	1
0	1	0	1	1	1	1	1	0	1	1	1	0	1	0	1	0	1	1	0	1	1	1	1	1	1	0	1	1	1	1	0	1	1	0	1	1	1	1	1	1	1	0	0	1	1	1	0	1	1
0	0	0	1	0	1	0	0	0	1	1	1	1	0	0	1	0	0	0	1	1	1	0	0	1	1	0	0	0	1	0	0	1	1	0	1	1	1	0	1	1	1	0	0	1	1	1	0	1	1
1	1	1	1	0	1	0	1	0	1	0	1	1	0	0	1	0	1	1	1	1	1	0	1	1	0	0	1	1	1	1	1	1	1	1	1	1	0	1	0	1	1	1	0	1	1	0	0	1	0
0	1	1	0	1	1	0	1	0	0	1	1	1	1	0	1	0	0	0	0	0	1	0	0	1	1	0	0	1	1	1	1	1	1	0	1	0	0	1	0	1	1	0	1	1	1	0	1	1	1
0	1	1	1	1	1	0	1	1	1	1	0	1	1	1	1	0	0	1	0	1	1	1	1	1	1	0	1	1	1	1	1	1	1	1	1	1	1	1	1	1	1	0	1	1	1	0	0	1	1
0	1	1	1	1	1	1	0	1	1	1	0	1	1	0	1	0	1	1	1	1	1	1	1	1	1	1	1	0	1	1	1	1	1	0	1	0	1	0	1	1	1	1	1	1	1	1	1	1	1
1	1	1	0	0	1	0	1	0	1	0	1	0	1	1	0	0	0	0	0	1	1	0	1	1	1	1	0	0	0	1	0	1	1	0	1	0	1	1	1	1	1	1	1	1	1	1	0	1	1
0	1	1	1	1	1	1	0	0	1	0	0	0	0	0	0	0	0	0	1	0	1	0	1	1	1	1	1	0	1	1	1	1	0	0	1	1	1	1	1	1	1	1	0	1	0	0	0	1	0
0	1	1	1	1	1	1	1	0	1	0	0	1	0	0	1	0	1	1	1	1	1	0	1	0	0	0	0	1	0	1	0	1	1	1	1	0	1	1	1	1	1	0	0	1	1	0	1	0	0
0	1	0	1	0	1	0	0	0	0	0	1	1	1	0	1	0	0	0	0	0	1	0	1	1	0	0	1	0	1	1	1	0	0	1	1	0	1	0	1	1	0	0	0	1	1	1	0	1	1
0	1	1	0	1	1	0	0	0	0	0	0	0	1	0	1	0	0	0	1	0	1	0	1	1	0	0	1	0	1	1	0	0	1	1	1	1	1	1	0	1	1	1	1	1	1	0	0	0	1
0	0	1	0	1	1	1	1	0	0	1	1	0	1	1	0	0	0	0	1	0	1	0	1	1	1	0	1	0	1	1	0	0	1	0	1	0	0	1	1	1	1	1	0	1	1	0	0	1	0
0	1	1	1	1	1	1	1	0	1	0	1	1	1	0	1	0	1	1	1	1	1	1	1	1	1	1	1	1	1	1	1	1	0	1	1	0	1	1	1	1	1	1	1	1	1	0	1	1	1
1	1	1	0	0	1	0	1	0	1	1	1	1	0	0	1	0	1	1	0	0	1	1	1	0	0	0	1	0	1	1	1	1	0	0	1	0	1	1	1	1	0	1	1	1	0	0	0	1	1
0	1	1	1	0	0	0	0	0	1	0	0	1	1	0	1	0	0	0	1	1	1	0	1	1	1	0	0	1	0	1	1	1	1	1	1	0	1	1	0	1	1	0	0	1	1	0	0	0	1
0	1	0	0	0	1	0	0	0	1	0	1	0	0	1	1	0	0	1	0	1	0	0	1	1	1	1	0	1	1	1	0	1	1	1	1	0	0	0	0	1	1	0	0	1	1	0	1	0	1
0	0	1	1	1	0	1	1	0	1	1	1	1	0	1	1	0	0	0	0	0	1	1	1	1	1	0	1	1	1	1	1	1	0	0	1	1	1	1	1	1	1	1	1	0	1	0	0	1	1
0	1	1	0	1	1	1	0	0	1	1	1	1	1	0	1	0	1	1	1	0	1	0	1	1	1	0	0	1	1	1	1	0	1	0	1	1	1	1	0	1	1	1	0	1	1	0	0	0	1
0	1	0	1	1	1	0	1	0	1	0	1	1	0	0	1	0	0	1	1	1	1	1	0	0	1	0	0	1	1	1	0	0	1	1	1	1	1	1	1	1	1	1	0	1	1	0	1	0	1
0	1	0	1	1	1	0	0	0	1	0	0	0	0	0	1	0	1	0	1	1	1	1	1	1	1	0	1	1	1	1	1	1	1	0	1	1	1	1	1	1	0	1	0	1	1	0	1	0	1
0	1	1	0	1	1	1	1	0	1	0	0	1	0	1	1	0	0	1	1	1	1	0	1	1	1	0	0	1	1	1	0	1	1	0	1	0	1	1	0	1	1	0	0	0	1	1	1	1	1
1	1	1	1	0	1	1	0	0	1	0	1	0	0	1	1	0	0	0	1	1	1	0	1	1	1	1	1	1	0	1	0	1	0	1	1	0	1	1	0	1	1	0	0	1	1	0	1	0	1
0	1	1	1	1	1	0	1	0	0	0	0	1	1	1	0	0	1	1	1	1	1	1	1	0	1	0	0	0	1	1	1	1	1	0	1	0	0	1	1	1	1	1	0	1	1	1	0	0	1
1	1	0	0	0	1	0	1	0	0	0	0	1	0	0	1	0	0	1	1	1	1	1	0	1	1	0	0	0	1	1	0	1	1	0	1	0	1	1	0	1	1	0	1	1	1	0	1	1	1
1	1	1	1	0	1	1	1	0	0	1	0	1	0	0	1	0	1	1	0	1	1	1	1	1	1	0	0	1	1	1	0	1	1	0	1	1	0	1	1	0	1	0	0	1	1	0	1	1	1
0	1	1	1	0	1	1	0	0	1	0	1	1	1	1	1	0	0	1	1	0	1	0	0	1	1	0	1	1	0	1	0	1	1	0	1	1	1	0	1	1	0	1	1	1	1	1	0	0	1
0	1	0	0	1	1	1	1	0	1	0	1	0	1	1	1	0	0	1	1	0	1	1	1	1	1	0	1	1	1	1	0	1	1	0	1	1	1	1	1	1	1	0	1	1	1	0	0	0	1
0	1	1	0	0	0	0	0	1	1	1	1	1	1	0	1	0	0	1	0	1	1	0	1	1	1	0	1	0	1	1	1	1	1	1	0	0	1	0	1	1	1	0	0	1	1	0	0	0	1
1	1	1	1	0	1	0	0	0	1	1	0	1	0	0	1	0	0	0	1	1	1	0	1	0	1	0	1	1	1	1	1	1	1	0	1	1	1	1	1	0	1	1	1	1	1	1	0	1	1
1	1	1	0	0	0	0	1	0	1	1	1	1	1	0	1	0	0	1	1	0	1	1	1	1	1	0	1	1	1	1	1	1	1	0	1	0	1	1	1	1	1	1	1	1	1	0	1	1	1
1	0	0	1	0	1	0	0	0	1	0	0	0	0	0	1	0	1	1	0	1	1	0	1	0	1	0	0	0	1	1	0	1	0	0	1	0	1	1	1	1	1	1	1	1	1	0	0	1	1
1	0	1	0	1	0	1	0	0	0	0	1	1	0	0	1	0	1	1	1	0	1	1	1	1	1	0	0	1	1	1	0	1	0	0	1	1	1	1	1	1	1	1	0	1	1	0	0	1	0
1	0	1	1	0	1	0	0	0	1	0	0	0	0	1	1	0	0	1	1	1	1	0	1	1	1	0	0	0	1	1	0	1	1	1	1	1	1	1	1	1	1	0	0	1	1	0	0	0	1
1	0	1	1	1	0	0	0	1	1	0	0	1	1	0	1	0	0	1	1	1	1	0	1	0	1	0	0	0	1	1	1	1	0	0	1	0	1	1	0	1	1	1	1	1	1	0	0	1	0
1	1	1	1	0	1	0	0	1	1	0	1	1	1	0	1	0	0	1	0	1	1	0	1	1	1	0	1	1	1	1	1	0	0	0	1	0	0	1	1	1	1	1	0	1	1	0	0	0	0
1	1	1	1	0	1	0	1	0	1	0	1	1	1	0	1	1	0	1	1	1	1	1	1	0	1	1	0	1	1	1	1	1	1	0	1	0	1	1	1	1	1	1	1	1	1	0	0	0	1
1	1	0	0	1	1	1	1	1	0	0	1	1	0	0	1	0	0	1	1	1	0	1	1	1	1	1	1	1	1	1	0	1	1	1	1	1	1	1	1	1	1	1	1	1	1	0	1	0	1
1	1	0	0	0	1	0	1	0	0	0	0	1	0	0	1	0	0	0	1	0	1	0	1	0	1	0	0	0	1	1	0	0	0	1	0	1	1	0	1	1	1	1	0	1	1	0	1	1	1
0	1	0	1	0	1	1	0	0	1	1	0	1	1	0	1	0	0	1	0	1	1	0	1	1	1	1	0	1	1	1	1	1	1	1	1	0	1	1	1	1	1	1	1	1	1	0	0	0	1
1	1	0	1	0	0	0	1	0	1	0	0	0	0	1	1	0	1	1	0	1	1	1	1	1	0	1	1	0	1	1	1	1	1	1	1	1	1	1	1	1	1	1	1	1	1	0	0	0	1
1	1	1	1	0	1	1	1	0	0	0	0	1	0	0	1	0	0	1	1	0	1	1	1	1	1	0	1	1	1	1	1	1	1	0	1	1	1	1	1	1	1	1	0	1	1	0	0	0	0
1	1	1	1	0	1	1	0	0	1	1	0	1	1	0	1	1	1	1	1	1	1	1	1	1	1	1	0	0	1	1	1	1	1	0	1	0	1	1	1	1	1	1	1	1	1	0	0	0	1
1	1	0	0	0	0	0	1	0	0	0	1	1	1	0	1	0	1	1	1	1	0	0	0	0	1	1	0	1	1	1	1	1	1	1	1	1	1	1	0	0	1	1	1	1	1	0	1	1	0
0	1	1	1	1	0	1	0	0	1	0	0	1	0	0	1	0	1	0	1	1	0	1	1	1	0	1	1	1	1	1	0	1	1	0	1	0	1	1	1	1	1	1	0	0	1	0	0	1	1
1	1	0	0	0	1	0	1	0	0	1	0	1	0	0	1	0	0	0	0	0	1	1	1	1	1	0	0	1	1	1	1	1	1	1	1	0	0	1	1	1	1	1	0	1	1	0	0	0	1
1	1	1	1	0	1	0	1	0	1	0	0	0	0	0	1	0	1	1	1	1	1	1	1	0	1	0	0	1	1	1	1	1	1	0	1	0	1	1	1	1	0	0	0	1	1	0	1	0	1
1	0	1	0	0	0	0	1	0	1	1	0	1	0	1	1	0	1	1	1	1	1	0	0	1	1	0	0	0	1	1	1	1	1	1	1	0	1	1	1	1	1	1	1	1	1	0	0	0	1
1	0	1	0	0	1	0	0	1	1	0	1	0	0	0	1	1	0	1	1	1	1	0	1	1	1	0	0	0	0	0	0	0	0	0	0	0	0	1	1	1	1	0	1	1	1	0	0	1	1
1	1	0	0	0	1	0	1	0	1	0	0	1	1	0	1	0	1	1	1	1	1	0	1	0	0	0	1	1	1	0	1	1	1	0	1	1	1	0	0	1	1	0	0	0	1	0	0	1	1
1	0	1	0	0	1	1	0	1	0	0	0	1	0	1	1	0	0	1	1	1	0	1	1	1	1	1	1	0	1	1	1	0	1	0	1	0	1	1	0	1	1	0	0	1	1	1	1	1	0
1	1	0	0	0	1	0	1	1	1	1	0	1	0	0	1	0	0	1	0	0	1	1	0	1	1	0	1	0	1	1	0	1	1	0	1	0	1	0	1	1	1	1	1	1	1	0	1	1	1
0	1	1	0	0	1	1	1	0	0	0	1	1	0	1	1	0	0	1	0	1	1	0	1	0	0	0	0	1	1	1	0	1	1	0	1	1	1	0	0	1	1	1	0	1	1	1	0	0	0
1	1	1	0	1	1	0	0	0	1	0	1	0	0	1	1	0	0	0	1	0	1	0	1	1	1	0	0	0	0	1	0	1	0	0	0	0	1	0	1	1	1	1	1	1	1	0	1	0	1
1	1	1	1	0	1	1	1	0	1	0	1	0	1	0	1	0	1	1	1	1	1	1	1	1	1	0	0	1	1	1	1	1	1	0	1	0	1	1	0	1	1	0	0	1	1	0	1	0	1
1	1	0	1	0	1	0	1	0	1	1	1	1	1	0	1	0	0	1	1	1	1	1	1	1	1	0	1	1	1	1	1	1	1	0	1	0	1	1	1	1	1	1	1	1	0	0	1	0	0
1	1	0	0	0	1	0	0	0	1	0	0	1	0	0	1	0	0	1	1	1	1	1	1	0	1	0	0	1	1	1	1	1	0	1	1	0	1	1	0	1	1	0	0	1	0	0	1	1	1
1	1	1	1	1	1	1	1	0	1	1	1	1	1	0	1	0	0	1	1	1	1	1	1	1	1	1	0	1	1	1	1	1	1	1	1	0	1	1	0	1	1	1	1	1	1	0	1	0	0
1	1	1	1	1	1	0	1	0	1	1	0	1	1	0	1	0	1	1	0	1	1	1	1	1	1	0	0	1	1	1	1	1	1	1	1	1	1	1	1	0	1	1	0	1	1	0	0	1	1
1	1	1	1	0	1	0	1	0	1	1	1	1	0	1	1	0	1	1	1	1	1	1	1	1	1	1	1	1	1	1	1	1	1	0	1	1	1	1	0	1	1	1	1	1	1	1	0	1	1
1	1	0	0	1	1	0	1	0	1	0	1	1	1	0	1	0	0	1	1	0	1	1	1	1	1	1	0	0	1	1	1	1	1	0	1	1	1	1	1	1	1	1	0	1	1	0	0	0	0
1	1	1	1	1	1	0	1	0	1	1	1	1	1	0	1	0	1	1	1	0	1	1	1	1	1	1	1	1	1	1	1	1	1	1	1	1	1	1	1	1	1	0	1	1	1	0	0	1	1
1	1	0	1	1	1	1	1	1	1	0	0	1	0	0	1	0	1	0	0	1	1	1	1	0	1	1	1	1	1	1	1	1	1	1	1	0	1	1	1	1	1	1	1	1	1	0	1	0	1
1	1	1	0	0	0	1	0	0	0	0	1	1	0	1	1	0	1	1	1	0	1	1	1	1	1	1	1	0	1	1	1	0	1	1	1	1	1	1	1	1	1	1	0	1	1	0	0	1	0
0	1	1	1	1	1	0	1	1	1	0	0	1	1	0	1	0	1	1	1	0	0	1	1	1	1	0	1	0	1	1	1	1	1	1	1	0	1	1	0	1	1	0	1	1	1	1	0	0	1
1	1	1	1	1	1	0	1	1	1	1	0	0	1	0	1	0	0	0	1	1	1	1	0	1	1	1	0	1	1	1	1	1	1	1	1	1	1	1	1	1	1	1	0	1	1	0	0	1	1
1	1	1	1	1	1	1	1	0	1	0	0	1	1	0	1	0	1	1	1	0	1	1	1	1	1	1	1	1	1	1	1	1	1	0	1	1	1	1	1	1	1	1	1	1	1	1	1	1	1
0	1	1	0	0	1	0	1	1	1	0	0	1	0	0	1	0	0	1	0	1	1	0	1	0	0	0	0	0	1	0	0	1	0	0	1	0	1	1	0	1	1	0	0	1	1	0	1	1	1
1	1	1	0	0	1	0	0	1	0	0	1	0	0	0	1	0	1	1	1	1	1	1	1	1	0	0	1	1	1	1	1	1	1	0	1	1	1	1	1	1	0	1	1	1	1	1	1	0	1
1	1	1	1	1	1	0	1	1	1	1	0	1	0	1	1	0	0	1	0	0	1	0	1	1	1	0	1	0	1	0	1	1	1	1	1	1	0	1	1	1	1	1	1	1	1	0	0	1	1
0	1	1	1	0	1	0	0	0	1	0	0	0	0	0	1	0	1	1	0	0	0	1	1	1	1	0	1	1	1	1	0	0	0	1	1	0	1	1	1	0	0	0	0	0	0	0	0	0	0
1	1	1	0	1	0	0	0	0	0	0	0	1	0	0	1	0	0	1	0	1	1	1	1	1	1	1	1	0	1	1	1	1	1	1	1	1	1	1	1	1	1	1	0	1	1	1	0	1	0
0	1	1	1	0	1	0	0	0	1	1	0	1	0	0	1	0	0	0	0	1	1	0	1	1	1	1	1	0	1	1	0	1	1	0	1	0	1	0	1	0	1	1	1	1	0	0	1	1	0
1	0	1	1	1	1	0	0	1	0	0	1	1	1	0	1	0	0	0	1	0	1	1	1	1	1	0	0	0	1	1	0	0	0	0	1	0	1	1	0	1	1	1	0	1	1	0	0	1	1
0	1	1	1	0	1	0	0	0	1	1	0	1	1	0	1	0	0	1	1	1	1	0	0	1	1	0	1	1	1	1	1	0	1	0	1	1	0	0	0	1	1	1	1	1	1	0	0	1	1
1	1	1	0	0	0	1	1	0	1	1	0	1	1	0	1	0	1	1	1	1	1	1	1	1	1	1	1	1	1	1	1	0	1	1	1	1	1	1	1	1	1	1	1	1	1	0	0	1	1
1	0	1	0	1	1	0	0	0	0	1	0	0	0	0	0	0	0	0	1	1	1	0	1	1	1	0	1	1	1	1	1	1	1	0	1	1	1	1	1	1	1	1	1	0	1	0	0	1	1
0	1	1	0	0	1	0	1	0	0	0	1	0	0	0	1	0	1	1	1	1	1	1	1	1	1	0	1	0	1	1	1	1	0	0	1	0	1	0	0	1	1	0	1	1	1	0	0	1	0
1	1	0	1	1	1	0	1	1	1	1	0	0	1	0	1	0	0	1	0	1	1	0	1	1	1	0	1	1	1	1	0	1	1	0	1	1	1	0	0	1	1	1	1	1	1	0	0	1	0
0	1	1	1	0	1	1	1	0	0	1	1	1	0	0	1	0	1	0	1	1	1	1	1	1	1	1	0	0	1	1	1	1	0	0	1	1	1	1	0	1	1	1	0	1	1	0	0	1	1
0	1	0	1	0	1	1	0	0	1	0	1	1	1	0	1	0	0	1	1	0	1	0	0	1	1	1	1	1	1	1	1	1	1	1	1	1	1	1	0	1	1	1	0	1	1	0	0	1	1
1	1	0	0	0	1	0	0	0	0	1	0	0	0	0	1	1	0	0	0	0	1	1	1	1	1	0	0	0	1	1	1	1	1	1	0	0	0	1	1	0	1	1	1	1	1	1	0	0	1
1	1	1	0	1	1	0	1	0	0	0	1	1	1	0	1	0	0	1	1	0	1	1	1	1	1	0	1	0	1	1	1	1	0	1	1	1	1	0	1	1	1	0	1	1	1	1	1	0	1
1	1	1	0	1	1	0	1	0	1	1	0	1	0	0	1	0	1	1	1	0	1	1	1	1	1	0	0	1	1	0	1	1	1	0	1	0	1	1	1	1	1	0	1	1	1	1	0	1	1
1	1	1	0	1	1	0	1	0	0	0	0	1	0	1	1	0	0	1	1	1	1	0	1	1	1	0	1	0	1	1	1	1	0	1	1	0	1	0	0	1	0	1	1	0	1	1	0	1	1
1	1	0	0	0	0	0	0	0	1	1	1	1	0	0	1	0	0	0	1	1	1	1	1	1	1	1	1	1	1	1	1	1	1	0	1	1	1	1	1	1	1	0	1	0	1	0	1	1	0
1	1	1	1	0	0	1	0	1	1	1	0	1	0	0	1	0	0	0	0	1	1	1	1	1	1	1	1	1	1	1	0	1	1	1	1	1	1	1	1	1	1	0	1	1	1	0	0	1	1
0	1	1	0	1	1	0	0	0	1	1	0	1	0	0	1	0	0	1	1	1	1	0	1	1	1	0	0	0	1	1	0	1	1	1	1	1	0	0	1	1	1	1	1	1	1	0	1	1	1
1	1	1	1	0	1	0	0	0	1	0	0	1	1	0	1	0	0	0	1	0	1	0	1	1	1	0	1	1	1	1	1	1	1	0	1	1	1	1	1	1	1	1	1	1	1	1	1	0	0
1	1	0	0	0	1	0	0	0	0	1	0	1	1	0	1	1	0	1	0	1	1	0	1	1	1	1	0	0	1	1	0	1	0	0	1	0	1	1	1	1	1	1	0	0	1	1	1	0	1
1	1	1	0	0	1	1	1	1	0	0	0	1	0	0	1	0	0	1	0	1	1	1	1	1	0	1	0	1	1	1	1	1	1	1	1	1	1	1	0	1	1	1	1	1	1	0	0	1	1
1	1	1	1	0	1	0	0	0	0	1	0	0	1	0	1	0	0	1	0	1	1	1	0	0	1	1	0	0	0	1	0	1	1	0	0	0	1	1	0	1	0	0	1	1	1	0	1	1	1
1	1	1	0	0	1	1	0	0	1	1	0	0	1	1	1	0	0	1	0	1	1	0	1	1	1	0	0	1	1	1	0	0	0	0	1	1	1	1	1	1	0	0	0	1	1	0	1	0	1
1	1	1	1	0	1	0	0	0	1	0	1	1	1	1	1	1	0	0	1	1	0	1	1	0	1	1	0	0	0	0	1	1	1	1	1	1	1	0	1	1	1	1	1	0	1	0	0	0	0
1	1	1	1	0	1	1	1	0	1	0	0	1	1	1	1	0	0	1	1	0	1	1	0	1	1	0	1	1	1	1	1	1	1	0	1	1	1	1	1	1	1	1	1	1	1	0	0	1	1
1	1	1	0	0	0	1	0	0	1	0	1	0	0	0	1	1	0	1	0	1	1	1	0	1	1	0	0	1	1	1	0	1	1	1	1	0	1	0	1	1	1	0	1	1	1	0	1	0	1
0	1	1	0	1	1	1	1	1	1	1	0	1	1	1	1	0	0	1	0	1	1	1	1	1	1	1	1	1	1	1	1	1	1	0	1	1	1	1	1	1	1	1	0	1	1	0	0	1	1
0	1	0	0	0	1	0	0	0	1	1	0	0	0	0	1	0	0	1	0	1	1	1	0	1	1	0	1	0	1	0	1	1	0	0	1	1	1	1	0	1	1	1	0	1	1	0	1	1	0
0	1	1	1	0	1	0	1	1	1	0	1	1	1	0	1	0	0	1	0	0	0	1	1	1	1	1	1	0	1	1	0	1	1	0	1	1	1	1	1	1	1	0	1	1	1	0	1	0	1
1	1	1	0	1	1	0	1	0	1	1	0	1	0	1	1	0	0	1	0	1	0	1	1	1	1	1	0	1	1	1	1	1	1	1	1	1	1	1	1	1	1	1	0	1	1	0	0	1	0
1	0	0	0	0	0	0	0	1	1	0	0	1	1	1	1	0	0	1	1	1	1	0	0	1	1	1	1	0	1	0	0	1	0	0	1	1	1	0	1	1	1	1	1	1	1	1	1	0	0
0	1	1	1	0	1	0	0	0	1	1	0	1	1	1	1	0	1	1	1	0	0	1	1	1	1	1	1	1	1	1	1	1	0	0	1	1	1	1	1	1	1	1	0	1	1	0	0	0	1
1	1	1	1	0	1	0	0	0	1	1	1	1	1	0	1	0	0	1	1	1	0	0	1	1	1	0	1	1	1	1	0	1	1	1	1	1	1	0	0	1	1	1	0	1	1	0	0	1	0
1	1	1	0	1	0	0	1	1	1	0	0	1	0	0	1	0	0	1	0	1	1	1	1	1	1	1	1	1	1	1	1	1	1	1	1	1	1	1	1	1	1	1	0	1	1	0	0	1	1
0	1	0	0	1	1	0	0	0	1	1	0	1	0	0	1	0	0	1	0	1	0	1	1	1	1	0	0	1	1	1	1	1	1	1	1	1	1	1	1	1	1	0	1	1	1	0	0	1	1
1	1	1	1	1	1	0	1	0	1	0	0	0	0	0	1	0	0	0	1	0	1	0	1	1	1	1	1	1	1	1	1	1	1	1	1	0	1	1	1	1	1	0	0	1	1	0	0	0	1
1	0	0	1	0	1	1	1	1	0	1	0	1	0	0	1	0	0	0	1	0	1	1	1	1	1	0	1	0	1	0	1	1	1	1	1	0	1	1	1	1	1	1	1	1	1	0	1	1	1
1	1	1	1	0	1	1	1	0	1	0	1	1	0	0	1	0	0	1	0	1	1	0	1	1	1	1	0	1	1	1	1	1	1	0	1	0	1	1	1	1	1	1	1	1	1	0	1	0	1
1	1	0	1	0	1	1	1	0	0	1	0	1	0	1	1	0	0	0	0	0	1	1	1	1	1	0	0	0	1	1	0	1	0	0	1	1	0	0	1	0	1	0	1	1	0	0	0	1	1
1	1	1	1	1	1	1	1	0	1	1	1	1	0	0	1	0	0	1	1	0	0	1	1	1	1	1	1	1	1	1	1	0	1	1	1	1	1	1	1	0	0	1	1	1	0	0	0	1	1
0	1	1	1	0	0	0	1	0	0	0	0	1	0	0	1	1	0	1	0	0	1	0	1	1	1	0	0	1	1	0	0	1	1	1	1	1	1	1	1	1	1	1	1	0	1	0	0	0	1
0	1	0	1	0	1	0	1	0	1	0	1	0	1	1	1	0	1	1	1	1	1	0	1	1	1	1	0	1	1	1	1	1	1	0	1	1	1	1	1	1	1	0	1	1	1	0	1	1	1
1	1	0	1	1	1	1	0	0	1	0	1	1	1	0	1	0	0	1	1	1	1	0	1	0	1	0	1	0	1	1	0	1	0	1	1	1	1	1	1	1	1	1	1	1	1	0	0	0	1
0	1	1	0	1	1	0	0	0	1	0	0	1	0	0	1	0	1	0	0	1	1	0	1	1	1	0	0	0	1	0	1	1	1	1	1	1	0	1	1	1	1	1	1	1	1	0	0	1	1
0	1	1	1	0	0	0	1	0	1	1	0	1	1	1	1	0	0	1	1	1	0	0	1	1	1	0	1	0	1	1	1	1	1	0	1	0	1	1	1	1	1	1	0	0	0	1	1	1	1
1	1	1	1	1	1	0	0	1	1	0	0	1	1	0	1	0	0	1	1	1	1	1	1	1	1	0	0	1	1	1	1	1	1	0	1	1	1	1	1	1	1	1	1	1	1	0	0	1	1
1	0	1	1	0	0	0	0	0	1	0	0	1	0	1	1	0	1	1	1	0	1	0	1	1	1	1	1	1	1	1	1	1	0	1	1	1	1	1	1	1	0	1	0	1	0	0	0	0	0
1	0	1	1	1	1	0	1	1	1	1	0	1	1	0	1	0	1	1	0	0	1	1	1	1	0	1	1	1	1	1	1	1	1	0	1	1	1	1	1	1	1	1	1	1	1	0	1	1	1
1	1	0	1	1	0	0	0	1	1	0	0	0	1	1	1	0	0	1	1	1	0	1	1	1	0	1	0	0	0	1	1	1	1	0	1	1	0	1	1	1	1	1	1	1	1	0	0	0	0
1	1	1	1	0	1	0	1	0	1	1	1	1	1	0	1	0	0	1	1	1	1	1	1	1	1	1	0	1	1	1	1	1	1	1	1	0	1	1	1	1	1	0	1	1	1	0	1	1	1
1	1	1	0	1	1	1	1	1	1	1	1	1	1	0	1	0	0	1	0	1	1	1	1	1	1	0	0	1	1	1	1	0	1	0	1	1	1	0	1	1	1	0	1	1	1	0	1	1	1
1	1	1	0	1	1	0	0	1	0	1	1	1	1	0	1	0	1	1	1	0	1	0	1	1	1	0	1	1	1	1	1	0	1	1	1	1	1	1	1	1	1	0	1	1	1	0	0	0	1
1	1	1	1	0	1	0	0	0	1	0	0	1	1	0	1	0	1	1	1	1	1	1	1	1	1	1	0	1	1	1	0	1	1	0	1	1	1	1	1	1	1	1	1	1	0	0	0	1	1
1	0	0	1	0	1	0	1	0	0	1	1	1	1	1	1	0	0	1	1	1	1	0	1	1	1	0	1	1	1	1	0	1	1	0	1	1	1	1	1	1	1	1	1	1	1	0	0	1	1
1	1	1	0	0	0	0	1	0	1	0	0	0	0	1	1	0	0	1	1	1	0	1	1	1	1	1	0	1	1	1	0	1	0	0	1	1	1	1	1	1	1	1	0	1	0	0	1	1	0
1	1	0	0	0	1	0	1	0	1	1	0	0	1	0	1	1	0	1	1	1	1	0	1	1	1	0	0	0	1	1	0	1	1	0	1	1	1	1	1	0	1	0	0	1	1	0	0	0	0
1	1	1	1	0	0	0	1	0	1	1	0	1	0	0	1	0	1	0	1	0	1	1	1	1	1	0	0	1	0	1	0	1	1	1	1	0	1	0	1	1	1	1	1	1	1	0	1	1	0
0	1	1	0	1	1	1	1	0	1	0	1	1	0	1	1	0	1	1	1	1	1	1	1	1	1	0	0	1	1	1	1	1	0	0	1	0	1	1	1	1	0	0	0	0	0	0	0	0	0
1	1	1	0	0	1	0	0	0	1	0	0	0	0	0	1	0	1	1	1	1	1	1	1	1	1	1	1	0	1	0	0	1	0	0	1	1	1	1	1	1	1	1	0	1	1	0	0	1	0
0	1	1	0	0	1	1	1	0	1	0	0	1	0	0	1	0	0	1	1	1	1	0	1	1	0	1	0	1	1	1	0	1	1	0	1	0	1	1	1	1	1	1	0	1	1	0	0	1	1
1	1	1	1	1	0	0	1	0	1	0	0	1	1	1	1	1	1	1	1	1	1	1	1	1	1	0	0	1	1	1	1	1	0	1	1	1	1	1	1	1	1	1	0	1	1	1	1	1	1
1	1	1	0	1	1	0	1	0	1	1	1	1	1	0	1	0	1	1	1	1	1	1	1	1	1	1	1	0	1	1	1	1	1	0	1	1	1	1	1	1	1	1	1	1	1	0	1	1	0
1	1	1	0	1	1	1	1	0	1	0	0	1	0	0	1	0	0	1	1	1	1	1	1	1	1	0	1	1	1	1	1	1	1	0	1	1	1	1	1	1	1	1	1	1	1	0	1	0	1
0	1	1	1	0	1	1	1	0	1	0	0	0	0	0	1	0	0	1	0	1	1	0	1	0	1	0	0	0	1	1	1	1	0	1	0	0	1	0	1	1	1	0	0	1	1	1	0	1	1
0	1	0	0	0	1	1	0	0	1	0	1	0	0	1	1	0	0	1	1	1	1	1	0	1	1	1	1	0	0	1	1	1	1	0	1	1	1	1	0	1	1	1	0	1	1	1	0	0	1
0	1	1	0	0	1	0	1	0	1	1	1	1	0	0	1	0	1	1	1	0	1	1	1	0	1	0	0	1	1	1	1	0	0	1	1	0	0	1	1	1	1	0	0	0	0	0	1	1	0
0	1	1	1	1	1	0	1	0	1	1	0	1	1	1	1	0	0	1	0	1	1	0	1	1	1	0	1	1	1	1	1	1	1	1	1	0	1	1	1	1	0	1	1	1	1	1	0	1	1
0	0	0	0	1	1	0	1	0	1	0	0	1	0	0	1	0	0	1	1	1	1	1	1	1	1	0	1	1	1	1	1	1	1	1	1	1	1	0	1	1	1	0	1	1	1	0	0	0	0
1	1	0	1	0	1	0	1	1	1	1	1	1	0	0	1	0	0	1	1	0	1	1	1	1	0	0	1	1	1	1	1	1	1	1	1	1	1	1	1	1	1	1	0	1	1	0	0	1	1
0	1	1	0	0	1	0	1	1	1	0	0	1	0	0	1	0	0	1	0	0	0	1	1	1	1	0	0	0	1	1	1	0	0	0	1	0	1	1	1	1	0	0	0	0	0	0	1	1	0
0	0	0	0	0	1	0	1	0	0	0	0	0	0	1	1	0	0	1	1	1	0	0	1	1	0	0	0	0	1	1	0	1	0	0	0	1	0	1	1	1	1	1	0	1	1	1	0	1	1
0	0	1	1	0	0	0	0	1	0	0	1	0	0	0	1	0	0	0	1	1	1	0	0	0	0	0	0	0	1	0	0	0	0	1	0	0	1	1	1	1	1	0	1	1	1	0	1	1	0
1	0	0	0	1	0	1	1	0	0	0	1	1	0	0	1	0	0	0	1	1	1	0	1	1	0	0	0	0	1	1	0	0	1	0	0	1	1	1	1	1	1	0	0	1	1	1	1	1	1
1	1	1	1	1	1	0	0	0	0	0	1	0	1	1	1	0	0	0	1	0	1	0	0	1	0	1	1	0	0	1	0	0	0	0	1	0	1	1	0	1	1	1	0	0	1	0	0	0	0
1	1	1	0	0	1	0	1	1	0	0	0	1	0	0	1	0	0	0	0	1	1	1	1	0	1	0	1	0	1	1	0	1	0	0	1	0	1	1	1	1	1	0	1	1	1	0	1	0	1
1	0	0	0	0	1	0	1	0	0	1	1	0	0	0	1	0	0	1	0	1	1	0	0	1	1	0	0	0	1	1	0	0	0	1	0	0	1	1	1	1	1	0	0	0	1	0	1	0	1
1	1	0	0	0	1	1	0	0	0	0	1	0	1	1	1	0	0	0	1	0	1	0	0	1	1	0	1	0	1	0	0	0	0	0	1	0	0	1	0	1	1	1	0	1	1	0	1	1	1
0	1	0	0	1	0	0	0	0	0	0	1	1	0	0	0	0	0	0	1	1	1	1	1	0	1	0	1	0	1	0	0	0	0	0	0	0	1	1	0	1	1	0	1	1	1	0	0	1	1
0	1	0	0	1	0	1	0	0	0	0	0	1	1	0	1	0	0	0	1	0	1	0	1	1	1	0	1	0	0	1	0	1	0	0	1	1	1	0	1	1	1	0	1	1	1	0	1	0	0
1	1	0	1	0	1	0	1	1	1	0	0	1	0	0	1	0	0	1	0	0	1	0	1	1	0	0	0	0	1	1	1	1	0	1	1	0	1	1	1	1	1	1	0	1	1	1	0	0	0
0	0	1	0	0	1	0	0	0	1	0	1	1	1	1	1	0	0	0	1	0	1	0	1	1	0	0	1	0	1	1	0	1	0	1	0	1	0	1	0	1	1	1	0	1	1	0	0	0	1
1	1	0	0	0	1	1	1	0	1	0	0	1	0	1	1	0	1	1	1	1	1	0	0	1	1	0	1	1	1	1	0	1	0	0	1	1	1	0	0	1	1	1	0	1	1	0	0	0	0
1	0	0	0	0	1	0	0	0	1	0	1	0	1	0	1	0	0	0	1	0	0	0	1	1	1	0	1	0	1	1	0	1	0	0	1	0	1	1	0	1	1	0	1	1	1	0	0	0	1
1	1	1	0	1	1	1	1	1	0	1	0	0	1	1	1	0	0	0	1	1	1	0	1	1	0	0	1	0	1	0	1	1	1	1	1	0	1	1	1	1	1	1	0	1	1	1	1	0	1
1	1	1	1	1	1	1	1	0	0	0	0	0	0	0	1	0	0	1	1	1	1	0	0	0	1	0	1	0	0	1	1	0	0	1	1	1	1	1	1	1	1	1	1	1	1	0	0	0	1
0	1	1	0	0	1	1	1	0	0	0	0	0	0	1	1	0	1	1	1	1	1	0	1	1	1	0	0	0	1	1	0	1	0	0	1	1	1	1	0	1	1	1	1	1	1	1	0	1	1
0	0	0	0	1	0	0	0	0	1	0	0	0	0	1	1	0	0	0	1	0	0	0	0	1	1	1	0	0	1	0	0	0	0	0	1	0	1	1	0	1	1	0	0	1	0	0	0	0	0
0	1	1	0	0	0	0	0	0	0	0	0	0	0	1	1	1	0	0	0	0	1	0	1	1	1	0	0	0	0	0	1	0	0	0	1	1	0	0	0	1	1	1	0	0	1	0	0	1	1
0	1	1	0	1	0	0	1	0	1	0	0	0	0	1	1	0	0	0	1	1	1	0	1	0	1	0	1	0	0	1	0	0	0	1	0	0	1	1	0	1	1	1	0	0	0	0	0	1	1
0	1	0	1	0	0	1	0	0	1	0	1	0	0	0	1	0	0	0	0	0	1	0	0	1	1	0	1	0	1	0	1	0	0	0	0	0	0	1	0	1	1	0	0	1	1	0	0	1	1
0	1	0	0	1	1	1	1	0	1	0	0	1	0	0	1	0	1	1	1	1	1	1	0	0	1	1	0	1	1	1	0	1	1	1	1	1	1	0	1	1	1	1	0	1	1	0	1	0	0
1	0	1	0	0	1	1	0	0	0	0	0	0	1	0	1	0	0	0	0	1	1	0	0	1	0	1	0	1	1	1	0	0	0	1	1	0	1	1	1	1	1	1	1	1	1	0	0	0	1
1	1	0	1	0	1	0	0	0	0	1	1	1	1	0	1	0	0	0	1	1	1	0	1	1	0	0	1	0	1	1	0	1	0	0	1	1	1	1	0	1	1	1	1	1	1	0	0	0	1
0	1	0	0	0	1	1	1	0	1	0	0	0	0	0	1	0	0	1	1	0	1	1	0	0	1	0	0	1	1	1	0	0	0	1	0	0	0	0	0	1	0	1	0	1	0	0	0	0	0
1	1	1	1	1	0	0	0	1	0	0	1	0	0	1	1	1	0	0	1	0	1	0	1	0	1	1	0	0	1	1	0	0	1	1	1	0	1	1	0	1	1	1	0	1	1	0	0	0	1
0	1	1	0	0	1	1	0	0	0	0	0	0	1	1	0	0	0	1	1	1	1	0	1	0	0	0	0	0	1	0	1	0	0	0	1	0	0	1	0	1	1	1	0	1	1	0	1	0	1
1	1	1	1	0	1	1	1	1	1	0	1	1	0	0	0	0	0	0	1	1	1	0	0	1	1	0	1	0	0	1	1	0	0	0	0	0	1	1	0	1	1	0	0	1	1	0	1	0	1
0	0	1	0	0	0	0	1	1	0	0	1	0	0	0	1	0	0	1	1	1	1	0	0	1	0	0	1	0	0	1	0	0	1	0	0	0	1	1	1	1	1	1	0	0	1	0	0	0	0
1	1	1	0	0	1	0	1	1	0	0	1	0	0	0	1	0	0	0	1	0	1	0	1	0	1	0	1	0	1	1	0	1	0	0	0	0	0	0	0	0	1	1	0	1	0	0	0	1	0
1	0	0	1	0	0	0	0	0	0	0	1	0	1	1	1	0	0	0	1	0	0	0	1	0	1	0	1	0	0	0	1	0	0	0	1	1	1	1	0	1	1	1	1	1	1	0	0	1	0
1	1	1	0	0	1	1	1	0	0	0	0	1	1	0	1	1	0	0	0	1	1	0	0	0	1	0	1	0	1	0	0	1	0	1	1	0	1	1	0	1	1	1	0	1	1	0	0	0	1
1	1	1	0	0	1	1	1	0	1	0	0	0	0	1	1	0	0	1	1	1	1	0	1	0	1	0	1	1	0	0	0	0	0	0	1	0	0	1	0	1	0	1	0	1	1	1	1	0	0
1	1	1	1	0	1	0	0	1	0	0	0	0	1	1	1	0	0	0	0	1	0	0	0	1	1	0	1	0	1	0	0	0	0	0	1	0	1	1	0	1	1	1	0	1	1	0	0	0	0
1	1	1	0	0	0	0	0	0	1	1	1	1	0	1	1	0	0	0	1	1	1	0	1	1	0	0	1	0	1	1	0	1	1	0	1	0	1	0	1	1	1	1	1	1	1	0	0	0	1
0	1	1	0	0	0	1	0	0	0	0	0	1	1	0	1	0	0	0	1	1	1	1	1	0	1	0	1	0	1	0	0	1	1	1	1	1	1	1	0	1	1	0	1	1	1	0	0	1	1
1	1	1	0	1	1	0	1	0	0	1	0	0	0	0	1	0	0	0	1	1	1	0	1	1	1	0	1	0	1	1	1	1	0	0	1	0	1	1	0	1	1	0	1	1	1	1	0	0	1
0	1	1	1	0	1	1	0	1	0	0	1	0	0	0	1	0	0	0	1	1	1	0	1	1	1	0	1	0	0	1	0	1	1	0	1	0	1	1	1	1	1	0	0	1	0	0	0	0	1
0	1	1	1	1	0	1	0	1	0	0	0	0	0	1	1	0	0	0	0	0	1	0	1	1	0	0	0	0	1	1	0	0	1	1	1	0	0	0	0	1	1	1	1	0	1	0	1	0	1
0	0	1	1	0	1	1	0	1	1	0	0	1	1	1	1	1	1	0	0	0	1	1	1	0	1	1	1	0	1	1	0	1	1	1	1	0	0	1	1	1	1	0	0	1	1	0	0	0	0
1	1	1	0	0	0	0	1	0	0	0	0	1	1	1	1	1	0	1	1	1	1	0	1	1	0	0	0	0	1	1	1	0	0	0	1	1	1	1	0	1	1	1	0	1	1	0	0	0	0
1	1	0	1	0	1	1	0	0	0	0	0	0	0	0	1	0	0	1	0	0	0	0	1	1	0	1	0	0	1	1	0	1	0	1	1	0	1	1	1	1	1	1	1	1	1	1	0	1	0
1	1	0	1	0	1	0	1	0	0	0	1	0	0	1	1	0	0	0	1	1	1	0	1	1	1	1	1	0	1	0	0	0	1	0	1	0	1	0	0	1	1	0	0	0	1	0	0	1	0
0	1	0	0	1	1	1	1	1	1	0	0	1	0	0	1	0	1	0	0	1	1	0	1	1	1	0	1	0	1	1	1	1	0	0	1	0	1	0	0	1	1	1	1	1	1	0	1	0	1
0	1	0	0	1	1	0	1	1	1	0	1	1	1	0	1	0	0	1	1	1	1	0	1	1	1	0	0	0	1	1	1	1	1	1	1	1	1	1	1	1	1	1	0	0	0	0	0	1	1
0	1	0	0	1	1	0	0	0	0	0	1	1	0	0	1	0	0	0	1	1	1	0	1	0	1	1	0	0	1	0	0	0	0	0	1	0	0	0	0	1	0	0	0	1	1	1	0	0	0
1	1	1	0	1	1	0	1	1	1	1	1	1	1	0	1	0	1	1	1	0	1	1	1	0	1	1	1	1	0	1	1	1	1	1	1	1	1	1	1	0	1	0	0	1	1	0	0	1	1
1	1	1	1	0	0	1	0	0	1	0	0	0	1	1	1	0	1	0	1	0	1	0	1	1	0	0	0	0	1	1	1	0	1	1	1	1	1	1	0	1	1	1	0	1	1	0	0	0	1
0	1	1	1	1	1	0	1	0	1	1	1	1	1	0	1	0	0	1	0	1	1	0	1	0	1	0	1	1	1	1	1	1	1	1	1	0	1	1	1	1	1	1	0	1	1	1	1	1	1
0	1	0	0	0	1	1	1	1	0	0	1	1	1	1	1	0	0	0	1	0	1	0	0	1	1	0	1	0	1	0	0	0	0	0	0	0	1	1	1	1	1	0	0	1	1	0	0	0	1
0	1	0	0	0	0	1	0	0	0	0	0	0	1	0	0	0	0	0	1	0	1	1	1	1	0	0	1	0	1	1	0	0	0	0	1	0	0	1	0	1	1	1	1	1	1	0	0	0	1
1	1	0	0	1	1	1	0	0	1	0	0	0	0	0	1	0	0	0	1	0	1	0	1	1	0	0	0	0	1	0	0	0	1	1	1	0	1	1	0	0	0	1	1	1	1	1	0	1	1
0	1	0	1	0	0	1	0	0	0	1	1	0	0	0	1	0	0	1	0	0	1	0	0	1	0	1	1	0	1	1	0	0	0	1	0	1	1	0	1	1	1	0	1	1	1	1	0	0	0
1	1	0	0	0	1	1	1	0	0	1	0	0	1	0	0	0	0	1	1	1	1	0	1	1	0	0	0	0	0	0	0	1	0	1	1	0	1	1	0	1	1	0	0	1	1	1	0	1	1
0	1	1	1	0	1	1	1	0	1	0	0	1	0	1	1	0	0	0	0	0	1	0	0	1	1	1	0	0	1	1	0	1	1	0	1	1	1	1	1	1	1	1	1	1	1	0	1	0	1
1	1	1	0	1	1	1	0	1	1	0	1	0	0	0	1	0	0	0	0	1	1	0	1	1	1	1	0	1	1	0	1	1	0	0	1	0	0	1	1	1	1	1	0	1	1	0	0	0	0
0	1	0	0	1	1	0	0	0	0	0	1	0	0	0	1	0	0	0	0	1	0	0	1	1	1	0	0	0	1	1	0	0	0	0	1	0	1	0	0	1	1	1	1	1	1	0	0	1	1
0	1	0	0	0	0	1	0	0	0	0	1	1	1	1	1	0	0	0	1	1	1	0	1	1	0	0	1	0	1	1	0	1	0	0	1	0	1	1	0	1	1	1	0	1	1	1	0	0	1
1	1	0	1	0	1	1	1	1	1	0	1	0	1	1	1	0	1	0	1	1	1	0	1	0	0	0	1	0	0	1	1	0	0	0	1	1	1	0	1	1	1	1	0	1	1	0	1	0	0
1	1	1	0	0	1	1	1	1	1	1	1	0	0	0	1	0	0	1	0	1	1	0	1	1	1	0	1	0	1	0	1	0	0	1	1	0	1	1	0	1	1	1	0	1	1	0	1	1	1
0	1	0	0	0	1	1	0	0	1	0	0	0	0	0	1	0	0	0	1	0	1	0	1	1	1	0	0	0	1	1	0	0	0	1	0	1	1	1	0	1	1	1	1	1	1	0	1	0	1
1	1	1	0	0	0	0	0	0	0	0	0	1	1	1	1	0	1	1	0	1	1	0	1	1	1	0	0	0	0	1	0	1	0	0	0	0	0	0	0	1	1	1	0	1	1	1	0	0	1
1	1	1	0	0	1	0	0	0	0	0	1	0	1	0	1	0	0	0	1	1	1	1	1	1	1	0	1	0	1	1	0	0	0	1	1	1	1	1	0	1	1	1	0	0	1	1	0	0	0
1	0	0	0	0	1	0	1	0	1	0	1	0	0	0	1	0	0	1	0	0	0	1	0	1	1	1	0	0	1	1	0	0	0	1	1	0	1	0	0	1	1	1	0	1	1	0	0	1	1
0	1	0	1	1	1	1	1	0	0	0	1	0	0	0	1	0	0	1	0	0	1	0	0	0	1	0	1	0	0	1	0	0	0	0	1	0	1	0	1	1	1	1	0	0	1	1	0	1	1
1	1	1	1	1	1	0	1	0	1	0	1	0	1	1	1	0	0	1	1	1	1	1	1	1	1	0	0	0	1	1	0	1	1	0	1	0	1	1	1	1	1	1	1	1	1	0	1	1	1
0	1	1	1	0	1	1	0	1	0	0	1	1	0	0	1	0	0	1	1	0	1	1	1	1	1	0	0	0	1	1	0	0	0	1	1	1	0	1	0	1	1	1	0	1	1	1	0	0	1
1	1	1	0	0	1	1	0	0	1	0	1	0	1	0	0	0	0	1	1	1	1	0	1	0	0	0	0	0	1	1	0	1	0	0	1	0	1	1	0	0	1	1	0	0	1	1	1	0	0
0	1	1	0	0	1	0	1	0	0	0	1	1	0	0	1	0	0	0	1	1	1	1	1	1	1	0	1	0	0	0	0	1	0	1	1	0	1	0	1	1	1	1	0	0	1	0	0	0	1
0	1	0	0	0	0	0	0	0	0	0	1	1	0	1	1	0	0	0	1	1	1	0	1	0	0	0	0	0	0	1	1	0	0	1	0	0	0	1	0	1	1	1	0	1	1	0	0	0	1
1	1	0	1	0	1	0	0	0	1	1	1	1	1	0	1	0	1	0	1	0	1	1	1	1	1	0	1	0	1	1	0	0	0	1	1	1	1	1	1	1	1	1	0	0	1	1	0	0	1
1	1	0	0	0	1	0	0	1	1	0	0	0	1	0	1	0	0	1	1	1	1	0	0	1	1	0	1	0	1	1	0	0	0	1	1	0	1	0	0	1	1	1	1	1	1	1	1	0	0
0	1	0	0	0	1	1	1	1	0	0	1	1	0	0	1	0	0	0	1	0	1	0	1	1	1	0	1	0	1	0	0	0	0	0	0	1	1	0	1	0	1	1	0	1	1	1	1	0	1
0	1	0	1	1	1	1	0	0	0	0	0	0	1	1	1	0	1	0	0	1	0	1	1	0	1	0	0	0	1	0	1	0	0	0	1	1	0	1	1	1	1	1	0	1	1	1	0	1	1
1	1	0	0	1	1	1	0	0	0	0	0	0	1	1	1	0	0	0	0	1	1	0	1	0	0	0	0	0	0	0	0	1	0	1	0	1	0	0	0	1	1	1	0	1	1	0	0	0	1
1	1	0	1	0	0	0	1	1	1	1	1	0	1	1	1	0	0	0	1	0	1	0	1	1	0	0	1	0	1	1	0	0	1	0	1	0	0	0	1	0	1	1	0	1	1	0	1	0	1
0	1	1	0	0	1	1	0	1	0	0	1	0	1	0	1	0	0	1	1	0	1	0	1	0	1	0	0	0	1	0	0	1	0	1	1	0	1	1	0	1	1	1	0	1	0	0	0	1	1
1	1	1	1	0	0	0	0	1	0	0	0	0	0	0	1	0	0	0	1	1	1	0	1	1	1	0	0	0	1	0	1	1	0	0	1	0	0	1	1	1	1	1	0	1	1	0	0	0	1
1	1	1	0	1	1	0	0	0	1	0	0	0	0	1	1	0	1	1	1	0	1	0	1	1	1	0	1	0	1	0	0	0	0	1	0	0	1	0	0	1	1	1	0	1	1	0	0	0	1
0	1	1	1	0	1	1	1	0	0	0	0	1	1	0	1	0	1	0	0	1	1	1	1	1	1	0	1	0	1	0	1	1	0	1	1	1	1	1	1	1	1	1	0	1	1	0	0	0	1
0	1	1	0	0	1	1	0	0	1	0	0	0	0	0	1	0	0	0	1	0	1	0	1	1	1	0	1	0	1	1	1	0	1	0	1	0	1	0	1	1	1	1	0	1	1	0	0	1	0
1	1	1	0	0	1	1	0	0	0	0	0	1	0	0	1	0	0	1	1	0	1	1	1	1	0	1	1	1	1	0	1	1	1	0	1	0	1	1	0	1	0	1	0	1	0	0	1	0	0
0	1	0	0	0	1	1	1	0	1	0	1	0	1	0	1	0	0	0	1	0	1	0	1	1	0	0	0	0	1	1	0	0	0	0	1	0	1	1	0	1	0	1	0	1	1	0	0	0	0
1	1	1	0	0	1	1	1	0	0	0	1	1	0	0	1	1	0	0	1	1	1	1	1	1	1	0	1	0	1	1	0	0	1	0	1	1	1	1	0	1	1	1	0	1	1	0	0	1	0
0	1	0	0	1	1	1	0	1	0	0	1	0	0	1	1	1	0	0	1	1	1	0	0	0	1	0	1	0	0	0	0	1	1	0	1	0	0	0	1	1	1	0	0	1	0	0	0	0	1
0	1	0	1	0	1	1	0	0	0	0	0	0	1	1	1	0	0	1	0	0	1	0	0	0	1	1	1	0	1	1	0	0	0	0	1	0	1	1	0	1	1	1	0	1	1	0	0	0	0
1	1	0	0	1	1	0	0	1	1	0	1	1	1	0	1	0	0	0	0	0	1	0	1	1	1	0	1	0	1	0	0	1	1	1	0	0	1	1	1	1	1	1	0	1	1	0	0	1	0
0	1	0	0	0	1	1	0	0	1	0	1	0	1	0	1	0	0	0	1	0	1	0	0	1	1	0	0	0	0	1	0	0	0	0	0	0	0	1	0	1	1	1	0	1	1	1	0	0	1
0	1	1	1	1	0	1	1	1	1	1	0	0	1	1	1	0	0	0	1	1	1	0	0	1	0	0	0	0	0	0	0	1	0	1	1	0	1	1	1	1	1	1	0	1	1	0	0	1	1
1	1	1	1	1	1	1	0	0	0	0	1	1	1	1	1	0	0	1	1	1	1	1	1	1	1	0	1	0	1	1	1	1	0	0	1	1	1	1	0	0	1	0	1	1	1	0	1	0	1
1	1	1	0	0	1	1	0	0	0	1	0	0	1	1	1	0	0	1	1	0	1	0	0	0	1	0	1	0	1	0	0	0	0	1	1	1	1	1	0	1	1	1	1	1	1	0	0	0	1
0	0	1	0	0	1	0	0	0	0	0	0	1	0	0	1	0	1	0	1	1	1	0	1	0	1	0	0	0	0	1	0	1	0	0	0	0	0	0	0	0	1	0	0	1	1	0	1	0	1
1	1	0	0	0	1	0	0	0	0	0	0	0	0	0	1	0	0	0	1	0	1	0	1	1	1	0	0	0	1	0	0	1	0	1	1	0	1	1	0	0	1	1	0	1	0	1	0	1	1
1	1	1	0	0	0	1	1	0	0	1	0	0	0	0	1	0	0	0	1	0	1	1	1	1	1	0	0	0	0	0	0	0	0	1	0	1	1	0	0	0	1	0	0	1	0	0	0	1	1
1	1	0	0	0	1	0	1	1	1	0	0	0	1	1	1	0	0	0	1	0	0	0	1	0	1	0	1	0	1	0	0	0	0	1	0	0	1	1	1	1	1	1	0	1	1	1	1	0	1
0	1	1	0	0	1	1	1	0	0	0	1	0	0	1	1	1	1	0	0	0	1	1	0	0	1	1	0	0	1	0	0	1	0	1	0	0	1	1	0	1	1	1	1	1	1	1	1	0	1
0	1	1	0	0	1	1	1	0	1	0	1	0	0	1	1	0	0	0	1	1	1	0	0	1	1	0	0	0	1	1	0	1	0	0	1	1	1	1	1	1	0	1	1	1	0	1	1	0	0
1	1	0	0	0	0	1	0	0	0	0	0	0	0	0	1	0	0	1	0	1	0	0	1	0	1	0	0	0	1	1	0	0	0	1	0	1	0	1	1	1	1	1	0	1	1	0	0	0	1
1	0	1	0	1	0	0	0	0	0	1	1	0	0	0	1	1	0	1	1	0	1	0	0	0	1	0	0	0	1	1	0	0	0	0	0	1	1	1	0	1	1	1	1	1	1	0	0	0	1
1	0	1	0	1	1	0	1	1	0	0	0	1	0	1	1	0	0	1	1	1	1	1	0	0	1	0	1	0	1	1	0	1	0	0	0	1	1	1	0	1	1	1	0	1	1	0	0	1	0
0	1	0	0	1	1	0	0	0	1	1	0	0	0	0	1	0	0	1	0	1	1	0	1	0	1	0	1	0	0	0	0	1	0	0	1	0	1	0	1	1	1	1	0	0	1	0	1	1	0
1	1	1	1	0	0	0	0	1	0	0	0	0	1	0	1	0	0	0	0	0	1	0	1	1	1	0	1	0	1	1	0	1	0	0	1	0	1	0	0	1	1	1	1	1	1	1	0	1	0
1	0	0	0	0	1	0	0	1	1	0	1	0	1	0	1	0	1	0	1	1	0	0	0	1	0	1	0	0	0	1	0	1	1	0	0	0	1	1	0	1	1	1	1	0	1	0	0	0	1
0	1	1	1	0	0	0	0	0	0	1	1	0	1	0	1	0	0	0	1	0	1	0	0	1	1	1	1	0	1	1	0	1	0	0	1	1	1	1	1	1	0	1	1	1	1	0	0	1	0
1	0	1	1	1	0	0	0	0	1	0	1	0	1	1	1	0	0	1	1	0	1	0	1	0	1	1	1	0	1	0	0	0	0	1	1	0	1	1	0	1	1	0	1	0	0	1	0	1	1
0	1	0	0	0	1	1	0	0	0	0	0	1	1	0	1	0	0	1	1	0	1	1	1	1	1	1	0	0	1	1	0	1	1	1	1	0	1	1	0	1	1	0	0	1	1	1	0	1	0
0	1	0	1	1	1	0	0	0	0	0	0	0	0	0	1	0	0	0	1	0	1	1	1	1	1	0	0	0	1	1	0	1	0	1	1	0	1	1	1	1	1	1	1	1	0	0	0	0	0
1	0	0	0	0	0	0	1	0	0	0	0	0	1	0	1	0	0	0	0	1	1	0	1	1	1	0	0	0	1	0	0	0	0	0	1	0	1	1	0	1	1	0	1	1	1	1	0	0	1
1	0	1	0	1	1	0	0	0	0	0	0	0	0	0	1	0	0	0	0	1	1	1	0	0	1	0	1	0	0	1	0	0	0	1	0	0	1	0	0	0	1	0	0	1	1	0	1	1	0
1	0	0	0	1	0	0	0	0	0	0	0	0	0	0	1	0	0	0	0	1	1	1	0	1	1	0	0	0	1	1	0	0	0	1	1	0	1	1	0	1	1	0	1	0	1	1	0	1	0
1	1	0	1	0	0	0	1	0	0	1	0	0	0	1	1	0	0	1	1	1	1	0	0	1	1	0	0	0	1	1	0	1	1	0	0	0	1	0	1	1	0	1	0	1	1	0	0	1	1
1	0	0	0	1	0	0	0	0	0	1	0	0	0	0	1	0	0	0	1	1	1	0	1	1	1	0	0	0	1	1	0	1	0	1	1	1	1	1	0	0	1	1	1	1	1	1	0	0	1
1	1	0	1	0	1	0	0	0	0	0	0	0	1	1	1	0	1	0	1	1	1	0	0	0	1	0	0	0	1	0	0	0	0	0	0	0	1	1	0	0	0	0	0	1	0	1	0	1	1
0	0	0	0	1	0	0	0	0	0	0	0	0	0	1	1	0	0	0	0	1	0	1	1	0	1	1	1	0	1	1	0	1	1	0	1	1	1	0	1	1	1	1	1	0	1	0	0	1	0
1	0	0	0	1	0	1	0	0	0	0	0	0	0	1	1	0	0	0	1	1	0	1	0	0	1	0	1	0	0	1	0	0	1	1	1	0	1	1	0	1	1	1	0	1	0	0	0	1	1
0	0	1	0	0	1	0	0	0	0	0	0	1	0	0	0	0	0	0	1	1	1	0	1	0	1	1	1	0	1	1	0	0	0	0	1	0	1	1	1	1	1	1	1	1	0	0	0	1	1
1	1	1	0	1	0	0	0	0	1	1	0	1	0	1	1	0	0	1	1	1	1	1	1	1	0	0	1	0	1	1	1	1	0	0	1	0	1	1	1	1	1	1	0	1	1	1	0	0	0
1	1	1	0	0	0	1	0	0	0	1	0	1	1	0	1	0	1	0	0	0	1	1	1	1	1	0	1	0	1	0	1	1	1	0	1	0	1	1	1	1	1	1	0	1	1	1	0	1	1
1	0	1	1	0	1	1	1	0	0	0	0	0	1	0	1	0	0	1	1	1	1	1	1	1	1	0	1	0	1	1	0	1	1	1	1	0	1	1	1	1	1	1	1	1	0	1	0	0	1
0	0	0	0	0	1	0	0	0	1	0	0	0	0	0	1	0	0	0	1	0	1	1	1	1	1	0	0	0	1	1	0	0	0	0	0	0	1	0	0	1	1	0	1	1	1	0	0	1	1
1	0	1	0	0	0	0	0	0	1	0	0	0	0	0	1	0	0	1	1	1	1	1	1	1	1	0	0	0	0	1	0	1	1	1	1	0	1	0	0	1	1	0	0	1	1	0	0	0	0
1	0	1	1	1	1	0	0	0	1	0	0	0	1	0	1	0	0	1	1	1	1	0	1	1	1	0	0	1	1	1	0	1	1	1	1	1	1	0	0	1	0	0	1	1	1	1	0	1	0
0	1	1	1	0	1	0	1	1	1	1	1	0	1	1	1	0	0	0	1	1	1	1	0	1	1	0	1	0	1	1	1	0	0	1	1	1	1	1	0	1	1	1	1	1	1	1	0	0	0
1	1	1	1	1	1	0	0	0	1	1	0	0	0	0	1	0	0	0	1	1	1	0	1	1	1	0	0	0	1	1	1	0	0	0	1	1	1	1	0	1	1	0	1	1	1	0	0	1	0
0	1	1	0	0	1	0	1	0	1	0	0	0	0	0	1	0	1	0	1	1	1	0	1	0	0	0	0	0	1	1	0	0	0	0	0	0	1	1	0	1	1	1	0	1	1	0	0	1	0
0	0	0	0	0	0	1	1	1	0	1	1	0	1	1	1	0	0	1	1	1	1	0	1	1	1	0	0	0	0	1	0	0	0	1	1	0	1	1	1	0	1	0	1	1	1	0	0	0	0
0	0	1	1	1	1	0	0	0	1	0	0	1	0	0	0	0	0	1	1	0	1	1	1	1	1	0	1	1	1	1	0	1	1	0	1	1	0	0	1	1	1	1	1	1	1	0	1	1	1
0	1	0	1	0	1	0	0	0	1	0	0	1	0	1	1	0	0	1	1	1	1	0	1	1	1	0	1	0	0	1	0	1	0	1	1	0	1	0	0	1	1	0	1	1	1	1	0	1	0
1	0	0	0	0	0	1	0	0	0	1	0	1	1	0	1	0	0	0	0	1	1	1	1	1	1	0	1	0	1	1	1	1	0	0	1	0	1	1	1	0	0	1	1	1	0	1	0	0	1
0	1	1	1	0	1	0	1	0	0	0	0	0	0	0	1	0	0	0	0	1	1	1	1	1	1	0	1	0	1	1	0	1	1	1	1	0	1	0	0	1	1	1	1	1	1	0	0	1	1
1	0	1	1	0	1	0	0	0	1	0	0	0	1	0	1	0	0	0	1	0	1	1	0	1	1	0	1	0	1	1	0	1	0	0	1	0	0	0	1	1	1	1	0	1	1	0	0	0	0
1	0	1	0	1	1	1	0	1	1	1	0	1	0	1	1	1	0	0	0	0	1	1	0	1	1	0	1	0	1	1	1	1	0	1	1	0	1	0	1	0	1	0	0	1	1	0	0	0	1
1	1	0	1	0	1	1	0	0	1	0	0	0	0	0	1	0	0	1	1	1	1	0	0	0	1	0	0	0	1	0	1	0	1	0	1	1	1	1	0	1	1	0	0	1	1	0	1	1	0
0	1	0	0	0	1	1	1	0	0	1	1	0	0	0	1	0	0	0	1	1	1	0	0	1	1	0	0	0	1	1	1	1	1	1	1	1	1	1	1	0	1	1	0	1	1	0	0	1	1
0	1	1	0	1	1	0	0	0	1	1	1	1	1	0	1	0	0	0	1	1	1	0	1	0	1	0	1	0	1	0	0	0	0	1	1	1	1	1	0	1	1	0	0	1	1	1	0	1	1
0	1	1	1	0	1	0	1	1	1	0	1	1	1	0	1	0	0	1	1	0	1	1	1	1	0	0	1	0	1	1	1	1	1	1	1	0	1	1	1	1	1	1	0	1	0	0	0	0	1
1	1	1	1	0	1	0	1	0	0	0	0	0	1	1	0	0	0	0	1	1	1	0	0	0	0	1	1	0	1	0	0	0	0	0	0	0	1	0	0	0	0	0	1	0	0	0	1	1	0
1	0	1	0	0	1	1	0	0	1	0	0	0	0	0	1	0	0	0	0	0	1	0	1	1	1	0	0	0	0	1	0	1	0	0	1	0	1	0	0	1	1	0	1	1	1	1	1	1	1
0	1	0	0	1	1	0	0	0	0	0	0	0	0	0	1	0	0	0	0	1	1	0	1	1	0	0	0	0	1	1	0	0	1	0	1	0	1	1	0	1	1	1	0	1	0	1	1	0	1
1	0	0	0	0	1	1	0	0	1	0	1	1	0	0	1	0	0	0	0	1	0	0	1	0	1	1	0	0	1	1	0	1	0	0	1	1	1	0	0	1	1	0	0	0	0	1	0	1	1
0	0	1	1	0	1	0	1	0	1	0	0	1	1	1	1	1	0	0	1	1	1	0	0	0	1	0	1	1	1	0	1	0	1	1	1	1	1	0	0	1	1	1	0	1	1	0	0	1	0
1	0	0	0	1	1	0	0	0	1	0	0	0	1	1	1	0	0	1	0	1	0	1	1	1	1	1	0	1	1	1	0	1	1	0	1	1	1	0	0	0	1	1	1	1	1	0	0	1	1
0	0	0	1	0	1	0	1	0	0	0	0	1	1	1	1	0	0	0	1	1	1	1	1	0	1	0	0	0	1	1	0	0	1	1	1	1	1	1	0	0	1	0	0	1	1	0	0	1	0
1	0	1	1	0	1	0	1	1	1	0	0	1	0	0	1	0	0	1	1	1	1	1	1	0	0	0	1	0	1	0	0	1	0	1	1	1	1	1	1	1	1	1	1	1	0	1	0	1	1
1	0	0	0	1	0	1	0	0	1	0	0	0	0	1	1	0	1	1	1	1	0	1	1	0	1	1	0	0	0	0	1	0	1	0	0	0	1	1	0	1	0	0	1	1	0	0	0	0	0
1	1	0	0	0	0	1	0	0	0	0	0	0	0	1	1	0	0	0	0	1	1	0	0	1	1	0	1	0	0	0	0	0	0	0	1	0	1	1	0	1	1	1	0	1	1	0	0	1	1
1	0	0	0	0	0	0	0	0	1	1	0	0	1	0	1	1	0	1	1	1	0	1	0	0	1	0	0	1	1	1	0	0	1	0	0	0	1	1	0	1	1	0	1	1	1	0	0	1	1
0	0	1	1	0	1	0	1	1	1	0	0	1	1	0	1	0	0	1	1	1	1	1	1	1	1	0	0	0	1	0	0	0	0	1	1	0	1	0	1	1	1	1	1	1	1	0	0	0	0
0	1	1	0	1	1	0	1	1	1	0	0	1	0	1	1	0	0	1	0	1	1	1	1	1	1	1	0	1	1	1	1	1	1	1	1	0	1	1	1	1	1	1	1	1	1	0	0	1	0
0	0	1	0	1	1	0	0	0	0	0	0	0	0	1	1	0	0	0	1	1	0	0	0	1	1	0	1	0	1	0	0	0	0	1	1	1	1	1	0	1	1	1	1	1	1	1	0	1	0
0	0	0	0	0	0	0	1	0	1	0	1	1	1	0	1	0	0	1	1	1	1	1	1	1	1	0	1	1	1	1	0	1	1	1	1	1	1	1	1	1	1	1	1	1	1	0	0	1	0
0	0	1	0	0	0	0	0	0	1	0	1	1	0	0	1	0	0	0	1	1	1	0	1	1	1	1	1	0	1	1	0	1	0	0	1	1	1	1	0	1	1	1	1	1	1	0	0	1	0
1	0	0	0	0	0	0	0	0	1	1	0	0	1	0	1	0	0	0	1	1	1	1	1	1	1	0	0	0	1	1	0	1	0	1	1	1	1	1	0	0	1	0	0	0	0	0	0	1	0
1	0	1	0	1	0	0	0	0	0	0	0	0	1	0	1	1	0	1	0	1	1	1	0	0	1	0	0	0	1	1	0	0	1	1	1	0	1	0	0	0	1	0	1	1	1	1	0	1	0
0	0	1	1	0	1	1	0	0	1	0	0	1	1	0	1	0	0	0	1	0	1	1	1	1	1	0	0	0	1	0	0	1	1	0	0	1	1	1	0	1	1	0	0	1	1	1	0	1	0
0	1	1	0	1	1	0	0	0	1	0	0	0	1	0	1	1	0	1	1	1	0	1	1	1	1	0	1	0	1	1	1	1	0	0	1	0	1	1	0	1	1	1	0	1	1	1	0	0	0
1	0	1	1	1	1	1	1	1	1	0	0	0	0	0	1	0	0	0	0	1	1	0	1	0	1	0	0	0	1	1	0	1	1	0	0	0	1	0	0	1	1	0	1	1	1	0	0	1	0
0	1	1	0	0	0	0	1	0	0	0	1	0	0	0	0	0	0	0	0	0	1	0	1	1	1	1	1	0	1	0	0	0	0	0	1	0	1	1	0	1	1	0	0	1	0	1	0	1	1
0	0	1	0	0	0	0	0	1	0	0	0	1	0	0	1	0	0	0	0	0	1	1	1	0	1	0	1	0	0	1	0	0	0	0	1	0	1	0	0	1	1	0	1	0	1	0	0	1	1
0	1	1	1	1	1	0	0	0	0	0	1	0	1	0	1	1	1	1	1	1	1	1	1	1	1	0	1	0	1	0	0	1	0	0	0	0	1	1	1	1	1	1	0	1	1	1	1	0	0
1	0	1	1	1	1	0	0	0	0	0	1	0	0	1	1	0	0	0	1	1	1	1	1	1	1	0	1	0	1	0	0	0	0	1	1	0	1	1	0	1	0	0	0	1	1	0	0	1	0
1	1	0	1	0	1	0	1	0	0	0	0	0	0	0	1	0	0	0	1	1	1	1	1	1	1	0	0	0	0	0	1	0	1	0	1	0	1	1	0	1	1	0	1	1	1	0	0	1	1
0	1	1	0	0	0	0	1	0	0	0	0	0	1	1	1	0	0	0	1	1	0	1	1	0	1	0	0	0	1	1	0	1	1	0	1	1	1	0	0	0	1	1	0	1	0	1	0	0	1
0	1	1	0	1	1	0	1	0	0	0	1	0	0	0	1	0	0	0	1	1	1	0	1	0	1	0	1	0	1	1	1	1	1	0	1	0	1	0	1	1	1	1	1	1	1	0	0	1	0
1	1	0	1	1	1	0	0	0	0	0	0	0	0	0	1	0	1	0	1	0	1	1	1	1	1	0	0	0	1	1	0	0	0	0	0	0	1	1	0	0	1	1	1	0	0	0	0	0	0
1	0	0	0	0	1	0	1	0	0	1	1	0	0	0	0	0	0	1	1	1	1	0	1	0	0	1	1	0	1	0	0	0	0	0	1	1	0	1	0	1	1	1	0	1	1	1	0	1	1
0	1	1	0	0	1	0	0	0	0	0	1	0	1	1	1	0	0	1	1	0	1	0	1	1	0	1	0	0	1	1	1	0	0	0	1	1	1	1	0	1	1	1	1	1	1	1	1	1	1
0	0	0	1	0	1	0	0	0	0	0	1	1	0	0	1	0	0	0	1	1	1	1	1	1	1	0	0	0	1	1	0	0	1	0	1	0	1	0	1	1	1	1	1	0	1	1	0	0	1
1	1	0	0	1	1	0	1	1	1	0	1	1	1	1	1	0	0	1	1	1	1	0	1	0	1	0	1	1	1	1	1	1	0	1	1	1	1	0	1	1	0	0	1	1	1	0	0	1	0
1	1	0	0	0	1	0	1	0	1	0	0	0	0	0	1	0	0	1	1	1	1	0	1	1	1	0	1	0	1	1	0	1	1	0	1	1	0	1	0	1	1	1	1	1	1	0	0	1	1
0	0	0	0	1	1	0	0	0	1	1	0	0	0	1	1	0	0	1	0	1	1	1	1	1	1	0	0	0	1	0	1	1	1	1	1	0	1	1	0	1	1	0	0	1	0	0	1	1	0
1	1	1	0	0	0	0	1	0	1	0	0	1	1	0	1	1	0	0	0	0	1	1	1	0	1	0	0	0	0	1	0	1	1	1	1	0	1	1	1	1	1	0	0	1	0	1	0	0	0
1	0	1	0	1	1	0	0	1	0	0	0	1	0	0	1	0	0	0	1	0	1	0	1	1	1	0	0	0	0	1	0	1	0	0	1	1	1	1	0	1	1	0	0	1	0	1	1	1	0
0	1	1	0	0	1	0	0	0	0	0	1	0	0	1	1	0	0	1	1	1	1	1	1	1	1	1	0	0	1	1	0	0	1	0	0	1	1	0	0	1	1	0	0	1	0	0	0	1	1
0	1	0	1	0	0	0	1	0	1	0	0	0	0	0	1	0	0	0	1	0	1	0	1	0	1	0	0	0	1	0	0	0	0	0	1	0	1	0	0	1	1	0	1	1	1	0	1	1	1
0	1	1	1	0	0	0	1	0	1	0	0	0	1	1	0	0	0	0	0	1	1	0	0	1	1	0	1	0	1	1	0	0	1	0	1	0	1	1	1	1	1	1	0	1	1	0	1	1	0
0	0	0	1	1	1	0	0	0	1	0	0	1	0	1	0	0	0	0	0	0	1	0	0	1	0	1	0	0	1	1	0	0	0	1	1	0	0	1	0	1	1	1	0	1	1	0	0	1	0
0	1	0	0	0	1	1	0	0	0	0	0	1	0	0	1	0	0	0	0	0	1	0	1	1	1	0	1	0	0	1	0	0	1	0	0	0	0	0	0	1	1	1	0	1	1	0	1	1	0
1	0	1	0	1	0	1	0	0	0	0	1	0	0	0	1	0	0	0	0	1	1	0	1	1	1	0	1	0	1	0	0	0	0	0	1	0	0	0	0	1	1	0	0	1	1	0	0	1	0
0	0	1	1	0	1	1	0	0	0	1	0	0	0	0	1	0	0	1	1	0	0	0	0	1	0	0	0	0	1	0	1	1	0	1	1	0	1	1	1	1	1	1	0	1	1	1	0	0	0
0	1	0	0	0	0	0	0	1	0	1	0	1	0	0	0	0	0	1	0	0	1	0	1	0	1	0	1	0	0	0	0	0	0	0	1	0	0	0	1	1	1	0	1	1	0	0	0	1	0
0	0	1	0	1	1	0	1	1	1	0	0	0	1	1	1	1	0	0	1	0	1	0	0	0	0	0	0	0	1	1	1	0	0	0	1	0	1	1	0	1	0	1	0	1	1	1	1	0	1
0	1	0	1	0	0	1	1	0	0	0	0	1	0	1	1	0	1	0	0	1	1	0	1	0	1	0	0	0	0	0	1	1	1	1	1	0	0	0	1	1	0	0	1	1	1	0	0	1	1
1	1	1	1	1	1	0	1	0	0	1	1	1	1	1	1	0	0	1	0	0	1	0	1	0	1	0	0	0	1	1	1	1	1	0	1	0	1	1	1	1	0	1	1	1	1	0	0	0	0
1	0	1	1	0	0	0	1	0	0	0	1	0	0	0	1	0	0	1	1	1	1	0	0	0	1	0	1	0	1	1	0	0	0	0	1	0	0	1	0	1	1	1	0	1	1	0	1	0	0
1	0	0	0	0	0	0	0	0	0	1	0	0	1	1	1	0	0	0	0	0	1	0	0	1	1	0	1	0	1	0	0	1	1	0	1	0	0	1	0	1	1	1	1	1	1	0	0	1	0
0	1	0	1	0	1	1	0	0	0	0	0	1	0	0	1	0	1	1	0	1	1	0	0	1	1	0	0	0	1	1	0	0	0	0	1	0	1	0	1	1	1	1	0	1	1	1	0	1	1
0	1	1	1	0	1	1	0	0	0	1	1	1	1	0	1	0	0	1	1	0	1	0	1	0	1	0	1	0	1	1	0	1	0	0	1	1	1	1	1	1	1	0	1	1	1	0	0	1	1
1	1	1	0	0	0	0	1	0	1	1	1	1	1	1	1	0	0	0	1	0	1	0	1	1	0	0	1	0	1	1	0	1	1	0	1	1	1	1	1	1	1	1	0	1	1	1	0	1	0
0	0	0	0	0	0	0	0	0	0	1	0	0	0	0	0	0	0	0	1	0	1	0	0	1	1	1	1	1	1	1	0	1	1	0	0	0	1	1	0	1	1	1	1	1	1	1	0	0	0
1	1	1	1	1	1	0	0	0	1	0	0	1	0	1	1	0	0	0	1	0	1	0	0	1	1	0	0	0	1	1	1	1	1	1	1	0	0	0	1	1	1	1	1	1	1	0	0	1	1
0	1	0	0	0	1	0	1	0	0	0	1	1	0	1	0	0	0	1	0	1	1	0	1	1	1	0	0	0	1	0	0	1	1	0	1	0	0	1	0	1	0	0	0	1	1	0	0	1	1
0	1	1	1	0	0	0	0	0	1	0	0	1	0	1	1	1	0	0	0	1	1	0	1	0	1	0	1	1	0	0	0	0	0	0	0	0	1	1	0	1	1	0	0	1	1	0	0	1	1
1	1	1	0	0	0	0	0	1	0	1	0	0	0	1	1	0	0	1	1	0	1	0	1	0	0	0	0	0	1	1	0	1	0	1	1	0	1	1	0	1	1	1	0	1	1	0	0	1	1
0	0	0	0	0	1	0	0	0	0	1	1	0	0	0	1	0	0	0	1	0	1	0	1	0	1	0	1	0	1	1	0	0	0	1	1	0	1	1	0	1	1	1	0	0	1	0	1	1	1
0	0	1	1	0	1	1	0	0	1	0	1	1	1	0	1	0	0	1	1	1	1	0	0	1	0	0	1	0	1	1	0	1	0	0	1	1	1	0	0	1	1	1	1	1	1	0	0	1	1
0	0	0	0	1	1	0	0	0	0	0	0	1	1	1	1	0	0	0	1	0	1	0	1	0	1	0	0	0	0	1	1	0	0	1	1	0	1	0	0	1	0	1	0	0	0	0	0	1	1
0	1	0	0	0	0	0	1	0	0	0	0	0	0	1	1	0	0	0	0	0	0	0	1	0	1	0	0	1	0	1	0	0	1	0	1	0	1	1	0	1	1	1	0	0	1	1	0	1	1
1	1	1	1	1	1	0	1	0	1	0	1	1	0	0	1	0	0	0	1	0	1	1	1	0	1	0	0	0	0	1	1	1	1	0	1	0	1	0	1	1	1	1	0	1	1	1	0	1	1
0	0	0	1	1	1	1	0	0	0	0	1	1	1	0	1	1	1	1	1	0	1	0	1	1	1	0	1	0	1	1	1	1	1	1	1	0	1	1	1	1	1	1	0	0	1	0	0	0	1
0	0	1	1	0	1	0	1	0	1	0	1	0	0	0	1	0	0	1	0	1	1	0	1	0	0	1	1	0	0	1	1	1	1	1	1	0	1	1	0	1	0	1	0	1	1	0	0	1	1
1	1	1	1	0	1	1	0	0	0	0	0	1	0	0	1	0	1	1	0	1	1	0	1	0	1	0	1	0	1	1	0	0	0	0	1	0	1	0	1	1	1	0	0	1	1	0	0	0	1
1	1	1	1	1	1	0	1	0	1	0	0	1	0	0	0	0	1	0	1	1	1	0	0	0	1	0	0	0	1	0	0	1	0	0	1	0	1	1	1	1	1	0	1	1	0	1	0	0	1
1	1	1	0	0	0	0	1	0	0	0	0	1	1	0	1	0	0	0	1	0	0	0	0	1	0	0	1	0	0	0	0	1	1	1	1	0	1	1	1	1	1	0	1	1	1	0	1	0	0
1	1	1	0	1	1	0	0	0	0	1	0	1	1	0	1	0	0	0	1	0	0	0	1	0	1	0	0	0	1	1	0	1	0	1	1	0	1	1	0	1	1	0	0	1	1	0	0	0	0
0	1	1	0	0	0	0	1	0	0	0	0	0	1	0	1	0	0	1	0	1	0	0	0	0	0	0	1	0	0	1	0	0	0	0	0	0	1	0	0	0	1	0	1	0	1	0	0	0	1
0	1	1	0	0	0	0	0	0	0	0	1	1	0	0	1	0	0	0	1	1	1	0	0	1	1	0	1	0	0	0	0	1	0	0	1	0	1	1	0	1	1	0	1	1	1	0	1	1	1
0	0	1	1	0	1	0	0	0	1	0	0	0	0	1	1	0	0	1	1	0	0	0	1	0	0	0	1	0	0	1	0	0	0	1	1	1	1	1	1	0	1	1	0	1	1	0	1	1	0
0	1	0	0	0	1	0	1	1	0	0	1	0	0	0	1	0	1	0	1	0	1	0	0	0	1	0	1	0	0	0	0	0	0	0	1	0	0	1	1	1	1	0	1	0	1	0	0	1	1
0	0	0	0	0	0	0	0	0	0	0	0	0	0	0	1	0	0	0	0	0	1	1	0	1	0	1	0	0	0	1	0	0	0	0	0	0	0	1	0	1	1	0	1	1	1	1	0	1	1
1	1	0	0	1	1	0	0	0	0	0	1	0	1	0	1	0	0	0	0	1	1	0	0	1	1	0	1	0	1	1	0	0	0	0	1	0	0	1	1	1	1	0	0	1	1	0	1	0	0
1	0	0	0	0	0	0	0	1	0	0	1	1	0	1	1	0	0	0	1	0	0	0	1	1	1	0	0	0	1	1	0	1	0	1	1	0	0	0	0	1	1	0	0	1	1	0	0	0	1
0	0	0	1	0	0	0	0	0	0	0	1	0	1	1	0	0	0	1	0	1	1	0	0	1	1	1	1	0	1	0	0	0	0	1	0	1	0	1	0	1	1	1	1	1	1	0	1	1	0
1	1	0	0	0	0	0	0	0	1	1	1	1	0	0	1	0	0	1	1	0	1	0	0	1	1	0	0	0	0	0	0	0	1	1	1	0	0	1	0	0	1	0	1	0	1	1	0	1	1
0	1	1	0	0	0	0	0	0	1	0	0	1	1	0	1	0	0	1	0	0	1	0	0	1	0	0	1	0	0	1	0	0	0	0	0	0	0	1	0	1	1	0	1	0	1	0	1	0	1
1	0	1	0	1	1	0	0	0	0	0	1	0	0	0	1	1	0	0	0	0	1	0	1	0	0	0	1	0	1	0	0	0	0	0	0	0	0	1	0	1	1	0	1	1	1	0	1	1	1
0	1	1	1	1	0	1	0	0	0	0	1	1	0	0	1	0	0	0	0	1	1	0	1	1	1	1	0	0	1	0	1	1	1	0	1	0	0	1	0	1	1	0	1	1	1	0	1	0	1
0	1	1	0	0	1	1	1	0	1	1	0	0	0	0	1	0	0	1	0	1	1	1	1	0	1	0	0	0	0	1	0	0	0	1	1	0	1	1	1	1	1	1	1	0	1	0	0	1	0
0	1	1	1	0	1	0	1	0	0	0	0	0	0	0	1	1	0	0	0	1	1	0	1	0	0	0	0	0	0	0	0	0	1	1	0	0	1	1	1	1	1	1	0	1	1	0	1	1	1
0	1	1	0	0	0	0	0	0	1	1	0	1	1	1	1	0	1	0	0	1	1	1	1	0	1	0	1	0	1	1	0	1	0	0	1	0	1	1	1	1	1	0	1	1	1	0	0	1	1
0	0	0	1	1	0	0	1	0	1	0	1	1	0	1	1	0	0	0	0	0	1	0	1	0	1	0	1	0	0	1	0	1	0	1	1	0	1	1	1	0	1	0	1	1	1	0	0	0	1
0	0	1	0	1	1	0	0	1	0	1	0	1	0	1	1	0	0	0	1	1	1	0	0	0	1	0	0	1	1	1	0	0	0	0	0	0	0	0	1	1	1	1	0	1	1	1	0	0	1
1	1	1	1	0	1	0	0	0	1	0	1	1	0	0	1	0	0	1	0	0	0	0	1	1	0	1	1	0	1	1	0	0	1	0	1	0	0	0	0	1	1	1	0	1	1	0	1	0	1
0	0	1	0	0	1	1	0	0	0	0	0	1	0	0	1	0	0	0	0	1	0	0	1	1	1	0	0	0	0	1	0	0	1	0	1	0	0	1	0	1	1	0	0	1	1	0	1	1	1
1	1	1	0	0	1	1	0	0	1	0	0	1	0	1	1	0	0	0	1	1	1	0	1	1	0	0	0	0	1	1	1	0	1	0	1	0	1	1	1	1	1	0	0	1	1	0	0	0	1
0	1	0	0	1	1	0	0	0	1	0	0	1	1	0	1	1	0	1	0	1	0	0	0	1	1	0	1	0	1	1	0	1	1	0	1	0	0	1	0	1	1	1	1	0	0	0	0	1	1
1	1	1	1	1	1	1	1	0	1	0	0	1	1	0	1	0	1	1	1	0	1	0	0	1	1	0	1	1	1	1	0	1	0	0	1	0	1	1	1	1	1	1	0	0	1	0	1	1	0
1	0	0	0	0	0	1	1	0	0	0	1	0	0	1	1	0	0	0	1	1	1	0	1	1	1	0	1	0	0	1	0	0	1	1	1	0	0	1	1	0	1	1	1	1	1	0	0	1	0
0	1	1	0	0	0	0	0	0	0	0	1	0	0	0	0	1	0	0	1	0	0	0	0	0	1	0	0	0	1	0	0	0	1	0	0	0	0	1	1	1	1	1	1	1	1	0	1	1	1
1	0	1	0	0	0	0	1	0	0	1	1	1	0	0	1	0	0	1	0	1	1	0	1	0	1	0	0	0	1	0	0	1	1	0	1	0	1	1	0	1	1	0	0	1	1	0	0	1	1
0	1	0	1	0	0	0	0	1	0	1	1	0	1	0	1	0	0	0	0	0	1	1	1	0	0	0	1	0	0	0	0	1	0	1	1	1	0	0	1	1	1	1	1	1	1	0	1	0	1
0	0	1	1	0	0	0	1	0	0	0	0	0	0	1	1	0	0	0	0	0	1	0	1	0	1	1	1	0	0	1	0	0	0	0	1	0	1	1	1	1	1	0	0	1	1	0	0	0	1
0	1	0	0	0	1	0	1	0	1	1	1	1	1	0	1	1	0	1	0	1	1	0	1	0	0	1	0	1	1	1	1	0	0	1	1	0	1	0	1	1	1	1	0	1	1	0	0	1	1
1	1	1	0	1	0	1	1	0	1	0	0	1	0	0	1	1	1	1	0	1	1	0	1	1	1	0	1	0	1	1	0	1	0	1	1	0	1	1	1	1	1	1	0	1	1	0	0	1	1
0	0	1	0	0	1	0	1	0	1	0	0	1	1	0	1	0	0	1	1	1	1	1	1	0	0	1	0	0	1	1	0	1	1	0	1	1	1	1	0	1	1	1	0	1	1	0	0	1	0
1	1	1	0	0	1	0	1	0	1	1	1	1	1	1	1	0	1	1	1	0	1	1	0	1	1	1	1	1	1	1	0	1	1	0	0	1	1	1	1	1	1	0	1	1	1	0	1	0	1
0	1	0	0	0	0	1	0	0	1	0	1	1	1	0	1	0	0	0	1	1	1	0	1	0	1	1	1	0	1	0	0	1	0	0	1	1	0	1	1	1	1	0	0	1	1	0	0	1	1
0	1	1	0	0	0	1	0	0	0	0	1	0	1	0	1	0	0	0	1	0	1	0	1	1	0	0	1	0	0	1	0	0	0	0	0	1	1	1	0	1	1	1	1	0	1	1	0	0	1
0	1	1	0	1	0	0	0	0	0	1	0	1	1	0	0	0	0	0	0	0	1	0	1	0	0	0	1	0	1	0	0	1	0	1	1	1	0	0	0	1	1	1	1	1	1	0	0	0	1
0	1	1	1	1	0	1	0	0	1	0	0	1	0	0	0	0	0	1	0	1	1	0	1	0	0	0	1	0	0	1	0	1	1	1	1	1	0	1	0	1	1	1	0	1	1	1	1	1	1
0	1	0	0	0	1	1	1	0	1	0	1	1	1	0	1	0	1	1	1	0	1	1	0	1	1	0	0	0	1	0	1	1	1	1	1	1	1	1	1	1	1	0	0	1	1	0	1	0	1
1	1	1	0	1	0	0	0	0	1	1	0	0	1	1	1	0	1	1	1	0	1	0	1	1	0	0	0	0	1	1	1	0	0	1	1	1	0	1	1	1	1	1	0	1	1	0	0	1	0
0	1	1	1	1	0	0	1	0	1	1	0	0	0	0	1	0	0	0	1	1	1	0	1	1	1	0	1	0	0	1	1	1	0	0	0	0	1	0	1	1	1	0	0	1	1	1	0	1	1
1	1	1	0	1	0	0	0	0	0	1	0	1	1	1	1	0	1	0	1	1	1	1	0	0	1	0	1	0	1	1	1	1	0	1	1	1	1	1	1	1	1	0	0	1	0	1	0	1	1
1	0	1	1	0	0	1	0	0	0	0	1	0	1	1	1	0	1	0	0	1	1	0	1	1	0	0	1	0	1	0	0	1	0	1	1	0	1	1	1	1	1	0	0	1	1	0	1	0	1
0	1	0	1	1	1	1	0	0	1	1	1	0	0	1	1	0	0	0	1	1	1	0	0	0	1	0	0	0	1	1	0	1	1	1	1	1	1	1	1	1	1	1	1	1	1	0	0	0	0
0	1	1	1	1	0	0	1	0	1	1	0	1	0	0	1	0	0	0	1	1	1	1	1	0	1	1	1	0	1	1	0	1	0	1	1	1	1	1	1	1	1	0	1	1	1	1	1	0	1
0	1	1	1	0	1	1	0	0	1	1	0	1	0	0	1	0	1	1	0	0	0	0	1	0	0	0	1	0	1	1	1	1	0	0	1	1	1	1	1	1	1	1	1	1	1	0	1	0	1
0	0	1	0	1	1	0	0	0	0	0	0	0	1	0	1	0	0	0	1	0	1	0	0	0	1	0	1	0	0	1	0	0	0	0	0	1	0	1	0	1	1	0	1	0	1	0	0	1	1
0	0	0	0	1	1	0	1	0	1	1	1	0	0	0	1	0	0	0	0	0	1	0	0	1	0	1	0	0	1	1	0	0	0	1	1	0	0	1	0	1	1	1	1	1	1	0	1	0	1
1	0	0	0	0	0	0	0	0	0	0	1	0	0	1	1	0	0	1	1	0	1	0	1	1	1	0	1	0	1	1	0	0	0	1	0	0	1	1	0	1	1	1	1	1	1	0	0	1	0
1	0	0	0	1	0	0	1	0	0	0	0	0	0	1	1	0	0	1	1	0	0	0	0	1	1	0	1	0	1	1	0	1	0	1	0	1	0	1	1	1	1	1	0	1	1	0	0	1	1
0	0	1	0	1	1	0	1	1	1	1	0	1	0	0	1	0	0	1	1	0	1	0	1	0	1	0	1	0	1	0	1	0	0	0	1	1	1	0	1	1	1	0	0	1	1	0	0	0	0
1	0	1	0	0	1	1	0	0	1	0	0	1	0	0	1	0	0	0	0	1	0	0	0	1	1	0	0	0	0	0	0	0	0	0	1	1	1	0	0	1	0	0	0	0	0	0	0	1	1
1	0	1	1	0	0	0	0	0	0	0	1	1	0	1	0	0	0	0	0	0	1	0	0	1	1	1	0	0	1	1	0	0	0	0	0	0	1	1	0	1	1	1	1	1	1	1	0	1	1
0	0	1	0	0	0	0	0	0	0	0	1	0	0	1	0	0	0	0	0	0	1	1	0	0	1	0	0	0	0	0	0	0	1	0	0	0	0	0	0	1	1	0	0	0	0	0	0	1	0
1	1	1	0	0	0	0	0	0	1	0	0	0	0	0	1	0	0	0	0	1	1	0	0	1	1	0	0	0	0	0	1	0	0	0	1	0	1	0	1	1	1	0	1	1	1	1	0	1	0
0	0	1	0	1	0	0	0	0	0	0	1	0	0	1	1	0	0	0	1	1	1	0	1	1	0	0	0	0	1	1	0	1	0	0	1	1	1	1	0	1	1	1	1	1	1	0	0	0	0
0	1	1	0	1	0	0	1	0	0	0	1	0	0	1	1	1	0	1	1	0	1	0	0	1	0	0	1	0	1	0	0	0	1	0	1	0	0	1	0	1	1	0	0	1	1	0	0	1	0
1	1	1	0	1	0	0	1	0	0	0	1	1	0	0	1	0	0	1	1	0	1	0	0	1	0	0	0	0	1	0	0	0	0	1	1	1	0	1	1	1	0	1	1	1	1	1	0	1	1
0	1	0	0	0	0	1	0	0	0	0	0	0	0	0	1	0	0	0	0	0	0	1	0	0	1	0	0	0	0	0	0	0	0	1	0	0	0	0	0	1	1	0	0	1	1	0	0	1	1
0	0	0	0	0	0	0	0	0	1	0	0	0	0	1	1	0	0	0	0	0	1	0	0	1	0	0	0	0	0	0	0	0	0	0	1	0	0	1	0	1	1	0	0	1	1	0	0	1	1
0	0	0	0	0	0	1	0	0	1	0	1	0	1	0	1	0	0	1	0	1	1	0	0	1	1	0	0	0	0	0	0	0	0	0	1	0	0	0	0	0	0	0	0	1	1	0	0	0	1
0	0	1	0	0	0	1	0	0	0	1	0	1	0	0	0	0	0	0	0	0	1	0	0	0	0	0	0	0	1	0	0	0	0	0	0	0	0	0	0	1	0	0	0	1	0	0	1	1	0
1	0	1	0	1	0	1	0	0	0	0	0	0	1	1	0	0	0	0	0	0	1	0	0	1	1	1	0	0	1	1	0	1	0	0	1	0	1	1	1	1	1	0	1	0	1	0	0	0	1
0	0	0	1	0	0	0	0	1	1	0	1	1	0	1	0	0	0	0	1	0	1	0	0	1	1	0	0	0	1	1	0	0	0	0	1	0	1	0	1	1	1	1	0	1	1	1	0	0	1
0	1	1	0	1	1	0	0	0	0	0	1	1	0	1	1	0	1	1	1	0	1	0	1	1	0	0	1	0	1	1	1	1	1	1	1	1	0	1	1	1	1	1	1	1	1	0	1	1	1
0	0	1	0	0	1	1	1	0	0	0	0	1	1	0	1	0	1	1	0	0	1	1	1	1	1	0	0	0	1	1	0	0	0	0	1	0	0	0	1	1	1	1	1	1	1	1	1	1	0
1	0	1	0	0	0	0	0	0	1	0	0	0	0	1	1	0	0	0	1	1	1	0	1	0	0	0	1	0	0	1	0	1	1	0	1	1	0	1	0	1	1	1	0	1	1	0	0	1	1
0	1	1	1	1	1	1	0	0	1	0	0	1	1	0	1	1	1	1	1	0	1	1	1	1	1	0	1	0	1	1	1	1	1	1	0	1	1	1	0	1	1	1	0	1	1	0	0	1	1
1	1	1	0	1	1	0	1	0	1	0	0	1	0	1	1	1	1	1	1	1	1	1	1	1	1	0	1	0	1	1	1	1	0	0	1	0	0	1	1	1	1	1	1	1	1	1	0	0	0
0	0	0	0	1	1	1	0	0	0	0	0	0	0	0	1	0	1	0	1	1	0	1	1	1	1	0	1	0	0	1	0	1	1	1	0	0	0	1	0	0	1	1	0	0	1	0	0	1	1
1	1	1	0	0	0	0	1	0	0	0	1	0	0	0	1	0	1	0	0	0	1	1	1	1	0	1	0	0	1	1	0	0	0	1	1	0	0	1	1	1	1	1	1	1	1	1	0	0	0
0	0	0	0	0	1	0	1	0	0	0	0	0	1	1	1	0	0	1	1	0	1	1	0	1	1	1	1	1	1	0	0	1	1	0	1	1	0	1	0	1	1	1	0	1	1	0	1	1	1
0	1	1	1	0	1	0	1	1	0	0	1	1	1	1	1	0	0	1	1	0	1	0	1	1	1	1	0	0	1	1	0	1	0	1	1	0	1	0	0	1	0	1	0	0	0	0	0	0	0
1	1	1	0	0	1	0	0	0	1	0	1	0	0	0	1	1	0	1	1	1	1	0	0	1	0	1	1	1	1	1	0	1	0	1	1	0	1	1	0	1	1	1	1	1	0	1	0	1	1
1	1	1	1	0	1	0	0	0	1	0	1	1	0	1	1	0	0	1	1	0	1	0	1	1	1	0	1	0	1	1	1	1	1	0	1	1	1	0	0	1	1	1	0	1	1	0	0	1	1
0	0	1	1	1	1	0	0	1	0	0	1	0	0	0	1	0	0	0	0	0	1	0	1	1	1	1	0	0	1	0	0	0	0	0	1	0	0	1	1	1	0	1	0	1	1	0	0	0	1
0	1	1	0	1	1	0	1	0	1	0	0	0	1	0	1	1	1	1	0	1	1	1	1	1	1	0	1	0	0	1	1	1	0	0	0	1	1	1	1	1	1	1	0	1	1	0	0	0	0
1	1	0	1	0	0	0	0	0	1	0	0	0	0	1	1	1	0	1	1	1	0	0	1	1	1	0	0	1	0	1	0	1	1	0	0	1	1	1	0	1	1	1	1	0	1	1	1	0	1
0	0	0	0	0	1	1	0	0	1	0	1	0	0	0	1	0	0	1	1	1	1	1	0	1	1	0	1	0	1	1	1	0	1	0	1	0	0	1	0	1	1	0	1	1	1	0	1	0	1
1	1	1	0	0	1	0	0	0	1	1	0	0	1	0	1	0	0	0	0	1	1	0	0	1	1	1	0	0	1	1	0	1	1	0	1	0	1	1	0	1	1	0	1	1	1	1	0	1	0
0	1	0	1	0	1	1	0	0	1	0	1	1	0	0	1	0	0	1	1	0	1	0	1	0	1	1	0	1	1	1	0	1	1	0	1	1	1	1	0	1	0	0	0	1	1	1	0	1	0
1	0	0	1	0	1	0	0	0	0	0	1	1	0	0	1	0	0	0	0	0	1	1	0	0	1	0	1	0	0	1	1	1	0	0	1	0	1	1	0	1	1	1	0	1	1	0	0	1	1
0	1	0	1	1	0	0	1	1	1	0	0	0	1	0	1	0	0	1	1	1	0	0	1	1	1	0	0	0	1	1	1	0	1	1	1	1	1	1	1	1	1	1	0	1	1	0	0	0	1
0	0	0	0	0	0	1	0	0	0	0	1	1	0	0	0	0	0	1	0	0	0	0	0	0	1	1	1	0	0	0	1	0	0	0	0	0	0	0	0	1	0	1	1	0	0	0	0	0	1
0	1	1	0	1	1	0	1	0	1	0	0	0	0	0	1	0	1	1	1	1	1	1	1	1	1	1	1	0	1	1	0	1	1	0	0	0	0	1	0	1	0	0	0	0	0	1	0	1	1
0	1	0	1	1	1	0	0	1	1	0	0	1	1	0	1	1	1	1	0	1	1	1	1	1	0	0	1	0	1	1	1	1	1	0	0	1	1	0	0	0	1	1	0	1	1	0	0	0	0
0	0	1	0	1	1	0	0	1	1	0	0	1	0	0	1	0	0	1	0	0	1	1	1	1	0	1	0	0	1	1	0	0	0	0	0	0	1	1	1	1	1	1	0	1	1	1	0	1	1
1	0	0	0	0	1	1	0	0	1	0	0	1	0	1	1	0	0	1	1	0	1	0	1	1	1	0	0	0	1	1	1	1	0	1	0	0	0	1	0	1	1	0	1	1	0	0	0	0	0
1	1	0	1	0	0	0	0	0	1	0	1	0	1	0	1	0	1	0	1	0	1	0	1	1	1	0	0	0	1	1	0	0	1	0	1	0	0	0	0	1	0	1	0	1	1	1	0	1	0
1	1	0	1	0	0	0	0	0	0	0	0	1	0	1	1	0	0	0	1	1	1	0	1	1	0	0	1	0	0	1	0	0	0	0	1	0	1	1	0	1	0	1	0	1	1	0	1	1	1
1	0	1	1	0	1	0	0	0	0	0	1	0	0	0	1	0	0	1	1	1	1	0	1	1	1	1	0	0	1	1	0	1	1	1	1	0	1	0	0	1	1	1	1	1	1	0	0	0	1
0	1	0	0	0	1	0	0	0	1	0	1	0	0	1	0	0	1	1	0	1	1	0	0	0	1	1	1	1	1	1	1	1	1	0	1	0	0	0	0	1	1	1	0	1	1	0	0	1	1
1	1	0	1	1	1	1	0	0	1	0	1	1	0	1	1	0	1	0	1	1	1	0	1	1	1	0	0	0	1	1	0	1	0	1	1	1	1	1	0	1	1	1	1	1	1	1	0	1	1
0	1	1	1	1	1	1	1	1	1	0	0	1	0	1	1	1	1	0	1	1	1	1	1	1	1	0	1	1	1	1	1	1	1	1	1	1	1	1	1	1	0	1	1	1	1	0	0	1	1
0	1	1	0	0	0	1	0	0	1	0	1	0	0	0	1	0	0	1	1	1	0	1	1	1	1	0	1	0	0	1	0	0	0	0	0	0	0	0	1	0	1	0	0	0	0	1	0	1	0
0	0	0	1	0	1	1	0	1	0	0	1	1	0	0	1	0	1	1	1	1	1	1	1	1	1	0	0	0	1	1	0	0	1	0	0	0	0	0	1	1	1	1	1	1	1	0	0	0	0
1	1	1	0	0	1	0	0	0	1	0	0	1	1	0	1	0	1	1	0	1	1	0	1	1	1	0	0	0	1	1	0	0	1	0	1	0	0	0	0	1	1	1	0	1	1	0	0	1	1
0	1	0	1	1	1	1	1	0	1	0	0	1	1	0	1	1	1	1	1	0	1	1	1	1	1	0	0	1	1	1	1	1	1	0	1	0	1	1	0	1	1	1	1	1	1	0	1	0	1
0	1	0	0	0	0	0	1	0	1	0	0	1	0	1	1	0	1	1	1	0	0	0	1	1	1	0	1	1	0	1	0	1	1	0	1	1	1	1	1	1	1	1	1	1	0	1	0	1	1
0	1	0	0	1	0	0	0	0	0	0	0	0	1	1	1	0	0	0	1	0	0	0	0	1	0	1	0	0	0	1	0	0	1	0	0	0	1	1	1	1	1	0	0	1	1	0	1	0	0
1	1	1	1	0	1	0	1	0	0	1	1	0	1	0	1	0	1	1	1	0	1	0	1	1	1	0	1	1	1	1	0	1	0	1	1	0	0	1	1	1	1	1	0	1	1	0	0	0	1
1	0	0	1	0	0	0	0	0	1	0	0	0	1	1	1	0	1	1	1	1	1	0	1	1	1	0	0	0	0	1	0	1	1	0	0	0	1	1	1	1	1	1	1	1	1	0	0	0	1
0	1	1	1	0	0	0	0	0	0	0	0	1	0	0	1	1	1	0	0	0	1	0	1	0	1	0	1	0	1	1	0	1	1	0	0	0	1	1	1	1	1	0	1	1	1	0	0	1	0
0	1	1	0	1	1	1	0	0	1	0	0	1	0	0	1	0	1	0	0	1	1	0	1	0	0	1	0	0	1	1	1	1	1	0	1	0	1	1	1	1	1	1	1	0	1	1	0	1	0
0	0	1	1	0	1	1	0	1	0	0	0	1	0	1	1	0	1	1	1	1	1	0	1	0	0	0	1	0	1	1	0	1	1	1	1	0	1	1	0	1	1	1	0	1	1	0	0	0	1
0	1	1	1	0	1	1	0	0	0	0	0	1	0	0	1	1	0	1	1	0	1	0	1	1	1	0	1	0	1	1	1	1	1	0	1	1	0	0	1	1	1	1	1	1	1	0	0	1	1
1	0	1	1	1	1	0	1	0	1	0	0	1	0	0	1	1	1	0	1	1	1	0	1	1	1	0	0	1	1	1	1	0	1	1	0	0	1	0	1	1	1	1	0	1	1	0	0	0	1
0	1	0	1	0	1	1	0	0	1	0	0	0	0	0	1	0	1	0	0	0	1	0	1	1	1	1	0	0	1	1	1	0	1	0	0	0	0	1	0	1	1	0	1	1	1	0	0	1	0
1	1	0	0	0	1	0	0	0	1	0	1	1	0	0	1	0	0	0	0	0	1	0	1	1	1	0	1	1	1	1	1	1	1	0	0	1	0	0	0	1	1	1	1	1	1	1	1	0	1
1	1	0	0	0	1	0	1	1	1	0	0	0	1	1	1	0	0	1	1	1	1	0	1	1	0	1	1	0	0	1	1	1	0	0	0	0	1	0	0	1	1	0	1	1	1	0	1	0	0
1	1	0	0	1	1	0	0	1	0	0	0	0	0	0	1	0	0	1	1	0	1	0	1	1	1	0	1	0	1	1	0	0	1	0	1	0	1	1	0	1	1	0	0	1	1	0	1	1	1
1	1	1	1	1	1	1	0	0	0	0	0	0	1	0	1	1	0	0	1	0	1	0	1	1	1	0	1	0	1	0	1	1	0	0	1	1	1	1	0	1	1	1	1	1	0	0	0	1	1
0	0	1	0	1	0	1	0	1	1	0	0	1	0	0	1	0	0	1	1	1	1	1	1	1	1	0	1	0	1	1	0	0	1	0	1	0	1	1	1	1	1	1	0	1	1	0	1	0	1
1	1	1	0	1	1	0	1	0	1	0	0	1	0	0	1	0	1	1	1	0	1	0	1	0	1	0	1	1	1	1	0	1	1	1	1	1	1	1	0	1	1	0	1	0	1	0	0	1	1
0	0	1	0	0	1	1	1	0	0	0	1	0	1	0	1	0	0	1	0	0	1	0	1	0	1	0	0	0	0	0	1	0	0	0	0	0	0	0	0	1	1	1	0	1	1	0	0	0	1
1	1	1	0	1	1	0	1	1	0	0	0	0	0	0	1	0	0	0	1	0	1	0	0	1	1	0	1	0	1	1	1	1	1	1	1	0	1	0	1	1	1	1	1	1	1	0	0	1	1
1	0	1	0	1	1	0	0	0	1	0	0	0	1	0	1	0	0	1	1	0	1	0	1	1	1	0	0	0	1	0	0	1	1	0	1	0	1	0	0	1	1	1	1	0	1	0	0	0	1
0	1	0	0	0	1	0	0	0	1	0	0	0	1	0	1	0	0	1	1	1	0	0	1	1	1	0	0	0	1	1	0	1	1	1	0	1	0	1	0	1	1	0	1	1	1	0	0	1	1
0	1	0	0	0	0	0	0	0	0	0	1	1	0	1	1	0	0	0	0	0	1	0	1	1	0	0	0	0	0	1	0	0	1	0	1	1	1	0	1	1	1	1	0	1	1	0	1	1	1
1	0	0	0	1	1	1	1	1	0	0	0	0	1	0	1	0	0	0	1	1	1	0	0	1	1	0	0	0	1	0	0	0	0	0	1	1	0	1	0	1	1	0	0	1	1	0	1	0	1
0	1	1	0	1	1	0	0	0	0	0	0	0	0	0	1	0	0	0	0	1	1	0	0	1	0	0	0	0	1	1	0	0	0	0	1	1	1	0	0	1	1	1	0	1	0	0	0	1	1
0	1	1	1	0	1	1	0	0	0	0	1	0	1	1	1	0	1	1	0	1	1	0	1	1	1	0	1	0	1	1	1	1	1	1	1	0	1	0	1	1	1	1	0	1	1	0	0	1	1
0	1	1	1	1	1	0	0	1	0	0	0	0	0	1	1	0	0	1	1	1	1	1	1	1	0	0	1	0	1	1	0	0	1	0	1	0	0	1	0	1	0	0	0	1	1	0	0	1	0
0	1	1	0	0	1	1	0	0	0	0	1	0	0	0	1	0	0	1	0	0	1	1	0	1	1	0	1	0	0	1	0	1	1	1	1	1	1	1	1	1	1	1	1	1	1	0	0	1	1
0	1	1	0	1	1	1	0	1	1	1	0	1	1	1	1	1	1	1	1	1	1	1	1	0	1	1	0	1	1	1	1	1	0	0	1	0	1	1	0	1	1	1	0	0	1	0	0	1	1
1	1	0	1	0	1	0	1	0	0	0	0	0	0	0	1	1	1	1	0	1	1	1	1	1	1	1	0	1	0	1	0	1	0	0	1	1	1	1	0	1	1	1	0	1	1	0	1	1	1
0	1	0	0	0	1	1	0	0	1	0	1	0	1	1	1	0	0	1	1	1	1	0	1	1	1	1	1	0	1	1	0	1	1	0	0	0	1	0	0	1	1	0	0	1	1	1	0	0	1
0	1	1	0	0	1	0	0	0	0	0	0	1	0	1	1	0	0	1	0	1	1	0	1	1	1	0	0	0	1	1	1	0	0	0	1	0	1	1	1	1	1	1	1	1	1	0	0	0	1
1	0	1	0	1	1	1	1	0	0	0	0	1	0	1	1	0	1	1	1	1	1	0	1	0	1	0	1	0	1	1	1	1	0	0	1	0	1	1	1	0	1	1	0	1	1	0	0	0	1
1	1	1	1	1	1	1	1	0	1	0	1	1	1	0	1	1	0	1	1	1	1	1	1	0	1	1	1	1	1	1	1	1	1	0	1	1	1	0	1	1	1	0	0	1	1	1	1	1	1
1	1	1	0	0	0	0	0	0	1	0	1	0	0	1	1	0	0	0	1	1	1	1	1	1	0	0	0	0	1	1	0	1	0	1	1	0	1	1	0	1	1	1	1	0	0	0	0	0	1
0	1	0	1	0	1	1	1	0	1	0	0	1	1	0	1	0	0	1	1	1	1	0	1	0	1	0	1	1	1	1	1	1	0	1	1	0	1	1	1	1	1	0	0	1	1	1	1	1	1
1	1	0	1	0	1	0	0	0	0	0	0	0	0	1	1	0	0	1	0	1	1	0	1	1	1	0	0	1	1	0	0	1	1	0	1	1	0	0	0	1	1	0	0	1	0	0	0	0	0
0	1	1	1	0	1	0	0	0	1	0	0	1	0	0	1	0	0	1	1	1	1	0	1	1	1	0	0	0	1	1	1	1	0	0	1	0	1	1	1	1	1	1	1	1	1	0	1	1	1
1	0	1	0	1	1	0	0	0	0	0	1	0	1	0	1	0	0	0	1	0	1	0	1	0	0	0	1	0	1	1	0	0	0	1	1	0	0	0	0	0	0	1	1	1	1	0	0	1	0
0	1	1	1	1	1	1	1	0	1	0	0	1	0	0	1	0	1	1	1	1	1	1	1	1	1	1	0	0	1	1	0	0	1	0	0	0	1	1	0	1	1	1	1	1	1	0	0	1	1
1	1	1	1	1	1	1	0	1	1	0	0	1	1	0	1	1	0	1	1	1	1	0	1	1	1	0	1	0	1	1	1	1	1	0	1	1	1	0	1	1	1	1	1	1	1	1	1	1	1
0	0	1	0	1	0	1	1	0	0	1	0	0	0	0	1	0	1	1	1	0	1	0	0	1	1	0	0	0	1	1	1	0	0	1	1	0	1	1	0	0	1	0	0	0	0	0	0	0	0
0	1	1	1	1	1	1	1	0	1	0	0	1	0	1	1	0	0	1	1	1	1	1	1	1	1	1	1	0	1	1	0	1	1	1	1	0	1	0	1	1	1	1	1	1	1	1	1	1	0
1	0	0	0	0	1	1	1	0	1	0	1	0	0	0	1	0	1	0	1	1	1	1	1	0	1	0	0	1	1	1	1	0	0	0	0	0	0	0	1	1	1	0	1	0	1	0	0	1	0
1	0	1	0	0	1	0	0	0	0	0	1	0	0	1	1	0	1	1	1	1	1	0	1	1	1	0	0	0	1	1	0	1	0	0	0	0	1	1	0	0	0	1	0	1	1	0	0	1	0
0	0	0	0	1	1	0	1	1	0	0	1	1	1	0	0	0	0	1	1	1	1	1	1	1	1	0	1	1	1	1	1	1	0	1	1	0	1	1	0	1	1	1	1	1	1	0	0	1	1
0	1	0	1	1	1	1	0	0	1	0	1	0	1	1	1	0	0	0	1	0	1	0	1	1	1	0	0	0	0	0	0	1	1	1	1	0	1	0	1	1	0	0	0	1	1	0	0	0	1
0	1	1	1	0	1	1	0	0	1	0	1	1	1	0	1	1	0	1	1	0	1	0	1	1	1	1	1	0	1	1	1	1	1	1	0	0	1	1	1	1	1	0	1	1	0	0	1	1	1
0	0	1	1	0	1	0	1	0	1	0	0	1	0	0	1	0	1	0	1	1	1	1	1	1	1	0	1	0	1	1	1	1	0	0	1	0	0	1	0	1	1	1	0	0	1	0	1	0	0
0	0	0	1	1	1	0	1	0	0	0	1	0	0	1	1	0	1	1	0	1	1	1	1	1	0	0	1	0	1	1	0	0	0	0	0	1	1	1	1	1	1	1	0	0	1	1	0	0	1
1	1	0	0	0	1	1	0	0	1	0	0	0	1	0	1	0	0	0	1	1	0	0	0	0	1	0	0	0	1	1	0	1	0	0	0	1	1	1	0	1	1	1	0	1	1	0	0	0	1
1	1	1	0	1	0	1	1	0	1	0	0	1	1	1	1	1	0	1	1	0	1	1	1	1	1	1	0	1	1	0	1	0	1	1	1	0	1	1	1	0	1	1	1	1	1	0	0	1	1
1	0	0	0	0	1	1	0	0	1	0	0	0	0	1	1	0	0	0	1	1	1	1	0	1	1	0	0	0	1	1	0	1	1	0	1	0	0	1	0	1	1	1	0	1	1	0	0	0	1
1	1	1	1	1	1	1	0	1	1	0	1	1	1	0	1	0	0	1	1	1	1	1	1	1	1	0	1	1	1	1	1	1	1	1	1	0	0	0	0	1	1	1	0	1	1	0	0	1	1
1	0	1	1	0	0	1	1	0	0	0	1	1	0	0	1	0	0	1	1	0	1	1	1	0	0	0	1	1	1	1	0	0	0	0	1	0	0	1	1	1	1	0	0	1	1	0	0	0	0
1	1	1	1	1	1	0	1	0	1	1	0	1	1	1	1	1	0	1	0	1	1	1	1	1	1	1	1	0	0	1	1	1	1	0	1	1	0	1	1	1	1	1	1	1	1	0	1	0	0
1	1	0	0	0	1	0	0	0	1	0	0	1	1	0	1	0	0	1	1	0	1	1	1	1	0	1	0	1	0	1	0	0	0	0	1	0	0	1	1	1	0	1	0	1	1	1	0	1	0
1	1	0	0	1	1	0	1	1	1	0	0	1	0	1	1	0	1	1	1	1	0	0	1	1	1	1	1	1	1	1	0	0	0	0	1	0	1	1	1	0	0	0	0	1	1	1	0	0	0
1	0	0	1	1	1	0	0	1	0	0	0	1	0	1	1	0	1	1	1	0	1	0	1	1	1	1	1	0	1	0	0	0	0	1	1	1	1	1	0	1	1	1	1	1	1	1	0	1	1
0	1	1	1	1	0	1	0	0	1	0	1	1	0	0	1	0	0	1	1	0	1	1	1	1	1	1	1	1	1	1	1	1	0	1	1	0	1	1	1	1	0	1	1	1	1	1	0	1	0
1	1	1	0	0	1	1	1	0	1	0	0	0	0	0	1	0	0	1	0	1	1	1	1	1	1	0	0	0	1	1	0	0	0	0	0	0	1	0	0	0	0	0	0	1	0	1	1	1	0
1	0	0	0	0	1	0	0	0	0	0	0	0	0	0	1	0	0	1	0	1	1	0	1	1	1	0	0	0	1	1	0	0	0	0	1	0	1	0	1	1	1	0	0	1	1	0	0	1	0
1	1	1	0	1	1	0	0	0	1	0	1	0	0	0	1	1	0	1	1	0	1	1	1	1	1	0	1	0	0	1	1	1	1	1	1	0	1	1	0	1	1	1	1	1	1	1	0	1	1
1	0	1	1	0	1	0	1	0	1	0	0	0	1	1	1	0	1	1	1	1	1	1	1	1	0	0	1	1	1	1	1	1	1	0	1	0	1	1	1	1	1	0	0	1	1	1	1	1	0
1	1	0	0	0	1	1	1	0	0	0	0	0	0	0	1	0	0	1	0	1	1	0	1	1	1	1	1	0	1	1	1	0	0	1	1	0	0	1	0	1	1	0	0	0	1	0	0	1	0
1	0	0	0	1	1	0	0	0	1	0	1	1	0	1	1	0	0	1	0	1	1	1	1	1	1	0	1	0	1	0	1	0	0	0	1	1	0	1	1	1	1	1	1	1	0	0	0	1	1
1	1	1	0	1	1	1	0	0	1	0	0	1	1	0	1	1	1	1	0	1	1	1	1	1	1	0	1	0	1	1	1	1	1	1	1	1	1	1	1	1	0	1	0	1	1	1	0	0	0
0	1	1	1	1	1	1	0	1	1	1	0	1	0	1	1	1	1	1	0	1	1	1	0	0	1	1	1	1	1	1	1	1	1	0	1	1	1	1	0	1	1	0	0	1	1	0	0	1	0
1	1	1	0	0	1	1	1	1	0	0	0	1	1	0	1	0	1	1	1	0	1	1	1	1	1	1	1	0	1	1	1	0	0	1	1	0	1	1	0	0	1	0	0	1	1	0	0	0	1
1	1	0	1	0	1	0	0	1	0	0	1	0	0	0	1	0	0	0	0	1	1	1	1	1	1	0	1	1	1	1	0	0	0	0	1	0	0	1	0	1	1	1	0	1	1	1	0	0	1
1	1	1	1	1	1	0	1	1	1	0	0	0	1	0	1	1	1	1	1	1	1	1	1	1	1	1	1	1	1	1	1	1	0	0	0	1	1	1	0	0	1	1	0	0	0	0	0	0	1
0	0	0	0	0	1	0	0	0	0	0	0	0	0	0	1	1	0	0	0	0	0	0	1	0	0	0	1	0	0	1	0	0	0	0	1	0	1	1	0	1	1	1	1	0	1	0	0	0	1
1	1	1	0	1	1	0	1	0	0	0	0	1	0	1	1	0	0	1	1	1	1	1	0	0	1	0	1	0	1	0	1	0	0	0	1	1	0	1	0	1	1	0	0	1	1	0	1	1	1
1	0	0	0	0	1	0	1	0	1	0	0	1	1	1	1	0	1	1	0	0	1	1	1	0	1	0	1	1	0	0	0	1	1	1	1	1	1	1	0	1	1	1	1	1	1	0	0	0	0
1	1	0	0	0	1	0	1	0	0	0	1	1	0	0	1	0	0	0	1	0	1	1	1	1	1	0	1	0	0	1	0	0	0	0	1	0	0	1	0	1	1	1	0	1	1	0	0	1	0
1	0	1	0	0	1	1	0	1	0	0	1	1	0	0	1	0	0	1	1	0	1	0	1	1	1	0	0	0	1	1	0	1	0	0	1	1	1	1	0	1	1	1	1	0	0	0	0	0	1
1	0	0	0	1	1	1	1	0	1	0	0	0	0	1	1	0	0	1	1	1	1	1	0	1	1	0	0	0	0	1	1	1	0	0	1	0	1	1	1	1	1	0	1	1	1	0	0	1	0
0	0	1	1	0	1	1	0	0	1	0	0	0	0	1	1	0	0	0	0	0	1	1	1	1	1	0	0	0	0	0	0	1	1	0	0	0	1	0	0	1	1	0	0	1	0	0	0	0	0
1	0	1	0	0	1	0	1	0	0	0	1	0	0	0	1	0	0	0	1	1	1	0	1	0	1	0	1	0	1	1	1	0	1	0	1	0	0	1	1	1	1	1	1	1	1	0	1	0	1
1	0	1	0	0	1	1	0	0	0	0	0	0	1	0	1	0	1	1	1	0	1	0	1	1	1	1	0	0	1	1	0	1	0	1	1	1	0	1	0	0	1	1	0	1	1	0	1	0	1
1	1	0	1	0	1	0	0	0	0	0	0	0	0	1	1	0	0	1	1	0	1	0	0	1	1	0	1	0	1	1	1	0	0	0	1	1	1	0	0	1	1	1	1	1	0	1	0	0	1
0	0	1	0	0	1	1	0	0	0	0	1	0	0	0	1	0	0	0	1	1	1	0	1	1	1	0	0	0	1	1	0	0	0	0	1	0	0	0	1	0	1	1	0	1	0	0	0	1	0
0	1	1	1	1	1	0	0	1	1	0	1	1	1	1	1	0	1	1	1	0	1	1	1	1	1	1	1	1	1	1	1	0	1	1	1	1	1	0	1	1	1	0	1	1	1	0	0	1	1
0	0	1	0	1	0	1	1	0	1	0	0	0	0	1	1	0	1	1	1	1	1	1	1	1	0	0	1	0	1	0	1	0	0	0	1	0	1	1	0	1	1	1	0	1	0	0	0	0	1
1	1	0	1	0	1	0	0	0	0	0	1	1	0	1	0	0	1	1	0	1	1	1	1	1	1	1	0	0	1	1	0	0	1	0	1	0	1	1	0	0	1	1	1	0	1	0	1	1	1
1	1	1	1	1	1	1	1	0	1	0	0	1	0	1	1	1	1	1	1	1	1	1	1	1	1	1	1	1	0	1	1	1	1	1	1	1	1	1	1	1	1	1	1	1	1	0	0	1	1
0	1	1	0	1	1	0	1	0	1	0	1	1	0	0	1	1	1	1	1	1	1	1	1	1	1	0	1	1	1	1	1	1	1	0	1	1	1	1	0	1	1	1	1	1	1	0	0	1	1
0	1	1	1	0	1	1	1	1	1	0	0	1	1	1	1	1	0	1	0	1	1	1	1	1	1	1	1	0	1	1	1	1	1	0	1	0	1	1	0	1	1	1	1	1	1	0	0	0	1
1	0	0	0	0	1	0	0	0	0	0	0	0	0	0	1	1	0	0	1	0	1	0	0	0	1	0	1	0	1	1	0	0	0	1	1	1	0	0	0	0	1	1	1	1	0	1	0	0	0
0	1	0	1	1	1	1	1	0	0	0	1	0	0	0	0	0	0	0	0	0	1	0	1	1	1	0	0	0	0	0	0	0	0	1	1	1	1	1	0	1	1	1	1	1	1	0	0	0	1
0	0	1	0	1	0	0	0	0	0	0	0	1	1	1	1	0	0	0	0	0	1	0	1	1	1	0	0	0	1	0	0	0	0	0	1	0	0	1	0	1	1	0	1	1	0	1	0	0	1
0	0	0	0	0	0	0	0	1	0	0	0	1	1	0	0	0	0	0	0	0	1	0	1	1	1	0	1	0	1	1	0	1	1	1	0	0	0	1	1	1	1	0	0	1	0	0	0	1	1
1	0	0	0	0	1	1	0	1	0	1	1	0	0	1	1	0	0	0	0	0	1	0	1	1	0	0	1	0	1	1	0	0	0	1	0	0	0	0	0	1	1	1	0	1	1	0	0	1	1
1	1	0	1	0	1	1	1	1	1	0	0	1	0	0	1	0	1	1	1	0	0	1	1	1	1	1	0	1	1	1	0	1	1	1	1	0	1	1	1	1	1	1	1	1	1	0	1	1	1
0	0	1	0	0	1	0	0	0	0	0	0	0	0	1	1	1	0	1	1	1	1	0	1	1	1	0	1	0	1	1	1	1	0	0	1	0	1	1	1	1	1	1	1	1	1	1	0	0	1
1	0	0	0	0	0	0	0	0	0	0	0	0	0	1	0	0	0	0	1	0	1	0	1	0	1	1	0	0	1	1	1	0	0	0	1	0	0	0	0	1	1	1	0	0	1	0	0	1	1
0	1	0	1	0	0	0	0	0	1	0	1	1	1	0	1	0	1	1	0	1	1	0	1	1	1	0	0	1	1	1	0	1	1	0	1	0	1	1	1	1	1	0	1	1	1	0	1	1	1
1	1	0	0	1	0	1	0	0	1	0	0	0	1	1	1	0	0	0	1	1	1	0	1	1	1	0	1	0	1	1	0	0	0	0	1	0	1	0	1	1	1	1	1	1	1	0	1	1	0
1	1	1	1	0	1	1	1	0	0	0	0	1	1	0	1	0	0	1	0	1	1	1	1	1	1	1	0	0	1	0	0	0	1	0	1	0	1	0	0	1	1	1	1	1	1	0	0	1	1
1	1	0	0	1	0	0	0	0	1	1	1	0	1	0	0	0	0	0	0	0	1	0	0	1	1	0	0	0	0	1	0	1	0	0	0	0	0	0	0	1	1	0	0	1	1	0	1	0	1
1	0	1	0	0	1	0	0	0	1	1	1	0	1	0	1	0	0	0	0	0	1	0	1	0	1	1	0	0	1	1	0	0	0	0	1	0	0	0	0	1	1	0	1	1	1	0	1	1	1
0	1	1	1	0	1	1	1	1	1	0	1	0	1	1	1	1	0	0	1	0	1	0	1	1	1	0	0	0	1	0	1	1	0	0	0	0	0	1	1	1	0	1	1	1	1	0	1	1	1
1	1	0	1	0	0	0	1	0	1	0	0	1	0	0	1	0	1	1	1	0	1	0	0	0	1	1	1	1	1	1	1	1	1	0	1	1	1	1	1	1	1	1	0	1	1	0	0	1	0
0	0	0	0	0	1	0	1	1	0	0	1	0	1	0	1	0	0	0	1	0	0	0	1	0	1	0	1	0	1	1	0	0	0	1	1	0	1	1	0	1	1	1	1	1	1	0	0	1	1
1	0	1	1	1	1	0	0	0	0	0	0	1	1	0	1	0	0	0	0	1	0	0	1	1	1	1	0	0	0	1	0	1	0	0	0	0	0	0	0	0	1	0	1	1	0	0	1	1	1
0	0	1	0	1	1	0	0	0	0	0	1	0	1	0	1	0	0	0	0	0	1	1	1	1	0	0	1	0	1	1	0	0	1	0	0	0	0	0	0	1	1	1	1	1	1	1	0	1	1
0	1	1	1	0	1	0	0	0	0	0	1	0	1	1	1	0	0	1	0	0	1	0	1	1	1	0	0	0	1	1	0	1	1	0	1	0	0	1	0	1	1	1	1	1	1	0	0	1	0
0	1	0	1	0	0	1	1	0	0	0	1	0	0	1	1	0	0	0	0	0	0	1	0	0	1	0	1	0	0	0	0	0	0	0	1	0	0	1	0	1	1	1	1	0	1	0	0	0	0
1	0	1	1	0	0	1	1	0	1	0	0	1	1	0	1	0	0	0	1	1	1	1	1	1	1	0	1	0	1	1	0	1	1	1	1	0	1	0	1	0	0	0	1	1	1	0	1	1	1
1	1	0	0	0	1	0	0	0	0	0	0	1	0	1	1	0	0	0	0	0	1	0	1	1	1	1	1	0	1	1	0	0	0	0	1	0	0	1	0	1	0	0	0	1	1	0	1	1	1
0	1	1	0	0	0	0	1	1	1	0	1	0	0	0	1	1	0	1	1	0	0	1	1	1	1	0	1	0	1	1	0	1	0	1	1	0	0	1	1	1	1	1	1	1	1	0	0	0	0
0	0	1	0	0	1	0	0	0	0	0	1	1	0	0	1	1	0	1	1	1	0	0	1	1	0	0	1	0	0	1	0	1	0	0	1	1	1	1	0	1	1	0	1	1	1	0	1	1	0
0	1	1	0	0	0	0	0	0	0	1	0	1	1	1	1	0	0	1	0	1	1	1	1	1	1	0	0	1	1	1	0	1	0	0	1	1	1	1	0	1	1	0	1	1	0	1	0	0	1
1	0	0	1	0	0	0	0	1	0	1	0	0	0	0	1	0	0	0	0	1	1	0	0	0	1	0	0	0	1	1	0	0	0	0	1	0	1	0	1	1	1	1	1	1	1	0	1	1	1
1	1	1	1	1	0	0	1	0	0	0	1	1	1	0	1	0	0	0	0	1	1	0	1	1	1	0	1	0	1	1	0	0	1	0	1	1	1	1	0	1	1	1	0	1	1	0	0	0	1
1	1	0	1	0	1	1	0	0	1	1	0	1	1	1	1	0	0	1	1	0	1	1	1	0	1	0	1	0	1	1	1	1	1	1	1	1	1	0	0	1	1	0	0	1	1	0	0	1	1
1	0	1	1	1	1	0	0	0	0	0	0	1	0	0	1	0	0	0	0	1	1	1	1	1	1	0	1	0	1	1	0	0	0	0	1	0	0	0	0	1	1	0	0	1	0	1	0	1	1
0	0	0	0	0	0	1	0	0	0	1	0	1	0	1	1	0	0	0	1	0	1	0	1	0	1	0	0	0	1	0	0	0	1	1	1	0	1	1	0	1	1	1	1	1	1	1	0	1	1
1	0	1	1	1	0	0	1	0	1	1	0	1	1	1	1	0	0	1	0	0	1	1	1	1	1	1	0	0	1	1	1	0	1	0	1	0	1	1	1	1	0	1	1	1	1	0	0	0	0
0	0	1	0	0	0	0	0	0	0	0	0	0	0	1	1	0	0	0	0	0	1	0	1	1	1	0	0	0	1	1	0	1	1	1	1	0	1	1	0	1	1	0	1	1	1	0	1	0	1
0	1	1	1	1	0	0	0	0	1	1	0	0	0	1	0	0	0	0	1	1	0	0	1	1	1	0	1	0	1	0	0	0	0	0	0	0	0	1	0	1	1	0	1	1	1	0	0	1	0
1	1	1	1	1	1	1	1	0	1	1	1	1	0	0	1	0	1	0	0	1	1	1	1	0	1	0	1	1	1	1	1	1	1	0	1	0	1	1	1	1	1	1	1	1	1	0	1	1	1
0	1	1	1	1	1	0	0	0	1	0	0	1	0	1	1	0	0	0	0	1	1	0	1	0	1	0	1	0	1	1	1	0	1	0	1	1	1	1	0	1	1	0	1	1	1	0	1	1	1
0	1	1	1	0	1	0	1	0	1	1	0	0	1	1	1	0	0	1	0	1	1	1	1	1	1	0	1	1	1	1	1	1	1	1	1	0	1	1	1	1	1	0	1	1	1	0	1	1	1
0	1	1	1	0	1	1	1	0	1	0	1	0	0	0	1	0	1	1	1	1	1	0	1	1	1	0	1	0	1	1	0	1	0	0	1	1	1	0	1	1	1	0	1	1	1	0	0	1	1
0	1	1	1	1	1	0	1	0	1	1	0	1	0	0	1	0	0	1	1	0	1	1	0	1	1	1	1	1	1	1	0	0	0	0	1	0	1	1	1	1	0	1	1	1	1	0	0	1	1
0	1	0	1	0	1	0	0	0	0	0	1	0	0	0	1	0	0	1	1	0	1	1	1	1	1	0	0	0	1	1	0	1	0	1	1	1	0	1	0	1	0	1	1	1	1	0	1	1	1
0	0	1	0	0	1	0	0	0	1	0	0	1	0	0	1	0	0	0	1	1	1	0	1	1	1	1	1	0	1	0	0	0	0	0	1	0	1	1	1	1	1	0	0	0	1	0	0	0	1
1	1	1	1	1	1	1	1	0	1	0	1	0	1	1	1	0	1	1	0	1	1	1	1	1	1	1	1	1	1	1	1	1	1	1	1	1	1	1	1	1	1	1	1	1	1	0	0	0	1
1	1	1	0	1	1	1	1	0	1	0	0	1	1	0	1	0	1	1	0	1	1	1	1	0	1	0	0	1	0	1	1	1	1	1	1	0	1	1	1	1	1	1	0	1	1	1	0	1	1
0	0	1	0	1	0	0	0	0	0	1	0	1	1	0	1	0	0	0	0	1	1	0	1	0	0	0	0	0	1	1	0	0	0	1	1	0	0	1	0	1	1	0	1	0	1	0	0	1	1
0	0	1	0	0	0	0	0	0	0	0	0	1	1	0	1	0	0	0	1	1	1	0	1	1	1	0	0	0	1	1	0	1	0	0	1	0	1	1	0	1	1	1	1	1	1	0	0	1	1
0	1	0	0	0	1	0	1	0	1	0	0	0	1	0	1	0	0	1	1	1	1	1	1	1	1	1	0	0	0	1	0	1	1	0	1	1	1	1	0	1	1	0	1	1	1	1	1	1	0
1	1	0	0	0	1	0	1	0	1	0	1	0	0	0	1	0	0	0	1	1	1	0	1	1	1	1	0	0	1	1	0	1	0	0	0	1	1	1	0	1	1	1	1	1	1	0	0	0	1
1	0	1	0	0	1	1	0	0	0	0	0	0	1	1	1	0	0	0	0	1	1	0	0	1	1	1	1	0	1	1	0	1	1	1	1	1	0	1	1	1	1	0	0	1	1	1	0	1	1
1	1	1	0	1	1	1	0	0	0	0	0	0	0	1	1	0	0	1	0	1	1	0	1	0	1	1	0	1	1	1	0	0	1	0	1	0	1	1	0	1	1	0	1	1	1	0	0	1	1
1	1	0	0	1	1	0	1	0	1	0	1	1	0	0	1	0	0	1	1	1	0	1	1	1	1	1	0	1	1	1	0	1	1	0	1	1	1	0	1	1	1	0	1	1	1	0	1	1	1
1	1	0	0	0	0	0	0	0	1	0	1	1	1	0	1	0	0	0	0	1	1	0	1	0	1	1	1	0	0	1	0	1	1	0	1	1	1	0	0	0	1	0	1	1	1	1	1	0	0
0	1	0	0	0	0	1	0	0	0	1	0	0	0	1	0	0	0	0	0	0	0	0	0	1	0	1	1	0	1	1	0	1	1	0	1	1	0	1	0	0	1	0	0	1	1	1	1	1	1
0	1	1	1	0	1	0	1	0	0	1	0	1	1	0	1	0	0	1	0	0	1	1	1	0	1	1	1	1	1	1	0	1	1	1	1	1	1	1	1	1	0	0	1	1	1	0	1	1	1
1	1	0	0	0	1	0	0	1	1	0	0	1	0	1	1	0	0	0	1	1	1	0	1	1	1	1	1	0	0	1	0	0	1	1	1	1	1	1	0	1	1	0	1	1	1	0	0	1	0
1	0	0	0	0	0	1	0	0	1	1	1	0	0	0	1	0	0	1	1	1	1	0	0	1	1	0	0	1	1	1	0	1	1	0	1	1	1	1	1	1	1	0	0	1	1	0	0	1	0
1	0	1	0	0	0	0	1	0	0	0	1	0	0	1	1	1	0	1	0	1	1	0	1	1	0	0	1	0	1	0	0	1	0	0	1	1	0	1	0	1	1	1	1	1	1	0	1	1	1
1	0	0	0	1	0	0	1	0	1	0	0	1	0	1	1	0	0	0	1	1	0	1	1	0	1	0	1	0	1	0	0	0	1	0	1	1	1	1	0	1	1	0	1	1	1	0	1	1	1
0	1	1	1	1	1	0	1	0	1	0	0	1	1	0	1	0	0	1	1	1	0	1	1	1	1	0	1	1	1	1	1	1	1	0	1	1	1	1	0	1	0	1	0	1	1	0	0	1	1
0	1	0	1	0	1	1	0	0	0	1	0	0	1	0	1	0	0	0	1	1	0	1	1	1	1	0	1	0	1	1	1	0	0	0	0	1	0	1	0	1	1	0	1	1	0	0	1	0	1
0	1	1	0	0	0	0	0	1	1	1	0	1	0	1	1	0	0	0	0	1	1	0	1	1	1	1	0	0	1	1	0	1	0	0	1	0	1	1	0	1	1	1	1	1	1	1	0	1	1
1	1	1	1	0	1	1	1	1	0	1	1	1	0	0	1	1	0	1	1	1	1	0	1	1	1	0	0	0	1	1	1	1	1	0	1	0	1	0	1	1	1	1	1	1	1	0	0	1	1
0	1	1	0	1	1	1	0	0	1	1	0	0	0	0	1	0	0	1	1	0	1	0	1	1	1	1	1	0	1	0	0	1	0	0	1	1	1	1	1	1	1	0	1	0	1	0	0	1	1
1	1	1	1	1	1	0	0	1	1	0	0	0	1	0	1	0	0	1	1	0	1	1	1	1	1	0	1	1	1	1	0	1	0	0	1	0	0	1	0	1	1	1	1	1	1	0	1	1	1
0	0	0	1	0	1	1	0	1	1	0	0	1	0	1	1	0	0	1	1	1	1	1	1	0	1	1	1	1	1	1	1	1	1	1	0	0	1	1	0	1	1	0	1	0	1	0	1	1	1
0	0	0	0	0	1	0	0	0	1	0	1	1	1	0	1	0	1	1	1	1	1	1	1	1	1	1	1	1	1	1	0	1	1	1	1	0	1	1	1	1	0	1	1	1	1	0	0	0	0
1	0	0	1	1	0	0	1	0	0	0	1	1	1	1	1	0	0	0	0	1	1	0	1	1	1	1	1	0	1	1	0	1	1	1	1	0	1	1	0	1	1	1	1	1	1	0	1	0	1
0	1	0	0	1	0	0	1	0	1	0	1	0	0	0	1	0	0	0	0	1	1	1	1	1	0	0	0	0	1	0	0	1	0	0	1	1	1	1	0	0	1	0	1	1	0	0	0	1	0
0	1	1	0	0	1	1	1	0	0	1	0	0	0	0	1	1	0	0	0	1	1	0	0	1	1	1	0	1	1	1	0	1	1	0	1	0	1	1	0	1	1	0	1	1	1	0	1	1	1
0	1	0	0	1	1	0	1	0	1	0	1	0	0	0	1	0	0	1	1	1	1	1	1	1	1	1	0	0	1	1	1	1	1	1	1	1	1	1	1	1	1	1	1	1	1	0	1	0	1
0	0	0	0	1	1	1	0	0	0	0	1	1	1	0	1	0	0	0	1	0	1	0	1	0	1	0	0	0	0	1	0	0	1	1	1	1	0	1	0	1	0	1	1	1	1	1	1	0	0
0	0	1	0	0	1	0	1	0	0	0	1	0	1	1	1	0	0	1	1	1	1	0	0	1	1	0	1	0	1	1	1	0	1	1	1	1	1	0	0	1	1	0	1	1	1	0	1	1	1
0	1	1	0	1	1	1	1	0	1	0	1	1	1	0	1	0	0	0	0	1	1	1	1	1	1	0	1	0	1	0	1	1	1	0	1	1	1	1	0	1	1	1	0	1	1	0	0	1	1
1	0	1	1	0	1	1	0	0	0	0	1	0	1	1	1	0	0	1	1	0	1	0	0	1	1	0	0	0	1	0	0	0	0	0	1	0	1	1	0	1	1	0	1	1	1	1	0	1	1
1	0	0	0	1	1	1	0	0	1	0	0	1	0	0	1	0	0	0	1	1	0	0	1	0	1	1	0	0	1	1	0	0	1	0	1	0	1	1	0	1	1	0	1	1	1	0	0	1	1
0	1	1	1	1	0	0	1	0	1	0	0	1	1	0	1	0	0	1	1	1	1	1	1	1	1	1	1	1	1	1	1	1	1	0	1	0	1	1	0	1	1	1	1	1	0	1	1	1	1
1	0	1	1	0	1	0	0	1	1	1	1	0	0	0	1	0	0	1	0	0	0	0	1	1	1	1	0	0	1	1	0	1	1	0	1	0	1	1	0	1	1	1	1	0	1	0	1	0	1
0	0	0	1	0	1	1	0	0	0	0	1	1	1	0	1	0	0	0	0	1	1	1	1	0	1	0	0	0	1	1	0	1	1	0	1	0	1	1	0	1	1	0	1	1	1	0	0	1	1
1	1	1	1	0	1	0	0	0	1	0	0	1	1	0	1	0	0	1	1	1	1	1	1	0	1	1	1	1	1	1	0	1	1	1	1	0	1	1	0	1	1	1	1	1	1	0	1	0	1
1	1	1	1	1	1	0	0	0	1	0	0	0	1	0	1	0	0	0	0	1	1	1	1	1	1	0	0	1	1	1	1	1	1	1	1	0	1	0	1	1	0	1	1	1	1	0	0	0	1
0	0	0	0	1	0	1	0	0	0	0	0	0	0	1	0	0	0	0	0	1	1	0	1	1	1	0	1	0	0	1	0	0	0	0	0	1	0	0	0	1	1	1	1	0	1	1	1	0	1
1	0	0	0	0	1	0	0	0	1	0	1	0	0	0	1	0	0	1	1	1	1	0	1	1	1	0	0	0	1	1	0	1	0	1	1	0	0	1	1	1	0	0	1	1	1	0	1	0	0
0	0	1	1	0	1	1	0	0	0	0	0	0	1	1	1	0	0	1	0	0	1	1	0	0	1	0	1	0	1	1	1	1	1	0	1	1	1	0	1	1	1	1	1	1	1	0	0	1	1
0	1	1	1	0	1	1	1	0	0	0	0	0	1	0	1	0	0	0	1	0	1	0	1	1	1	0	1	0	1	0	0	0	0	0	1	0	1	0	0	0	0	1	1	1	1	0	0	0	1
1	1	0	1	0	1	0	0	0	1	0	1	1	0	0	1	0	0	1	1	1	1	0	1	1	1	1	1	1	1	0	0	0	1	1	1	1	1	1	0	1	1	1	1	1	1	0	0	1	0
0	1	0	1	0	0	0	1	1	1	0	1	1	1	0	1	0	0	1	0	1	1	1	1	1	1	1	1	0	1	0	0	1	1	1	1	1	1	1	1	1	1	0	1	1	1	0	0	0	1
1	1	0	0	0	0	0	0	0	1	1	1	0	0	1	1	0	1	1	0	0	1	0	0	0	1	0	1	0	1	1	0	1	0	0	0	1	0	1	1	1	1	0	1	1	1	0	0	1	1
1	1	0	0	1	1	1	1	0	0	0	1	0	1	1	1	0	0	1	1	1	1	1	1	1	1	1	1	0	1	1	0	1	1	0	1	0	1	1	1	1	1	1	1	1	1	0	1	1	1
0	1	1	1	1	1	0	0	0	1	1	0	1	1	1	1	0	0	0	1	1	1	0	1	1	1	1	0	1	0	1	1	0	1	1	1	0	0	0	1	0	1	0	1	1	1	0	0	1	1
1	1	0	0	0	1	0	1	0	1	1	0	0	1	0	1	0	0	0	0	0	1	0	1	0	1	0	1	1	1	0	0	0	0	1	1	0	0	1	0	0	1	1	1	0	1	1	1	0	1
1	1	0	1	1	1	0	0	0	1	0	1	0	1	0	1	0	0	0	1	1	1	0	1	0	1	0	1	0	0	1	0	0	0	0	1	0	1	1	1	1	1	1	0	0	0	1	1	0	1
1	1	1	1	0	1	1	1	0	1	0	0	1	0	1	1	0	0	1	1	1	1	1	1	1	1	1	1	1	1	1	1	1	1	0	1	0	1	1	0	0	1	0	1	1	1	0	0	1	1
0	1	1	1	1	1	0	1	0	1	1	0	1	1	0	1	1	0	1	1	1	0	0	0	1	1	1	1	1	1	1	1	1	1	1	1	0	1	1	0	1	1	0	1	1	1	0	0	1	1
0	1	0	1	0	1	1	0	0	1	1	0	0	1	0	1	0	0	0	1	0	1	0	0	1	1	1	0	1	1	1	1	1	1	0	1	0	0	1	0	1	0	0	1	1	1	0	1	0	0
0	1	0	1	1	1	0	0	0	0	0	1	0	1	1	1	1	0	1	1	0	1	0	1	0	1	0	0	0	1	1	0	0	1	1	1	1	1	1	1	1	1	0	1	1	1	0	1	0	1
0	1	1	1	1	0	1	1	0	1	0	0	1	1	1	1	0	0	1	1	1	1	1	1	0	1	1	1	1	1	1	0	1	0	0	1	0	0	1	1	0	1	1	1	1	1	0	1	1	1
1	0	1	1	0	1	0	0	0	0	1	0	0	0	0	1	0	0	0	1	1	1	0	1	1	1	0	0	0	1	0	1	1	1	0	1	0	1	0	0	1	1	1	1	1	1	1	0	1	0
1	1	0	1	1	1	0	0	0	1	1	0	1	1	0	0	0	1	0	1	0	1	0	0	1	1	1	0	0	1	0	0	1	0	0	0	1	1	1	0	1	1	0	1	1	1	0	0	0	1
1	1	0	1	0	0	1	1	1	1	0	1	0	1	1	1	1	0	0	1	1	1	1	0	1	1	0	0	1	1	1	0	1	1	0	1	0	0	1	0	1	1	0	1	1	1	1	0	1	0
0	1	0	1	0	1	0	0	0	0	0	0	0	1	0	1	0	1	0	1	1	1	0	1	0	0	0	0	1	1	1	1	1	1	1	0	0	1	1	1	1	1	1	1	1	1	0	0	1	1
1	0	1	1	0	1	1	1	1	1	0	0	1	1	0	1	0	0	0	1	1	1	0	1	1	1	0	0	0	1	1	0	1	1	1	1	0	1	1	0	1	1	1	1	1	1	0	0	1	0
0	1	1	0	0	0	0	1	0	1	0	0	0	1	0	1	0	0	0	0	0	0	0	1	1	1	0	1	0	1	1	1	0	1	0	1	0	0	0	1	1	1	1	1	1	1	0	1	0	1
0	0	1	1	0	1	0	0	0	0	0	1	0	1	0	1	0	0	1	1	0	1	1	1	1	1	0	1	0	1	0	0	1	0	1	0	1	1	1	1	1	1	0	1	1	1	1	0	1	1
0	1	1	0	0	0	0	0	0	1	0	0	1	0	1	1	0	0	0	1	1	1	0	0	1	1	0	1	0	1	0	0	1	0	0	1	0	1	0	0	1	1	0	1	1	1	0	0	0	1
1	0	0	1	1	1	0	0	0	0	0	1	1	0	0	1	0	0	0	0	0	1	0	0	0	1	1	0	0	0	0	1	0	1	0	1	0	0	1	0	1	1	0	0	1	0	0	0	1	1
1	0	1	0	0	1	0	0	0	1	0	0	0	0	0	1	1	0	1	0	1	1	0	1	1	1	0	1	0	0	1	1	1	1	1	1	0	0	1	1	1	1	0	1	1	1	1	1	1	1
0	0	1	0	1	0	0	0	0	0	0	0	1	0	0	1	0	1	0	0	0	1	0	1	0	1	0	0	0	1	1	0	1	0	0	1	0	0	1	0	1	1	1	0	1	1	1	0	0	1
1	1	1	1	1	1	1	1	1	1	1	0	1	0	0	1	1	1	1	1	1	1	0	1	1	1	0	1	1	1	1	1	1	1	1	1	1	1	0	1	1	0	1	0	1	1	1	0	1	1
1	1	1	0	0	0	0	0	0	0	1	0	0	0	0	1	0	0	1	0	0	1	0	1	1	1	0	0	0	1	1	0	1	1	1	0	1	1	1	0	1	1	1	0	1	1	0	0	0	1
1	0	1	1	0	1	0	0	0	0	1	1	0	0	0	1	0	0	1	0	0	1	0	0	1	1	0	0	0	1	0	1	1	1	1	1	1	1	0	1	1	1	1	1	1	1	0	1	1	1
1	1	1	1	0	1	1	1	0	1	0	1	1	1	0	1	0	1	1	1	1	1	1	1	1	1	1	0	1	1	1	1	1	1	0	1	0	1	1	1	1	1	0	0	1	1	0	0	1	1
1	0	0	0	1	1	0	0	1	0	0	0	0	0	0	1	0	1	1	1	1	1	0	0	0	1	1	1	0	0	1	1	0	1	0	0	0	1	1	0	1	0	0	1	1	1	0	0	0	1
1	1	1	1	1	1	0	1	0	1	0	1	1	1	1	1	0	1	1	1	1	1	1	1	1	0	0	0	1	1	1	1	1	1	1	1	1	1	1	1	1	1	1	0	1	1	0	0	0	1
0	1	1	1	0	1	0	1	0	1	1	0	0	1	0	1	0	1	1	0	1	1	1	1	1	0	1	0	1	1	1	0	1	1	1	1	0	0	1	1	1	1	1	1	0	1	0	0	1	0
1	0	1	0	0	0	0	1	0	0	0	1	1	0	0	1	0	1	0	0	1	1	0	1	1	0	0	0	0	1	0	0	0	0	0	0	0	1	0	0	1	1	0	0	1	0	1	0	0	1
0	0	0	0	0	0	0	0	0	0	0	1	1	0	0	1	0	1	0	1	0	0	0	1	1	1	0	1	0	1	1	0	0	0	0	1	0	1	0	0	1	1	0	0	1	1	0	1	0	1
0	0	1	1	0	1	1	1	0	1	1	0	1	1	1	1	0	0	1	1	0	1	1	1	1	1	1	0	1	1	1	0	1	1	1	1	1	1	0	1	1	1	1	1	1	1	0	0	1	0
0	0	0	1	1	1	0	1	1	1	0	0	1	0	0	1	0	1	1	1	1	0	1	1	1	1	1	1	0	1	1	1	1	1	0	1	1	1	1	0	1	1	1	1	1	1	0	0	1	1
0	0	1	1	0	1	0	1	1	1	1	1	1	0	0	1	0	1	0	1	0	1	0	1	1	0	0	1	0	1	0	0	0	0	0	1	0	0	1	0	1	1	0	1	0	1	0	0	0	1
1	0	1	0	1	0	1	0	0	0	0	0	0	0	0	1	0	0	1	0	1	1	0	1	1	1	1	1	1	0	1	0	0	0	1	1	1	0	1	0	1	1	0	1	1	1	0	0	0	1
0	1	0	1	1	0	0	1	0	1	1	0	1	0	1	1	0	1	1	1	0	1	0	1	1	1	1	1	1	1	1	0	1	1	0	0	0	1	1	1	1	1	1	0	0	0	0	1	1	1
0	0	1	1	0	0	1	1	1	1	0	0	0	0	0	1	0	0	1	1	1	0	0	1	1	1	0	1	0	1	1	0	1	0	0	1	0	1	1	1	1	0	1	1	1	1	0	0	0	1
1	0	1	0	0	0	1	1	0	0	1	0	1	1	0	1	0	0	1	1	1	1	1	0	0	0	0	0	0	1	1	0	1	0	0	1	1	1	0	0	1	1	0	1	1	1	0	0	0	1
1	1	1	1	1	0	1	1	1	0	0	1	1	0	0	1	0	1	1	1	1	1	0	1	1	1	1	1	1	1	1	0	1	1	1	0	1	1	1	0	1	1	0	0	1	1	0	1	1	1
0	1	1	1	0	0	1	1	1	0	1	0	0	1	1	1	0	0	1	1	0	1	0	1	1	1	0	0	0	1	1	1	1	0	1	1	0	0	1	0	1	1	0	1	1	1	0	0	1	1
0	1	1	1	0	1	0	0	0	1	0	0	1	0	0	1	0	1	1	1	1	1	1	0	1	1	0	1	0	1	1	0	1	0	0	1	1	1	1	1	1	1	0	1	1	1	0	0	0	1
1	1	1	0	0	0	0	1	0	1	1	0	0	1	0	1	0	0	0	0	1	0	0	1	1	1	0	0	1	1	0	0	0	0	0	1	0	0	1	1	1	0	1	0	1	1	0	0	0	1
0	1	1	0	1	0	0	0	0	0	0	1	0	0	1	0	0	0	1	1	0	0	1	0	0	0	0	0	0	0	0	0	0	0	0	0	0	1	0	0	1	1	0	0	1	1	0	0	0	1
1	0	1	0	1	1	0	0	1	0	1	1	1	1	0	1	0	0	1	1	0	1	1	1	0	1	0	1	0	1	1	0	0	0	0	0	0	0	0	1	1	1	1	0	1	1	0	0	1	1
1	1	0	1	1	1	0	0	1	1	1	0	1	0	0	1	1	0	1	1	1	1	1	0	0	1	0	0	1	0	1	0	1	1	0	1	1	1	1	0	1	1	1	1	0	1	0	1	1	0
1	0	1	0	0	0	0	0	0	0	0	0	1	1	1	0	0	0	1	0	0	1	0	0	1	0	0	0	0	1	1	0	1	0	0	1	0	0	1	1	1	1	0	0	1	1	1	0	1	1
1	1	1	1	0	0	0	0	0	1	1	1	1	1	1	1	0	0	1	1	1	1	0	1	1	1	1	0	0	0	1	0	0	0	0	1	0	0	1	1	1	1	1	0	1	1	1	0	0	0
1	1	1	1	0	0	0	0	0	0	0	1	0	1	1	1	1	0	1	0	0	1	0	1	1	0	0	0	0	1	1	0	0	1	1	0	1	0	1	0	1	1	0	0	1	1	0	1	1	1
0	0	1	0	0	1	0	0	0	1	1	0	0	1	0	1	0	1	1	0	1	1	0	0	1	1	0	0	0	1	1	1	0	1	1	1	0	1	1	1	1	0	0	0	1	1	0	0	1	1
1	0	1	1	0	0	0	1	0	1	0	0	1	0	1	1	0	1	1	1	1	0	1	1	0	1	0	0	0	0	1	0	1	1	1	1	1	1	1	1	0	1	1	0	1	1	0	1	1	0
0	1	0	1	0	1	0	0	0	1	1	0	0	0	0	1	0	1	1	1	1	1	1	1	1	1	0	1	1	1	1	0	0	0	1	1	1	1	1	0	1	1	1	1	1	1	0	0	0	1
0	1	0	0	0	0	0	1	1	1	0	1	1	0	1	1	0	1	1	1	1	1	1	1	1	1	0	1	0	1	1	1	1	1	0	1	0	0	1	1	1	1	0	0	1	1	0	1	0	0
0	0	0	0	1	1	0	0	0	0	1	0	0	1	0	1	0	0	0	0	1	1	0	1	1	0	0	0	0	0	1	0	0	0	0	1	0	0	1	0	1	1	1	0	1	1	1	0	1	1
0	1	1	0	0	1	0	0	0	0	1	0	0	1	1	1	0	0	1	0	0	0	0	1	0	1	0	1	0	1	1	0	0	0	0	1	1	0	1	0	1	1	0	0	1	1	0	0	1	1
0	1	1	1	0	1	0	1	0	1	1	1	1	0	1	0	0	1	1	0	1	1	1	1	1	1	1	1	1	1	1	1	1	1	0	1	1	1	1	1	1	1	1	0	1	1	0	0	1	1
1	1	1	0	0	1	0	1	0	0	0	1	0	1	0	1	1	0	0	1	1	0	0	1	0	1	0	0	0	1	1	0	0	0	1	1	0	1	1	0	0	1	0	0	1	1	0	0	1	1
0	0	0	0	1	0	0	1	0	1	0	1	0	0	0	1	0	0	1	0	1	0	0	1	0	1	0	0	0	0	0	0	0	0	1	1	0	0	1	0	1	1	0	1	1	1	0	0	1	0
0	1	0	1	0	1	1	1	0	1	0	0	0	1	0	1	0	0	1	0	1	1	1	1	1	0	1	1	0	1	1	0	1	0	0	1	1	1	1	1	1	1	1	0	1	1	1	0	0	0
0	0	0	0	0	1	0	0	1	1	0	0	0	0	0	1	0	0	0	1	0	1	0	0	1	0	0	0	1	1	1	0	1	0	0	1	0	0	1	0	1	1	1	1	1	0	0	0	0	0
1	1	1	1	1	1	1	0	0	1	0	0	1	0	1	1	0	0	1	1	0	1	0	0	1	1	0	0	0	1	1	0	1	1	0	1	1	1	1	0	1	1	1	0	0	1	0	0	1	0
0	0	1	0	1	0	0	0	1	0	0	0	1	0	1	1	0	1	1	0	0	1	0	1	1	1	0	0	0	0	0	0	1	1	1	1	0	1	1	0	1	1	1	0	1	0	0	1	0	0
0	1	0	0	0	1	1	1	1	0	1	0	1	0	1	1	0	0	1	1	1	1	0	1	1	1	0	1	1	0	1	0	0	1	1	1	0	1	1	1	1	1	0	1	1	1	0	0	0	0
1	0	1	1	0	1	0	1	1	0	1	0	0	1	1	1	0	0	1	1	1	0	1	1	1	1	0	1	1	1	1	1	1	1	0	1	0	1	1	0	0	1	1	0	1	1	0	1	0	1
1	1	1	0	0	0	0	0	0	0	0	1	0	0	0	1	0	0	1	0	1	1	0	0	1	1	0	1	0	0	0	0	0	0	0	1	0	1	1	0	1	0	1	0	1	1	0	0	0	0
0	1	1	0	0	1	0	1	1	0	0	1	1	0	0	1	1	1	1	0	1	1	0	1	1	1	0	1	0	0	1	1	0	1	1	1	0	1	1	0	1	1	0	0	1	1	0	0	1	1
0	0	1	0	0	1	0	0	0	1	1	1	1	0	0	1	1	0	0	1	1	1	1	1	1	1	0	0	1	1	1	1	1	1	0	1	0	1	1	1	1	1	1	0	1	1	1	0	0	1
0	0	0	1	0	1	0	1	0	0	0	0	0	0	0	1	0	0	1	1	1	1	0	1	1	1	0	1	0	1	1	0	0	1	0	1	0	1	1	0	1	1	0	0	1	1	0	0	0	0
1	0	1	1	0	1	0	0	0	0	0	0	1	1	1	1	1	0	1	0	0	1	0	1	1	1	0	1	0	1	1	1	1	1	0	1	0	1	0	1	1	1	1	0	1	1	1	0	0	1
0	0	1	0	0	1	0	1	0	1	1	0	1	1	1	1	0	1	1	1	1	1	0	0	1	1	0	1	0	1	1	0	0	0	0	1	0	1	0	1	1	1	1	0	1	1	1	1	1	1
0	0	1	1	0	1	0	1	0	0	0	1	0	0	0	1	0	1	1	1	1	1	0	1	1	1	0	1	1	1	0	0	1	1	0	1	0	1	1	1	1	1	0	1	1	1	0	0	0	1
1	0	1	0	0	1	0	0	0	0	0	1	1	0	0	1	1	0	1	0	0	0	1	0	1	1	0	0	0	1	1	1	0	0	0	1	0	1	1	1	1	1	0	0	1	1	0	0	0	1
1	0	1	0	0	1	0	1	0	0	0	1	0	0	0	1	1	1	1	0	0	1	0	1	1	1	0	0	0	1	1	0	0	1	0	1	1	1	1	0	1	1	0	1	0	1	0	0	0	1
1	0	0	0	0	0	0	1	1	1	0	1	1	1	1	1	0	0	1	0	1	1	0	1	1	1	0	0	1	0	0	0	0	1	1	1	0	1	1	1	1	1	0	0	1	1	0	1	1	0
1	1	0	1	1	0	0	1	0	1	0	1	0	0	0	1	1	1	0	0	1	0	0	0	0	0	0	0	1	1	1	1	0	1	0	1	1	1	1	0	0	1	0	0	0	1	0	0	0	1
0	0	1	1	1	1	1	0	1	0	0	1	1	1	0	1	0	1	1	0	0	1	0	1	0	1	0	0	1	0	1	0	0	0	0	1	1	1	1	1	1	1	1	0	1	1	1	0	1	0
1	1	1	1	0	1	1	1	0	0	1	0	1	1	1	1	0	0	1	0	0	1	0	1	1	1	1	0	0	1	1	1	1	1	1	1	1	1	0	0	1	1	0	1	0	1	1	0	0	1
1	0	1	1	1	1	0	1	1	1	1	1	1	1	0	1	0	0	1	1	1	1	0	1	1	0	0	1	0	1	1	0	0	1	0	1	0	1	0	0	1	0	1	1	1	1	1	0	0	1
1	0	1	0	0	1	0	1	1	0	0	0	0	1	0	1	0	0	1	0	0	1	0	1	1	0	0	0	1	1	1	0	1	0	0	0	1	1	0	0	1	1	1	0	1	0	0	0	0	1
1	0	1	1	0	0	0	1	0	1	0	0	1	0	0	1	0	1	0	1	0	1	0	1	1	0	0	0	0	1	1	0	0	1	1	0	0	1	1	0	1	1	1	1	1	1	0	0	1	0
0	0	0	1	0	1	0	1	0	1	1	0	1	1	0	1	0	0	1	0	0	1	0	1	1	0	0	1	1	1	1	0	0	1	0	1	0	1	1	1	1	1	1	0	0	1	1	1	0	1
0	1	0	1	1	0	1	1	0	0	0	1	1	0	1	1	1	0	1	0	0	1	0	1	1	1	0	1	0	1	1	0	0	0	0	1	1	1	1	0	1	1	0	1	1	1	1	0	1	1
1	0	1	0	0	1	1	1	0	0	0	0	0	0	0	1	1	0	0	1	1	1	0	1	0	1	0	1	1	0	1	1	0	1	0	1	0	1	1	1	1	1	0	1	1	1	0	0	0	1
1	0	1	1	0	0	1	1	0	1	1	0	1	1	0	1	0	1	1	1	1	1	0	1	0	1	1	1	1	1	1	1	0	1	0	1	0	1	1	1	1	1	0	0	1	1	1	1	1	0
1	0	1	1	0	1	0	1	1	0	0	1	1	1	0	1	1	0	0	0	0	0	0	0	1	1	0	0	0	1	1	0	0	0	0	1	0	1	0	0	1	1	0	0	1	1	0	1	1	0
0	0	0	0	0	1	0	1	0	0	1	1	1	1	1	1	1	0	0	0	0	0	0	1	1	1	0	0	0	1	1	1	1	1	0	1	0	0	0	0	1	1	0	0	1	1	0	0	0	1
1	1	0	1	0	1	0	1	0	0	0	0	1	0	0	1	0	1	1	0	0	1	0	1	0	1	0	0	0	0	1	0	1	1	0	1	0	1	1	0	0	1	0	0	0	1	1	0	1	1
1	0	0	1	0	1	0	0	0	0	0	0	1	0	1	1	0	0	0	0	0	1	0	1	0	1	1	1	0	0	1	0	0	1	0	1	0	0	1	0	1	1	1	0	0	1	0	0	0	1
1	0	1	1	1	0	0	1	1	0	0	0	1	1	1	1	0	0	1	1	0	1	0	1	1	1	0	1	1	1	0	1	1	1	0	1	0	1	1	1	1	1	1	1	1	0	1	0	1	1
0	0	0	0	0	1	0	1	0	0	1	0	1	1	1	1	1	1	1	0	0	0	0	1	0	1	0	1	0	1	1	0	1	1	0	1	0	1	1	1	1	1	0	0	1	0	0	1	1	1
1	1	0	1	1	0	0	1	0	0	0	0	1	0	0	1	0	1	1	0	1	1	0	1	1	1	0	1	0	0	1	1	1	1	0	1	0	1	1	0	1	1	0	0	1	1	0	0	1	1
1	1	1	1	0	0	0	0	1	0	1	0	1	0	0	0	0	0	0	1	1	1	0	1	0	1	0	0	0	0	1	0	0	1	0	1	0	1	0	1	1	1	1	1	1	1	0	0	1	0
1	1	1	1	1	1	0	1	0	1	1	0	0	1	1	1	0	1	1	0	1	1	0	1	1	1	1	1	1	0	1	1	1	1	1	1	0	1	1	1	1	1	1	0	1	0	1	0	1	1
0	0	1	0	0	0	0	1	0	1	1	0	1	0	0	1	0	0	1	1	1	1	0	1	1	1	0	0	0	1	1	1	0	0	0	1	1	1	1	1	1	1	1	0	1	0	0	0	1	0
1	0	1	0	1	0	0	1	0	0	0	1	1	0	1	1	0	1	1	0	1	1	0	1	1	1	0	1	1	1	1	1	0	1	1	1	1	1	1	1	1	1	0	1	1	1	0	0	0	1
1	0	1	0	0	1	0	1	1	0	0	1	1	0	0	1	0	1	0	0	0	1	1	1	0	1	0	1	0	0	1	1	0	0	0	1	0	1	1	1	1	1	0	0	1	1	0	0	0	1
1	0	0	0	1	1	0	1	0	0	0	1	0	0	0	1	0	0	1	1	0	1	0	1	0	1	0	1	0	1	1	0	0	1	0	1	0	1	0	1	1	1	1	1	1	1	1	1	0	1
1	0	0	1	0	1	0	0	0	1	1	1	0	0	1	1	0	0	1	1	0	1	0	1	1	1	0	1	0	1	1	0	0	0	1	1	0	1	0	0	1	1	0	1	1	0	0	1	0	0
1	0	1	0	0	1	0	1	1	0	1	1	0	0	0	1	0	0	0	0	0	1	0	1	1	1	0	0	0	1	1	0	0	1	1	1	0	1	0	1	1	0	1	0	1	1	0	0	0	1
0	0	0	0	0	0	0	0	0	0	1	0	1	1	1	1	0	1	1	0	1	1	0	1	1	0	0	1	0	1	1	0	0	1	0	1	0	1	1	0	0	1	1	0	1	1	0	0	1	1
1	1	1	0	0	1	0	0	0	0	0	0	1	1	0	1	1	0	1	0	1	1	1	0	1	1	0	0	1	1	0	1	0	0	0	1	0	0	1	0	1	1	1	0	1	1	1	0	1	1
1	0	1	1	0	1	0	1	0	1	0	1	1	0	1	0	0	0	0	1	1	0	1	1	1	1	1	0	1	0	1	1	1	1	0	1	1	1	1	1	0	1	1	0	1	1	0	0	0	0
0	0	1	1	0	1	1	1	0	0	1	0	1	0	1	1	0	1	1	0	0	1	0	1	0	1	0	1	1	1	1	0	1	0	0	1	0	1	1	0	1	1	0	0	1	1	0	0	0	1
1	0	1	1	0	1	1	1	0	0	0	0	1	1	1	1	0	0	1	0	1	1	0	1	1	1	0	1	1	1	1	1	0	1	0	1	0	1	1	1	1	1	1	0	1	1	0	0	1	0
0	0	0	1	0	1	0	0	0	0	0	1	0	0	1	1	0	0	1	0	0	1	0	0	0	1	0	1	0	0	1	0	0	0	0	1	0	1	1	0	1	1	0	0	0	0	0	0	1	0
0	1	1	1	0	0	0	0	0	1	0	1	1	0	0	1	0	1	1	1	1	1	1	1	1	1	1	1	1	1	1	0	0	1	0	1	1	1	1	0	0	1	0	0	1	1	0	0	0	0
0	1	1	0	0	1	0	1	0	0	0	0	1	0	1	1	0	0	1	1	0	1	0	1	1	1	0	1	1	1	0	0	0	1	1	1	1	1	1	1	1	0	1	0	1	0	0	0	0	1
0	0	1	0	0	0	0	1	0	1	1	1	0	0	1	1	0	0	1	1	0	1	1	1	1	1	0	0	0	1	1	0	1	0	0	1	1	1	1	1	1	1	0	1	1	1	0	1	1	0
1	0	1	1	0	1	0	1	0	0	1	0	0	1	0	1	0	0	0	1	1	1	0	0	1	1	0	1	0	1	1	0	0	0	0	1	0	1	1	0	1	1	0	1	1	1	0	0	1	1
0	0	0	0	0	1	0	0	0	0	1	1	1	0	0	0	0	0	0	0	1	0	0	0	0	1	0	0	0	1	1	0	0	0	0	1	0	1	0	0	1	1	0	0	1	0	0	1	0	0
0	0	1	0	0	0	0	1	0	0	1	1	0	0	0	1	0	0	0	1	1	1	0	0	1	1	0	1	0	1	0	1	0	0	0	1	1	1	0	1	1	1	0	1	1	1	0	1	0	1
0	0	1	1	0	1	1	0	0	1	0	0	0	0	0	1	0	0	0	1	0	1	1	1	1	1	1	0	0	1	1	1	0	1	0	1	0	1	1	1	1	1	0	0	1	1	0	0	0	0
0	1	1	0	0	1	0	0	0	1	0	1	0	0	0	1	0	0	0	0	0	1	1	1	1	1	0	0	1	1	1	1	1	1	0	0	0	1	0	0	1	1	0	0	0	1	1	0	1	0
1	0	0	0	0	1	0	0	1	1	1	0	0	1	1	1	0	1	1	1	0	1	0	1	0	1	0	1	0	0	0	0	0	1	0	0	0	0	1	0	1	1	0	0	0	1	0	1	1	1
0	0	1	0	0	1	1	0	0	1	1	0	1	1	0	1	0	0	1	0	1	1	1	0	1	0	0	0	1	1	1	1	0	1	1	1	1	1	1	1	1	1	0	1	1	1	0	0	1	1
0	1	1	1	1	1	1	0	0	1	0	0	0	1	0	1	0	0	1	1	0	1	1	1	1	1	0	0	0	1	1	0	0	1	1	1	1	1	1	1	1	1	1	0	1	1	1	0	1	0
0	0	0	0	0	1	0	1	0	0	0	0	0	1	0	1	0	0	1	1	1	1	0	1	0	0	0	0	0	0	1	0	0	0	0	1	0	1	1	1	1	1	0	1	1	1	0	0	0	1
0	0	1	0	0	0	0	1	0	0	0	1	0	1	1	1	0	0	1	0	0	1	0	1	1	0	1	1	0	1	0	0	0	1	0	1	0	0	1	1	1	1	1	0	1	1	0	0	0	1
1	0	1	0	1	1	1	0	1	0	1	0	1	1	0	1	0	0	1	1	1	1	1	1	1	1	1	1	0	1	1	0	0	0	0	1	1	1	1	0	1	1	1	0	1	0	0	0	0	1
0	0	1	0	1	0	0	0	0	0	1	1	1	1	1	0	0	0	0	0	1	0	0	1	1	0	0	0	0	1	1	1	1	0	1	0	0	1	1	0	0	1	1	0	1	0	0	0	0	1
1	0	1	0	0	1	0	1	1	1	0	1	0	1	0	1	0	0	1	1	0	1	1	1	1	0	0	1	0	1	1	1	1	0	1	1	1	1	1	1	1	1	1	1	1	1	0	0	1	0
1	0	0	0	1	1	0	0	0	0	0	1	0	1	0	1	0	1	1	1	0	1	0	0	1	1	0	0	0	1	1	0	0	0	0	1	0	1	0	0	1	1	1	0	0	1	0	1	0	1
0	1	0	0	1	1	0	0	0	0	0	0	0	1	0	1	0	0	0	1	1	0	0	1	1	1	1	0	0	1	1	1	0	1	0	0	0	1	0	0	1	1	0	0	1	1	0	0	1	1
0	1	0	0	0	0	0	0	0	1	0	0	1	0	1	1	0	0	1	1	0	1	0	0	1	1	0	0	0	1	1	0	1	0	1	0	0	1	1	1	1	1	0	0	0	0	0	0	1	1
0	0	0	0	1	0	0	1	0	0	0	0	1	1	1	1	0	0	1	1	0	1	0	1	1	0	1	1	0	1	0	1	1	0	0	1	0	0	1	0	1	1	1	1	1	1	0	0	1	0
0	0	1	0	0	1	1	0	0	0	0	1	0	0	1	0	0	0	1	1	0	1	0	1	0	1	0	1	0	0	1	1	0	0	1	0	0	1	1	1	1	1	1	0	1	1	1	0	0	1
0	0	0	0	1	1	1	1	0	0	1	0	1	1	0	1	0	0	1	0	1	1	0	1	1	0	0	0	0	0	1	1	0	0	0	1	0	0	1	1	1	1	1	1	1	1	0	0	1	1
1	0	1	1	0	0	0	1	0	0	0	0	0	0	0	1	0	0	1	1	0	1	0	1	1	0	1	1	0	1	1	0	0	1	0	1	1	1	1	1	1	1	1	1	1	1	0	0	0	0
0	0	1	0	1	0	0	0	0	1	0	0	0	1	0	1	0	0	0	0	0	1	0	1	0	1	1	0	0	1	0	0	0	0	0	1	0	0	0	0	1	1	1	0	1	1	0	0	1	1
0	0	1	0	1	1	0	1	0	0	0	0	0	0	1	1	0	0	0	1	1	1	0	0	1	1	0	1	0	1	1	0	0	0	0	1	1	0	1	0	1	1	0	1	1	1	1	0	0	1
0	1	1	0	1	1	0	0	0	1	0	1	1	1	0	1	0	0	1	1	0	1	1	1	0	1	1	1	1	1	1	1	0	1	0	1	0	1	1	0	1	1	0	1	1	1	0	0	1	1
0	1	1	1	1	1	0	0	0	1	0	0	1	1	0	1	0	0	1	1	0	1	1	1	0	1	1	1	1	1	1	1	1	1	0	1	0	1	0	1	1	1	1	0	1	1	1	0	0	0
1	0	0	0	0	1	1	0	1	0	1	1	1	1	0	1	0	0	0	1	0	1	1	1	0	0	1	1	0	0	1	1	1	0	1	1	1	1	1	1	1	1	0	1	1	1	0	0	1	0
1	1	1	0	0	1	0	0	0	0	0	0	1	1	1	1	0	0	0	1	0	1	0	0	0	1	0	1	0	1	1	0	1	0	0	0	0	1	1	0	0	1	0	0	1	1	1	0	1	0
0	1	1	0	0	0	0	0	0	0	0	0	1	0	0	1	0	0	0	1	0	1	1	1	1	1	1	0	0	0	1	0	0	0	0	1	1	0	1	1	1	1	0	1	0	1	1	0	0	1
1	0	1	0	0	0	1	0	0	1	0	0	0	0	0	0	0	0	1	0	0	1	0	1	1	1	0	1	0	1	0	0	0	0	0	1	0	0	1	1	1	0	1	0	1	1	0	0	1	1
0	0	1	1	0	1	1	0	0	1	1	0	0	0	0	1	0	0	0	0	0	0	0	0	0	1	1	1	1	0	1	0	1	0	1	0	0	1	0	0	0	0	0	0	1	0	0	0	1	0
1	0	1	0	1	0	1	0	0	1	0	0	1	1	0	1	0	0	0	1	0	1	0	1	1	0	0	0	1	1	1	1	0	1	0	1	0	0	1	1	1	1	1	1	1	1	0	0	1	1
0	1	1	0	0	1	1	1	0	1	1	1	0	1	0	1	0	0	1	1	1	1	0	1	1	1	1	1	0	1	1	0	0	1	0	1	0	1	1	1	1	1	1	1	1	1	0	0	0	1
1	0	1	1	0	1	0	1	0	1	1	0	1	1	0	1	0	1	1	1	1	1	1	1	1	1	1	0	1	1	0	1	1	1	1	1	1	1	1	1	1	1	1	1	1	1	0	0	1	1
0	0	1	0	1	1	0	0	0	1	1	1	1	0	0	1	0	0	1	1	0	1	0	0	0	1	1	1	0	0	1	1	0	0	0	1	0	0	1	0	1	1	0	0	0	1	0	0	1	1
1	0	0	1	0	1	0	0	1	1	0	1	1	1	1	1	0	0	1	1	1	1	0	1	1	0	0	1	0	1	0	1	0	0	1	1	0	1	1	1	1	1	1	1	1	1	0	0	0	0
0	0	1	1	1	1	0	0	1	1	0	0	1	1	1	1	0	0	1	1	1	1	0	1	0	1	1	1	1	1	1	1	1	0	0	1	0	1	1	0	1	1	1	0	1	1	0	0	1	1
0	0	0	0	1	0	0	0	0	0	0	0	1	1	0	1	0	0	1	1	0	1	0	1	1	1	0	0	0	1	1	0	0	0	0	1	0	1	1	0	1	1	1	1	1	1	1	0	1	1
0	0	1	0	1	1	0	1	0	1	1	1	0	1	1	1	1	0	1	1	1	1	0	0	0	1	0	1	0	0	1	1	0	0	0	0	0	0	1	1	1	1	1	0	1	1	1	0	1	1
1	1	1	1	0	1	0	0	1	0	1	0	1	1	1	1	0	1	1	1	0	1	0	1	1	1	0	0	1	1	1	1	0	1	0	1	0	0	1	1	1	1	1	0	0	1	1	0	0	1
0	0	0	0	0	0	0	0	0	1	0	0	1	1	0	1	0	0	0	0	0	1	0	1	0	0	0	0	0	0	1	1	0	0	0	0	0	0	1	0	1	1	0	0	0	0	0	0	1	0
1	1	1	1	0	1	0	0	1	0	0	0	0	0	0	1	0	0	0	1	0	1	1	1	1	1	1	0	0	1	1	1	0	1	0	1	0	1	1	1	0	1	0	0	1	1	0	0	0	0
0	0	0	1	0	1	0	0	1	0	1	0	1	1	0	1	0	0	0	0	1	1	0	1	1	0	0	1	0	1	1	1	0	0	1	1	1	1	1	1	1	1	0	1	1	1	0	0	1	1
0	0	0	1	1	0	0	1	0	0	0	0	0	0	0	1	0	0	0	0	0	0	0	0	1	0	0	1	0	0	0	1	0	0	0	0	0	0	0	0	0	0	0	0	0	0	1	0	1	0
1	1	1	1	1	1	0	0	0	1	0	1	0	0	0	1	1	1	0	1	1	1	0	1	1	1	0	0	0	1	1	0	0	0	1	1	0	0	1	0	1	0	1	0	1	1	0	0	0	1
1	1	1	1	0	1	0	0	1	1	1	1	1	0	0	1	0	0	0	1	0	1	0	1	0	0	0	0	0	1	1	0	0	0	0	1	0	0	1	1	1	1	1	0	0	1	0	0	1	1
0	1	1	0	1	1	0	0	1	1	1	1	1	0	1	1	0	1	1	1	1	1	1	0	1	1	1	0	1	1	1	0	1	1	0	1	0	0	0	1	1	0	1	0	1	1	0	1	0	0
1	1	1	1	0	1	1	1	1	0	0	0	1	0	1	1	0	1	1	1	0	1	1	1	1	1	1	1	1	1	1	0	1	1	1	1	1	1	1	0	1	1	1	1	1	1	0	0	1	1
0	1	1	1	1	0	0	1	1	0	1	0	1	0	1	1	0	1	0	1	1	0	1	1	1	1	1	1	0	1	1	0	1	1	1	1	1	0	1	1	1	1	0	0	1	1	1	1	0	1
0	0	0	0	0	1	0	0	0	0	1	0	1	0	0	1	1	0	1	1	0	0	0	1	1	1	1	0	0	1	1	0	0	1	1	1	0	1	0	0	0	1	0	1	1	1	0	0	0	1
1	1	1	1	1	1	1	1	0	0	0	0	0	1	0	1	0	0	0	1	0	1	0	1	1	1	1	1	0	1	1	1	0	1	1	0	1	0	1	1	1	1	1	1	1	1	0	1	0	1
1	0	1	1	0	1	0	0	0	1	0	1	1	1	0	1	0	0	0	1	1	1	0	1	1	1	1	1	0	1	0	0	0	1	1	1	0	0	0	1	1	1	0	0	1	1	0	0	1	1
1	1	0	1	0	1	0	1	0	1	1	1	0	1	0	1	0	0	1	0	1	1	1	1	1	1	0	0	1	1	1	0	1	1	0	1	1	1	1	0	1	1	1	0	1	1	0	1	0	1
1	1	1	1	1	1	1	0	1	1	0	1	1	1	1	1	0	0	0	0	1	1	0	1	1	1	0	1	0	1	1	0	0	1	0	1	1	1	1	1	1	1	0	0	0	1	0	1	0	1
1	1	1	1	0	1	1	1	0	1	0	0	1	0	1	1	0	0	1	1	0	1	1	1	1	1	0	1	0	1	1	1	1	1	0	1	1	1	1	1	1	1	0	1	1	1	0	0	0	1
0	0	0	1	0	1	0	0	0	1	1	1	1	0	0	1	0	1	1	0	0	1	0	1	1	1	1	1	0	1	1	1	1	1	0	1	1	1	1	1	1	1	1	0	1	1	0	0	0	1
0	1	1	1	1	1	0	1	1	1	1	0	1	1	1	1	1	1	0	1	0	1	1	1	1	1	1	1	0	1	1	1	1	1	1	1	1	1	1	1	1	1	0	0	1	1	0	1	0	1
1	1	1	0	1	1	0	1	0	0	0	0	0	1	1	1	0	0	1	0	0	1	1	1	1	1	1	1	0	1	1	1	0	1	0	1	1	0	0	0	1	1	1	0	1	1	0	1	0	1
1	1	0	1	0	0	0	1	0	0	1	0	1	0	0	1	0	0	1	1	1	0	1	1	0	1	0	0	1	1	1	1	1	1	0	1	1	1	1	1	1	1	0	0	1	0	0	1	1	1
0	1	1	1	1	1	0	0	0	1	1	1	1	1	0	1	0	1	1	1	1	1	1	0	1	1	0	1	1	1	1	0	1	0	1	1	1	1	0	1	1	1	1	0	1	1	0	1	1	1
1	0	1	0	0	1	0	1	0	0	0	1	1	0	0	1	0	0	1	0	1	1	1	1	1	1	1	1	0	0	1	0	1	1	1	1	1	1	0	1	1	1	1	0	1	1	0	1	1	1
1	0	0	1	1	1	0	1	0	1	0	0	1	0	0	1	1	0	1	0	1	1	0	1	1	1	1	0	0	1	1	1	1	1	1	1	1	0	1	1	1	1	0	1	1	1	0	1	1	0
1	1	1	1	0	0	0	0	0	1	1	1	1	1	0	1	0	1	0	0	1	1	1	1	1	1	1	1	0	1	0	1	1	1	1	1	1	1	1	1	1	1	0	1	1	1	0	1	0	1
1	1	1	1	1	1	1	1	1	1	1	0	1	0	0	1	0	1	1	0	1	1	1	1	1	0	1	1	1	1	1	1	1	0	1	1	1	1	1	1	1	0	0	0	1	1	0	1	1	1
1	1	1	1	0	1	0	0	0	0	0	0	1	0	1	1	0	0	0	0	1	1	0	0	1	1	1	0	0	1	0	1	0	0	1	1	0	1	1	1	1	1	1	1	1	1	0	1	1	1
0	0	1	1	0	0	0	0	0	1	0	0	0	0	1	1	0	0	1	1	1	1	1	1	1	1	1	0	1	1	1	0	1	1	1	1	0	1	1	1	1	1	1	1	1	1	0	0	0	1
1	1	1	0	1	1	0	1	0	1	0	1	1	0	1	1	0	1	0	0	1	1	0	0	1	1	0	0	0	1	1	0	1	0	0	1	1	1	1	1	1	1	0	0	0	1	1	0	1	1
0	0	1	0	0	1	0	0	0	0	1	0	0	0	0	1	0	0	1	0	0	1	0	0	1	1	1	0	0	0	1	0	0	1	1	0	0	1	0	0	1	1	0	0	1	1	0	0	1	1
0	1	0	1	0	0	1	0	0	1	0	0	1	0	1	1	0	0	1	0	1	1	1	0	1	1	0	0	0	1	1	1	1	0	0	1	0	1	1	1	1	1	1	1	1	1	0	1	1	1
1	1	0	0	1	1	1	0	1	1	0	0	1	0	1	1	0	0	1	0	1	1	1	0	1	1	1	0	1	1	1	1	1	0	1	1	1	1	0	0	1	1	1	1	0	1	0	0	1	1
1	1	1	1	0	1	1	1	1	0	1	1	1	1	0	1	0	1	0	1	0	1	0	1	1	1	1	0	1	1	1	0	1	1	1	1	1	1	1	1	1	1	1	0	1	1	0	0	1	1
1	1	1	1	0	1	0	1	0	1	0	0	1	0	0	1	0	1	1	1	1	1	1	1	1	1	1	0	1	1	1	0	1	1	0	1	1	1	1	1	1	1	1	1	1	1	1	1	1	1
1	0	1	0	1	0	0	0	0	1	0	1	0	1	0	1	0	0	1	1	0	1	0	1	0	0	1	0	0	1	1	1	1	1	0	0	0	1	1	0	1	0	0	1	1	1	0	0	1	1
0	1	1	1	0	0	0	0	0	1	0	1	1	0	0	1	0	1	0	1	1	1	1	0	0	1	1	1	0	1	1	0	1	1	1	1	1	1	0	1	1	1	1	0	1	1	0	0	0	1
1	0	0	1	0	1	0	0	0	0	0	1	1	1	1	1	0	0	0	0	0	1	1	1	0	1	0	1	0	0	1	0	1	1	0	1	0	1	1	0	1	1	0	0	1	1	0	0	1	0
1	1	1	1	0	1	1	1	0	1	0	0	1	0	0	1	0	1	1	1	0	1	1	1	0	1	0	1	1	1	1	0	1	1	0	1	0	1	0	1	1	1	1	1	1	1	1	0	1	1
0	1	1	0	0	1	0	0	0	0	0	0	0	0	0	1	0	1	0	0	1	1	0	0	1	1	0	0	0	0	0	0	0	0	0	0	0	1	0	0	0	1	1	0	1	1	0	0	0	1
1	1	1	1	0	1	0	1	1	1	0	1	1	1	1	1	0	0	0	0	1	1	1	1	1	1	0	0	0	0	0	1	1	0	0	1	1	0	1	1	1	1	0	0	1	1	0	0	1	0
0	1	1	1	1	1	0	0	0	1	0	0	0	1	0	1	0	1	0	0	1	1	0	1	0	1	1	0	1	0	1	1	1	0	1	1	1	1	1	1	1	1	1	0	1	1	0	1	0	1
0	1	1	1	1	1	0	0	0	0	0	1	1	0	0	1	0	0	1	1	0	1	1	0	0	1	1	0	0	1	1	0	1	1	1	1	0	1	1	1	1	1	1	0	1	0	0	1	1	1
0	1	0	0	0	0	0	0	0	1	1	1	1	0	0	1	1	0	1	0	0	1	1	1	0	0	0	0	0	1	0	0	0	1	0	1	0	1	0	1	1	1	0	0	1	1	1	0	1	1
1	0	1	1	0	1	0	1	1	1	0	1	1	1	1	1	0	0	0	1	1	1	0	1	1	1	1	1	0	1	0	0	0	0	0	1	1	0	1	0	1	1	1	0	1	1	0	0	1	1
0	1	1	0	0	1	0	0	1	1	1	0	1	0	1	1	0	0	0	0	0	1	0	0	1	0	0	0	0	1	1	0	0	1	0	1	0	0	0	1	1	1	1	1	1	1	0	0	1	1
0	1	0	0	0	0	0	0	1	1	0	0	1	1	0	1	0	1	0	0	1	1	1	1	1	1	1	1	1	1	1	1	1	1	0	1	0	1	1	1	1	1	1	1	1	1	0	0	1	1
0	1	1	1	0	1	0	0	1	0	1	0	1	0	1	0	0	0	1	1	1	1	1	1	1	1	1	0	0	1	1	0	0	0	0	1	0	1	1	0	0	1	0	1	1	0	0	0	1	0
1	1	1	0	0	1	1	1	1	1	0	0	1	1	0	1	0	1	1	1	1	1	0	0	0	1	1	1	1	1	0	1	1	1	0	1	1	1	1	0	1	1	1	0	1	0	1	0	1	1
1	1	0	1	0	1	0	0	0	1	0	1	1	0	0	1	0	0	1	1	0	1	0	1	1	1	0	0	0	1	1	0	1	1	1	1	0	1	0	1	1	1	0	0	0	1	0	1	1	1
1	1	1	1	0	1	0	0	0	0	0	1	1	1	1	0	0	0	1	0	1	1	0	1	1	1	0	0	0	1	1	0	1	1	0	1	1	1	0	0	1	1	0	1	1	0	1	1	0	1
1	1	0	0	0	1	0	0	0	1	0	0	1	0	1	1	0	1	1	1	1	1	1	1	1	1	1	1	0	0	1	0	1	1	1	1	1	1	1	1	1	1	1	0	1	1	0	0	1	0
1	1	0	0	0	0	0	0	0	0	0	1	0	0	0	1	0	1	0	0	1	1	0	1	1	1	1	1	0	1	1	0	0	0	1	1	0	1	0	1	1	1	1	0	1	1	0	0	0	1
0	0	0	1	0	1	0	1	0	1	0	0	1	1	0	1	0	0	1	1	0	1	1	1	1	1	0	1	0	1	1	1	1	1	0	1	1	0	0	1	0	1	1	0	1	1	0	0	1	1
1	1	0	1	0	0	1	0	0	0	1	0	0	0	1	0	0	0	1	1	1	1	1	1	1	1	0	0	1	1	1	1	1	0	1	1	0	1	0	1	1	0	1	0	1	1	0	0	1	1
0	1	0	1	0	1	0	1	1	1	1	1	1	0	0	1	0	0	1	1	1	1	1	0	1	1	1	0	0	0	0	1	0	1	0	1	0	1	1	1	1	1	0	0	1	1	0	0	0	1
1	0	0	1	0	1	0	0	0	0	0	1	0	0	0	1	0	0	1	0	1	1	0	1	1	1	0	0	0	1	0	1	0	0	1	1	0	0	1	0	1	1	0	1	1	0	0	0	0	1
1	1	0	1	0	1	1	0	1	0	0	0	0	1	0	1	0	0	1	1	0	1	1	1	1	1	1	1	1	1	0	1	0	0	0	1	0	1	0	1	1	1	1	0	1	1	0	0	0	1
0	1	0	1	1	0	0	1	1	0	0	0	1	1	0	1	0	1	1	1	0	1	1	0	1	1	1	0	0	0	1	1	0	1	1	1	1	1	1	1	1	1	1	0	1	1	0	0	0	1
1	1	1	0	1	1	0	0	1	0	0	1	0	0	1	1	0	1	1	0	1	1	0	1	1	1	1	1	0	1	1	0	1	1	0	1	0	0	1	1	1	1	0	0	1	1	1	0	1	1
0	1	1	1	1	1	0	1	0	0	1	1	0	0	0	0	0	0	1	1	0	1	1	1	1	1	1	0	0	0	0	1	1	0	0	0	0	1	1	0	1	1	1	1	0	0	0	0	0	1
1	1	0	1	1	1	1	0	0	1	0	1	1	0	1	1	0	1	1	1	1	1	1	1	0	1	1	1	1	1	1	1	0	1	0	1	0	1	1	1	1	0	1	0	1	1	0	0	1	1
0	1	0	0	1	1	0	0	0	1	0	1	1	0	0	1	0	1	1	1	0	1	1	0	1	1	1	1	0	1	1	1	1	1	1	1	0	1	1	1	1	1	1	0	0	1	1	1	0	1
0	1	1	1	0	1	0	1	1	1	0	0	0	0	0	1	0	1	1	1	1	1	1	0	1	1	1	1	0	1	1	1	0	1	0	1	0	1	1	1	1	0	1	0	1	1	0	0	1	1
1	1	0	0	1	1	1	1	0	0	0	0	0	1	0	1	0	0	1	0	1	1	1	1	1	1	1	0	0	0	1	0	0	1	0	1	1	1	1	0	1	1	1	0	1	1	0	0	0	1
0	1	1	1	1	1	0	1	0	1	0	0	1	1	0	1	0	1	0	1	1	1	1	1	1	1	1	1	0	1	1	1	1	1	1	1	1	1	1	0	1	1	0	0	1	1	0	0	0	1
0	1	0	1	0	1	0	0	1	0	1	1	0	0	1	1	0	0	1	1	1	1	1	1	1	1	0	1	0	1	1	1	1	0	1	1	1	0	1	1	1	1	0	0	1	1	0	0	0	1
1	1	0	1	1	1	0	1	1	0	1	1	1	0	0	1	1	0	1	1	1	1	1	1	1	1	1	1	1	1	1	0	1	1	1	1	0	1	1	1	1	1	0	1	1	1	0	1	1	1
1	0	1	1	0	1	0	1	0	1	1	1	0	0	0	1	0	0	1	1	1	1	0	1	1	1	1	0	0	1	1	0	1	0	1	1	0	1	0	1	1	1	0	1	1	1	0	1	1	1
1	0	0	0	0	1	1	0	1	0	0	0	0	1	0	1	0	0	0	1	0	1	0	1	1	1	0	1	0	1	1	0	0	1	0	1	1	0	1	1	1	1	0	1	1	1	1	1	0	1
1	1	1	1	0	1	1	0	0	1	0	1	1	0	0	1	0	0	0	1	1	1	0	1	0	1	0	1	0	1	1	0	1	1	0	1	1	0	1	1	1	1	1	0	1	0	1	0	1	1
1	0	1	0	0	1	0	1	0	0	1	0	1	0	0	1	0	0	0	1	1	1	1	1	1	1	0	0	0	1	1	0	1	1	0	1	1	1	0	0	1	1	0	0	1	1	1	1	0	1
1	1	0	1	0	1	1	0	0	1	0	1	1	0	0	1	0	1	1	1	1	1	0	1	1	1	1	0	0	1	1	0	1	1	1	1	0	1	1	0	1	1	1	0	1	0	0	0	1	1
0	0	1	1	0	1	0	0	0	1	1	0	1	0	0	1	0	0	0	1	1	1	0	1	1	1	0	1	0	1	0	0	0	1	1	1	0	0	1	0	1	1	1	1	1	1	0	0	1	1
0	1	1	0	1	1	1	1	0	1	0	0	0	1	0	1	1	0	1	1	0	1	1	1	1	1	0	0	1	1	1	1	1	0	1	1	1	1	1	1	1	0	1	0	1	1	0	1	1	1
0	1	1	1	0	1	1	1	1	1	0	0	1	1	1	1	0	1	0	1	1	1	1	1	1	1	1	0	1	1	0	1	1	1	1	1	1	1	1	1	1	1	1	0	1	1	0	1	1	0
0	1	0	1	1	0	1	1	1	1	0	0	0	0	1	1	0	1	1	1	0	1	0	1	1	0	1	1	1	1	1	0	1	1	0	1	1	1	1	1	0	1	0	1	1	1	1	0	1	1
1	1	1	1	1	1	0	1	1	1	0	0	1	1	1	1	0	1	1	1	0	1	0	1	0	1	1	1	1	1	1	1	1	1	1	1	1	1	1	1	1	1	1	1	1	1	0	0	0	1
1	1	1	0	0	1	0	0	0	1	0	1	0	1	1	1	1	0	1	1	1	1	0	1	1	1	1	1	1	1	0	0	1	1	0	1	0	1	0	0	1	1	1	0	1	1	0	0	0	1
1	1	1	1	0	1	0	1	1	0	0	0	0	1	1	1	0	1	0	1	0	1	1	1	1	1	1	1	0	1	1	1	1	1	0	1	0	1	1	1	1	1	1	1	1	1	0	0	1	0
0	1	0	1	1	1	1	0	0	1	0	0	0	0	0	1	0	0	1	1	1	1	0	1	0	1	1	0	0	0	1	0	1	1	0	1	1	1	0	1	0	0	0	0	1	1	0	0	0	0
0	1	1	0	1	1	0	1	0	0	0	0	0	1	1	1	0	0	1	1	1	1	0	1	1	1	1	1	1	1	0	0	1	1	1	0	1	1	1	1	1	1	0	1	0	1	0	0	1	1
1	1	1	1	0	1	1	1	0	1	1	0	0	1	1	1	0	1	1	0	1	1	1	1	1	1	1	1	1	1	1	1	1	1	0	1	1	1	1	1	1	1	1	0	1	0	0	1	1	1
1	1	1	0	1	1	0	1	0	0	0	0	1	1	1	1	0	0	1	0	1	1	0	1	1	0	1	1	0	1	0	1	0	1	0	1	1	0	1	1	1	1	1	1	1	1	0	0	0	1
0	1	1	1	1	1	0	1	1	1	1	0	1	1	1	1	0	1	1	1	1	1	1	1	1	1	1	0	1	1	1	1	1	1	1	1	1	1	1	1	1	0	1	1	1	1	0	0	1	1
0	1	1	0	0	1	0	1	0	0	1	0	0	0	0	1	0	0	1	1	1	1	0	1	1	1	1	1	1	1	1	1	1	1	0	1	1	0	1	1	1	1	0	0	1	1	0	0	1	0
0	1	1	1	1	1	0	0	0	1	1	0	1	1	0	1	0	0	1	1	0	1	1	1	1	0	1	1	0	1	1	0	1	1	0	1	1	1	1	0	1	1	1	0	1	1	0	1	0	1
0	1	1	1	0	1	1	1	0	1	1	0	1	1	0	1	0	1	1	0	1	1	1	1	1	0	1	1	1	0	1	1	1	1	1	1	0	1	1	1	1	1	1	1	1	1	0	1	1	0
0	1	1	0	0	1	0	0	0	1	0	0	1	1	1	1	0	0	1	1	1	1	1	1	0	1	1	1	0	1	0	1	1	1	0	1	0	1	1	1	1	1	0	0	1	1	0	1	0	1
1	1	0	1	1	1	1	1	0	1	1	0	1	1	0	1	0	0	1	1	0	0	0	1	1	1	1	1	1	1	1	1	1	1	1	1	1	1	1	0	1	1	0	1	0	1	1	1	0	1
0	1	1	1	1	1	0	1	1	1	0	1	1	1	0	1	1	0	0	1	1	0	1	1	0	0	0	0	1	1	1	1	1	1	1	1	1	1	1	1	1	1	0	0	0	1	1	0	0	1
0	1	1	1	0	1	1	1	0	1	0	0	1	0	1	1	0	0	1	1	1	0	1	1	1	1	1	1	1	1	1	1	1	1	1	1	1	1	1	1	1	0	1	1	1	1	0	1	1	1
0	1	0	0	1	1	0	1	0	1	1	0	0	1	0	1	1	0	1	1	1	1	1	1	1	0	0	0	0	1	1	0	0	1	0	1	1	1	1	0	1	1	0	1	0	1	0	0	1	1
1	1	1	0	1	1	1	1	0	1	1	0	0	1	0	1	0	1	1	1	1	1	0	1	1	1	1	1	1	1	1	1	1	1	1	1	1	1	1	1	1	0	1	0	1	1	0	1	1	0
0	1	1	1	1	1	1	1	0	1	1	0	1	1	1	1	1	0	1	0	1	1	1	1	1	1	1	1	1	0	1	1	1	1	0	1	0	1	1	1	1	1	1	0	1	1	0	1	1	1
0	1	1	1	0	0	1	0	0	0	0	0	1	1	0	1	0	0	0	1	1	0	1	1	0	1	0	0	1	1	1	0	1	1	1	1	1	1	1	0	1	1	0	1	1	1	0	0	1	1
0	1	0	1	1	0	1	1	0	1	0	0	0	1	0	1	0	0	1	0	1	1	0	1	1	1	1	1	1	1	1	1	1	1	0	1	0	1	1	0	1	1	1	0	1	1	0	1	1	1
0	1	1	1	1	1	0	1	0	0	0	0	1	0	0	1	0	0	1	1	1	1	1	1	1	1	1	1	1	1	0	1	1	1	1	1	0	1	1	1	1	1	0	0	1	1	0	0	1	1
0	1	1	1	0	1	1	1	1	1	1	1	1	1	0	1	1	1	1	0	1	1	1	1	0	1	1	1	1	1	1	1	1	1	0	1	0	1	1	1	1	1	1	1	1	1	1	0	0	0
0	1	1	1	1	1	0	1	0	1	0	0	1	0	0	1	1	0	1	0	1	1	0	1	1	1	0	1	1	1	1	1	1	1	0	1	1	1	1	0	0	1	1	1	1	0	0	1	1	1
0	1	1	0	0	1	0	1	0	0	0	0	0	1	0	1	0	0	1	1	0	1	1	1	1	0	0	1	0	1	0	1	1	0	0	1	1	0	1	1	1	1	0	0	1	1	0	0	1	1
0	1	1	1	0	1	1	1	0	1	0	0	1	1	0	1	1	1	0	1	1	1	0	1	1	1	1	0	1	1	1	1	1	1	1	1	1	1	1	1	1	1	1	1	1	1	0	1	1	1
0	1	1	0	0	1	0	1	0	1	0	0	1	0	0	1	0	0	1	0	1	1	0	1	1	1	1	0	0	1	1	1	1	0	1	1	0	1	0	1	1	0	1	1	0	1	0	1	1	1
1	1	1	0	0	1	0	1	0	1	0	1	0	1	1	1	0	0	1	0	1	0	0	1	0	1	1	0	0	1	1	0	1	1	0	1	1	1	1	1	1	1	1	0	1	1	1	0	1	0
0	1	0	0	0	0	1	1	0	0	0	0	0	0	0	1	0	0	1	1	0	1	0	1	0	1	0	0	0	1	1	1	0	0	0	1	1	0	1	1	1	1	1	0	1	1	0	0	0	1
1	1	1	1	0	1	0	1	0	0	0	0	1	0	1	1	0	1	1	1	0	1	1	1	0	1	1	0	0	1	1	1	1	1	1	1	1	1	1	1	1	1	1	1	1	1	0	1	1	1
0	1	1	1	1	1	0	1	0	1	0	0	1	1	0	1	0	0	1	0	0	1	0	0	1	0	1	0	0	0	1	0	0	1	1	1	0	0	1	0	1	1	0	0	1	1	0	0	0	1
1	1	1	1	0	0	1	1	0	1	1	1	0	1	0	1	0	1	1	0	1	1	1	1	1	1	1	1	1	1	1	1	1	1	1	1	1	1	1	1	1	1	1	0	1	1	0	1	0	1
0	1	1	0	1	1	0	1	0	1	0	1	0	1	1	1	0	0	1	1	1	1	0	1	1	1	1	0	1	1	1	1	1	1	0	1	1	1	1	0	0	1	1	0	0	1	1	1	0	1
0	0	0	1	1	1	1	1	0	1	0	0	1	0	1	1	0	0	0	1	0	1	0	1	1	0	1	1	0	0	0	0	1	1	1	0	0	1	0	0	1	1	1	1	0	1	0	0	0	1
1	1	1	1	1	1	1	1	0	1	0	0	1	1	0	1	0	1	0	1	1	1	0	1	1	1	1	0	1	1	1	1	1	1	1	1	0	1	1	1	1	1	0	1	0	1	0	0	0	0
0	1	1	1	0	1	0	1	0	1	0	1	1	0	1	1	0	1	1	1	1	1	0	1	1	1	0	0	1	1	1	1	1	1	1	1	0	0	1	0	1	1	0	0	1	1	0	1	1	1
1	1	1	1	0	0	0	0	0	1	0	0	0	1	0	0	0	1	1	1	1	1	0	1	1	0	0	0	1	1	1	1	0	1	1	1	1	1	1	1	0	1	1	1	0	1	0	1	0	1
1	1	1	1	1	1	1	1	0	1	0	1	1	1	1	1	0	1	0	1	1	0	1	0	1	1	1	1	1	1	1	1	1	1	1	1	1	1	1	1	1	1	1	0	1	1	0	1	1	1
0	1	1	1	0	1	1	1	0	1	0	0	1	0	1	1	1	1	1	1	1	1	1	1	0	1	1	0	1	1	1	1	1	1	1	1	1	1	1	0	1	1	0	0	1	1	0	1	1	1
0	0	1	1	1	1	1	1	0	1	1	1	1	0	0	1	1	0	1	1	1	1	1	1	1	1	1	0	1	1	1	1	1	1	0	1	0	0	1	1	1	0	1	1	1	1	0	0	1	0
0	1	0	1	1	0	0	0	0	1	0	0	1	0	1	1	0	0	0	0	1	1	0	1	1	1	1	1	1	1	1	0	0	1	0	1	0	1	1	1	1	1	0	1	0	1	0	1	0	1
1	0	1	1	0	1	0	0	1	1	0	1	0	1	0	0	1	1	0	0	0	1	0	0	1	1	1	0	1	1	1	0	1	1	0	1	0	1	1	1	1	1	0	0	1	1	0	0	1	1
0	1	1	0	0	1	0	1	0	1	0	1	0	1	1	1	0	0	1	1	1	1	1	0	1	1	0	1	1	1	0	1	1	0	0	1	1	1	1	0	1	1	1	0	1	1	1	0	1	1
0	1	1	0	0	0	1	1	1	1	1	1	1	1	1	1	0	0	1	1	1	1	1	1	1	0	1	1	0	1	1	1	0	1	0	1	1	1	1	1	1	1	1	1	1	1	0	0	1	1
1	1	1	0	0	0	0	1	1	0	0	0	1	0	0	1	0	0	1	0	0	1	0	1	1	0	0	0	0	1	1	0	1	0	1	1	1	0	1	1	1	0	1	1	1	1	0	0	1	1
1	1	1	1	0	1	1	1	0	1	1	1	1	0	0	1	0	0	1	1	1	1	1	1	1	1	1	1	1	1	1	1	1	1	1	1	1	1	1	1	1	0	1	0	1	1	0	1	1	1
1	0	1	0	0	1	0	0	0	1	0	0	0	1	0	1	0	0	1	1	0	1	1	1	1	1	0	0	0	1	1	1	1	0	1	0	0	1	0	0	1	1	0	0	1	1	1	0	1	1
1	1	1	1	1	1	1	1	0	1	1	0	1	1	0	1	0	1	1	1	0	1	1	1	1	1	1	0	1	1	1	0	0	1	1	1	0	1	1	1	1	1	1	0	1	1	0	0	1	1
1	1	1	1	1	1	0	1	0	1	0	0	1	1	1	1	1	0	1	1	0	1	0	1	1	1	1	1	1	1	1	1	0	1	0	1	1	1	1	1	1	0	1	1	1	1	0	0	1	1
1	1	0	1	1	1	0	1	0	1	0	0	1	0	1	1	0	0	0	0	0	1	1	0	1	1	1	0	1	1	1	1	1	1	1	1	0	1	1	1	1	1	1	0	1	1	1	0	1	1
0	1	1	1	0	1	1	1	0	1	1	1	1	1	0	1	1	1	1	1	1	1	1	1	1	1	1	1	1	1	1	1	0	1	0	1	1	1	1	1	1	1	0	0	1	1	0	0	0	1
0	1	1	1	1	1	1	1	0	1	1	1	1	1	1	1	1	1	1	1	1	1	1	1	1	1	1	1	1	1	1	1	1	1	1	0	1	1	1	1	1	1	0	1	1	1	0	0	1	1
1	1	1	0	1	1	1	1	0	1	1	1	1	0	0	1	1	0	1	0	0	1	1	0	1	1	1	1	1	1	1	1	1	1	1	1	1	1	1	1	1	1	1	1	1	1	0	1	1	1
0	1	1	1	1	1	1	1	1	1	1	0	1	1	1	1	0	1	1	1	1	1	1	1	1	1	1	1	1	1	1	1	1	1	1	1	1	1	1	1	1	1	1	1	1	1	0	0	0	1
0	1	1	1	1	1	1	1	0	1	1	0	1	1	1	1	0	0	0	0	0	1	1	1	1	1	1	1	1	1	1	1	1	1	0	1	0	1	1	1	1	1	1	0	1	0	0	0	0	1
0	0	1	1	0	1	1	1	1	1	1	0	0	0	0	1	0	1	1	1	1	1	1	1	1	1	1	1	1	1	1	0	1	1	1	1	0	0	1	1	1	1	1	1	1	1	0	0	0	1
0	0	1	1	0	1	1	1	0	1	1	0	0	1	1	1	0	1	1	1	0	1	1	1	1	1	1	0	0	1	1	1	0	1	1	1	1	0	1	1	1	1	1	1	1	0	0	0	1	1
0	1	1	1	1	1	1	0	0	1	0	0	1	1	1	1	1	0	1	1	1	1	1	1	1	1	1	1	1	1	1	0	1	1	1	1	1	1	1	1	1	0	1	0	1	1	0	0	1	1
0	1	0	0	0	1	0	1	0	1	0	1	0	0	1	1	0	1	1	1	1	1	0	1	1	1	0	1	0	1	1	1	1	1	0	1	1	0	1	1	1	1	1	0	1	0	0	0	1	1
1	0	1	1	0	1	0	1	0	1	0	1	1	1	0	1	0	0	1	1	1	1	1	1	1	1	1	0	1	1	0	0	1	1	0	1	0	1	1	1	1	1	0	1	1	1	0	1	1	0
1	1	0	0	0	1	0	1	0	1	0	1	0	1	1	1	0	1	1	0	0	1	1	1	1	1	1	1	1	1	1	0	1	1	0	1	1	1	1	0	1	1	1	1	1	1	0	0	0	1
1	1	1	1	1	1	1	1	0	1	1	0	1	0	0	1	1	1	1	1	1	1	1	1	1	1	1	1	1	1	1	1	1	1	0	1	1	1	1	1	1	0	1	1	1	0	0	0	0	1
0	0	1	1	0	1	0	1	0	1	1	0	1	1	1	1	1	0	1	1	1	1	1	0	1	1	0	1	0	1	1	0	1	1	0	1	0	0	1	1	1	1	0	1	1	1	0	1	1	1
1	1	1	1	0	1	1	1	0	1	1	0	1	1	1	1	1	0	1	1	0	1	1	1	0	1	1	1	1	1	1	1	1	1	0	1	0	1	1	1	1	1	1	0	1	1	1	0	1	1
0	1	1	1	0	1	0	1	0	1	0	1	0	1	1	1	0	1	1	1	1	0	1	1	1	1	0	1	1	1	1	1	1	1	1	1	0	1	1	1	1	1	0	1	1	1	0	1	1	0
1	1	1	1	0	1	1	1	0	1	1	1	1	0	1	1	1	1	1	1	0	1	1	1	1	1	1	1	1	1	1	0	1	1	1	1	1	1	1	1	1	1	1	1	1	1	0	1	1	1
0	1	1	0	0	0	0	0	0	0	0	0	1	1	0	1	1	0	0	1	1	1	1	1	1	1	1	1	0	1	1	0	1	0	1	1	0	1	1	1	1	1	1	1	1	1	0	1	1	1
0	1	1	1	0	1	1	0	0	1	0	1	1	1	0	1	1	0	1	1	0	1	1	0	1	0	1	1	1	1	1	1	1	1	1	1	1	1	1	1	1	1	1	1	1	1	0	1	1	1
0	1	1	0	1	0	1	1	1	1	1	1	1	1	0	1	1	1	1	0	0	1	1	1	1	1	1	0	0	1	1	0	1	1	0	1	0	1	1	1	1	0	0	1	1	1	1	0	1	1
1	1	0	0	1	1	1	0	0	1	1	1	1	1	0	1	1	1	1	1	1	1	1	1	0	1	0	1	0	1	1	1	1	1	1	1	0	1	1	1	1	1	0	0	1	1	0	0	1	1
0	0	1	1	0	0	1	0	0	1	1	0	1	1	0	1	0	1	0	1	1	1	0	0	1	1	0	0	0	1	0	0	1	1	0	1	1	1	1	0	1	1	0	0	0	0	0	1	0	1
1	1	0	1	0	1	1	1	0	1	0	0	0	1	0	1	0	1	0	0	0	1	1	1	1	1	0	1	1	1	1	1	0	1	1	1	0	0	1	1	1	0	1	1	1	1	1	1	1	1
1	1	1	0	0	1	1	0	0	1	1	0	1	0	0	1	1	0	1	0	1	1	0	1	1	1	0	1	1	1	1	1	1	1	0	1	0	1	1	1	1	1	0	1	1	1	0	0	1	1
0	1	1	0	0	0	0	1	1	1	0	0	0	0	1	1	0	0	1	0	0	1	0	1	1	1	0	0	1	1	1	0	1	1	1	1	0	1	0	1	1	1	1	1	1	1	0	0	1	1
1	0	1	1	1	0	1	1	0	1	0	1	0	1	0	1	0	1	1	1	1	1	1	1	1	1	1	1	0	1	1	1	1	1	1	1	0	1	1	1	1	0	0	1	0	1	0	1	0	1
0	1	1	1	0	1	1	1	0	1	0	1	1	1	1	1	0	1	1	0	1	1	0	1	1	1	0	1	0	1	1	1	1	1	0	1	1	1	1	1	1	1	1	1	1	1	1	0	1	1
1	1	1	1	1	0	1	1	1	1	0	1	1	1	0	1	1	1	1	1	1	1	1	1	0	1	1	1	1	1	1	1	1	1	1	1	1	1	1	1	1	1	0	0	1	1	1	1	0	1
1	1	1	0	1	1	0	1	0	1	0	0	1	1	0	1	1	1	0	0	1	1	1	1	1	1	1	1	1	1	1	1	1	1	1	1	0	1	1	1	1	1	1	1	1	0	1	0	0	0
0	1	1	0	1	1	1	1	0	1	0	0	1	1	1	1	1	0	1	1	1	0	1	1	1	1	1	1	1	1	1	1	1	1	1	1	1	1	1	1	1	1	1	1	1	1	0	0	1	1
0	1	1	0	1	1	1	0	0	1	0	0	0	1	1	1	0	0	1	0	0	1	0	1	1	1	0	1	0	1	1	0	0	0	1	1	0	1	0	0	1	1	1	0	1	1	0	0	0	0
0	0	1	0	1	1	0	1	0	0	0	1	1	1	0	1	0	0	1	1	1	1	1	1	1	1	1	1	1	1	1	0	0	1	0	1	0	1	1	1	1	1	1	0	1	1	0	0	1	1
0	1	1	1	1	1	1	1	0	1	0	0	1	1	0	1	1	1	1	1	0	1	1	1	1	1	1	1	1	1	1	1	1	1	1	1	1	0	1	1	1	1	1	1	1	1	1	0	1	1
0	1	0	1	0	1	0	1	1	0	1	0	1	1	0	1	0	0	1	1	0	1	1	1	1	1	0	1	0	1	1	1	1	1	1	1	0	0	1	1	1	1	1	0	1	1	0	0	1	1
0	1	1	0	0	1	1	1	1	1	1	1	0	0	0	1	0	0	1	1	0	1	0	1	1	1	0	0	1	1	1	1	0	1	1	1	1	1	0	0	0	1	0	1	1	1	0	0	1	1
1	1	1	0	1	0	0	1	0	1	0	0	0	1	1	1	1	0	1	1	1	1	1	1	1	0	0	1	1	0	1	0	1	1	1	1	0	1	1	1	1	1	0	0	1	1	0	0	0	1
0	1	1	1	1	1	1	1	0	1	0	0	0	0	1	1	0	1	1	0	0	1	1	1	0	1	1	1	1	1	1	1	1	1	1	1	1	1	1	1	1	1	1	0	1	1	0	1	1	0
0	1	1	1	1	0	0	1	0	1	1	0	1	0	0	1	1	1	0	1	1	1	0	1	1	1	0	1	0	1	1	0	1	1	0	1	1	1	1	1	1	1	0	1	1	0	0	0	1	1
0	1	1	1	0	0	0	1	1	0	0	0	0	1	1	1	0	0	1	1	0	1	1	1	1	1	1	1	1	1	1	0	0	1	0	1	1	1	1	0	1	1	1	0	1	1	1	0	1	1
0	1	1	0	0	1	1	0	0	1	0	0	0	0	0	1	0	0	1	1	0	1	1	1	1	1	1	0	0	1	1	0	1	1	1	1	0	1	1	0	1	1	1	1	1	1	1	0	1	1
0	1	1	1	0	1	0	1	0	1	0	0	0	1	1	1	0	1	1	1	0	1	1	1	1	1	1	1	1	1	1	1	1	1	1	1	0	1	1	1	1	1	0	1	0	1	0	0	0	1
1	0	1	0	1	1	1	1	1	1	0	0	1	1	0	1	0	0	1	0	0	1	0	1	1	1	0	0	0	1	0	0	1	0	0	1	1	1	1	1	1	1	1	0	1	1	0	0	1	1
1	0	1	0	1	1	0	0	1	1	1	0	1	1	1	1	1	0	1	1	0	1	1	1	1	1	1	0	0	1	1	1	0	1	0	1	1	1	1	1	1	1	1	1	1	1	1	0	0	1
0	1	0	1	0	0	0	1	1	1	0	0	1	0	0	1	0	0	0	1	0	1	1	1	1	1	0	0	1	1	1	0	1	1	1	1	0	1	1	1	1	1	1	0	1	1	0	0	0	0
0	1	1	1	1	1	1	1	0	1	0	0	1	0	0	1	0	1	1	0	0	1	1	1	1	1	0	1	1	1	1	0	1	1	1	1	0	1	1	1	1	1	1	1	1	1	0	0	1	1
0	1	1	1	1	1	1	1	0	1	1	1	1	0	1	1	1	1	1	0	1	0	1	1	1	1	0	1	1	1	1	1	1	1	1	1	1	1	1	1	1	1	1	1	1	1	1	0	1	1
0	1	1	0	0	1	0	1	0	1	1	0	0	0	0	1	1	0	1	0	0	1	1	1	1	1	1	0	1	0	1	1	1	1	0	1	0	1	1	1	1	1	1	0	1	1	0	0	1	1
0	1	1	0	0	1	1	1	1	1	0	1	1	1	0	1	0	1	0	1	0	1	1	1	1	1	1	0	1	1	0	1	0	1	0	1	0	1	1	1	1	1	1	0	1	1	0	1	1	1
1	1	1	1	1	1	0	1	0	0	0	1	0	0	1	1	0	1	0	1	1	1	1	1	1	1	1	1	1	1	1	1	1	1	0	1	0	1	1	1	1	1	1	1	1	1	0	0	1	1
1	1	1	0	1	1	0	1	0	0	1	0	1	1	0	1	0	1	1	1	0	0	1	1	1	0	0	0	0	1	1	0	1	1	0	1	0	1	1	1	1	0	0	0	1	1	0	0	1	1
1	1	1	0	1	1	1	1	0	1	1	0	0	1	1	1	1	1	1	1	1	1	1	1	1	1	1	1	0	1	1	1	1	1	1	1	1	1	1	1	1	1	1	1	1	1	0	0	1	0
0	1	1	0	1	0	0	1	1	1	0	0	1	1	0	1	0	0	0	0	0	1	1	1	0	0	0	1	0	1	1	0	1	1	0	1	0	0	1	1	1	1	1	0	1	1	0	0	0	0
0	1	0	0	1	1	0	1	0	1	0	1	1	0	1	1	0	0	0	0	1	1	0	1	1	1	1	1	1	1	1	0	0	1	0	1	0	1	1	0	1	0	0	1	0	1	0	1	1	1
1	1	1	1	0	1	1	1	0	1	0	0	0	1	0	1	0	0	1	0	1	1	1	1	0	1	0	1	1	1	1	0	1	1	1	1	0	1	1	1	0	0	1	0	1	1	1	1	1	0
0	1	1	0	0	1	0	1	0	1	1	1	0	0	0	1	0	1	0	1	1	1	0	1	1	1	1	0	0	1	1	1	1	1	0	1	1	0	0	1	1	1	1	0	1	1	1	1	1	1
0	1	0	1	0	1	0	1	0	1	0	0	1	0	0	1	0	1	1	1	1	1	0	1	1	1	0	0	0	1	0	0	0	0	0	1	0	0	1	1	0	1	1	0	1	1	0	0	0	1
0	0	1	1	1	1	1	1	0	1	1	1	1	0	1	1	0	1	1	1	0	1	1	1	1	1	1	0	1	1	1	1	1	1	1	1	1	1	1	1	1	1	1	0	1	0	0	1	1	1
0	1	0	0	1	1	1	1	1	0	0	0	0	1	0	1	0	0	0	1	0	1	0	1	1	1	0	1	0	1	0	0	0	0	1	1	0	1	1	1	1	0	0	0	1	0	1	0	0	1
1	1	1	0	1	0	1	0	0	0	1	0	0	0	1	1	0	1	1	0	1	1	1	1	0	1	0	1	0	1	1	1	1	0	1	1	0	0	1	1	1	0	0	0	1	1	0	0	1	1
0	0	1	1	0	1	1	1	0	1	0	1	1	0	0	1	1	1	1	1	0	1	1	1	1	0	1	1	1	1	1	1	1	1	0	1	0	1	1	1	0	1	0	0	1	1	0	0	1	1
1	1	1	1	1	1	1	1	1	1	1	0	1	0	1	1	0	0	1	1	1	1	0	0	1	1	1	1	1	1	1	1	0	1	1	1	1	1	1	1	1	1	0	1	1	1	0	1	1	0
1	1	1	1	1	0	1	0	0	1	1	0	1	0	1	1	1	1	1	1	1	1	1	1	1	1	1	1	0	1	1	1	1	1	1	1	1	1	1	1	0	1	1	0	1	1	0	0	1	1
1	0	1	1	1	1	1	1	0	1	0	1	1	1	0	1	1	0	1	1	0	1	1	1	1	1	0	1	1	0	1	1	0	1	0	1	0	1	1	1	0	0	1	0	1	1	1	0	1	1
1	0	1	0	1	1	1	1	0	1	1	0	1	1	0	1	1	1	1	1	0	1	1	1	1	1	1	0	1	1	1	0	1	1	1	1	1	1	1	0	1	1	0	0	1	1	0	0	0	1
0	1	1	0	1	1	0	1	1	1	0	0	1	0	0	1	0	1	1	1	0	1	0	1	1	1	1	0	0	1	1	1	0	1	0	1	0	1	1	1	1	1	0	0	1	1	0	0	1	0
1	0	1	1	1	1	0	1	1	1	0	1	1	0	0	1	1	1	0	1	1	1	1	1	1	1	0	1	1	1	1	0	1	1	0	1	0	1	0	1	1	1	1	1	1	1	0	0	1	0
0	0	1	0	0	0	0	1	1	1	0	0	0	0	1	1	0	0	0	1	0	1	1	1	1	0	1	1	1	1	1	0	0	1	1	1	0	1	1	1	1	1	1	1	1	1	1	0	1	1
0	1	1	1	0	1	1	0	0	0	0	0	1	1	0	1	0	1	1	0	1	1	1	1	1	1	1	1	1	1	1	1	1	1	0	1	0	1	1	1	1	1	1	1	1	1	1	0	0	1
0	1	1	0	0	0	1	1	0	0	0	0	1	1	0	1	0	1	1	1	0	1	1	1	1	1	0	0	1	1	1	1	0	1	0	1	0	0	1	1	1	1	1	0	0	1	1	0	1	1
1	1	1	1	1	1	1	1	0	1	1	0	1	0	0	1	1	1	0	1	0	1	1	1	1	1	0	1	1	1	1	1	1	1	0	1	0	1	1	1	1	1	1	1	1	1	0	0	1	1
0	1	1	0	1	1	0	1	0	1	1	0	1	1	0	1	0	1	1	0	0	1	1	1	1	1	1	1	0	1	1	1	1	1	1	1	1	1	1	1	1	0	0	0	1	1	0	0	0	0
0	1	0	1	0	1	1	0	1	0	1	0	0	0	0	1	0	0	1	1	0	1	0	1	1	0	0	0	0	1	1	0	1	0	1	1	0	1	1	0	1	1	1	0	1	0	0	0	1	1
1	0	1	0	0	1	1	0	0	1	0	0	1	1	0	1	0	0	1	1	1	1	1	1	1	1	1	0	1	1	1	1	0	1	1	1	1	1	1	1	1	0	1	0	1	1	0	0	1	0
1	1	1	1	0	1	1	1	0	1	1	1	1	1	0	1	1	1	1	0	1	1	1	1	1	1	1	1	1	1	1	1	1	1	0	1	0	1	1	1	1	0	1	0	1	1	1	0	1	1
1	1	0	0	0	1	0	1	0	1	0	1	0	0	0	1	0	0	1	1	1	1	1	1	1	1	0	1	0	1	1	1	1	1	1	1	1	0	1	1	1	1	0	1	1	1	1	0	1	1
0	1	1	0	0	1	1	0	1	1	0	1	1	1	1	1	0	0	1	0	0	1	0	1	1	1	0	1	0	1	1	0	1	1	0	1	0	0	1	0	1	1	0	0	1	1	0	0	0	1
1	1	1	1	1	1	1	1	0	1	0	0	1	0	0	1	0	0	0	0	1	1	0	1	1	1	0	1	1	1	1	1	1	0	1	1	1	1	1	1	1	1	1	1	1	1	0	0	1	1
0	0	0	0	0	1	0	0	0	1	0	1	0	0	0	1	0	0	1	1	1	1	0	1	1	1	1	0	0	1	1	0	1	1	1	1	0	1	1	1	1	1	0	0	1	1	0	0	1	1
0	1	1	1	0	0	1	1	0	0	0	0	1	1	0	1	0	1	1	1	0	1	1	1	1	1	1	1	1	1	0	1	1	1	0	1	0	0	1	1	0	1	1	0	1	1	0	0	1	1
0	1	1	1	0	1	0	1	0	1	0	0	1	1	0	1	0	0	1	1	1	1	1	1	1	1	0	0	0	1	1	1	1	1	0	1	0	1	1	1	1	1	0	1	1	1	0	0	1	0
0	1	0	1	1	1	0	1	0	1	0	0	1	1	1	1	0	0	1	1	1	1	1	1	1	1	1	1	1	1	1	1	1	1	0	1	1	1	1	1	1	1	1	1	1	1	0	0	0	1
1	0	1	0	0	0	0	1	1	1	0	0	0	1	0	1	0	0	1	0	1	1	1	1	1	1	0	0	1	1	1	1	1	1	0	1	0	1	1	0	1	1	1	0	1	1	0	1	1	1
1	1	0	0	1	1	1	1	0	0	0	0	1	0	0	1	0	0	1	0	0	1	1	0	1	1	0	1	1	1	1	0	1	1	0	1	0	1	1	1	1	1	0	0	1	1	0	1	1	0
1	1	1	1	0	1	0	1	0	1	0	1	1	0	1	1	1	0	1	1	0	1	1	1	0	1	0	1	1	1	1	1	1	1	1	1	0	1	1	1	1	1	0	1	1	1	0	1	1	1
0	1	0	0	0	0	1	1	0	1	0	1	1	0	0	1	1	0	1	1	1	0	0	1	1	1	1	0	1	1	0	1	1	1	1	1	0	1	1	1	1	1	0	0	1	1	0	0	1	1
1	1	1	0	0	0	1	1	0	1	0	1	0	0	1	1	0	0	0	0	1	1	0	1	1	1	1	1	1	1	1	0	1	1	0	1	0	1	0	0	1	1	1	0	1	1	0	1	1	1
0	1	1	1	1	1	1	1	1	1	0	1	1	0	1	1	1	0	1	1	1	0	1	1	1	1	1	0	1	1	1	1	1	1	0	0	0	1	1	1	1	1	1	0	1	1	1	0	1	1
0	1	1	1	0	1	1	1	0	1	0	0	1	0	1	1	0	1	1	1	1	1	0	1	0	1	1	0	1	1	1	1	1	1	1	1	0	1	1	1	0	1	1	0	1	1	1	0	1	1
1	1	1	0	1	1	1	1	0	1	0	0	1	1	1	1	1	0	0	1	1	1	1	1	0	1	0	0	1	1	1	0	1	1	0	1	0	1	1	1	1	1	1	1	1	1	0	0	1	0
0	1	1	1	0	1	1	1	0	1	1	0	1	1	0	1	0	1	1	1	1	1	1	1	1	1	1	1	1	1	0	1	1	1	1	1	1	1	0	1	0	1	1	1	1	1	1	0	1	0
0	1	1	1	1	1	1	1	1	1	0	0	0	1	0	1	0	0	1	1	1	1	1	1	1	1	1	1	1	1	1	1	1	1	0	1	0	1	1	1	1	1	0	1	1	1	0	1	0	1
0	1	1	1	1	1	1	1	1	1	1	0	1	1	0	1	0	0	1	0	1	1	1	0	0	1	0	0	1	1	0	1	1	1	1	1	1	1	1	1	1	1	0	1	1	1	0	1	0	0
0	0	1	1	0	1	1	1	0	0	0	0	1	0	0	1	0	1	0	1	1	1	1	1	1	1	1	1	1	1	1	1	1	1	0	1	1	1	0	1	1	1	0	1	1	1	0	0	0	1
0	0	1	0	0	1	1	1	0	1	0	1	1	0	0	1	0	0	1	0	1	1	0	1	1	1	1	0	1	1	1	1	0	0	1	1	0	1	1	1	1	1	0	0	1	1	1	0	0	1
1	1	0	1	0	1	1	1	0	1	1	0	0	0	0	1	0	1	1	1	0	1	1	1	1	1	1	1	1	1	1	1	1	1	1	1	0	1	1	1	1	1	1	1	1	1	1	1	1	1
0	0	1	1	0	0	1	1	0	1	0	0	1	0	1	1	0	0	1	1	1	1	1	1	1	1	1	1	0	0	1	0	1	1	0	1	0	1	0	1	1	1	1	1	1	1	1	1	1	1
1	1	1	1	1	1	0	1	0	1	0	0	0	0	1	1	0	0	1	0	1	1	1	1	0	1	1	0	1	1	1	1	1	1	1	1	1	1	0	1	1	1	1	1	1	1	0	0	0	0
0	1	1	1	1	1	1	1	1	1	0	1	1	1	1	1	0	0	1	1	1	1	1	1	1	1	0	0	1	1	0	1	1	1	1	1	1	1	1	1	1	1	0	1	1	1	0	0	1	1
0	1	1	0	0	1	1	1	0	1	0	1	1	0	0	1	0	0	1	1	1	1	1	1	0	1	0	0	1	0	1	1	1	1	1	1	0	1	0	1	1	1	0	1	1	1	0	0	1	1
0	1	1	1	1	0	1	1	0	1	0	0	1	1	0	1	0	0	1	1	0	1	1	1	0	1	1	0	1	1	1	1	1	1	0	1	0	1	1	1	0	1	1	1	1	1	0	0	1	1
0	0	1	1	0	0	0	1	0	1	0	0	1	1	0	1	0	0	0	1	1	1	0	0	0	0	0	1	1	1	1	1	1	1	0	1	1	1	1	0	1	1	0	1	1	1	0	0	1	1
0	1	1	1	1	1	0	1	0	1	0	1	1	0	0	1	1	1	1	1	1	1	1	1	0	1	0	0	1	1	1	1	0	1	0	1	1	1	0	1	1	1	1	1	1	1	0	0	1	1
1	0	0	0	0	1	0	1	0	0	0	0	1	0	1	1	0	0	1	1	0	0	0	1	1	1	1	0	1	0	1	0	1	1	1	1	1	1	1	0	1	1	0	0	1	1	0	0	1	1
0	1	1	1	0	1	0	1	1	1	1	0	1	1	0	1	1	1	1	1	1	1	0	0	1	1	0	1	1	1	1	0	1	1	0	1	0	1	1	1	1	1	1	1	1	1	0	1	1	0
0	0	1	0	1	1	1	1	0	1	0	0	0	1	0	1	0	1	1	1	1	1	1	1	0	1	1	0	1	1	1	1	1	1	1	1	0	0	1	0	1	1	0	1	1	1	0	0	1	1
1	0	1	0	0	1	1	1	1	0	0	0	1	1	0	1	0	0	1	1	1	1	0	1	1	1	0	0	1	1	0	1	1	0	1	1	1	1	1	0	1	1	1	1	1	1	0	0	0	1
0	1	1	1	0	1	1	0	0	0	0	0	0	0	0	1	1	0	1	0	0	1	1	1	0	0	0	0	0	1	1	1	1	1	1	1	1	1	1	1	0	1	0	1	1	1	1	1	1	1
0	1	1	1	1	1	1	0	0	1	0	0	0	0	0	1	0	1	1	0	0	1	1	1	1	1	0	0	1	1	1	1	1	1	1	1	1	1	1	0	1	1	1	1	1	1	1	1	1	1
1	0	1	0	1	1	0	1	1	0	0	1	0	1	1	1	0	0	1	1	1	1	1	1	1	0	0	0	1	1	1	1	1	1	1	1	0	1	1	1	1	1	0	0	1	1	0	0	0	1
0	0	0	0	0	1	1	1	0	1	0	0	0	0	1	1	0	0	1	0	1	1	0	1	0	1	0	0	0	1	1	0	0	1	0	1	0	1	0	0	0	0	1	1	1	0	0	1	1	1
0	1	1	1	1	1	1	1	1	1	1	0	1	1	1	1	1	0	1	1	1	1	1	0	1	1	1	1	1	1	1	1	1	1	0	1	0	1	0	1	1	1	1	1	1	1	0	0	1	1
0	1	1	1	1	1	1	1	0	1	0	0	1	1	1	1	0	0	1	1	0	1	1	1	0	1	0	1	1	1	1	1	1	1	1	1	1	1	1	1	1	1	1	1	1	1	0	0	1	1
1	0	0	0	1	1	1	1	1	0	0	1	0	1	0	1	0	0	1	0	1	1	1	1	1	1	0	1	0	1	1	1	1	1	0	1	1	1	1	1	0	1	1	1	1	1	1	1	0	1
0	1	1	1	1	1	1	1	1	0	0	1	1	0	0	1	1	0	1	1	1	1	1	1	1	1	0	0	0	1	1	1	1	0	0	1	0	1	1	1	1	1	0	0	1	1	1	1	0	1
0	0	0	0	1	1	1	1	0	1	0	0	1	0	0	1	0	0	0	1	0	0	0	1	0	1	0	1	0	1	1	0	1	0	1	1	1	1	1	0	1	1	1	1	1	1	1	0	1	1
1	0	1	0	1	1	1	0	0	0	0	1	1	0	1	0	0	0	0	1	0	0	0	0	1	0	0	1	0	0	1	0	1	0	0	1	0	1	1	1	0	1	0	1	1	1	1	0	0	1
1	1	0	0	0	1	0	1	0	1	0	0	0	1	0	1	0	0	1	1	0	1	1	1	0	0	0	1	0	1	0	0	1	0	0	1	0	1	0	1	1	0	1	1	1	1	0	1	1	0
1	0	1	0	0	1	1	0	0	0	0	0	0	0	0	1	0	0	1	0	0	1	0	0	1	0	0	1	0	1	1	1	0	0	0	1	0	1	1	0	1	1	1	0	0	1	0	0	1	0
0	1	1	1	1	1	0	1	0	1	0	0	1	1	0	1	0	0	1	1	1	1	1	1	1	1	0	1	1	1	1	1	1	1	1	1	0	1	1	1	1	1	1	0	1	1	0	0	0	0
0	1	1	0	1	1	0	0	0	0	0	0	0	0	0	0	0	0	1	0	1	1	1	1	1	1	0	0	0	1	1	1	1	1	0	1	0	1	1	0	1	0	1	1	1	1	0	1	0	1
0	1	1	1	0	1	1	1	1	0	0	0	1	1	0	1	1	1	0	0	1	1	1	1	0	0	1	1	1	1	0	1	1	1	0	1	0	1	1	0	1	1	1	1	1	1	0	1	0	1
0	0	1	1	1	1	0	0	0	1	0	0	0	1	0	1	0	0	1	1	0	1	0	1	0	0	1	0	0	1	1	0	1	1	0	1	1	1	1	1	1	1	1	1	1	1	0	0	1	0
0	1	1	0	1	1	0	0	0	1	0	1	0	0	0	1	0	1	1	1	1	1	0	1	1	1	0	1	0	1	1	1	1	1	0	1	1	1	1	1	1	1	0	1	0	1	1	0	0	1
0	1	1	0	1	0	1	1	0	1	0	1	0	1	1	1	0	0	1	0	0	1	1	1	1	0	1	0	0	1	1	1	0	1	0	1	0	1	1	1	1	1	1	0	1	1	0	0	1	1
0	0	1	0	0	0	0	0	0	1	0	0	0	1	0	1	0	0	0	1	1	1	1	1	1	1	0	1	0	1	1	1	1	1	1	1	0	1	1	1	1	1	1	1	1	0	1	1	0	1
1	1	1	1	1	1	1	0	0	1	0	1	0	1	0	1	0	0	1	1	1	1	1	1	0	0	1	0	0	1	1	1	1	1	0	1	1	1	1	1	1	1	1	0	1	1	0	0	1	0
0	1	1	0	1	0	0	0	0	0	0	0	0	1	0	1	0	0	1	1	0	1	0	1	1	0	0	1	0	1	1	0	1	1	0	1	1	1	0	0	1	0	1	1	1	1	1	0	1	1
1	1	1	0	1	0	0	1	0	0	0	0	1	0	1	1	0	0	0	1	0	1	1	1	0	1	0	0	1	1	1	1	1	1	1	1	0	1	1	0	1	1	0	1	1	1	0	0	1	1
0	1	0	0	0	1	1	0	1	1	0	0	1	0	0	1	1	0	1	1	1	1	1	1	1	1	0	0	1	1	0	0	1	0	0	1	1	1	1	0	1	1	1	1	1	1	0	0	0	0
0	1	1	1	1	0	1	1	0	1	1	0	0	0	0	1	0	1	0	0	0	1	1	1	0	0	1	0	1	1	1	1	0	1	1	1	0	1	1	1	1	1	1	0	1	1	0	1	1	1
0	1	0	1	1	0	1	1	1	1	0	0	1	1	1	1	0	1	1	0	1	1	1	1	0	1	1	1	0	1	1	1	1	1	1	1	1	1	0	1	1	1	0	0	1	0	1	1	0	0
0	1	1	0	0	0	0	1	0	1	0	1	0	0	1	1	0	1	0	1	1	1	1	0	1	0	1	1	0	1	1	0	1	1	0	1	1	1	1	1	1	1	1	1	1	1	1	0	0	1
0	1	1	0	1	1	0	1	0	1	0	1	1	0	0	1	0	0	1	1	0	0	1	1	1	1	1	1	1	1	1	1	1	1	0	1	1	1	1	1	1	0	1	0	1	1	0	0	1	0
0	1	0	1	1	0	1	1	1	0	0	0	1	0	1	1	0	1	0	1	1	1	1	1	0	0	1	1	1	1	1	1	0	0	1	1	1	1	0	1	1	1	1	0	1	1	0	0	0	1
0	1	1	1	1	1	1	1	0	1	0	0	1	0	0	1	0	1	1	0	0	1	1	1	1	1	0	0	1	1	1	1	0	1	1	1	1	1	1	1	1	1	1	1	1	0	0	1	0	1
0	1	0	0	1	1	1	1	0	1	0	1	1	1	1	1	0	0	1	0	1	1	1	1	0	1	1	0	1	1	1	0	1	1	0	1	1	1	1	0	1	1	1	0	1	1	0	0	1	1
1	0	0	1	1	1	0	0	0	0	0	0	0	0	0	1	0	0	1	1	1	1	0	1	1	1	0	1	0	0	1	0	1	0	1	1	0	0	1	0	1	1	1	0	0	1	0	0	0	1
0	1	1	0	1	0	1	1	0	1	0	1	1	1	0	1	0	0	1	0	1	1	1	1	1	0	1	0	1	1	1	1	1	1	1	1	0	1	1	0	1	0	1	1	1	1	0	0	1	1
1	1	1	0	1	1	1	0	1	0	0	0	1	0	1	1	0	0	1	1	1	1	0	1	1	1	1	1	0	1	1	1	1	1	1	1	0	1	0	1	1	1	0	0	1	1	0	0	0	0
0	1	1	1	1	1	1	1	0	1	0	0	1	1	1	1	1	1	1	1	1	1	1	1	1	0	1	1	1	1	1	1	1	1	1	1	0	0	1	0	1	1	1	0	0	1	0	1	1	1
0	0	1	1	1	1	0	1	1	1	0	0	1	0	0	1	0	0	0	1	1	1	1	1	1	1	0	1	1	0	1	1	1	1	1	1	0	1	1	1	1	1	1	1	1	1	0	0	1	1
1	1	1	1	1	1	1	1	0	1	0	0	1	0	0	1	0	0	1	1	0	1	0	1	0	1	1	1	1	1	1	1	1	1	0	1	1	1	1	1	1	1	1	1	1	1	1	0	1	1
0	1	1	1	1	1	0	1	0	1	0	1	1	0	0	1	0	0	0	1	0	1	1	1	1	1	0	1	0	1	1	1	1	1	1	1	0	1	1	1	1	1	1	1	1	1	0	1	0	0
0	0	0	1	0	1	0	0	0	1	0	0	1	0	0	1	0	0	1	0	1	1	1	1	1	0	1	0	0	1	1	0	1	1	1	1	0	1	1	1	1	1	0	0	1	1	0	0	0	1
0	0	1	1	0	1	0	0	0	1	0	0	1	1	0	1	0	0	1	1	1	1	0	1	1	1	0	1	0	1	1	0	1	1	0	1	0	1	0	0	1	1	0	0	1	1	0	0	0	1
0	1	1	1	1	1	1	1	0	1	1	1	1	1	0	1	0	0	1	0	0	1	1	1	1	1	1	1	1	1	1	1	1	1	1	1	1	1	1	1	1	0	1	1	1	1	0	0	1	1
0	1	1	0	0	1	1	0	0	1	0	1	0	0	0	1	0	0	0	1	1	1	1	1	1	1	0	0	1	1	1	0	0	0	1	1	1	1	1	0	1	1	0	1	0	0	1	0	1	1
0	1	0	1	1	1	1	1	0	0	1	0	1	1	1	1	1	1	1	1	0	1	1	1	1	1	0	1	0	1	1	1	1	1	1	1	0	1	1	0	1	1	0	1	1	1	0	1	1	1
0	1	1	0	1	0	1	1	1	1	1	0	1	0	0	1	0	0	1	0	1	1	1	1	1	1	1	0	1	1	1	1	1	1	1	1	1	1	1	1	1	1	1	1	1	1	0	0	1	1
0	1	1	0	0	1	1	0	0	1	0	0	1	0	1	1	1	0	1	1	0	1	1	1	1	1	0	0	1	1	1	0	1	1	1	1	1	1	1	1	1	1	1	0	1	1	0	0	0	1
0	1	0	0	1	0	1	1	0	1	0	1	1	1	0	1	0	0	0	0	1	0	1	1	1	0	0	1	0	1	1	1	1	1	1	1	1	1	1	1	1	1	1	1	1	1	0	0	0	1
1	1	0	1	1	1	1	1	0	0	1	1	1	1	0	1	0	0	1	1	0	1	1	1	1	1	1	1	1	1	1	1	1	1	0	1	0	1	1	1	1	1	1	0	1	1	0	1	0	0
0	1	1	0	1	1	1	0	1	1	0	0	1	0	1	1	0	0	1	1	1	1	1	1	1	1	1	1	0	1	0	1	1	1	0	1	1	1	0	1	1	1	1	0	1	1	0	0	0	0
1	1	1	0	0	1	0	0	0	0	0	0	0	1	0	1	0	0	0	1	1	1	0	0	1	1	1	0	0	1	1	1	1	1	0	1	0	1	1	1	1	1	0	0	0	1	0	1	0	1
0	1	1	0	1	1	1	1	0	1	0	1	1	1	0	1	0	0	1	1	1	1	0	1	1	1	0	1	1	1	1	1	1	1	1	1	0	1	1	1	1	1	1	0	1	1	0	0	1	1
1	1	1	0	1	1	1	0	0	0	0	0	1	1	0	1	0	0	1	1	1	1	0	1	1	1	0	0	0	0	0	0	1	1	0	1	1	1	0	1	1	1	0	0	1	1	0	1	0	1
1	1	1	1	1	0	1	1	0	1	0	1	1	0	0	1	0	0	1	1	0	1	1	1	1	1	0	1	0	1	1	1	1	0	0	1	0	1	1	1	1	0	1	0	1	1	1	0	0	1
0	1	1	1	0	1	1	1	0	1	0	0	1	1	1	1	0	1	1	1	0	1	1	1	1	1	1	1	1	1	1	1	1	1	0	1	0	1	0	1	1	1	0	1	1	1	1	1	0	0
1	1	1	0	1	1	1	1	1	1	0	0	1	0	1	1	0	1	1	1	0	1	1	1	1	0	0	1	1	1	1	0	0	1	1	1	1	1	1	0	1	1	0	0	1	0	0	0	0	0
0	1	1	1	0	0	0	1	0	0	0	0	1	1	0	1	0	1	1	0	0	1	1	1	1	1	1	0	0	1	1	1	1	1	0	1	1	1	0	1	0	1	1	1	1	1	0	1	1	1
0	0	1	0	0	1	1	1	0	1	1	0	1	0	0	1	0	0	1	1	1	1	1	1	0	1	1	0	1	0	0	1	0	1	0	1	1	1	1	1	1	1	1	1	1	1	1	0	1	1
1	1	1	0	0	1	0	0	0	0	0	1	1	0	0	1	0	0	0	1	1	1	0	1	1	1	0	0	0	1	1	0	0	1	0	1	0	1	0	0	1	1	0	0	1	1	0	1	0	1
1	1	1	1	0	0	0	1	0	1	1	1	1	1	1	1	0	0	0	1	0	1	1	1	0	1	1	1	1	1	1	1	1	1	1	0	1	1	0	1	1	1	0	0	1	1	0	1	1	1
1	1	1	0	1	0	1	1	0	1	0	1	0	0	0	1	0	0	0	0	1	1	0	1	1	1	0	1	0	1	1	0	0	1	1	1	0	1	1	0	1	1	0	0	1	1	0	0	1	0
0	1	0	0	1	1	1	1	0	1	0	0	1	1	0	1	0	0	1	1	1	1	1	1	1	1	1	1	0	1	1	1	1	1	0	1	0	1	1	0	1	1	1	0	1	0	1	0	1	1
0	1	0	1	0	1	0	1	0	1	0	0	1	0	0	1	0	1	1	1	1	1	0	1	1	1	0	1	1	1	0	0	0	1	0	1	1	1	1	1	1	0	1	0	1	1	0	1	1	1
0	1	0	1	0	1	1	1	0	1	0	1	1	1	0	1	0	0	0	1	1	1	1	1	1	1	1	1	1	1	1	0	1	1	1	0	1	1	1	1	1	1	0	1	0	0	0	0	1	0
0	0	1	1	1	0	1	1	1	1	0	1	1	1	1	1	1	0	0	1	1	1	1	1	0	1	0	1	0	1	1	1	1	1	0	1	0	1	1	1	1	1	0	1	1	1	0	1	0	1
1	1	1	0	0	0	1	1	0	0	0	0	1	1	0	1	0	0	0	1	1	1	0	1	0	1	1	0	1	0	0	0	0	0	0	1	1	0	1	1	1	1	0	0	1	1	0	0	0	1
1	1	0	0	1	0	0	0	0	1	0	1	1	0	1	1	0	0	1	0	0	1	1	1	1	0	0	1	0	0	1	0	0	1	0	1	1	0	1	1	1	1	0	1	1	1	0	0	0	1
0	1	1	1	1	0	1	0	0	1	0	0	1	0	1	1	0	0	1	1	1	1	1	1	1	1	1	0	1	0	1	1	1	1	0	1	1	1	1	1	1	0	1	1	0	0	1	0	0	1
0	0	0	0	1	1	1	1	1	1	0	0	0	0	0	1	0	0	1	0	1	1	0	1	1	1	1	1	1	1	1	0	1	1	0	1	0	1	1	1	1	1	0	1	1	1	0	0	0	0
0	1	1	1	0	0	1	1	0	1	0	0	1	1	1	1	0	0	0	0	1	1	1	1	1	1	1	0	1	1	1	1	1	1	1	1	1	1	1	1	1	1	0	0	1	1	0	0	1	1
0	1	1	0	1	1	0	1	0	1	0	1	1	1	0	1	0	0	1	0	1	1	0	1	1	1	0	0	1	1	1	1	1	1	1	1	1	1	1	0	1	1	1	1	0	1	0	0	0	1
1	0	0	0	0	1	0	0	0	0	0	0	1	0	0	1	0	0	1	1	1	1	1	0	1	1	0	1	0	1	1	0	1	1	1	1	0	0	1	1	1	1	1	0	1	1	0	1	0	1
0	1	1	0	0	1	0	0	1	0	0	0	0	0	0	1	0	0	1	1	0	1	1	1	1	1	0	0	0	1	1	0	0	0	0	1	1	0	0	1	1	1	1	1	1	0	0	0	0	1
1	1	0	1	0	1	1	1	0	0	0	1	1	0	1	1	1	1	0	1	0	1	0	1	1	1	1	0	1	1	1	1	1	1	1	1	1	1	1	1	1	1	1	1	1	1	0	1	0	1
1	1	1	0	1	1	0	1	0	1	0	0	1	0	1	1	1	1	0	1	1	1	0	1	1	1	0	0	1	1	1	0	1	1	1	1	0	0	1	1	1	1	0	0	1	1	1	1	0	1
0	1	0	1	0	1	0	1	0	0	0	0	0	1	1	1	0	0	0	1	1	1	0	1	1	1	0	0	0	0	0	1	1	1	0	1	0	1	1	0	1	1	1	1	1	1	0	0	0	1
1	1	1	0	0	0	0	0	0	0	0	0	0	1	0	1	0	0	0	1	0	1	0	1	1	0	0	1	0	1	0	1	1	1	0	1	0	1	1	1	0	1	1	1	1	1	1	0	0	1
0	1	1	1	1	0	0	1	1	1	0	1	0	1	0	1	0	0	0	1	1	1	1	1	1	1	0	0	0	0	1	1	1	1	0	1	0	1	1	0	0	1	0	0	1	1	1	1	1	0
1	1	1	0	0	1	0	0	0	0	0	0	0	1	0	1	0	0	1	0	1	1	1	1	1	1	0	0	0	1	1	0	0	0	0	1	0	1	1	1	1	0	0	1	1	1	0	0	0	1
1	1	0	0	1	0	0	0	0	1	0	0	1	1	1	1	0	0	1	1	0	1	0	1	0	0	0	0	0	1	1	0	1	1	1	1	0	0	1	1	1	1	0	0	1	1	1	0	1	0
1	1	0	0	0	1	0	0	1	1	0	0	1	0	0	1	1	0	1	1	1	1	1	1	1	0	0	1	0	1	0	1	1	0	0	1	0	1	1	0	1	1	0	0	1	1	0	0	0	1
1	1	0	1	0	1	1	1	0	1	0	0	0	1	0	1	0	0	1	1	1	1	0	1	1	1	0	0	0	0	0	1	1	1	0	1	0	1	1	1	1	1	0	1	1	1	1	0	1	1
1	1	0	0	0	0	0	0	1	0	0	1	0	0	0	1	1	0	0	0	1	1	0	0	1	1	0	1	0	0	1	1	0	1	0	1	1	1	0	0	1	1	1	1	1	1	0	1	1	1
1	1	1	0	0	1	1	0	0	0	0	0	0	1	1	1	0	0	1	1	0	0	0	1	1	0	1	1	0	1	0	0	1	1	1	1	0	1	1	1	1	1	0	0	1	1	1	0	1	1
0	1	1	0	0	0	0	0	0	0	0	0	0	1	0	1	0	0	1	1	0	1	0	1	1	0	0	0	1	1	1	1	0	0	1	1	0	1	1	1	1	1	1	1	1	1	0	0	0	0
1	1	0	1	0	1	1	0	1	1	0	1	1	1	0	1	0	1	0	1	0	1	0	1	1	1	0	0	1	1	1	0	1	1	1	1	0	0	1	1	0	1	0	0	1	1	0	1	1	1
0	1	1	0	0	1	0	0	0	0	0	0	1	1	1	1	0	1	1	1	1	1	1	1	1	1	1	0	0	1	0	1	1	0	1	0	1	1	1	1	1	1	1	0	0	1	0	1	0	1
0	1	0	0	0	1	0	0	0	0	0	0	1	1	1	1	1	1	1	0	0	1	0	1	1	1	0	0	0	1	1	0	0	1	0	0	0	0	0	1	1	1	0	0	1	1	0	0	0	0
1	1	0	1	0	1	0	0	0	1	0	0	1	1	0	1	1	0	1	1	1	1	1	1	1	0	0	1	1	1	0	1	0	0	1	1	1	1	1	0	1	1	1	0	1	1	1	1	1	1
1	1	0	0	0	1	0	1	0	0	0	0	0	1	0	1	0	1	0	0	0	1	0	0	1	1	0	1	0	0	1	1	1	0	0	1	0	1	1	0	1	1	0	0	1	1	0	0	1	1
1	1	0	0	0	0	0	1	0	1	0	1	0	0	0	1	0	0	1	1	0	1	0	0	1	1	0	1	0	1	1	1	1	1	0	1	0	1	1	0	1	1	0	1	1	1	0	0	0	0
0	1	0	0	0	0	0	0	0	1	0	0	1	0	0	1	0	1	0	1	1	1	0	0	1	1	0	0	0	0	1	0	0	1	0	1	0	1	1	0	1	1	1	1	1	0	0	0	0	0
0	1	1	1	1	1	1	1	0	1	1	1	1	1	0	1	1	0	1	1	0	0	0	1	1	1	1	1	1	1	1	0	0	1	1	1	0	1	1	1	1	1	1	1	1	1	0	1	0	1
0	1	0	0	0	1	0	1	0	1	0	1	0	0	0	1	0	0	1	1	1	1	1	1	1	1	0	0	1	1	1	1	0	1	0	1	0	1	0	0	1	1	1	0	1	1	0	0	1	1
1	1	1	1	0	1	0	0	0	1	0	0	0	0	0	1	0	1	1	0	1	1	0	0	1	1	0	0	0	1	1	1	1	1	0	1	0	0	1	0	1	1	1	1	1	0	0	0	0	1
1	1	1	1	0	1	1	1	0	1	1	0	1	1	1	1	1	1	1	0	0	0	1	1	1	1	1	1	1	1	1	1	1	1	1	1	1	1	1	1	1	1	0	1	1	1	1	1	1	0
1	1	0	0	0	1	1	0	0	1	0	0	0	1	1	1	1	0	1	1	0	1	0	1	1	1	0	0	1	1	0	0	1	1	0	0	0	1	1	1	1	1	0	0	1	1	0	0	0	1
0	1	1	1	0	1	0	1	0	1	0	0	1	1	1	1	0	1	1	0	1	1	1	1	1	1	0	0	1	1	1	1	1	1	1	1	0	1	1	0	1	1	1	0	1	1	0	0	1	1
1	1	0	0	0	0	0	0	0	1	0	1	0	1	0	1	0	1	0	0	0	1	1	1	1	1	0	0	0	1	1	0	0	0	1	1	0	0	1	0	1	1	0	1	1	1	0	0	0	0
0	1	1	0	1	1	1	1	0	1	0	1	0	1	0	1	1	0	1	1	1	1	0	1	0	0	1	1	1	1	0	0	1	1	1	1	0	1	1	1	1	1	1	0	1	1	1	0	1	0
0	0	0	0	1	1	1	0	0	0	0	0	0	1	0	1	0	0	1	1	1	1	0	0	1	0	0	0	0	1	0	0	1	0	0	1	1	0	1	0	1	1	1	0	1	1	0	0	1	1
0	1	1	1	0	1	0	1	0	1	1	0	1	0	1	1	1	0	1	1	1	1	1	0	0	1	1	1	1	1	1	1	1	1	1	1	1	1	1	1	1	1	1	0	1	1	0	0	0	1
1	0	1	1	0	1	0	0	0	1	0	1	1	1	1	1	0	0	0	1	0	1	0	0	1	1	0	1	0	1	1	0	1	0	1	1	0	1	1	0	0	1	0	0	0	1	0	0	0	1
0	1	0	1	1	1	0	1	0	1	0	0	0	1	0	1	1	1	0	1	1	1	0	1	1	1	1	1	0	1	1	1	1	0	1	1	0	1	1	0	1	1	0	0	1	1	0	0	1	1
0	1	1	1	1	1	1	1	0	1	0	1	0	1	0	1	1	1	1	1	1	1	1	1	0	1	1	0	1	1	1	1	1	1	0	1	1	1	1	1	0	1	0	1	1	1	0	1	1	1
0	1	1	1	1	1	0	0	0	1	0	1	1	1	0	1	1	1	1	1	0	1	1	1	1	0	1	1	1	1	1	1	1	1	1	1	0	0	0	1	1	1	1	1	1	0	0	1	1	0
1	0	0	0	0	1	1	0	0	1	0	0	1	0	0	1	0	1	0	1	1	1	0	1	1	1	0	0	0	1	1	0	1	1	0	0	0	0	1	0	0	1	1	1	1	1	1	0	1	0
0	0	0	0	1	1	0	0	0	0	0	0	0	1	0	1	0	0	1	1	1	1	0	1	1	1	0	0	0	0	0	0	0	0	0	1	1	1	1	1	1	1	0	0	1	1	0	0	1	0
0	1	1	1	0	1	1	1	1	1	1	0	1	1	0	1	1	1	1	1	1	1	0	1	1	0	1	1	1	1	1	1	1	1	0	1	1	1	1	1	1	1	1	1	1	1	0	0	1	0
1	1	1	1	0	1	1	1	0	0	0	1	0	1	1	1	1	1	1	1	0	1	0	0	1	1	1	0	1	1	1	1	1	1	0	1	0	1	0	1	1	1	1	1	1	1	1	0	0	1
0	1	0	0	1	1	0	1	1	0	0	0	0	0	1	1	0	0	0	1	0	1	1	1	1	1	0	0	0	1	0	1	1	0	0	1	0	1	1	1	1	1	1	0	1	1	0	0	0	1
1	1	1	1	1	1	1	1	1	1	1	0	0	1	1	1	1	0	1	1	1	1	0	1	1	0	0	1	1	1	1	1	1	1	0	1	0	1	1	1	1	1	1	1	1	1	1	0	1	0
1	1	1	1	0	1	1	1	0	1	0	0	0	1	0	1	0	1	1	1	1	0	1	1	1	0	0	0	0	1	1	1	1	0	0	1	0	1	0	0	1	1	1	1	1	1	0	1	0	1
0	1	1	1	0	0	0	1	1	1	0	0	1	1	1	1	0	1	1	1	0	1	0	0	1	1	1	0	0	1	1	0	1	1	1	1	0	1	1	0	0	1	1	1	1	1	0	0	0	1
0	1	1	0	0	0	1	1	0	1	0	0	0	0	0	1	0	1	1	1	1	1	1	1	1	1	1	1	1	1	1	0	1	0	1	1	1	1	1	0	1	0	1	1	1	1	0	0	1	1
1	0	0	0	0	1	0	0	0	1	1	1	1	0	1	0	0	0	1	0	0	1	0	1	1	1	0	0	0	1	1	0	0	0	1	1	0	1	1	0	0	1	0	0	1	0	0	0	1	0
0	1	1	1	0	1	1	1	1	1	0	0	0	1	0	1	0	1	1	1	1	1	0	1	0	1	0	0	0	1	1	1	1	1	0	1	1	1	0	0	1	1	1	0	1	0	0	0	0	1
0	0	1	0	1	1	0	1	0	0	0	0	0	0	0	1	0	0	0	1	0	1	0	0	0	1	0	0	0	1	1	0	0	1	0	1	0	1	0	1	1	1	1	1	1	1	1	1	1	1
1	1	0	0	0	1	0	1	0	0	0	1	0	1	0	1	1	0	0	1	1	1	0	1	1	1	0	0	0	0	0	0	1	1	1	1	0	1	0	1	1	1	1	0	1	1	0	0	1	1
0	0	0	0	0	0	0	0	0	1	0	0	0	1	0	1	0	0	0	1	1	1	0	1	1	1	0	0	0	1	1	0	1	1	1	1	0	0	1	1	1	0	0	0	1	0	1	0	0	1
0	0	1	0	0	1	1	1	0	1	0	0	0	1	1	1	0	0	0	1	0	1	0	1	0	1	0	0	1	1	1	1	0	1	1	1	0	1	1	0	1	1	0	0	1	1	0	1	0	1
1	0	1	0	0	1	0	1	0	0	0	0	1	0	1	1	0	0	1	1	1	1	0	1	1	1	0	0	0	0	0	1	1	1	0	1	0	1	1	1	1	1	1	1	1	1	0	0	1	1
1	1	1	1	0	1	0	1	0	1	0	0	0	0	0	1	0	0	1	1	1	1	1	1	0	1	0	0	0	1	1	1	1	1	0	0	0	1	1	1	1	1	0	0	1	1	0	0	1	0
0	0	1	1	1	0	0	1	0	1	0	0	0	0	1	1	0	1	1	0	0	1	0	1	0	1	0	0	0	0	1	1	0	0	0	0	0	0	1	1	1	1	1	0	1	1	0	0	0	1
0	1	0	0	0	1	0	1	0	1	0	0	0	1	0	1	0	1	1	0	1	1	1	0	1	1	0	0	0	1	1	1	1	1	0	1	0	1	0	1	0	1	1	1	1	1	0	0	0	0
0	1	1	1	0	1	0	0	0	1	0	0	1	0	1	1	0	1	1	1	1	1	1	1	1	1	1	1	0	0	1	1	0	1	1	1	1	1	1	0	1	1	1	1	1	1	0	0	1	1
0	1	0	1	0	0	0	1	1	1	0	1	0	0	0	1	1	0	1	1	0	1	0	1	1	0	0	1	0	1	1	0	1	1	1	1	0	1	1	1	1	1	0	1	1	1	0	0	1	1
0	1	1	0	0	0	0	1	1	1	1	1	0	1	1	1	1	0	0	1	0	1	0	1	1	0	0	1	0	1	1	1	1	1	1	0	0	1	1	1	1	1	1	1	1	1	0	1	1	1
0	1	0	0	1	1	0	1	0	1	0	0	1	0	0	1	1	0	1	0	1	1	0	1	1	0	0	1	0	0	1	0	1	1	1	1	0	1	1	0	0	1	1	0	1	1	0	0	0	1
0	1	0	1	0	1	1	0	0	1	0	0	0	1	1	1	1	1	1	1	1	1	0	1	1	1	0	1	1	0	1	0	1	1	1	1	0	1	0	1	0	1	0	1	1	0	0	1	1	1
1	0	0	0	1	1	0	0	0	1	0	1	0	0	0	1	0	0	1	1	1	1	0	1	1	1	0	0	0	1	1	1	0	1	0	1	0	1	1	0	1	1	0	1	1	1	1	0	0	0
0	0	1	0	0	0	0	1	0	1	0	1	1	1	1	1	0	0	0	0	1	1	0	1	1	1	0	1	0	0	1	1	0	0	0	1	1	1	1	0	1	1	1	0	1	1	1	0	0	1
0	1	1	0	1	0	1	0	0	0	0	1	0	0	0	1	0	0	1	1	0	1	0	1	1	1	0	1	0	1	1	0	0	0	1	1	0	1	1	0	1	1	1	1	1	1	0	0	1	1
1	1	1	0	0	1	1	0	0	1	1	0	0	1	0	1	0	1	1	1	0	1	1	1	1	1	0	0	1	1	1	0	1	1	0	1	1	1	0	1	1	1	1	0	1	1	1	1	1	1
1	1	1	0	0	1	0	0	0	1	0	1	1	1	0	1	1	0	1	1	1	0	1	1	0	1	0	1	0	1	0	1	0	1	1	1	1	1	1	0	1	0	0	0	0	1	0	1	1	0
0	0	0	0	0	1	0	0	0	0	0	1	0	0	0	1	1	0	1	1	0	1	0	1	1	1	0	1	0	1	0	0	1	0	0	0	0	1	0	0	1	1	0	1	1	1	0	1	0	0
0	1	1	0	1	0	1	1	1	1	1	0	1	1	0	1	1	1	1	1	1	1	0	1	1	1	0	1	1	0	1	0	1	1	0	1	1	1	0	1	1	1	0	0	1	1	0	0	1	0
1	1	1	0	0	1	0	1	0	1	1	0	1	1	0	1	0	1	0	1	1	1	1	1	1	1	1	0	0	1	1	0	1	1	0	1	1	1	1	1	1	1	0	1	1	1	1	0	1	1
1	1	0	1	0	1	0	1	0	1	0	0	0	1	1	1	1	1	0	1	1	1	1	1	1	1	0	1	0	1	1	0	1	1	1	1	0	1	0	1	1	1	0	1	1	1	0	0	0	1
1	1	1	1	1	1	1	1	0	1	0	0	1	1	0	1	0	0	0	1	0	1	1	1	0	1	1	0	1	1	1	0	1	1	0	1	0	1	1	1	0	1	1	1	1	1	0	0	1	1
0	1	1	0	0	1	0	1	1	1	0	0	0	0	1	1	1	1	1	0	1	1	1	1	1	1	0	0	0	1	1	1	1	1	0	1	0	0	1	1	0	1	0	0	0	1	0	0	1	1
0	1	1	0	0	1	0	1	0	1	0	0	1	1	1	1	1	1	0	1	0	0	0	1	0	1	1	0	1	1	1	1	1	1	1	1	0	1	1	1	1	1	0	1	1	1	0	0	1	1
0	1	1	1	1	1	1	0	0	0	0	0	0	1	0	1	0	0	1	1	1	1	0	0	1	1	0	0	0	1	1	0	1	0	1	1	0	1	1	1	1	0	0	0	1	1	0	0	1	0
1	1	1	0	1	1	0	1	0	1	0	1	1	1	0	1	1	1	0	0	1	1	1	1	1	1	1	1	1	1	1	1	1	1	1	1	1	1	1	1	0	0	0	0	1	1	1	0	1	0
0	0	1	1	1	1	0	0	0	1	0	1	1	1	0	1	0	1	1	0	1	1	1	1	1	1	1	0	1	0	1	0	1	1	1	1	0	1	1	1	1	1	0	1	1	1	0	0	1	1
1	1	0	1	0	1	0	1	0	1	0	0	1	1	0	1	1	1	1	1	1	1	0	1	1	1	0	0	1	1	1	0	1	1	1	1	0	1	1	1	1	1	1	0	1	1	0	0	1	1
0	1	1	1	0	1	0	1	0	1	0	0	0	1	0	1	0	0	0	1	1	0	0	1	1	1	0	0	0	1	1	0	1	1	0	1	0	1	0	1	1	0	0	1	1	1	0	0	1	1
0	1	0	1	0	1	0	0	0	1	0	1	0	1	0	1	0	1	1	1	1	1	0	1	1	1	0	0	1	1	0	0	1	1	1	1	0	1	1	1	1	1	1	0	1	1	1	0	0	1
1	1	1	0	0	1	1	0	0	0	0	1	1	0	0	1	0	1	0	1	1	1	0	1	1	1	1	0	1	1	1	0	1	0	1	1	1	1	1	0	1	0	0	1	1	1	0	1	0	1
0	1	1	1	0	1	1	1	0	1	0	0	1	1	0	1	0	1	1	1	0	1	1	1	0	1	0	1	0	1	1	0	0	1	0	1	0	1	0	1	1	0	0	0	1	1	0	0	1	1
1	1	0	1	1	1	0	1	0	1	0	0	0	0	0	1	1	1	1	1	1	1	1	1	1	1	0	1	1	0	1	1	1	1	1	1	1	1	1	1	1	1	0	1	1	1	1	0	1	1
1	0	0	0	0	0	1	1	0	0	0	1	1	1	0	1	0	0	1	1	1	1	0	0	1	1	0	0	0	1	1	0	1	1	1	1	0	1	1	1	1	1	0	0	1	1	0	0	0	1
1	1	0	0	0	0	0	0	0	0	0	1	1	0	1	1	0	1	1	1	1	0	0	0	1	1	0	1	0	1	0	0	0	1	1	1	0	1	1	0	1	0	0	1	1	0	0	0	0	0
1	1	0	0	0	1	1	1	0	0	0	0	0	1	0	1	1	1	0	1	0	1	0	1	1	1	0	1	0	1	0	0	1	1	0	1	1	1	1	0	1	1	1	0	1	1	0	1	1	1
0	1	1	1	0	0	0	1	0	1	0	0	1	1	0	1	0	0	1	1	1	1	1	1	1	1	1	1	1	1	1	1	1	1	1	1	0	1	0	1	1	1	1	0	1	1	0	1	1	0
0	0	1	1	0	1	0	1	0	0	1	0	0	0	0	1	1	0	1	1	1	1	1	1	1	1	0	0	0	1	1	0	1	1	0	1	0	1	1	1	1	1	0	0	1	1	1	1	0	1
1	0	1	1	0	0	0	1	0	1	0	1	1	1	0	1	0	1	1	1	1	1	1	1	1	1	0	1	0	1	0	1	1	1	0	1	0	1	1	0	1	1	0	1	1	1	1	1	0	1
1	0	1	0	0	1	1	1	0	1	0	0	1	1	0	1	1	1	1	0	1	1	0	1	1	1	0	0	1	1	0	1	1	1	0	0	0	1	0	1	0	1	1	0	1	1	0	0	0	1
1	1	1	0	0	0	0	1	0	1	0	0	0	0	0	1	0	1	0	0	0	1	0	1	1	1	0	1	0	0	1	0	1	1	1	1	0	1	1	0	1	1	1	1	1	0	0	0	1	1
0	1	1	1	0	1	0	1	1	1	0	0	1	1	0	1	1	0	1	1	0	1	1	1	1	1	1	1	0	1	1	1	1	1	0	1	0	1	1	1	1	1	1	0	1	1	0	0	1	1
1	0	0	0	0	0	0	0	0	0	0	0	0	1	0	1	0	0	1	1	1	1	1	0	1	1	0	1	0	1	1	0	1	0	0	1	0	0	1	0	1	1	1	1	1	1	0	0	0	0
0	1	0	1	0	1	1	0	0	1	1	0	1	1	1	1	0	0	0	1	1	1	1	1	1	1	1	0	1	0	0	1	1	1	1	1	1	1	1	0	1	1	1	0	1	1	0	0	1	0
1	1	1	0	0	0	0	0	0	0	1	1	0	0	1	1	0	1	0	0	1	1	0	1	1	1	0	0	0	1	0	0	1	0	0	1	0	1	1	1	1	1	0	0	1	1	0	0	0	0
0	1	1	0	0	1	0	1	1	1	0	0	1	1	0	1	0	0	1	1	1	1	0	1	0	1	0	0	1	1	1	0	1	1	1	0	0	1	1	1	1	1	1	1	1	1	1	0	0	1
0	1	0	0	1	1	0	0	1	1	0	1	0	1	0	1	1	0	0	1	1	1	0	1	1	1	0	0	0	0	1	1	1	1	1	1	0	1	0	1	1	1	0	0	0	1	0	0	1	0
1	0	0	0	0	1	1	0	0	1	0	0	1	1	0	1	0	0	0	0	0	1	0	1	1	1	0	0	0	1	1	0	1	0	0	1	0	1	1	0	1	1	1	0	1	1	0	0	1	1
1	1	1	0	0	0	0	0	0	0	0	1	0	1	0	1	0	1	1	1	0	1	0	1	0	1	0	1	0	1	0	0	1	0	0	1	0	1	1	0	1	1	0	0	1	1	0	0	0	1
0	1	1	0	0	1	1	1	0	1	1	0	1	0	1	1	1	0	1	1	0	1	1	0	1	1	1	1	1	1	1	0	1	1	1	1	1	1	1	1	1	1	1	1	1	1	1	0	1	1
1	1	0	0	0	1	0	0	0	0	0	0	0	1	1	1	0	0	1	1	1	1	0	1	1	1	0	0	0	1	1	1	1	0	0	0	0	1	1	0	1	1	0	0	1	0	0	0	1	1
0	1	1	1	1	1	0	1	0	1	0	0	1	0	0	1	0	0	1	1	1	1	1	1	0	1	1	0	1	1	1	1	1	1	0	1	1	1	1	0	1	1	1	0	0	1	0	0	0	1
0	1	1	1	1	1	0	1	1	1	0	1	1	1	0	1	0	0	1	1	1	1	1	1	1	1	1	0	1	1	1	0	1	1	1	1	0	1	1	1	1	1	1	1	1	0	0	0	1	1
1	1	0	1	0	0	0	1	1	1	0	0	1	1	1	1	0	0	0	1	1	1	0	1	1	1	0	0	1	1	0	0	0	0	1	1	0	1	0	0	1	1	1	0	1	1	0	0	1	0
0	1	1	1	1	1	1	1	0	1	1	1	1	1	1	1	0	1	1	1	0	1	0	1	1	1	1	1	1	1	1	0	0	1	1	1	0	1	1	0	1	0	1	1	1	1	0	0	1	1
0	1	1	1	0	1	1	1	0	1	0	0	1	1	1	1	0	0	1	0	1	1	1	1	1	0	1	1	1	1	1	1	1	1	1	1	0	1	1	1	1	1	1	0	1	1	0	0	1	1
1	1	1	0	0	0	0	1	0	1	1	0	0	0	0	1	0	1	1	0	1	1	1	1	1	1	1	0	0	1	1	1	1	1	1	1	1	1	1	1	1	1	1	1	1	1	0	0	0	1
1	1	1	1	1	1	0	1	1	0	1	1	1	1	0	1	0	1	0	1	0	1	1	1	1	1	1	0	0	1	1	0	0	1	0	0	0	1	1	1	1	1	1	0	1	1	0	1	0	0
0	1	1	1	0	1	1	1	0	1	0	0	0	1	0	1	0	1	1	0	1	1	0	1	0	1	1	1	0	0	1	0	1	1	1	1	0	1	1	0	1	1	0	1	1	1	0	0	1	1
1	1	0	1	0	1	0	1	0	0	0	1	0	1	1	1	1	1	1	1	1	1	0	1	1	1	0	0	0	1	0	0	1	1	1	1	0	0	1	1	1	1	0	0	1	1	0	1	0	1
1	1	1	0	0	1	0	0	0	1	0	1	1	0	1	1	1	0	1	1	1	1	1	1	0	0	0	1	0	1	1	0	1	0	1	1	0	1	1	0	1	1	0	0	0	1	1	0	0	1
0	0	0	0	1	0	0	0	0	1	0	0	0	0	0	1	1	0	0	0	1	1	0	1	1	1	0	1	0	1	0	0	0	0	1	1	0	1	1	1	0	1	1	0	1	1	0	0	1	0
0	1	1	1	1	1	0	1	1	0	0	1	1	1	1	1	1	1	0	1	1	1	1	1	1	1	0	0	1	1	1	1	1	1	1	1	0	1	1	0	1	1	1	1	1	1	0	0	0	1
0	1	1	1	0	1	1	1	1	1	0	0	1	1	0	1	0	1	1	0	1	1	1	1	0	1	1	1	1	1	1	1	0	1	1	1	0	1	1	1	1	0	1	0	1	1	0	1	1	1
1	1	1	1	1	1	0	1	0	0	0	0	1	0	1	1	0	0	1	1	0	1	1	1	1	1	1	0	1	1	0	0	1	1	1	1	1	1	0	1	1	1	0	1	1	1	0	0	0	1
0	1	1	0	1	1	0	1	0	1	0	1	0	1	1	1	1	0	1	0	1	1	0	0	1	0	0	0	0	1	1	1	1	1	1	1	0	1	1	1	1	1	0	1	1	1	0	0	0	0
0	1	1	0	0	1	0	1	1	1	0	0	0	1	0	1	0	0	1	1	1	0	1	1	1	1	0	0	0	1	1	0	0	1	1	1	0	1	1	1	1	1	1	0	1	1	0	0	0	1
0	1	1	0	0	1	0	0	0	1	0	1	0	0	1	1	1	0	1	1	1	1	1	1	1	1	0	0	0	1	1	1	1	0	0	1	1	0	1	1	1	1	1	1	0	1	0	0	1	1
0	1	1	1	1	1	0	1	1	0	0	0	1	1	0	1	0	0	1	1	0	1	0	1	1	1	1	0	0	1	1	0	0	1	1	1	1	1	1	0	1	1	0	1	1	1	0	0	1	1
0	1	1	1	0	1	0	1	1	1	0	1	1	0	1	1	1	1	1	1	1	1	1	1	1	1	0	0	0	1	1	1	1	1	1	1	1	1	1	1	1	1	0	1	1	1	0	0	1	1
1	1	1	0	0	1	1	0	0	0	0	0	0	0	0	1	1	1	0	1	1	1	1	1	1	0	0	1	0	1	0	0	1	1	0	1	0	1	1	1	1	1	0	1	1	1	0	0	0	1
0	1	1	1	0	1	0	1	1	0	0	0	1	0	1	1	0	1	1	1	1	1	1	1	1	1	0	1	0	0	1	0	0	1	1	1	1	0	1	0	0	1	0	0	1	1	1	0	0	1
0	1	1	1	1	1	1	1	1	0	0	0	1	1	1	1	1	1	1	1	1	1	0	0	0	1	1	1	0	1	0	0	1	1	1	1	1	1	1	1	1	1	0	0	1	1	1	0	1	1
0	1	1	1	0	1	1	0	0	1	0	0	0	0	1	1	0	1	0	1	0	1	0	1	0	1	1	0	1	1	0	1	1	0	1	1	1	1	1	1	1	1	1	0	1	1	1	0	1	0
0	0	1	0	1	0	0	0	1	1	0	1	1	0	0	1	0	0	1	1	1	1	1	1	1	1	1	1	1	1	1	1	1	1	1	1	1	1	1	1	1	1	0	0	1	1	0	1	1	1
1	1	1	0	1	1	0	1	0	1	0	0	1	1	0	1	0	1	1	0	0	1	1	1	1	0	0	1	1	1	1	1	1	1	1	1	1	1	1	1	1	1	0	1	1	1	0	1	1	1
1	0	1	1	1	1	1	1	0	1	1	0	1	0	1	1	0	0	0	0	1	1	1	1	1	1	1	1	1	1	1	0	1	1	1	1	1	1	1	1	1	1	1	0	0	1	1	0	0	1
1	1	1	1	1	1	0	1	0	0	1	0	0	1	0	1	1	1	1	0	1	1	0	1	1	1	0	1	0	1	1	1	1	1	0	1	0	1	1	1	1	1	0	1	1	1	0	1	1	1
0	1	1	1	0	1	0	1	1	0	1	1	1	1	0	1	0	1	0	1	1	1	0	1	1	1	1	1	0	1	1	1	1	1	1	1	0	1	1	1	1	1	0	0	0	1	0	1	0	1
0	1	1	0	1	1	0	1	1	1	0	1	1	0	1	1	0	1	1	0	1	1	1	1	0	1	1	0	1	1	1	1	0	1	1	1	0	1	1	0	1	1	0	0	1	1	1	0	0	0
0	1	1	1	1	1	0	1	1	1	0	0	1	1	0	1	0	0	1	0	1	1	1	1	1	1	1	0	1	1	1	1	1	1	1	1	1	1	0	1	1	1	1	0	1	0	0	1	0	1
0	0	0	1	0	1	0	1	0	0	1	1	0	0	0	1	0	1	0	1	1	1	0	1	0	1	0	1	0	1	1	0	1	0	1	1	0	1	1	1	1	1	1	1	1	0	0	0	1	1
0	1	1	0	1	1	0	0	0	0	1	0	1	1	1	1	0	1	1	0	1	1	1	1	0	0	1	1	1	1	0	0	1	1	1	1	0	1	1	1	1	1	1	0	0	1	0	1	1	1
0	0	0	0	0	0	0	1	0	0	0	1	1	0	1	1	0	1	1	1	1	1	1	1	1	1	1	1	1	1	1	1	1	1	1	1	1	1	1	1	0	1	1	0	1	1	0	1	0	1
0	1	1	1	0	1	1	1	1	0	0	1	1	0	1	1	0	0	1	0	1	1	1	1	1	1	0	1	0	1	1	0	1	1	1	1	1	1	1	1	1	1	0	1	1	1	0	0	1	1
0	0	1	1	0	1	1	1	0	0	1	1	1	0	1	1	0	0	1	1	1	1	0	1	1	1	1	1	0	1	0	0	1	1	0	1	1	1	0	1	1	1	0	0	1	1	1	0	1	1
0	1	1	0	1	1	0	1	0	1	0	1	0	0	0	1	0	1	1	1	0	1	0	0	0	0	0	0	0	1	0	0	1	0	0	1	0	1	1	1	0	1	0	0	0	0	1	0	0	0
1	1	1	1	0	1	0	1	0	1	1	1	1	1	1	1	1	1	0	0	0	0	1	1	1	1	1	0	1	1	1	1	1	1	1	1	1	1	1	1	1	1	0	1	1	1	1	1	1	0
0	1	1	1	0	1	0	1	1	1	1	1	0	1	0	1	1	0	1	1	0	1	1	1	1	0	1	0	0	1	1	0	1	1	0	1	1	1	1	0	1	1	1	0	0	1	0	0	1	1
0	1	0	0	0	0	0	1	0	1	0	1	1	0	0	1	0	0	1	1	1	1	1	1	1	1	0	0	1	0	1	0	1	1	0	1	1	0	1	0	1	1	1	1	1	1	0	1	1	1
1	1	1	1	1	1	0	1	0	1	0	1	1	1	0	1	0	1	1	1	0	1	1	1	1	1	1	1	1	1	1	0	1	1	0	1	0	1	1	1	1	1	1	0	1	1	0	0	0	0
0	1	1	1	1	1	1	1	0	1	0	0	1	1	1	1	0	1	1	1	0	1	1	1	1	1	1	1	1	1	1	1	1	1	1	1	1	1	1	1	0	0	1	1	1	1	0	0	1	1
1	1	1	0	1	1	0	1	1	1	0	0	1	1	0	1	0	0	1	1	0	1	1	1	1	1	0	0	0	1	1	0	1	1	1	1	0	1	1	1	1	1	0	1	1	1	0	0	1	1
0	1	1	1	0	0	1	1	0	1	0	0	1	1	1	1	1	1	1	1	0	1	0	1	1	1	1	0	1	0	1	1	1	1	1	1	0	1	1	1	1	1	1	1	1	1	0	0	0	0
0	1	1	1	0	1	0	1	0	1	0	1	1	1	0	1	0	1	1	0	0	1	1	1	1	1	0	1	0	1	0	0	1	1	0	1	0	1	1	1	1	1	1	1	1	1	0	0	0	1
0	0	1	1	0	1	1	0	1	1	1	1	1	1	0	1	0	1	0	1	1	1	0	1	1	1	1	0	0	1	0	1	1	1	1	1	1	1	0	1	0	1	1	0	0	1	1	1	1	1
1	1	1	1	0	1	0	1	0	0	0	0	1	1	1	1	0	1	1	0	1	1	0	0	1	0	1	0	0	0	1	1	1	1	0	1	1	1	1	1	1	1	1	0	1	1	1	0	0	1
0	1	1	1	0	1	0	1	1	1	0	1	0	1	0	1	1	1	1	0	1	1	1	1	0	1	1	1	1	1	1	0	1	0	1	1	1	1	1	0	1	1	1	1	1	1	0	0	0	0
0	1	1	1	1	1	0	1	0	0	0	1	1	1	0	1	0	1	0	0	1	1	1	1	0	1	1	0	1	1	1	1	1	1	1	1	0	1	1	0	1	1	0	1	1	1	1	1	1	1
1	1	1	0	1	1	1	1	0	1	0	1	1	1	0	1	0	1	1	1	0	1	0	1	0	1	1	1	1	1	1	1	1	1	1	1	1	1	1	0	1	1	1	0	1	1	1	0	0	1
1	1	1	1	1	1	0	1	0	1	0	1	1	0	0	1	0	0	1	1	0	1	0	1	1	0	0	1	0	1	0	0	0	1	0	1	1	1	0	1	1	1	0	0	1	1	0	0	1	0
0	1	1	1	0	1	1	0	0	0	1	1	0	1	0	1	0	0	1	0	1	1	0	1	0	1	1	1	0	1	1	1	0	1	0	1	0	1	0	1	1	1	0	1	1	1	0	0	0	0
0	1	1	1	0	1	0	0	0	1	0	0	0	1	1	1	0	0	1	1	1	1	0	1	0	1	0	1	0	1	1	0	1	1	1	1	1	1	0	1	1	1	0	0	1	1	0	1	1	1
0	0	1	0	0	1	0	1	0	1	0	1	0	0	1	1	1	1	0	0	0	1	1	1	1	1	1	1	0	0	1	1	1	1	0	1	1	1	0	1	1	1	1	0	0	1	0	1	1	1
0	1	1	1	0	1	1	1	1	0	1	0	0	0	0	1	0	1	1	1	0	1	0	1	1	1	0	0	0	1	0	1	1	0	1	1	1	1	1	1	1	1	0	0	1	1	0	0	1	1
0	1	1	1	1	0	0	1	0	0	1	0	0	1	0	1	0	0	1	1	1	1	0	1	1	1	0	0	0	1	1	1	1	0	0	1	0	1	1	1	1	0	0	1	1	1	0	0	0	1
1	1	1	1	1	1	0	1	0	1	1	1	1	1	1	1	0	0	1	0	0	1	0	1	0	0	0	0	1	1	1	1	0	1	1	1	1	1	1	1	1	1	1	1	1	1	0	0	1	0
0	1	1	1	0	1	0	0	0	1	0	0	0	1	0	0	0	0	1	0	0	0	0	1	0	1	0	1	0	1	0	0	0	1	0	1	1	1	1	1	1	1	1	0	1	0	0	0	1	1
0	0	1	1	0	1	0	1	0	1	0	0	1	1	1	1	0	1	0	1	1	1	1	1	0	1	0	1	0	1	1	0	1	1	1	1	1	1	1	1	1	1	1	0	1	1	0	0	1	1
0	1	1	1	1	1	0	1	0	0	0	0	1	1	1	1	0	0	1	1	0	1	1	1	0	1	0	1	1	1	1	0	1	0	1	1	0	1	1	1	1	1	1	1	1	0	0	1	0	1
1	1	1	1	1	1	0	1	1	0	0	1	1	1	1	1	0	1	1	1	1	1	1	0	1	1	1	0	1	0	1	0	0	1	1	1	1	1	0	0	1	1	0	1	1	1	0	0	0	1
0	1	1	1	1	1	0	1	0	0	0	1	1	0	1	1	0	0	1	1	1	1	0	1	0	1	0	0	0	1	1	1	1	1	1	1	1	1	1	1	1	1	0	0	1	0	0	1	0	0
0	1	1	1	1	1	0	0	0	1	0	0	0	1	1	1	0	1	1	0	0	1	0	1	0	1	0	1	0	1	1	1	0	1	0	1	0	1	1	1	1	1	0	0	1	1	0	0	1	1
0	1	1	1	0	1	0	0	0	0	0	1	0	0	0	1	0	1	1	1	1	1	1	1	0	1	0	0	0	1	1	0	0	1	1	1	1	1	1	1	1	1	0	0	1	1	0	0	1	1
1	0	1	1	0	0	0	1	0	0	0	0	1	0	0	1	0	1	1	1	0	1	0	1	1	1	1	0	0	1	1	1	1	1	0	1	0	1	1	1	1	1	0	0	1	1	0	1	1	1
0	1	1	1	1	1	0	0	0	1	0	0	1	1	0	1	0	0	0	1	0	1	1	1	1	1	0	0	1	1	1	0	1	1	1	1	1	0	1	1	1	1	0	0	1	1	0	0	0	0
0	1	0	1	0	1	0	0	0	1	0	1	1	0	1	1	1	1	1	1	1	1	1	1	1	1	1	0	0	1	1	0	1	1	1	1	1	0	1	1	1	1	0	0	1	0	1	0	1	1
0	1	1	1	0	1	1	1	0	1	0	0	1	1	1	1	0	0	1	1	1	1	0	1	1	0	0	1	1	1	1	0	0	0	1	1	1	0	0	1	1	1	0	1	1	1	0	0	1	0
0	1	1	1	0	1	1	0	1	1	0	0	1	1	0	1	0	1	0	1	0	1	0	1	1	1	1	1	1	1	0	0	1	1	1	1	0	1	1	1	1	1	1	1	1	1	0	1	1	1
0	1	1	1	1	1	0	0	0	0	0	1	1	1	0	1	0	0	1	1	0	1	1	1	0	1	0	0	0	1	1	0	1	1	1	1	0	1	1	0	1	1	1	0	1	1	1	0	0	0
1	0	1	1	0	1	1	1	0	1	0	1	1	1	0	1	0	1	1	1	1	1	1	1	0	1	1	1	1	1	1	1	1	1	1	1	1	1	0	1	1	1	1	1	1	1	0	1	0	0
0	1	1	1	0	1	0	0	0	1	0	1	1	1	0	1	0	1	1	0	1	1	0	1	1	0	1	1	0	1	1	1	0	1	0	1	1	1	1	1	1	1	1	1	1	1	0	0	0	0
1	1	1	1	0	1	0	1	0	1	1	1	1	0	0	1	0	1	1	1	0	0	1	1	1	1	0	1	0	1	1	0	1	1	1	1	0	1	1	1	1	1	0	1	1	1	0	1	0	1
0	0	1	0	0	0	0	0	1	0	0	1	1	1	0	1	0	0	0	1	0	0	0	1	1	1	0	1	0	1	1	0	0	0	1	1	1	1	1	1	0	1	0	1	1	1	0	1	1	1
1	1	1	1	0	1	0	1	0	1	1	1	1	1	1	1	0	1	1	0	0	1	1	1	1	1	1	0	1	1	1	1	1	1	1	1	1	1	1	1	0	1	0	0	1	1	0	0	0	0
0	1	1	1	1	0	0	1	1	0	0	1	0	1	1	1	0	1	1	1	1	1	0	1	1	1	1	1	0	1	1	1	1	1	1	1	1	1	1	1	1	1	1	0	1	1	0	1	1	1
1	1	1	1	1	1	0	1	0	1	0	0	1	1	0	1	0	0	1	0	1	1	0	1	1	1	1	1	0	1	1	0	1	1	1	1	1	1	1	1	1	1	0	0	1	0	0	0	0	1
1	0	0	1	1	1	1	0	0	1	1	0	1	1	0	0	1	0	1	1	0	1	0	0	1	1	0	0	0	1	1	1	1	0	1	1	1	1	1	1	1	1	1	0	1	1	0	0	0	1
0	0	1	0	1	1	0	0	1	0	0	0	0	0	0	1	0	1	0	1	0	1	1	1	1	0	0	1	0	1	1	1	1	1	1	1	0	1	0	1	1	1	0	0	1	1	0	1	0	1
0	1	1	1	0	1	0	1	1	1	1	1	1	1	1	1	1	1	1	1	0	1	1	1	1	1	1	1	0	1	1	1	1	1	1	1	0	1	1	1	1	1	1	1	1	1	1	1	0	1
0	1	1	1	1	1	1	1	0	0	1	0	1	1	0	1	0	1	0	0	0	0	1	1	1	1	1	0	0	1	1	0	1	1	1	1	0	1	1	1	1	1	1	1	1	1	1	0	1	1
0	1	0	1	1	1	0	1	1	1	0	1	1	1	1	1	0	1	0	0	1	1	1	1	0	0	1	1	1	1	1	1	1	1	1	1	1	1	1	1	1	1	0	1	1	1	0	0	0	1
0	0	1	0	0	1	0	1	0	1	0	0	0	1	0	1	1	0	0	1	1	1	1	1	1	1	1	0	0	1	1	0	1	1	1	1	0	1	1	0	1	1	1	1	0	0	1	0	0	1
1	1	1	1	1	1	0	1	1	1	0	1	1	1	0	1	0	1	1	1	0	1	1	1	1	1	0	1	1	1	1	0	1	1	1	1	0	1	1	1	1	1	0	1	1	1	0	1	1	0
0	1	1	1	0	0	0	0	0	0	0	1	0	0	0	1	0	0	0	0	0	1	0	1	0	0	0	1	0	1	1	0	1	0	0	1	1	1	0	1	1	1	1	1	1	1	1	0	0	1
0	1	1	0	1	1	0	1	0	0	0	1	0	1	0	1	0	1	1	1	1	1	0	0	1	0	1	1	0	1	1	1	1	0	1	1	0	1	1	1	1	1	0	1	1	1	1	0	0	1
0	1	1	1	0	1	0	1	0	1	0	0	1	1	0	1	1	0	0	1	1	1	1	1	1	1	1	0	0	1	1	0	1	1	1	1	0	1	1	1	1	1	0	1	1	1	0	0	1	1
0	1	1	1	1	1	0	0	0	1	0	0	0	0	0	1	0	0	1	1	0	0	0	0	0	1	0	1	0	1	1	0	1	0	1	1	1	1	1	1	1	0	1	1	1	1	0	1	0	1
0	1	1	0	0	1	0	0	1	0	0	1	0	1	0	1	0	0	1	1	0	1	0	1	1	1	0	1	0	1	1	0	1	0	0	1	1	0	0	1	1	1	0	1	0	1	1	0	0	1
0	1	1	0	1	1	1	1	0	0	0	1	0	1	1	1	0	1	1	0	1	1	1	1	0	1	1	1	1	0	0	1	1	1	1	1	0	1	0	0	1	1	1	0	1	1	0	0	1	1
1	1	1	1	1	1	0	0	1	1	0	1	1	1	0	1	0	0	1	1	1	1	0	1	1	1	0	1	0	1	1	0	1	1	0	1	1	1	1	0	1	1	1	0	1	1	1	0	1	1
0	1	0	0	0	1	0	0	1	1	0	0	0	1	1	1	0	1	1	1	1	1	0	1	1	1	1	0	0	1	0	1	1	1	1	1	1	1	1	1	1	1	0	0	1	1	0	0	0	1
0	0	0	1	1	1	0	0	0	1	0	0	0	0	0	1	0	1	1	0	1	1	0	1	1	1	0	1	1	1	1	1	1	1	1	1	1	1	1	1	1	1	0	0	0	1	0	0	0	1
1	1	1	1	0	1	0	1	1	1	0	0	1	0	1	1	1	1	1	0	1	1	1	1	1	1	1	0	1	0	1	1	1	1	0	1	0	1	1	1	1	1	1	1	1	1	0	0	1	1
0	1	0	0	0	1	1	0	0	0	1	0	1	1	0	1	0	0	1	0	0	1	0	1	1	1	0	1	1	1	1	1	0	0	0	1	0	1	1	0	1	1	0	1	1	0	0	0	0	0
1	1	0	0	0	1	0	1	1	1	0	0	1	0	0	1	0	0	0	1	0	1	0	1	1	1	0	1	0	1	1	1	0	1	1	1	0	1	1	1	1	1	1	0	1	1	1	0	0	1
1	1	1	1	1	1	0	1	0	1	1	0	1	0	1	1	0	1	1	0	1	1	1	1	1	1	1	1	1	1	1	1	1	1	0	1	0	1	0	1	1	1	1	1	1	1	0	0	1	1
0	0	1	0	0	1	0	1	0	1	0	0	0	0	0	1	0	0	1	1	1	1	0	1	1	1	0	1	1	1	1	0	1	0	0	0	0	1	1	0	1	1	0	0	1	1	0	0	1	0
1	1	1	0	1	1	1	1	0	1	0	0	0	0	0	1	0	0	1	1	0	1	0	1	1	1	0	0	0	1	1	0	1	1	0	1	1	1	1	0	1	1	1	0	1	1	0	0	1	1
0	1	0	0	0	1	0	0	0	0	1	1	1	1	0	1	0	0	1	1	0	1	0	0	1	1	0	0	0	0	1	0	1	1	0	1	1	1	0	1	1	1	0	0	1	1	1	0	0	1
0	1	0	1	0	1	0	0	0	1	0	1	0	1	1	1	1	0	1	0	0	1	1	1	0	1	0	1	1	1	0	0	0	0	0	1	1	1	0	1	0	1	0	0	1	1	0	1	1	1
1	1	0	1	1	1	1	0	0	1	0	0	1	0	0	1	1	0	0	1	0	1	1	1	1	1	1	0	1	1	1	1	1	1	1	1	1	1	1	1	1	1	0	0	1	1	0	0	1	1
0	1	1	0	0	1	0	0	1	1	1	0	0	1	1	1	1	0	0	1	0	1	0	1	1	0	0	1	1	0	1	0	1	1	1	1	0	1	1	1	1	1	0	0	1	1	0	0	1	1
1	1	1	1	1	1	0	1	0	1	0	0	1	0	0	1	0	0	1	1	1	1	1	1	1	1	1	1	1	1	1	1	1	1	1	1	1	1	1	1	1	1	0	0	1	1	0	1	1	0
1	0	0	0	0	0	0	1	0	1	1	0	0	0	1	1	0	0	0	0	0	1	1	1	1	1	0	1	0	0	1	1	0	0	0	1	0	0	1	1	1	1	0	0	0	1	0	0	0	0
1	1	1	0	0	0	0	0	1	0	0	0	0	1	0	1	0	0	0	0	0	1	0	0	1	1	0	1	0	1	0	1	1	1	1	1	0	1	1	1	1	1	1	1	1	1	0	0	1	1
0	1	1	1	1	1	0	1	0	1	0	1	1	1	1	1	0	0	0	1	0	1	1	1	0	1	0	1	1	1	1	1	1	1	1	1	0	0	1	1	1	1	1	1	1	1	1	0	0	1
1	1	1	1	0	1	0	1	1	0	1	1	0	0	0	1	0	0	0	1	1	1	0	1	1	1	1	0	0	1	1	0	1	1	0	1	0	0	1	0	1	1	1	0	1	0	0	1	1	1
1	1	1	0	1	1	1	1	0	0	0	0	1	0	0	1	0	1	0	1	1	1	0	1	1	0	0	0	1	1	1	1	1	1	0	1	1	1	1	1	1	1	0	0	1	1	0	0	1	1
0	1	1	1	1	1	1	1	1	1	1	0	0	1	0	1	0	0	1	1	0	1	1	1	1	1	1	0	1	1	0	1	1	1	1	1	1	1	1	0	1	1	1	1	1	1	0	0	1	1
1	1	1	1	1	1	1	1	1	1	1	1	1	1	0	1	1	1	1	0	1	1	1	1	0	1	0	1	1	1	1	1	1	1	1	1	1	1	1	1	1	1	0	1	1	1	1	0	1	1
1	1	1	1	1	1	1	1	1	1	1	1	0	0	0	1	1	0	1	1	1	1	1	1	1	1	1	1	1	1	1	1	1	1	1	1	1	1	1	1	1	1	1	0	0	1	0	0	1	1
1	1	1	1	1	1	0	1	1	1	0	0	1	1	0	1	0	0	1	1	1	1	1	1	1	1	0	1	1	1	1	0	1	1	1	1	1	1	1	1	1	1	0	0	1	1	0	0	1	1
0	1	1	1	1	1	0	1	1	1	1	0	0	1	1	1	1	0	1	1	1	1	0	1	1	1	0	1	0	1	1	1	1	0	1	1	1	1	1	1	1	1	1	0	1	1	0	0	1	1
1	1	1	0	0	1	1	1	0	1	1	1	1	1	1	1	0	0	0	1	1	1	0	1	1	1	0	1	0	1	1	0	0	1	0	1	0	0	1	0	1	1	1	1	1	1	0	0	1	1
1	1	1	1	0	1	0	1	0	1	1	0	1	1	1	1	1	1	1	1	1	1	1	1	1	1	1	0	1	1	1	1	1	1	1	1	0	1	1	1	1	1	1	1	1	1	1	0	1	1
1	1	1	1	1	1	0	1	0	1	1	0	1	1	1	1	0	0	1	1	0	1	1	1	1	1	1	0	1	1	1	1	1	1	1	1	1	1	1	0	1	1	1	0	1	1	0	1	1	0
1	1	1	1	1	1	1	1	0	1	1	1	0	1	1	1	1	1	0	1	1	1	1	1	1	1	1	0	1	1	1	1	1	1	1	1	1	1	1	1	1	1	1	1	1	1	0	1	1	1
1	1	1	1	1	1	1	1	0	1	1	0	0	1	1	1	1	1	0	1	1	1	1	1	1	1	1	0	1	1	1	1	1	1	1	1	1	1	1	1	1	1	1	1	1	1	0	1	1	1
1	1	1	1	1	1	1	1	0	1	1	1	1	1	1	1	1	1	1	1	0	1	1	1	1	1	1	1	1	1	1	1	1	1	1	1	0	1	1	1	1	1	1	0	1	1	0	1	1	0
1	1	1	1	0	1	1	1	0	1	1	0	1	1	1	1	0	1	0	1	1	1	1	1	1	1	1	0	1	0	1	1	1	1	1	1	1	1	0	1	1	1	1	1	1	1	0	1	1	1
0	1	1	0	0	0	0	0	0	1	0	1	0	1	0	1	0	0	1	1	1	1	0	1	1	1	0	0	0	1	1	0	0	1	0	1	1	1	1	1	1	1	1	1	1	1	0	0	1	1
0	0	1	1	0	1	1	1	0	1	0	0	0	1	1	1	0	0	0	1	0	1	1	1	1	1	0	0	0	1	1	1	1	1	1	1	1	1	1	0	1	1	0	1	1	1	0	0	0	1
1	1	0	0	0	1	0	0	1	1	1	0	1	1	0	1	0	1	0	1	0	1	0	1	1	1	0	1	0	1	1	1	1	1	0	1	1	0	1	1	0	1	1	1	1	1	1	1	0	0
1	1	1	0	1	1	1	1	0	1	1	0	0	1	1	1	1	0	1	1	1	1	0	1	1	0	0	1	1	1	1	1	1	1	1	1	1	1	1	1	1	1	0	1	1	1	0	0	1	1
1	1	1	0	0	1	1	1	1	1	0	0	1	0	0	1	1	0	0	0	0	1	0	1	0	1	1	0	1	1	1	1	1	1	1	1	0	1	1	1	1	1	1	1	1	1	0	0	1	1
0	1	1	1	0	1	0	1	1	1	0	1	0	1	0	1	0	0	1	1	0	1	1	1	1	1	1	1	1	1	1	1	1	1	1	1	1	1	1	1	1	1	1	0	1	1	0	0	0	1
1	1	1	1	1	0	0	1	0	1	0	1	0	0	1	1	0	0	1	0	1	1	1	1	1	1	1	0	1	1	1	1	0	1	1	1	0	1	1	1	1	1	1	0	0	1	0	0	1	1
1	1	1	1	1	1	1	1	0	1	1	0	1	1	0	1	0	0	1	0	1	1	1	1	1	1	1	0	0	0	1	1	1	1	1	1	1	1	1	1	1	1	0	0	1	1	0	0	1	1
0	1	1	0	1	1	0	1	0	1	0	0	1	1	1	1	1	1	0	1	1	1	1	1	1	1	1	0	1	0	1	1	1	1	1	1	0	1	1	1	1	0	1	0	1	1	0	0	1	1
1	1	1	0	1	1	0	1	0	1	1	0	0	0	1	1	1	1	0	1	0	1	0	1	1	1	1	1	0	1	1	1	1	1	0	1	0	1	0	1	1	0	1	0	1	1	0	0	1	1
0	1	1	0	1	1	0	1	0	0	0	1	1	1	1	1	0	0	1	1	1	0	0	1	0	1	0	1	1	1	1	0	1	1	0	1	1	1	1	1	1	1	1	0	1	1	0	0	1	0
0	1	1	0	0	1	0	1	1	1	1	0	0	0	0	1	0	0	1	1	1	1	0	1	0	1	1	1	0	1	1	0	1	1	0	1	1	1	1	1	0	1	1	0	1	1	0	0	1	0
0	1	1	0	1	1	0	1	1	1	1	0	0	1	0	1	0	0	1	1	1	1	0	1	0	1	1	0	1	1	1	1	1	1	0	1	0	1	0	1	1	1	1	1	0	1	0	1	1	1
0	1	0	0	0	1	1	0	1	1	0	0	0	1	0	1	0	0	0	1	0	1	0	1	0	1	0	1	1	1	1	1	0	1	0	1	0	1	1	0	1	1	1	0	1	1	1	0	1	1
0	1	1	1	0	0	0	1	0	1	0	0	0	1	0	1	0	1	1	1	0	1	1	1	1	1	1	1	1	1	1	1	0	1	0	1	0	1	1	1	1	1	1	0	1	1	0	1	1	1
0	1	1	1	1	0	1	1	0	1	0	0	1	1	0	1	0	1	1	0	0	1	1	1	0	0	1	1	1	1	1	1	1	1	1	1	1	1	1	1	1	1	0	1	1	1	0	0	1	1
1	1	1	0	1	1	1	1	0	1	0	0	1	1	1	1	0	0	1	0	0	1	1	1	0	0	0	0	0	1	1	0	1	1	1	1	0	1	1	1	1	0	0	0	1	1	0	0	1	1
0	1	1	0	1	0	1	1	0	0	0	1	0	1	0	1	0	0	0	1	1	1	1	1	1	1	1	1	0	1	1	1	1	1	1	1	0	1	1	0	1	0	1	0	0	1	0	1	1	1
0	1	0	1	1	1	1	1	0	1	0	0	0	1	0	1	0	0	0	1	0	1	0	1	1	1	0	1	0	1	1	1	0	1	0	1	0	1	0	0	1	1	1	0	0	0	0	0	1	1
1	1	1	1	1	1	1	1	0	1	1	0	0	1	1	1	1	0	1	1	1	1	1	1	1	1	1	1	1	1	1	1	1	1	1	1	0	1	1	1	1	1	1	1	0	1	0	0	0	1
0	1	0	1	0	1	0	1	0	1	0	0	0	1	0	1	0	0	0	1	1	1	1	1	1	1	0	0	0	1	0	1	1	1	1	1	0	1	1	0	1	1	1	0	1	1	0	1	0	1
1	0	1	1	1	1	1	1	0	1	0	1	0	1	1	1	0	0	0	1	1	1	1	1	1	1	0	1	1	0	0	1	1	1	1	1	1	1	1	1	1	1	1	1	1	1	0	0	1	1
0	1	1	1	0	1	1	1	0	1	0	1	1	1	0	1	0	0	1	1	1	1	0	1	0	1	1	0	1	1	0	0	1	1	1	1	0	1	1	1	1	1	1	0	1	1	0	0	1	0
0	1	1	1	1	1	0	1	1	1	1	0	0	0	1	1	0	0	1	1	1	0	0	1	1	1	1	1	1	1	1	1	1	1	0	1	1	1	1	1	1	1	0	0	1	1	0	1	0	0
0	0	1	1	0	1	0	0	0	0	1	0	1	0	1	1	0	0	0	1	0	1	0	1	1	1	0	0	0	1	0	1	1	1	1	1	1	1	0	1	1	1	1	0	1	1	1	0	1	0
1	1	1	0	0	1	0	1	0	1	0	0	0	0	0	1	0	0	1	1	0	1	0	1	1	1	0	1	0	1	1	1	1	1	0	1	0	1	1	0	0	1	0	1	1	1	1	0	1	1
0	1	1	0	0	1	1	1	0	1	0	1	0	0	0	1	0	0	0	1	1	1	0	1	1	0	1	0	0	1	1	0	1	1	1	1	0	1	1	0	1	1	0	0	1	1	0	0	1	1
0	1	1	1	1	1	1	1	1	0	0	1	1	0	1	1	0	1	1	1	1	1	1	1	0	1	1	1	1	1	1	1	1	0	1	1	0	1	0	1	1	1	1	1	1	1	0	0	1	1
0	1	1	1	0	1	1	1	0	1	0	0	1	0	1	1	0	1	0	1	0	1	1	1	1	1	1	1	1	1	1	1	1	1	1	1	0	1	1	1	1	1	1	1	1	1	0	1	1	1
0	1	0	1	0	1	0	1	0	1	0	1	1	1	1	1	0	1	1	1	1	1	1	1	1	1	1	1	1	1	1	0	1	1	1	1	1	1	1	0	1	1	0	1	1	1	0	0	1	1
0	1	1	1	0	1	0	0	0	1	0	0	1	0	0	1	0	0	0	1	0	1	0	1	1	1	1	1	1	1	1	1	1	1	1	1	1	1	0	1	1	1	1	0	1	1	0	0	1	1
0	1	1	1	1	0	0	1	0	1	1	0	1	1	1	1	0	1	1	1	0	1	1	1	1	1	1	1	1	1	1	1	1	1	1	1	1	1	1	1	1	1	0	0	1	1	1	1	1	1
0	1	1	0	0	1	1	1	1	1	0	0	0	1	1	1	0	0	1	1	0	1	1	1	1	1	0	0	1	1	1	0	1	1	1	1	1	0	1	1	1	1	1	1	1	1	0	1	1	1
0	1	1	0	0	0	0	1	1	1	0	0	0	1	0	1	0	0	0	0	1	1	1	1	1	1	0	0	0	1	1	1	1	1	0	1	0	0	1	1	1	1	0	1	1	1	0	0	1	1
1	1	1	0	0	1	1	1	0	1	0	0	1	0	0	1	1	0	1	1	1	1	0	1	1	1	1	1	1	1	1	1	1	1	0	1	0	1	0	0	1	1	1	0	1	1	0	1	1	1
1	1	0	0	1	1	0	1	0	0	0	0	0	1	1	1	0	0	1	1	0	1	0	1	0	0	0	0	1	1	1	1	1	1	1	1	0	1	1	1	0	1	1	0	1	1	0	0	0	1
1	1	0	0	1	1	0	1	0	1	1	0	1	1	1	1	1	0	1	1	0	1	1	1	1	1	1	0	1	1	1	1	1	1	1	1	0	1	1	1	1	1	0	0	1	1	0	0	1	0
1	0	1	1	0	1	1	1	0	1	0	0	1	0	1	1	1	1	0	0	0	1	1	1	1	1	1	0	1	1	1	1	1	1	0	1	1	1	1	1	1	0	1	0	1	1	0	1	1	1
0	1	1	0	0	0	1	0	1	1	1	0	0	1	0	1	0	0	0	0	1	1	0	1	1	0	0	0	0	1	1	1	1	1	1	1	0	1	1	1	0	1	0	1	1	1	0	1	1	1
0	1	0	1	1	0	0	1	1	0	0	0	0	0	0	1	0	0	1	1	1	1	1	1	0	1	1	0	1	1	0	1	1	1	1	1	0	1	0	0	1	1	1	1	1	1	0	0	1	1
0	0	0	0	0	1	0	1	0	1	0	0	0	0	0	1	0	0	1	1	0	1	1	1	0	1	1	1	1	1	1	1	1	1	0	0	1	1	1	0	1	0	1	0	1	1	0	0	1	1
0	0	1	0	1	1	0	1	0	1	0	0	0	1	0	1	0	0	0	0	0	1	0	1	1	0	0	1	0	1	1	0	1	0	0	1	1	1	1	1	1	0	1	0	1	1	0	0	0	1
1	1	0	1	1	0	0	1	1	1	1	1	1	1	0	1	0	0	0	0	0	1	1	1	0	0	1	0	1	1	1	1	1	1	1	1	1	1	1	1	1	1	0	1	0	1	0	0	1	1
1	1	0	0	1	1	0	1	1	1	0	0	1	1	0	1	0	0	0	1	1	1	0	1	1	0	1	0	1	0	1	1	1	1	0	1	1	1	1	1	1	1	1	0	0	1	0	0	1	1
0	0	0	0	1	0	0	1	0	0	0	0	1	0	0	1	0	0	1	0	1	1	1	1	1	1	0	0	0	1	1	0	1	1	1	1	0	1	0	0	1	1	1	0	0	1	0	0	0	1
1	1	1	1	1	1	1	1	0	1	0	0	1	1	1	1	1	1	0	0	1	1	0	1	0	1	1	0	1	1	1	1	1	1	1	1	1	1	1	1	1	1	1	1	1	1	0	1	1	1
1	1	1	0	0	1	1	1	0	1	0	0	0	1	1	1	0	0	1	0	1	1	0	1	1	1	1	0	0	1	1	0	1	1	1	1	1	1	1	0	1	1	1	1	1	1	0	0	0	0
1	1	0	1	0	1	0	1	0	1	0	0	0	1	0	1	1	0	0	1	0	1	1	1	1	1	1	0	1	1	1	1	1	1	0	1	0	1	1	0	1	1	1	1	1	1	1	0	1	1
1	1	1	0	1	1	0	1	0	1	1	0	1	1	0	1	1	1	1	1	1	1	1	1	1	1	0	0	1	1	1	1	1	1	1	1	1	1	1	1	1	1	1	1	1	1	1	0	1	1
0	1	0	0	0	0	0	1	0	1	0	1	0	1	0	1	1	0	0	0	0	1	1	1	1	1	1	0	1	1	1	0	1	1	0	1	0	0	0	1	1	1	1	0	1	1	0	1	1	1
1	1	1	1	0	1	1	0	0	1	0	1	1	1	0	1	1	0	1	1	0	1	1	1	1	0	0	0	1	1	1	1	1	1	1	1	1	1	1	1	1	1	0	1	1	1	0	1	0	1
0	1	0	0	1	1	0	0	1	1	0	0	0	1	0	1	0	0	1	0	0	1	0	1	1	1	1	1	0	1	1	1	1	1	0	1	1	1	0	1	1	1	0	0	1	1	1	0	0	1
1	1	1	1	1	1	1	1	0	1	0	0	1	0	1	1	0	1	1	1	0	1	0	1	1	0	0	1	1	1	1	1	1	1	0	1	1	1	1	1	1	1	1	1	1	1	0	1	0	1
1	1	1	1	1	1	1	1	0	1	1	0	1	1	0	1	0	1	1	1	0	1	1	1	1	1	1	1	1	1	1	1	1	1	0	1	1	1	1	0	1	1	1	0	0	1	0	0	0	1
0	1	1	0	1	1	1	1	1	1	0	0	1	1	1	1	1	0	1	1	1	1	1	1	1	1	1	1	0	1	1	1	1	1	1	1	0	1	1	0	1	1	1	1	1	1	0	0	1	1
0	1	1	1	0	0	1	1	0	1	1	0	0	1	1	1	0	0	1	1	1	1	1	1	1	1	1	1	1	0	1	1	1	1	1	1	0	1	1	1	1	1	0	1	1	1	0	0	0	1
1	1	1	1	1	1	0	1	0	1	1	0	0	1	0	1	0	0	1	1	1	1	1	1	1	1	1	1	1	1	1	1	1	1	0	1	1	1	1	1	1	1	1	0	1	1	0	0	1	0
0	1	1	0	1	1	0	1	0	0	0	0	0	0	0	1	0	1	0	1	0	1	1	1	1	1	0	0	1	1	1	1	1	1	1	1	1	1	1	1	1	1	0	1	1	1	1	1	1	1
0	1	0	0	0	1	0	0	1	0	0	1	0	0	0	1	0	0	0	0	0	1	1	1	0	1	1	1	0	1	1	0	1	1	1	1	0	0	1	0	1	1	1	0	1	1	0	1	0	1
0	1	1	1	1	1	0	0	1	0	1	0	0	0	1	1	0	0	1	1	0	1	0	1	1	1	1	1	1	1	0	0	1	1	1	1	1	1	1	0	1	1	0	1	1	1	0	0	1	1
1	1	1	0	1	1	0	0	1	1	0	0	0	1	0	0	0	0	1	0	1	1	0	1	0	1	0	0	0	1	1	0	0	1	1	1	0	0	1	0	1	1	0	0	1	1	1	0	1	1
0	1	1	1	1	1	1	1	0	1	0	0	1	1	0	1	0	0	0	1	1	1	0	1	1	0	1	1	0	1	1	1	1	1	0	1	1	1	1	0	1	1	1	0	1	1	0	0	0	1
1	1	0	1	1	1	0	1	1	0	0	1	0	0	1	1	0	1	0	1	1	1	1	1	1	0	0	0	0	1	1	0	0	0	0	1	1	1	1	1	1	1	1	0	1	1	1	0	1	1
0	1	1	0	0	1	0	0	0	0	0	0	0	0	0	1	1	0	1	1	1	1	0	1	0	1	0	1	0	1	1	1	1	1	0	1	1	1	1	1	1	1	0	1	1	1	0	0	1	1
1	1	0	1	0	1	1	1	0	1	0	0	1	1	1	1	1	0	1	1	0	1	1	1	1	0	1	0	0	0	0	0	0	1	0	1	0	1	1	0	1	1	0	0	1	1	0	0	1	1
1	1	1	0	0	1	0	1	1	1	1	0	1	0	0	1	0	1	0	1	1	1	1	1	1	1	0	0	1	1	1	1	1	1	0	1	1	1	1	1	1	1	0	0	1	1	1	0	0	1
0	1	1	0	1	1	0	1	0	1	0	0	0	1	0	1	0	0	0	0	0	1	1	1	1	1	1	1	1	1	1	0	1	1	0	1	1	1	1	1	1	0	0	0	1	1	0	0	1	1
1	1	0	1	1	1	1	1	0	1	0	0	0	1	0	1	0	0	0	0	1	1	1	1	0	1	0	0	1	1	1	1	1	1	1	1	0	1	1	1	1	1	0	1	1	1	0	0	1	1
0	1	0	1	0	1	0	1	0	1	1	1	1	1	1	1	0	0	1	1	1	1	1	1	1	1	1	1	1	1	1	1	1	1	1	1	1	0	1	1	1	1	0	1	1	1	0	0	1	1
0	1	1	0	0	1	0	1	0	1	0	0	1	1	0	1	0	1	1	0	1	1	1	1	1	0	1	1	1	1	1	1	1	1	1	1	0	1	1	1	1	1	1	0	0	1	0	0	1	0
1	1	1	1	0	0	1	1	1	0	1	0	0	1	1	1	0	1	1	1	1	1	1	1	0	1	1	0	1	1	1	1	1	1	1	1	0	1	0	1	1	1	0	0	1	1	0	0	1	1
0	0	0	1	1	1	0	0	0	1	0	1	0	1	1	1	1	0	1	1	0	1	0	1	1	1	0	1	1	1	1	0	1	1	1	1	0	1	1	1	1	1	0	0	0	1	0	1	1	1
1	1	1	1	1	1	1	1	0	1	0	0	1	1	0	1	0	1	1	1	1	1	1	1	1	1	1	1	1	1	1	1	1	1	1	1	1	1	1	1	1	1	1	1	1	1	0	0	1	0
0	1	1	0	1	0	0	0	0	0	1	0	1	0	0	1	0	0	1	1	0	1	1	1	1	1	0	0	0	1	1	1	1	1	1	1	0	1	1	0	1	1	1	0	1	1	0	1	0	1
0	0	1	1	0	1	0	1	0	1	1	0	1	1	0	1	0	0	1	1	1	1	1	1	1	1	1	1	0	0	1	0	1	1	0	1	1	1	1	0	1	1	0	1	1	1	1	0	1	0
1	1	1	0	0	1	1	0	1	0	0	0	1	1	0	1	0	0	1	1	1	1	0	0	1	1	0	1	1	0	1	1	0	1	0	1	0	1	1	0	1	1	1	0	1	1	0	1	1	1
0	1	1	0	0	1	0	1	1	0	0	0	1	0	0	1	0	0	0	1	1	1	1	1	1	1	0	1	0	1	0	0	1	1	0	1	0	1	1	1	1	1	0	1	1	1	0	0	0	1
1	1	1	1	0	0	0	1	0	1	0	1	0	0	0	1	0	0	1	1	0	1	1	0	1	1	0	1	1	1	1	0	1	1	1	1	0	0	1	1	1	1	0	0	1	1	0	0	0	1
0	1	1	0	1	1	0	0	0	1	0	1	0	1	1	1	0	0	0	1	1	0	0	0	1	1	1	0	0	1	1	0	0	1	1	1	0	1	0	1	1	1	0	1	1	1	0	0	0	1
1	1	1	1	0	1	0	1	0	1	1	1	0	1	0	1	0	1	1	1	1	1	1	1	1	1	1	1	1	1	1	1	1	1	1	1	1	1	1	1	1	1	1	0	1	0	0	0	1	1
0	1	1	1	1	1	1	1	0	1	1	0	0	1	0	1	0	1	1	0	1	1	1	1	1	1	1	1	1	1	1	1	1	1	0	1	1	1	1	1	1	1	1	0	1	1	0	1	1	1
1	1	1	1	1	1	0	1	1	1	0	0	0	1	1	1	1	0	1	1	1	1	1	1	1	1	1	0	1	1	1	1	1	1	1	1	0	1	1	1	1	1	0	1	1	1	0	1	0	0
1	1	1	1	0	1	1	1	0	1	1	1	1	0	0	1	0	1	1	1	1	1	1	1	1	1	1	1	1	1	1	1	1	1	1	1	0	1	1	1	1	1	1	1	1	1	0	1	1	1
1	1	1	0	1	1	1	1	0	1	1	0	1	1	1	1	1	0	1	1	1	1	0	1	1	0	0	0	1	1	1	1	0	1	1	1	1	0	1	0	1	1	0	0	1	0	0	0	0	1
1	1	1	1	1	1	1	1	1	0	0	0	1	1	0	1	0	1	1	1	1	0	0	1	1	1	0	1	1	1	1	1	1	1	1	1	0	1	1	0	0	1	1	1	0	1	0	0	0	0
0	1	1	0	0	1	0	1	0	0	0	0	1	0	0	1	0	1	1	1	0	1	1	1	1	0	1	0	1	1	1	0	1	1	1	1	0	1	1	0	1	0	1	1	1	1	0	0	1	0
0	1	1	1	1	0	0	1	0	1	1	0	1	1	0	1	1	0	0	1	1	1	1	1	1	0	1	1	1	0	1	0	1	1	0	1	0	1	1	0	0	1	0	1	1	0	0	0	1	0
0	1	1	1	0	0	1	1	1	1	0	1	0	0	0	1	0	0	1	1	0	0	1	0	1	1	1	1	1	1	1	1	1	1	0	1	0	0	0	1	1	1	1	0	1	1	1	0	1	0
0	1	1	0	0	1	0	1	0	1	0	0	1	1	0	1	0	0	1	1	1	1	1	1	1	1	0	1	0	1	1	1	1	1	1	1	1	1	1	0	1	1	1	1	1	1	0	1	0	1
0	0	1	1	1	1	0	1	0	1	0	0	1	0	0	1	0	0	1	0	1	1	0	1	0	1	0	0	0	1	0	1	1	0	0	1	1	1	0	1	1	0	1	0	1	0	0	1	1	1
0	1	0	1	0	0	0	1	0	1	0	0	1	1	0	1	1	0	1	1	0	1	1	1	1	1	1	0	0	1	1	1	0	1	1	1	1	1	0	1	1	1	1	1	1	1	1	0	0	1
1	0	1	0	1	1	0	0	0	1	1	1	0	0	0	1	0	0	1	1	1	1	1	1	1	0	0	1	0	1	1	1	1	1	1	1	0	1	0	0	1	1	1	1	1	1	1	0	0	1
0	1	1	1	1	0	0	1	1	0	0	0	0	0	0	1	0	0	1	1	0	1	0	1	1	1	0	1	0	1	0	0	0	0	0	1	0	1	1	1	1	1	1	0	1	1	1	1	1	1
0	1	1	1	0	1	0	0	0	1	0	1	0	0	0	1	0	0	1	0	1	1	1	1	1	1	1	0	0	1	1	0	1	0	1	1	1	1	1	0	1	1	0	0	1	1	1	0	1	1
1	1	1	0	0	1	0	1	0	0	1	0	1	0	0	1	0	0	1	1	1	1	0	1	1	0	0	1	1	0	1	1	1	0	0	1	1	1	1	1	1	1	1	0	1	1	0	0	1	1
0	1	1	1	0	1	1	1	0	1	0	0	1	0	1	1	0	1	1	0	1	0	1	1	1	1	1	0	1	1	1	0	1	1	1	1	0	1	1	1	1	1	1	1	1	1	1	1	0	0
0	1	1	1	0	0	0	1	0	1	0	0	1	1	0	1	0	0	1	1	1	1	1	1	1	1	0	1	1	1	0	1	1	1	0	1	0	1	1	1	0	0	1	0	1	1	0	0	1	1
0	1	1	1	1	0	0	1	1	1	1	0	0	1	0	1	0	0	0	1	1	1	1	1	1	1	1	1	0	1	1	1	1	1	0	1	1	1	0	0	1	1	1	0	1	1	0	0	0	1
1	1	1	1	1	1	1	1	0	1	1	1	1	1	0	1	1	1	1	1	0	1	1	1	1	1	1	1	1	1	1	1	1	1	1	1	1	1	0	1	1	1	1	0	1	1	0	1	1	0
1	1	1	1	1	1	1	0	0	1	0	1	1	1	1	1	1	0	1	1	0	1	0	1	1	1	1	0	1	1	1	1	1	1	1	1	0	1	1	1	1	1	0	0	1	1	1	0	1	1
0	0	1	1	1	1	1	1	0	1	1	0	0	0	1	1	0	1	1	1	0	1	1	1	1	0	1	0	0	0	1	1	1	1	0	1	0	1	1	1	1	1	1	0	1	1	0	0	0	0
1	1	1	1	0	1	1	1	1	1	0	1	1	1	0	1	0	1	1	0	1	1	1	1	1	0	1	1	0	1	1	1	1	1	1	1	1	1	0	1	1	1	1	0	1	1	0	1	0	0
0	1	1	1	1	0	0	1	1	1	0	0	0	1	0	1	1	0	1	0	0	1	1	0	1	0	1	0	0	1	1	1	1	0	1	1	0	1	0	0	1	1	0	0	1	0	1	0	0	1
1	1	1	1	1	1	1	1	1	1	1	1	1	1	0	1	0	1	1	1	0	1	0	0	1	1	1	0	0	1	1	0	1	1	1	1	0	1	1	1	1	1	0	0	0	1	0	1	1	1
0	1	1	1	1	1	0	1	0	1	1	0	1	1	1	1	0	1	1	0	1	1	1	1	1	1	1	0	1	1	1	1	1	1	1	1	0	1	1	1	1	1	1	1	1	1	0	1	1	1
0	1	1	1	0	1	1	1	1	1	0	1	1	1	0	1	0	1	1	1	1	1	1	1	1	1	1	1	0	1	1	1	1	1	0	1	0	1	1	1	1	1	0	1	1	1	0	0	1	1
0	1	1	0	0	0	0	0	0	0	1	0	0	1	1	1	0	1	1	1	0	0	0	1	0	0	1	0	1	1	0	0	1	1	1	1	0	1	1	0	0	1	1	0	1	0	1	1	1	0
0	1	1	1	0	1	0	1	0	1	1	0	0	1	1	1	0	1	0	1	1	1	1	1	0	1	1	1	1	1	1	1	1	1	1	1	0	1	1	1	1	1	1	1	1	1	0	0	0	1
0	1	1	1	1	1	0	1	0	1	1	0	1	1	0	1	0	1	1	0	0	1	1	1	1	1	1	1	0	1	1	0	1	1	0	1	0	1	1	1	1	1	0	0	1	1	1	1	1	0
1	1	1	1	0	1	1	1	0	1	1	0	0	1	0	1	0	0	1	1	1	1	0	1	0	1	1	1	1	1	1	1	1	0	1	1	0	1	1	0	1	1	1	0	1	0	0	0	1	0
1	1	1	0	1	0	1	1	0	1	0	0	0	1	1	1	0	0	1	0	1	1	1	1	1	1	0	1	0	1	1	0	0	1	1	1	1	0	0	1	0	1	0	1	1	1	0	0	1	0
0	1	1	1	1	0	1	1	0	1	1	0	0	1	1	1	0	1	0	1	1	1	1	1	0	0	1	0	1	1	1	1	1	1	1	1	0	1	1	1	1	1	1	1	1	1	0	0	0	1
0	1	1	1	0	1	1	1	0	1	0	0	0	1	0	1	0	1	1	1	1	0	1	1	1	1	1	0	1	1	0	1	0	1	0	1	1	1	0	1	1	1	1	0	1	1	1	1	1	1
0	1	1	1	0	1	1	1	0	1	0	0	1	1	0	1	0	1	1	1	0	1	1	1	0	1	1	1	1	1	1	1	1	1	1	1	0	1	1	1	1	1	0	0	1	1	0	1	1	1
1	0	0	0	0	1	0	1	1	1	0	0	1	1	0	1	0	0	1	0	1	1	1	1	1	1	1	1	1	1	1	0	1	1	1	1	1	1	1	1	1	1	1	0	1	1	0	0	1	1
0	1	1	0	0	1	1	1	0	1	1	0	1	1	0	1	0	1	1	1	1	1	1	1	1	1	1	1	1	1	1	1	1	0	1	1	0	1	1	1	1	1	1	0	1	1	0	1	0	1
0	1	1	1	0	1	0	1	1	1	1	1	0	1	0	1	0	0	1	0	1	1	0	1	0	1	1	0	1	1	1	1	1	1	1	1	1	1	0	1	1	1	1	0	0	1	0	1	0	1
0	1	1	1	1	1	1	1	0	1	1	0	1	1	1	1	1	1	1	1	1	1	1	1	1	1	1	1	1	1	1	1	1	1	1	1	1	1	0	1	1	1	1	1	1	1	0	1	1	0
1	1	1	1	1	0	0	1	0	1	0	0	1	1	1	1	0	1	1	0	1	1	1	1	1	1	1	1	1	1	1	1	1	1	0	1	1	1	1	1	1	1	1	0	1	1	0	1	1	1
1	1	1	1	0	1	1	1	1	1	1	0	1	1	0	1	0	0	0	1	1	1	0	1	0	0	0	0	1	1	1	1	1	1	0	1	0	1	1	0	1	0	1	1	1	1	0	1	0	1
0	0	1	1	1	1	1	1	0	1	0	0	0	1	1	1	0	0	0	1	0	1	0	1	1	1	1	1	0	1	1	0	1	1	0	1	0	1	1	1	1	0	1	1	1	0	0	0	1	0
0	1	1	1	0	1	1	1	1	1	1	0	1	1	1	1	0	0	1	0	0	1	1	0	1	1	1	1	1	1	1	1	1	1	1	1	0	1	1	1	1	0	1	1	1	1	0	1	1	0
1	1	1	0	1	1	1	1	0	1	1	1	1	1	0	1	1	0	1	1	1	1	1	1	1	1	1	1	1	1	1	1	1	1	1	1	0	1	1	1	1	1	1	0	1	1	1	1	1	0
1	1	1	1	1	1	1	1	0	0	0	1	1	1	1	1	1	1	1	0	0	1	1	1	1	1	1	0	1	1	0	1	1	1	1	1	1	1	1	1	1	1	1	0	1	1	0	1	1	1
1	1	1	1	0	1	1	1	0	1	1	1	1	1	1	1	1	1	1	0	1	1	1	1	1	1	1	1	1	1	1	1	1	1	1	1	0	1	1	1	1	1	1	1	1	1	0	1	1	1
0	1	1	1	0	1	0	1	0	1	0	1	0	0	1	1	0	1	0	1	1	1	0	1	1	1	0	1	0	1	1	0	1	1	0	1	0	1	1	1	1	1	1	1	1	1	0	1	1	1
0	1	0	1	1	1	0	1	0	1	1	0	1	1	0	1	0	0	1	1	1	1	1	1	1	1	0	1	1	1	1	1	1	1	1	1	0	1	1	1	1	0	1	0	1	1	0	0	1	1
1	1	1	0	1	1	1	1	0	1	1	1	1	1	1	1	0	0	1	0	1	1	1	1	1	1	1	0	0	0	1	1	1	1	1	1	0	1	1	1	1	1	1	0	1	1	0	0	1	1
0	1	1	1	1	1	1	1	0	1	1	1	1	1	0	1	0	1	1	0	1	1	1	1	1	1	1	1	1	1	1	1	1	1	1	1	1	1	0	1	1	1	1	1	1	1	0	1	1	1
0	0	1	1	1	1	0	1	0	1	1	0	0	0	0	1	0	0	1	0	0	1	0	0	1	1	1	1	0	1	1	1	1	0	1	1	0	0	1	0	1	1	1	0	1	1	0	0	1	0
0	0	1	1	1	1	1	1	0	0	0	0	0	1	1	1	0	0	1	0	0	1	0	1	0	1	0	1	1	0	0	1	1	1	1	1	0	1	1	1	1	1	1	1	0	1	0	1	0	1
0	1	1	1	1	1	0	1	0	1	0	1	1	1	1	1	0	1	0	1	1	1	1	0	1	1	1	0	1	1	1	1	1	1	0	1	1	1	1	1	1	0	1	1	1	1	0	1	0	1
1	1	1	1	0	0	0	1	0	1	1	1	1	1	1	1	0	1	1	0	1	1	1	1	1	1	0	0	1	1	1	1	1	1	1	1	0	0	1	1	1	0	1	0	1	1	0	1	0	1
0	1	1	0	1	0	0	0	0	1	1	0	0	1	1	1	1	0	1	0	1	1	1	1	1	1	1	0	1	1	1	1	1	0	1	1	0	1	1	1	1	1	0	1	1	1	0	1	0	1
0	1	1	1	1	0	1	1	1	1	0	0	1	0	1	1	0	0	1	0	1	1	1	1	1	1	1	1	0	1	1	0	1	1	1	1	1	0	0	1	1	1	0	1	1	1	1	0	0	1
0	1	0	0	1	1	0	1	1	1	0	0	0	0	1	1	0	0	0	1	1	1	0	1	1	1	0	1	0	1	1	1	0	0	1	1	1	1	0	1	1	1	1	1	1	1	0	0	1	0
1	1	1	1	1	1	1	1	1	1	1	0	1	1	1	1	0	1	1	1	1	1	1	1	1	1	1	1	0	1	1	1	1	1	1	1	1	1	1	1	1	1	1	0	1	1	0	1	1	1
1	0	1	1	0	1	0	1	0	0	0	1	1	1	1	1	1	1	1	0	0	1	1	1	1	1	1	1	1	1	1	1	1	1	1	1	1	1	1	1	1	1	1	1	1	1	0	0	1	1
1	1	1	1	1	0	1	1	1	1	0	1	1	1	1	1	0	1	1	0	1	1	1	1	1	1	1	1	1	1	1	1	1	1	1	1	1	1	1	1	1	1	1	0	1	1	1	1	1	1
0	1	1	1	1	1	1	1	0	1	1	0	1	1	1	1	0	1	1	1	1	1	1	1	1	1	1	1	1	1	1	1	1	1	1	1	1	1	1	1	1	1	1	1	1	1	0	1	1	1
1	0	1	0	1	1	0	1	1	1	0	0	0	0	1	1	0	1	1	0	1	1	1	1	1	1	1	0	1	1	1	1	1	1	1	1	0	1	1	1	1	1	0	0	1	0	0	0	0	1
0	1	0	1	1	1	1	1	0	1	1	0	1	1	0	1	0	1	1	1	0	1	1	1	1	1	1	1	1	1	1	1	0	1	1	1	0	1	1	1	1	1	1	0	1	1	1	1	0	0
1	1	1	1	1	1	1	1	0	1	0	1	1	1	1	1	0	1	1	1	0	1	1	1	0	1	1	1	1	1	1	1	1	1	1	1	0	1	1	1	1	1	1	1	1	1	0	1	1	1
0	1	1	1	1	1	1	1	0	1	1	0	1	1	0	1	0	0	0	1	0	1	1	0	1	1	1	0	1	1	1	1	1	1	1	1	0	1	1	0	1	1	1	0	1	1	0	1	1	1
0	1	1	1	1	1	1	1	0	1	0	1	1	1	1	1	0	0	0	0	0	1	1	1	1	1	1	1	1	1	1	1	1	1	1	1	0	1	1	1	1	1	1	0	1	1	0	0	0	1
0	1	1	1	0	1	1	1	0	1	1	0	0	1	1	1	1	1	1	1	1	1	1	1	1	1	1	1	1	1	1	1	1	1	1	1	1	1	1	1	1	1	1	0	1	1	0	0	1	1
1	1	1	1	1	0	1	1	0	0	0	0	0	1	1	1	1	0	1	0	1	1	1	0	0	1	1	0	1	1	1	1	1	1	0	1	0	0	1	1	1	1	1	0	1	1	1	0	1	1
0	1	1	1	1	1	1	1	1	1	1	1	0	0	0	1	1	1	1	0	1	1	1	1	1	1	1	1	1	1	1	1	1	1	1	1	0	1	0	1	1	1	0	0	1	1	1	1	1	1
1	1	0	0	1	1	1	1	0	0	1	0	0	1	1	1	0	0	1	1	1	1	1	1	1	1	0	1	0	1	1	1	1	1	1	1	0	1	0	1	1	1	1	0	1	1	0	1	0	0
0	1	1	1	0	1	1	1	0	1	0	0	1	1	1	1	1	1	1	0	1	1	1	0	1	1	0	1	1	1	1	0	1	0	1	1	1	1	1	1	1	1	1	0	1	1	0	1	1	1
1	1	1	1	0	1	1	1	1	1	1	0	0	1	1	1	0	1	1	1	1	1	1	1	1	1	0	0	1	1	1	1	1	1	1	1	0	1	1	1	1	1	1	0	1	1	0	1	1	1
0	1	1	1	0	1	0	0	1	1	0	1	0	1	1	1	0	1	1	1	1	1	0	1	0	1	1	1	1	1	1	1	1	1	1	1	0	1	1	0	1	1	1	0	1	1	0	0	0	1
1	1	1	1	1	0	1	0	0	1	0	0	1	1	1	1	1	1	1	0	0	1	0	1	1	1	1	0	1	1	0	1	1	1	1	1	1	1	0	1	1	1	1	1	1	1	0	0	1	0
0	1	1	1	0	0	1	1	0	1	0	0	0	1	0	1	1	1	0	1	0	1	1	1	1	1	1	1	1	1	1	1	1	1	0	1	0	1	1	1	1	1	1	1	1	1	0	0	1	1
1	1	0	1	1	0	1	1	1	1	0	1	1	1	0	1	0	0	1	0	0	1	0	0	1	1	1	1	1	1	1	1	1	1	0	1	0	1	1	1	1	1	1	1	1	1	1	1	0	1
0	0	1	0	1	1	1	1	0	0	1	0	1	1	0	1	0	0	1	0	1	1	1	1	1	1	0	0	1	1	1	0	0	0	0	1	1	0	1	1	1	1	0	0	1	1	0	0	1	0
0	0	1	1	0	0	1	1	1	1	1	1	1	0	0	1	0	0	1	0	0	1	1	0	1	0	1	0	0	1	1	0	1	1	1	1	1	1	1	1	1	1	1	0	1	1	0	0	0	0
0	0	1	1	1	1	0	1	1	1	0	1	1	1	0	1	0	1	0	1	1	1	0	1	1	1	1	1	1	1	1	1	1	1	1	1	0	1	1	1	1	0	1	0	1	1	1	0	0	1
0	0	1	1	0	0	0	1	0	1	0	1	0	0	1	1	0	0	1	0	0	1	0	1	1	1	0	0	1	1	1	1	1	0	1	1	1	0	1	1	1	0	0	1	1	1	0	1	1	1
0	1	1	1	1	1	0	1	1	1	0	0	1	0	1	1	0	0	1	0	0	1	1	1	1	1	1	1	0	1	1	1	1	1	0	1	1	0	1	1	1	1	1	0	1	1	0	1	1	1
0	0	1	1	1	1	0	1	0	0	0	0	1	0	0	1	0	0	1	0	1	1	1	1	1	1	0	1	1	1	1	1	1	0	1	1	0	0	1	1	1	0	1	0	1	1	0	0	0	0
0	1	1	0	1	1	1	1	0	1	0	1	0	1	0	1	1	1	1	1	0	1	1	1	1	1	1	1	1	1	1	1	1	1	0	1	1	1	1	1	1	1	1	1	1	1	0	0	0	1
0	1	1	1	0	1	0	1	0	0	1	0	1	0	1	1	1	0	0	1	0	1	1	1	0	1	1	1	0	1	1	1	1	1	1	1	0	1	0	1	1	1	1	0	1	1	0	1	1	1
1	0	1	0	0	1	0	1	1	0	0	0	0	0	1	1	0	0	0	1	0	1	1	1	1	0	0	0	0	1	1	0	1	0	0	1	0	1	1	0	1	1	1	0	0	1	0	0	0	1
0	1	1	1	1	0	1	1	0	1	0	1	1	1	1	1	1	1	1	1	0	1	1	1	1	1	1	1	1	1	0	1	1	1	1	1	1	1	1	1	1	1	1	0	1	1	0	1	1	1
0	0	1	1	0	0	0	1	1	0	0	1	1	0	0	1	0	0	0	1	0	1	0	1	1	0	1	0	0	1	1	1	0	1	1	1	1	1	1	0	1	1	1	0	1	1	0	1	1	0
0	1	1	1	0	1	1	1	1	1	1	1	0	1	0	1	1	1	1	1	1	1	1	1	0	1	1	0	1	1	1	1	1	1	1	1	0	1	1	1	0	1	1	0	1	1	0	0	1	1
0	1	1	0	0	0	0	1	0	1	0	0	1	0	1	1	0	1	1	1	0	1	0	1	1	1	0	0	1	0	1	1	1	1	0	1	0	1	1	1	1	1	1	0	1	1	0	0	1	0
0	1	1	1	1	1	1	1	1	1	1	0	1	1	1	1	0	1	1	0	0	1	1	1	1	1	1	0	1	1	1	1	1	0	1	1	0	1	1	1	1	1	0	0	1	1	0	0	1	1
0	1	1	1	1	1	1	1	0	1	0	0	1	1	1	1	0	1	0	1	1	1	1	1	1	1	1	1	1	1	1	1	1	1	1	1	1	1	0	1	1	1	1	0	1	1	1	1	0	1
0	1	1	1	1	1	0	1	0	1	0	0	0	1	1	1	0	1	1	1	1	1	0	1	0	1	0	1	1	0	1	1	0	1	0	1	0	1	1	1	1	1	1	1	1	1	1	0	1	1
1	1	1	0	1	1	0	1	0	1	1	1	0	0	0	1	1	0	0	1	1	0	1	1	1	1	0	0	0	1	1	0	1	1	0	1	0	0	1	0	1	1	1	0	1	0	0	0	1	0
0	1	1	0	0	1	1	1	0	1	0	0	0	1	0	1	0	1	0	0	1	1	1	1	1	1	1	1	1	1	1	1	1	1	1	1	1	1	1	1	1	1	1	1	1	1	0	0	1	1
0	1	1	0	1	1	0	1	1	1	0	0	0	0	0	1	0	0	0	1	1	1	0	1	1	1	0	1	0	1	1	1	1	1	1	1	0	1	1	1	1	1	1	0	1	0	1	0	0	1
0	0	1	0	1	1	0	1	0	1	1	0	1	1	0	1	0	0	1	1	0	1	0	1	1	1	0	1	1	1	1	0	1	1	0	1	1	1	1	1	1	1	1	0	1	1	0	0	1	1
0	1	1	1	0	1	1	1	0	1	0	0	1	0	1	1	1	1	1	0	1	1	1	1	1	1	1	0	0	1	1	1	1	1	1	1	1	1	0	1	1	1	1	1	1	1	1	1	1	1
0	1	1	1	0	1	0	1	0	1	1	1	1	1	0	1	0	1	1	1	1	1	1	1	1	1	1	1	1	1	1	1	1	1	1	1	0	1	1	1	1	1	1	1	1	1	0	1	1	1
1	1	1	1	0	0	0	1	1	1	0	0	1	1	1	1	0	0	1	1	1	1	1	1	1	1	0	1	1	1	1	1	0	1	1	1	1	1	0	1	1	1	1	0	1	1	0	0	1	1
0	0	1	0	1	1	0	1	0	0	0	0	1	0	0	1	0	0	0	1	1	1	0	1	0	0	0	0	0	0	1	0	1	1	1	1	1	0	1	1	1	1	1	1	1	1	0	0	0	0
0	1	1	0	1	1	1	1	1	1	1	1	0	1	0	1	1	1	1	1	1	1	1	1	1	1	1	1	0	1	1	1	0	1	1	1	1	1	1	1	1	1	1	0	0	1	0	1	1	1
0	1	1	1	0	1	0	1	1	1	0	1	1	1	0	1	0	1	0	1	1	1	1	1	1	1	1	0	1	1	0	1	1	1	0	1	1	1	1	1	1	1	0	0	1	1	0	1	1	1
0	1	1	1	0	1	0	1	1	0	1	0	0	1	1	1	0	0	1	1	0	1	0	1	1	0	1	0	0	1	1	1	1	1	0	1	0	1	1	1	1	1	1	1	1	1	0	0	1	1
0	1	1	1	1	1	1	1	0	1	0	0	1	1	0	1	0	1	1	0	0	1	1	1	0	1	1	1	1	1	1	1	1	1	0	1	0	1	1	1	1	1	1	1	1	1	0	0	1	1
1	1	1	1	0	1	1	1	0	1	0	0	1	0	1	1	0	0	1	1	1	1	1	1	1	1	1	1	1	1	1	0	1	1	1	1	0	1	1	1	1	0	0	0	1	1	0	0	1	0
0	1	1	1	0	1	0	1	0	1	1	0	0	1	0	1	1	0	1	1	1	1	1	1	1	1	1	0	1	1	1	1	1	0	0	1	1	1	1	1	1	1	1	0	1	1	0	1	1	1
1	0	1	1	1	1	0	1	0	1	0	1	0	1	1	1	0	1	1	1	0	1	1	1	1	1	1	1	0	1	1	1	1	1	1	1	0	1	1	1	1	1	1	0	1	1	0	0	1	1
1	1	1	1	0	1	1	1	1	1	1	0	1	1	0	1	1	0	1	1	1	1	1	1	1	1	1	1	1	1	1	0	1	1	1	1	1	1	1	1	0	0	1	0	1	1	0	1	1	1
0	1	1	0	1	1	0	1	0	1	0	0	1	1	0	1	0	0	1	1	1	1	1	0	1	0	0	1	1	1	0	0	1	0	1	1	1	0	1	1	1	1	1	0	1	1	0	0	1	1
0	0	1	1	1	1	1	0	0	1	0	1	1	0	1	1	1	0	0	1	1	1	1	1	1	1	1	1	1	1	1	0	1	1	1	1	0	1	1	1	1	1	1	0	1	1	0	1	1	1
0	1	1	1	0	1	1	1	0	1	1	0	0	1	0	1	0	1	1	0	1	1	0	1	0	1	1	0	1	1	1	1	1	1	1	1	1	1	1	1	1	1	0	0	1	1	0	1	1	1
0	1	1	0	0	1	0	1	0	1	1	1	0	1	0	1	0	0	1	0	0	1	0	1	1	1	1	0	1	1	1	1	1	1	1	1	0	0	1	1	1	1	1	0	0	1	0	0	1	1
1	1	1	1	0	1	0	1	1	1	1	0	1	0	0	1	0	0	1	1	1	1	1	1	1	1	1	0	0	1	1	0	0	1	1	1	1	1	1	1	1	1	1	0	1	1	0	0	1	1
1	1	1	1	1	1	1	1	0	0	0	0	1	0	0	1	0	0	1	0	1	1	0	1	1	1	0	0	0	1	1	1	1	1	1	1	1	1	0	1	1	1	1	1	1	1	0	0	1	1
1	1	1	1	1	1	1	1	0	1	0	0	1	1	1	1	1	0	1	1	1	0	1	1	1	1	1	1	1	1	1	1	1	1	0	1	1	1	1	1	1	1	1	0	1	1	0	0	1	1
0	0	1	1	0	1	1	1	1	1	1	0	1	1	0	1	0	0	1	1	1	1	1	1	1	1	1	1	1	1	1	1	1	1	1	1	1	1	1	1	1	1	0	1	1	1	0	1	1	1
0	1	1	0	1	0	0	1	1	0	0	1	0	1	1	1	0	0	0	1	1	1	0	1	1	1	1	1	0	1	1	0	0	1	0	1	1	1	1	0	1	1	0	0	1	1	0	0	0	1
0	1	1	1	0	1	1	1	0	1	0	1	1	1	0	1	1	0	1	1	0	1	0	1	1	1	0	0	1	1	1	1	1	1	1	1	1	1	1	1	1	1	1	0	1	1	0	0	1	1
0	0	0	1	0	1	0	1	1	1	1	0	0	1	1	1	0	0	0	0	0	1	0	1	1	1	0	0	0	0	1	1	1	1	0	1	0	1	1	0	1	0	1	1	1	1	0	0	0	1
0	1	1	1	0	1	1	1	0	0	0	0	1	1	0	1	0	0	0	1	1	1	0	1	0	1	1	1	1	1	1	1	1	1	0	1	0	1	1	0	1	1	0	0	1	1	0	0	0	1
0	1	1	0	0	0	0	1	0	0	0	1	1	1	1	1	0	0	1	0	0	1	0	1	1	0	0	0	1	0	1	0	0	0	0	1	1	1	1	1	1	1	1	1	1	1	1	0	0	1
1	1	0	1	0	1	1	1	0	1	1	0	0	1	0	1	0	0	0	1	0	1	1	1	1	1	1	0	0	0	1	1	1	1	1	1	1	1	1	0	1	0	0	0	1	0	0	0	0	1
1	1	1	0	1	0	1	0	1	0	0	0	0	1	0	1	0	0	1	0	1	1	0	1	1	0	0	1	0	1	1	1	0	0	0	1	0	1	1	1	1	0	1	1	1	1	0	0	1	0
0	0	1	0	0	1	0	1	0	0	0	0	1	0	0	1	0	0	1	1	1	1	0	0	1	1	1	1	1	1	1	0	1	1	1	1	1	0	1	1	1	1	1	1	1	1	1	1	0	1
1	1	1	1	1	0	1	1	0	1	1	0	1	0	1	1	0	1	0	0	0	1	1	1	0	0	1	1	1	1	1	1	0	1	1	1	0	1	1	1	1	1	1	0	1	1	1	0	1	1
1	1	1	1	1	1	0	0	0	1	0	0	1	1	0	1	0	1	1	0	0	0	1	1	1	1	1	0	1	1	1	0	1	0	1	1	1	1	1	0	1	1	1	1	1	1	0	0	1	1
1	1	0	1	1	1	0	1	0	1	0	0	0	0	0	1	0	0	1	1	1	1	1	1	1	0	0	1	0	0	1	0	1	1	0	1	0	1	1	1	1	1	1	0	1	1	0	0	0	0
0	1	0	1	0	1	0	1	0	1	0	0	0	0	0	1	0	0	0	1	0	1	0	1	1	1	1	1	0	1	1	0	1	0	1	1	0	1	0	1	1	1	0	0	1	1	1	0	1	1
0	1	1	1	0	0	0	0	0	1	0	0	0	1	0	1	0	1	1	1	1	1	1	1	1	1	1	1	1	1	1	0	1	1	1	1	1	1	1	1	1	1	0	1	1	1	1	0	0	1
0	1	1	1	0	1	0	1	0	1	1	0	0	1	0	1	1	0	1	1	0	1	1	1	1	1	1	0	1	1	1	0	1	0	1	1	1	0	0	0	1	1	1	0	1	1	0	0	1	1
0	1	1	1	1	1	1	1	0	1	1	0	1	0	1	1	1	1	1	1	1	1	0	1	1	0	1	0	1	1	1	1	1	1	1	1	1	1	1	1	1	1	0	0	1	1	0	0	1	1
0	1	0	1	1	1	0	0	1	1	0	0	0	1	1	1	0	0	1	1	0	0	1	1	0	0	1	1	0	1	1	0	1	1	0	1	0	1	1	0	1	1	1	0	1	1	1	0	1	1
0	1	1	1	0	1	0	1	1	1	1	1	0	1	0	1	0	0	0	1	1	1	1	1	1	1	1	1	1	1	0	1	0	1	0	1	1	1	0	1	1	1	0	1	1	1	0	1	1	1
0	1	1	1	0	1	0	1	0	1	1	1	1	1	0	1	0	1	1	1	0	1	1	1	1	1	1	1	1	0	1	1	1	1	0	1	1	1	1	1	1	0	1	1	1	1	0	1	1	1
1	1	1	0	1	0	0	1	1	1	1	0	1	1	0	1	0	0	1	1	1	1	0	1	1	1	1	0	0	1	1	0	0	0	0	1	1	1	1	0	1	1	1	1	1	1	1	0	0	1
0	1	1	0	1	1	0	1	0	1	0	1	1	1	0	1	0	1	1	0	0	1	1	1	1	1	1	1	1	0	1	1	0	1	0	1	0	1	1	1	1	1	1	1	0	1	0	1	1	0
1	1	1	1	1	1	1	1	0	1	0	0	1	1	0	1	0	1	0	1	0	1	1	1	0	1	1	0	1	1	1	0	1	1	1	1	0	0	1	0	1	1	0	0	0	1	0	0	0	0
0	1	1	1	1	1	1	0	0	0	1	0	0	1	1	1	0	1	1	1	1	1	1	1	0	1	1	1	1	1	1	1	0	1	0	1	1	1	0	0	0	1	0	1	1	1	0	1	0	0
0	1	1	1	1	0	1	0	0	1	1	0	0	1	0	1	0	0	0	1	1	1	1	1	0	1	1	0	1	0	1	1	1	1	1	1	0	1	1	0	1	0	1	1	1	1	0	0	1	1
0	1	1	0	0	1	0	1	1	0	0	0	0	1	1	1	1	0	0	1	0	1	0	1	1	1	1	1	1	1	1	0	1	0	1	1	0	1	1	0	1	1	1	1	1	0	0	0	0	1
1	1	1	1	0	1	0	1	0	1	0	1	1	1	0	1	0	1	1	1	1	1	1	1	1	1	1	0	1	1	1	1	1	1	1	1	1	1	1	1	1	1	1	1	1	1	0	0	1	1
1	1	1	1	1	1	0	1	0	0	1	0	0	0	0	1	0	1	1	1	0	1	0	1	1	0	1	1	1	1	1	0	0	0	1	1	0	1	1	1	0	0	1	0	1	1	0	0	1	0
0	1	1	1	0	1	1	1	0	1	0	0	0	1	0	1	1	0	0	1	1	1	1	1	1	0	1	0	1	1	1	0	1	1	1	1	0	1	0	0	1	1	1	1	1	1	0	0	1	1
1	1	1	0	0	1	0	1	0	1	1	0	1	1	0	1	1	1	0	1	1	1	1	1	0	1	1	0	1	1	1	1	0	1	1	1	0	1	0	1	1	0	0	1	1	1	0	0	1	0
1	1	1	1	0	0	1	1	0	0	0	0	1	0	0	1	0	1	1	0	0	1	1	1	1	1	1	1	1	0	1	0	1	1	0	1	1	1	1	1	1	1	1	1	1	1	0	0	1	1
1	1	1	1	1	1	1	1	0	1	1	1	1	1	0	1	1	1	1	1	0	1	0	1	1	1	1	1	1	1	1	1	1	1	1	1	0	1	1	1	1	0	1	0	1	1	0	1	1	1
0	0	1	1	1	0	0	1	1	1	0	0	1	1	0	1	0	0	1	1	0	1	1	1	0	1	1	1	1	1	1	1	1	0	1	1	1	1	1	1	1	1	0	1	1	1	0	1	1	0
0	1	0	1	1	1	0	1	1	1	0	1	1	0	0	1	0	1	1	1	1	1	1	1	0	1	0	0	0	1	1	0	0	1	0	0	0	1	1	1	1	1	1	1	1	1	0	0	1	1
0	1	1	1	1	1	0	1	0	1	0	1	1	0	0	1	1	1	1	1	0	1	1	1	1	1	1	0	1	1	1	1	1	1	1	1	0	1	1	0	1	1	0	0	1	1	1	0	1	1
1	1	1	1	1	0	0	0	0	1	0	1	0	0	0	1	0	0	0	0	1	1	0	1	0	1	1	0	1	1	1	0	1	1	1	1	0	1	1	0	1	1	0	0	1	1	0	0	1	0
0	1	1	1	0	1	1	1	0	1	1	0	0	0	1	1	0	0	1	0	1	1	1	1	1	1	1	0	1	1	1	1	1	0	0	0	0	1	1	1	1	1	0	0	1	1	0	0	1	1
0	1	1	1	1	1	0	1	0	1	1	1	1	1	1	1	0	0	0	0	1	1	1	1	1	0	1	1	1	1	1	0	1	1	1	1	0	1	1	1	1	1	0	0	1	1	0	0	1	1
1	1	1	1	1	1	0	1	0	1	1	1	0	1	1	1	1	0	1	0	0	1	0	1	1	1	1	0	1	0	1	0	1	1	0	1	0	1	1	0	1	1	1	1	1	1	1	0	1	1
0	1	1	1	1	0	0	1	0	0	1	0	1	1	1	1	0	0	1	0	0	1	1	1	1	1	0	1	0	1	1	0	1	1	0	1	1	1	1	0	1	1	1	0	1	1	1	0	0	1
0	1	1	1	0	1	1	1	0	1	1	1	1	0	0	1	0	1	1	1	0	1	1	1	1	1	0	1	1	1	1	1	0	1	1	1	1	1	1	1	1	1	1	1	1	1	0	1	1	1
0	1	1	0	1	1	1	1	0	1	0	1	0	1	0	1	1	0	0	1	1	1	1	1	1	1	1	1	1	1	1	1	1	1	0	1	1	1	1	1	1	0	1	1	1	1	0	1	0	1
1	1	1	1	1	1	0	1	1	1	0	0	1	1	0	1	0	0	1	1	1	1	1	1	1	1	1	0	1	1	1	0	1	1	1	1	1	1	1	1	1	1	0	1	1	1	0	0	1	1
0	1	1	1	0	1	0	1	1	1	1	0	1	1	0	1	0	1	1	1	1	1	1	0	1	1	1	1	1	1	1	1	1	1	1	1	1	1	1	1	1	1	1	0	1	1	0	1	0	1
0	1	1	1	1	1	0	1	1	1	1	1	1	1	0	1	0	0	1	1	0	1	1	1	1	1	1	0	1	1	1	1	1	1	1	1	1	1	1	1	1	1	1	1	1	0	1	1	1	1
1	1	1	1	1	1	1	1	0	1	1	1	1	1	0	1	0	1	0	1	0	1	1	1	1	1	1	0	1	1	1	1	1	1	1	1	0	1	1	1	1	0	1	1	1	1	0	1	1	0
1	1	0	0	0	0	1	0	1	1	1	0	0	0	0	1	0	0	1	0	1	1	0	1	1	1	1	0	1	1	1	1	1	0	1	1	0	1	0	1	1	1	1	0	1	1	1	0	0	1
0	1	1	1	0	1	1	1	0	0	1	1	0	1	0	1	1	0	1	1	0	1	0	1	1	1	1	1	1	1	1	0	1	0	0	1	1	1	1	0	1	1	1	1	1	1	0	0	1	1
1	1	1	1	0	1	0	0	1	0	0	0	0	0	1	1	1	0	0	1	1	1	1	1	1	1	1	1	1	1	1	0	1	1	0	1	0	0	1	1	1	0	1	1	1	1	0	0	1	1
1	1	1	1	1	1	1	1	0	1	1	1	0	1	1	1	0	1	1	0	1	1	1	1	1	1	0	1	1	1	1	1	1	1	1	1	1	1	1	1	1	1	1	0	1	1	0	0	1	1
1	1	1	1	0	1	0	1	0	1	1	0	1	1	1	1	0	1	1	1	1	1	1	1	1	1	1	1	1	1	1	1	1	1	0	1	0	1	0	1	1	1	1	1	1	1	0	0	0	1
1	1	1	1	1	1	1	0	0	1	0	1	1	1	1	1	0	1	1	0	0	1	1	1	0	1	1	0	1	1	1	1	1	1	1	1	0	1	1	1	1	1	0	0	0	1	0	1	1	0
0	1	1	1	1	1	1	1	0	1	0	0	0	1	0	1	0	0	1	1	0	1	1	1	1	1	1	1	1	0	1	0	1	1	0	1	0	1	1	1	1	1	1	0	0	1	0	0	0	1
0	1	1	0	0	1	1	1	0	1	0	1	1	1	1	1	1	0	1	0	1	1	1	1	1	1	1	0	1	1	1	1	1	1	0	1	1	1	1	1	1	1	1	0	1	1	0	0	1	1
1	1	1	1	0	0	0	1	0	1	1	0	0	1	0	1	1	0	1	1	1	1	0	1	1	1	1	0	1	0	1	0	1	1	0	1	0	1	1	1	1	0	1	0	1	0	0	1	1	1
1	1	0	0	1	1	0	1	0	1	0	0	1	0	0	1	0	1	0	1	0	0	1	0	1	1	1	1	1	1	1	1	1	1	1	1	0	1	1	0	1	0	1	1	1	1	1	0	0	1
0	1	0	1	1	1	0	1	0	1	1	0	0	1	0	1	1	1	1	1	1	1	1	1	1	1	1	1	1	1	1	1	1	1	1	1	0	1	1	1	1	0	1	1	1	1	0	1	1	1
0	1	0	0	1	0	0	1	1	1	1	0	1	1	0	1	0	0	0	1	1	1	1	1	1	1	1	0	1	1	1	0	1	1	0	1	1	1	1	0	1	1	1	1	1	1	0	0	1	1
1	1	1	1	0	1	0	1	0	1	0	1	1	1	0	1	0	0	0	1	0	1	1	1	1	1	0	1	1	1	1	1	1	1	1	1	0	1	1	1	1	1	1	1	1	1	1	0	1	1
1	1	0	1	1	1	0	1	0	1	0	0	1	1	0	1	1	0	0	0	0	1	1	1	1	0	1	1	1	1	1	0	1	1	1	1	1	1	0	1	1	1	1	1	1	1	1	0	1	1
0	1	1	1	1	1	0	1	0	1	0	1	1	1	0	1	0	0	1	0	1	1	1	1	0	0	1	0	1	1	1	1	1	1	1	1	0	1	1	1	1	0	1	0	1	1	0	0	1	1
1	1	1	1	0	1	0	0	0	0	0	1	1	1	0	1	1	0	1	1	1	1	1	1	1	1	1	1	1	1	0	1	1	1	1	1	1	1	1	1	1	1	1	1	1	1	0	0	1	1
0	1	1	0	0	0	0	0	0	0	0	0	1	1	0	1	1	1	0	0	1	1	0	1	1	1	1	1	1	1	0	0	1	1	0	1	0	1	1	1	1	1	0	1	1	1	1	0	1	1
0	0	1	1	1	1	1	1	1	1	1	1	1	1	1	1	0	1	1	1	1	1	1	1	0	1	1	1	1	1	1	0	1	1	1	1	0	1	1	1	1	1	1	0	1	1	0	0	1	0
1	1	1	1	1	1	1	1	1	1	0	0	1	1	0	1	0	0	0	1	1	1	1	1	1	1	1	1	1	1	1	1	1	1	1	0	1	1	1	1	1	1	1	0	1	1	1	0	0	1
0	1	0	0	1	1	0	1	0	1	1	1	1	1	0	1	0	0	1	1	0	1	1	1	1	1	1	0	1	1	1	1	1	1	1	1	1	1	0	1	1	1	0	0	1	1	0	0	1	1
1	1	1	1	1	1	0	1	0	1	0	0	0	1	0	1	0	1	1	1	0	1	1	1	1	1	1	1	1	1	1	1	0	1	0	1	0	1	1	0	1	1	1	0	1	0	0	0	1	1
1	1	1	1	1	0	1	1	0	1	0	0	1	1	0	1	1	0	1	1	1	1	1	0	0	0	1	1	1	1	1	1	1	1	0	1	0	1	1	1	1	1	0	0	1	1	1	1	1	1
0	1	1	0	0	1	0	0	0	1	0	0	0	1	1	1	0	0	1	1	0	1	1	1	1	1	1	1	1	1	1	1	1	1	0	1	1	1	1	0	1	1	0	0	1	1	0	0	1	0
0	1	1	1	1	1	1	1	0	1	1	0	1	1	1	1	0	0	0	1	1	1	0	1	1	1	1	0	1	1	1	1	0	1	0	1	0	0	1	0	0	1	1	1	1	1	0	0	1	0
1	1	0	1	1	1	0	1	1	1	0	1	1	1	1	1	0	1	1	1	1	1	1	1	1	1	1	1	1	1	1	1	1	1	1	1	1	1	1	0	1	1	1	0	1	0	1	1	1	0
0	1	1	0	0	1	1	1	1	1	0	1	0	1	0	1	0	0	0	1	1	1	1	1	1	1	0	1	1	1	1	1	0	1	0	1	0	0	1	1	1	1	0	0	1	1	1	1	1	1
1	1	1	1	0	1	1	1	0	1	1	1	1	0	1	1	1	1	1	1	0	1	1	1	1	0	0	0	1	0	1	1	1	1	1	1	0	1	1	0	1	0	1	0	1	1	0	1	0	0
1	1	1	1	1	1	1	1	1	1	1	0	0	1	0	1	0	1	1	1	0	1	1	1	1	1	1	0	1	1	1	1	1	1	0	1	1	1	1	0	1	0	1	1	1	1	0	1	1	1
0	1	0	1	1	0	1	1	1	1	1	1	1	0	1	1	0	0	1	1	1	1	1	0	0	1	1	1	1	1	1	1	1	1	1	1	0	1	1	0	1	1	1	1	1	1	1	0	0	1
0	1	1	0	1	1	0	1	0	0	1	1	1	0	0	1	0	0	0	1	1	1	0	0	1	1	0	1	1	1	1	1	1	1	1	1	0	1	0	1	1	0	1	1	1	1	0	0	1	0
0	1	1	1	1	1	1	1	0	1	0	1	1	1	0	1	0	1	1	1	1	1	1	1	1	1	1	0	1	1	1	1	1	1	0	1	0	1	1	1	0	1	1	0	1	1	0	0	1	1
1	1	1	1	1	1	1	1	1	1	0	0	1	0	1	1	0	1	1	1	1	0	1	1	1	0	1	0	1	1	1	0	1	1	0	1	0	1	1	0	1	1	1	1	1	1	1	0	0	1
0	1	1	1	1	0	0	1	1	1	1	1	0	0	1	1	1	0	0	1	0	1	1	1	0	1	1	0	1	1	1	1	1	1	1	1	1	1	1	0	0	1	0	1	0	1	1	0	1	0
0	1	0	1	1	1	0	1	0	1	0	1	1	1	1	1	0	1	1	1	1	1	1	1	1	1	1	0	1	1	1	1	1	1	1	1	0	1	1	1	1	1	0	1	1	1	1	0	0	1
0	1	0	1	1	0	0	1	0	1	1	0	1	1	0	1	0	1	1	0	1	1	1	1	0	1	1	0	1	1	1	1	1	1	1	1	0	1	1	0	1	0	0	0	0	1	0	0	0	1
0	1	0	1	0	1	1	1	1	0	0	1	1	1	0	1	0	0	0	0	1	1	1	1	1	1	1	1	0	1	1	0	1	1	1	1	0	1	1	0	1	1	1	0	1	1	0	0	1	1
1	1	1	1	1	1	1	1	0	1	0	1	0	1	1	1	0	1	1	1	0	1	1	1	1	1	1	1	1	1	1	1	1	1	1	1	0	1	1	1	1	1	0	1	1	1	0	0	0	1
0	1	1	1	1	1	0	0	0	1	1	0	1	1	0	1	0	1	0	1	0	1	1	1	1	0	1	1	1	1	1	0	1	1	1	1	0	1	1	1	1	1	0	0	1	1	0	1	1	1
0	1	0	1	0	1	0	1	0	1	0	0	0	0	0	1	0	0	1	1	1	1	0	1	0	1	1	0	1	1	0	0	1	1	1	1	0	1	1	0	1	1	0	0	1	1	0	0	1	0
0	1	0	0	0	0	1	0	0	1	1	1	0	1	0	1	1	0	0	0	0	0	0	1	0	1	1	0	1	0	0	1	0	0	1	1	0	0	1	0	0	1	1	0	1	0	0	0	0	0
0	1	1	1	1	0	1	1	1	1	1	0	1	0	0	1	0	0	1	1	1	1	1	1	0	1	1	1	1	1	0	0	1	1	1	1	1	1	1	1	1	1	1	1	1	1	1	0	0	1
1	1	1	1	0	0	1	1	0	0	0	0	0	1	1	1	0	0	1	1	1	1	1	1	1	1	1	0	1	1	1	1	1	1	1	1	0	1	1	1	0	0	1	0	1	1	0	0	1	1
0	0	1	0	1	1	0	1	0	1	0	1	1	1	1	1	0	0	0	1	1	1	1	1	0	1	1	1	1	1	1	1	1	1	1	1	1	1	1	0	1	1	0	0	1	1	0	1	1	1
1	1	1	1	1	1	1	1	1	1	1	0	1	0	1	1	0	0	1	1	0	1	0	1	0	1	1	1	1	1	1	1	1	1	0	1	1	1	1	1	1	1	1	1	1	1	0	0	0	1
0	1	0	0	1	0	1	1	0	1	0	0	1	0	1	1	1	0	0	1	0	1	1	1	1	1	1	1	1	1	1	0	1	1	1	1	1	1	1	1	1	1	1	0	1	1	0	0	1	1
0	1	0	0	1	1	0	1	0	1	0	0	1	1	1	1	0	0	1	1	0	1	1	1	0	1	1	1	1	1	1	1	1	1	1	1	0	1	1	0	1	1	1	0	1	1	0	0	1	1
0	1	1	0	0	1	0	1	1	1	0	1	1	0	0	1	0	1	0	1	1	1	0	1	0	1	1	0	1	1	1	1	1	1	0	1	0	1	1	1	1	1	1	1	1	1	0	1	1	1
1	1	1	1	0	1	1	1	0	1	0	0	1	0	1	1	0	1	0	1	1	1	1	1	0	0	1	0	1	0	1	1	1	1	1	1	1	1	1	1	1	1	1	1	1	1	1	0	1	0
1	1	1	0	0	1	1	1	0	1	0	1	1	1	0	1	0	0	1	1	1	0	0	1	0	0	1	0	1	1	1	1	1	0	1	1	0	1	0	0	1	1	0	1	1	0	0	0	0	1
1	1	1	0	1	1	1	1	0	1	0	0	1	0	1	1	0	0	1	1	1	1	1	1	0	1	1	1	1	1	1	1	1	1	1	1	1	1	0	1	1	1	0	0	1	1	0	0	1	1
0	0	1	0	0	1	1	1	0	1	1	0	1	1	0	1	0	1	1	0	0	1	0	1	0	1	1	0	1	1	1	1	0	1	1	1	1	1	1	1	1	1	1	0	1	1	0	0	1	1
0	1	1	1	0	1	1	1	0	1	1	0	1	1	1	1	0	1	0	1	1	1	1	1	1	1	1	0	1	1	1	1	1	1	1	1	0	1	1	1	1	1	0	1	0	1	0	0	1	1
1	1	1	0	1	0	0	1	1	1	1	1	1	1	1	1	0	1	1	0	0	1	1	1	1	1	0	0	1	0	1	1	1	1	1	1	1	1	1	1	1	1	0	1	1	1	0	0	1	1
1	1	1	1	1	1	1	1	0	1	0	0	1	1	1	1	0	1	1	1	1	1	1	1	1	1	1	1	1	0	0	1	1	1	1	1	1	1	0	1	1	1	0	1	1	0	0	0	1	1
0	1	1	1	1	1	1	1	0	1	0	1	0	1	1	1	0	0	1	0	1	1	1	1	1	0	1	1	1	1	1	1	1	1	1	1	1	1	1	1	1	1	1	1	1	1	0	1	1	1
1	0	1	0	1	1	1	1	0	1	0	0	1	0	0	1	0	1	1	1	1	1	0	1	0	1	1	1	1	0	1	1	0	1	0	1	0	1	1	0	1	1	0	1	1	1	1	0	1	1
1	1	1	1	0	1	1	1	0	1	0	0	1	1	1	1	0	1	1	0	1	1	1	1	0	1	1	1	1	1	1	1	1	1	1	1	1	1	1	1	1	1	1	1	1	1	0	0	1	1
0	1	1	0	0	1	0	1	1	1	0	1	0	0	1	1	0	1	0	1	1	1	1	0	0	1	1	0	1	1	1	1	1	0	1	1	0	1	1	1	1	1	1	0	1	1	1	0	1	1
1	1	1	1	0	1	0	1	0	1	0	1	1	0	0	1	0	1	1	0	1	1	1	1	1	0	1	1	1	1	1	1	0	1	0	1	0	1	1	1	1	1	0	1	1	1	1	1	1	1
1	1	1	1	1	1	1	1	1	1	0	1	1	1	1	1	0	1	1	1	1	1	1	1	1	1	1	1	1	1	1	1	1	1	1	1	1	1	1	1	1	1	1	1	1	1	0	0	1	1
1	1	1	0	1	1	1	0	0	1	0	0	1	1	1	1	0	1	1	0	1	1	1	1	1	1	1	1	1	1	1	1	1	1	1	1	1	1	1	1	0	1	1	0	1	1	0	1	1	0
0	1	1	1	1	1	1	1	0	1	0	0	0	0	1	1	0	0	1	1	1	0	0	1	1	1	0	0	1	1	1	1	1	1	1	1	1	1	1	1	1	1	1	1	1	0	1	1	1	1
0	1	0	1	1	1	1	1	0	1	0	0	1	1	1	1	0	1	1	0	1	1	1	1	0	1	1	1	1	1	0	1	1	1	0	1	1	1	1	1	1	1	0	1	1	1	0	1	1	1
0	1	1	0	0	0	1	1	0	1	0	1	0	1	1	1	0	0	1	0	1	1	0	1	1	0	1	1	1	1	1	1	1	1	1	1	1	1	1	0	1	1	1	1	1	1	1	0	0	1
1	1	0	1	1	1	0	1	1	1	0	1	1	0	1	1	0	0	1	1	0	1	1	1	1	1	1	1	1	1	1	1	0	0	1	1	1	1	1	0	1	1	1	0	0	1	0	1	1	0
1	1	1	1	1	1	1	1	0	1	0	1	1	1	1	1	0	1	1	1	1	1	1	1	0	1	1	0	1	1	1	1	1	1	1	1	0	1	1	1	1	1	1	0	1	1	0	0	1	1
1	1	1	1	0	1	1	1	1	1	0	0	1	1	1	1	1	1	1	0	0	1	1	1	0	1	1	1	1	1	1	1	1	1	1	1	0	1	0	1	1	0	1	0	1	1	0	0	1	1
1	1	1	1	1	1	0	1	0	1	0	0	0	1	1	1	0	1	0	1	1	1	1	1	1	1	1	0	1	1	1	1	1	1	1	1	0	1	1	0	0	1	1	0	1	1	0	0	1	1
1	0	1	1	1	1	1	1	0	1	0	0	1	0	0	1	0	1	1	1	1	0	0	1	0	1	1	1	1	0	1	1	0	1	1	1	0	1	0	1	1	1	1	0	1	1	0	1	0	1
0	1	1	1	1	0	1	1	1	1	0	0	1	0	0	1	1	0	0	1	1	1	1	1	1	1	1	1	1	1	1	1	1	1	1	1	1	1	1	1	1	1	1	0	1	1	0	0	1	1
1	1	1	0	0	1	1	1	0	1	0	1	1	1	1	1	0	0	1	1	1	1	1	1	0	1	1	1	1	0	1	1	1	1	1	1	0	1	1	0	1	1	0	1	1	1	1	1	1	1
1	1	1	1	1	1	1	1	0	1	0	1	1	1	0	1	1	1	1	1	1	1	1	1	1	1	1	0	1	1	1	0	1	1	1	1	0	1	1	1	1	1	0	0	1	1	0	0	1	1
1	1	1	0	0	1	1	1	0	1	0	0	1	0	1	1	0	1	1	1	1	1	1	1	0	0	1	0	1	1	1	1	1	1	1	1	1	1	0	1	0	1	1	0	0	0	0	0	1	0
1	1	1	1	1	1	0	1	0	1	0	0	1	1	0	1	0	1	1	1	0	1	0	1	0	1	1	1	1	1	1	1	1	1	1	1	1	1	0	1	1	1	0	0	1	1	0	0	1	1
1	1	1	1	1	0	1	1	0	1	1	0	1	1	1	1	0	1	1	0	1	1	1	1	0	1	1	1	1	1	1	1	1	1	1	1	0	1	1	1	1	1	1	1	1	0	1	0	0	1
1	1	1	1	1	1	0	1	0	1	0	0	1	1	0	1	1	1	0	1	1	1	1	1	0	1	0	1	1	1	1	1	1	1	0	1	0	1	1	1	1	1	0	1	1	1	1	1	1	1
0	1	1	1	1	0	0	1	0	1	0	0	0	1	0	1	0	0	1	0	1	1	1	1	0	1	1	1	1	1	1	1	1	1	1	1	0	1	1	1	1	1	1	1	1	1	1	0	1	1
1	1	1	1	1	1	1	1	0	1	0	0	1	1	0	1	0	0	0	1	1	1	1	1	0	1	1	0	1	0	1	0	1	1	1	1	1	1	1	1	1	1	1	1	1	0	0	1	1	1
1	1	1	0	1	1	0	1	0	1	0	1	0	0	0	1	1	0	0	1	1	1	0	1	0	1	1	1	1	1	1	1	0	0	1	1	1	1	0	1	1	0	1	1	1	1	0	0	1	1
1	1	1	0	1	1	1	1	0	1	0	1	1	1	0	1	1	1	1	1	1	1	1	1	1	1	0	0	1	1	1	1	1	1	1	1	0	1	1	0	1	1	0	1	1	1	1	0	1	1
1	1	0	0	0	0	0	1	0	1	0	0	1	1	1	1	0	0	1	1	1	1	0	0	0	1	1	1	1	1	1	1	1	1	1	1	0	1	0	1	1	1	0	1	1	0	0	0	1	1
0	0	1	1	0	0	0	1	1	1	1	0	0	0	0	1	1	0	0	1	1	1	1	1	1	1	1	1	1	1	1	1	1	0	0	1	1	1	1	0	1	1	1	1	1	1	0	1	1	0
0	1	0	1	0	1	0	0	0	1	0	0	1	1	0	1	0	0	1	1	0	1	0	1	0	0	0	1	1	1	1	0	0	0	1	0	0	1	1	1	0	1	0	1	1	1	1	1	0	1
0	1	1	1	1	1	0	1	0	1	1	1	0	1	0	1	1	1	1	0	0	1	0	1	1	1	1	1	1	1	1	0	1	1	1	1	1	1	1	0	1	1	1	1	1	0	0	0	0	0
1	1	1	1	0	1	0	1	0	1	0	0	1	1	0	1	0	1	1	1	1	1	1	1	1	1	1	0	1	1	1	1	1	1	1	1	0	1	1	1	0	1	0	1	1	1	1	1	1	1
1	1	1	1	0	1	0	1	0	1	1	1	1	1	0	1	0	1	1	1	1	1	1	1	1	1	1	0	1	1	1	1	1	1	1	1	1	1	0	0	1	1	1	0	1	1	1	1	1	1
1	1	1	0	1	1	1	1	1	1	1	0	1	1	1	1	0	1	0	1	1	1	1	1	0	1	1	1	1	1	1	1	1	1	1	1	0	1	1	1	1	1	1	1	1	1	1	1	0	1
0	1	1	1	0	1	0	0	0	0	0	1	0	1	0	1	0	0	1	1	0	1	1	1	1	1	0	1	1	1	1	1	1	1	1	1	0	1	1	1	1	1	1	1	1	1	0	0	1	1
1	1	1	1	0	1	0	1	0	1	0	0	1	1	1	1	0	0	1	1	1	1	0	1	1	1	1	0	1	1	1	1	1	1	0	1	1	1	0	1	1	1	0	0	1	1	0	0	1	1
1	0	1	1	1	1	0	0	0	1	0	1	0	1	1	1	0	0	1	1	1	1	0	0	0	1	0	1	0	1	1	0	0	0	0	1	0	1	1	0	1	1	0	0	1	1	0	0	0	1
0	1	1	1	0	0	0	0	0	0	1	1	1	0	1	1	0	0	1	1	0	1	0	1	1	0	0	1	0	0	1	1	1	0	1	1	0	0	1	1	1	1	1	0	1	1	0	0	1	1
1	1	1	1	1	1	0	1	0	1	1	0	0	1	0	1	0	0	1	0	1	1	1	1	1	1	1	1	1	0	1	0	1	1	0	1	0	1	0	1	1	1	0	0	0	1	1	0	0	0
0	1	1	1	0	1	1	0	0	1	0	0	0	1	1	1	0	0	1	0	1	1	0	1	1	1	0	1	1	1	0	0	0	1	0	1	0	1	1	1	1	1	0	1	1	1	0	1	1	0
0	1	1	1	1	1	0	1	1	1	1	1	1	1	0	1	0	1	1	1	1	1	1	1	1	1	1	0	1	1	1	1	1	1	1	1	0	1	1	1	1	1	1	1	1	1	0	0	1	0
1	0	1	1	1	1	0	1	1	0	0	0	1	1	0	1	0	0	0	1	1	1	0	1	1	1	0	1	1	1	1	1	1	1	0	1	0	1	1	0	1	0	1	0	1	1	0	0	1	1
1	1	1	1	1	1	1	1	0	1	0	1	1	0	0	1	1	1	1	1	1	1	1	1	1	1	1	1	1	1	1	1	1	1	1	1	1	1	1	1	1	1	1	1	1	1	1	1	1	1
1	1	0	0	0	1	1	1	0	1	0	0	0	1	0	1	1	1	1	1	0	1	1	1	1	1	0	1	1	1	1	1	1	1	1	1	0	1	1	0	1	1	0	0	1	1	0	1	1	1
0	1	1	1	1	1	1	1	0	1	0	0	1	1	0	1	0	0	1	1	1	1	1	1	1	1	1	0	1	0	1	1	1	1	0	1	0	1	1	1	1	1	1	1	1	1	0	1	1	1
0	1	1	1	1	1	0	0	0	1	0	0	1	1	1	1	0	1	0	1	0	1	1	1	1	1	1	1	1	0	1	0	0	1	1	1	1	1	1	0	1	1	0	1	1	1	1	1	1	1
0	0	1	1	1	1	1	1	0	1	0	0	1	1	1	1	0	1	1	1	1	1	1	1	1	0	0	0	1	1	1	1	1	0	0	1	1	1	0	1	1	0	1	1	1	1	1	1	1	1
1	1	1	0	1	1	0	1	1	1	1	0	1	1	1	1	0	0	0	1	0	1	1	0	0	1	0	1	1	1	0	1	1	1	1	1	1	1	1	1	1	0	0	1	1	1	0	1	0	1
0	1	1	0	1	0	0	1	0	0	0	0	0	1	1	1	0	0	1	1	0	1	1	1	1	1	0	1	1	1	1	1	1	1	1	1	0	1	0	1	1	1	1	0	1	1	1	0	0	1
0	1	1	1	1	1	0	1	0	1	1	0	1	1	1	1	0	1	1	0	1	1	1	1	0	1	1	1	1	1	1	1	1	1	1	1	0	1	1	1	1	1	0	1	1	1	0	0	1	1
0	1	1	0	1	0	0	1	0	0	1	0	0	1	0	1	0	0	1	0	0	1	0	1	1	0	0	0	0	1	1	0	1	1	0	1	0	1	1	1	1	1	0	0	1	1	0	0	1	1
0	1	1	0	1	1	0	0	1	0	0	0	0	1	0	1	0	0	1	0	1	1	0	1	1	0	0	1	0	1	1	0	1	0	0	1	0	1	0	1	1	1	1	1	1	1	1	0	0	1
0	1	1	0	0	0	0	1	0	0	0	0	1	1	0	1	0	0	1	1	1	1	1	1	0	1	0	1	1	1	0	1	1	1	0	1	0	0	0	0	1	1	0	0	1	1	0	1	1	1
1	1	0	0	1	1	0	1	0	0	0	0	0	1	0	1	0	0	0	0	1	1	1	1	1	1	0	1	0	1	0	0	0	1	0	0	0	1	1	1	1	1	0	0	1	1	0	0	1	1
1	1	1	1	1	1	0	1	0	1	0	1	1	1	1	1	1	1	1	0	0	1	1	1	0	1	1	1	1	1	1	1	1	1	0	1	0	1	1	1	1	1	0	1	1	1	0	0	1	1
1	1	1	0	0	0	0	0	0	1	0	0	1	1	0	1	0	1	1	0	1	1	0	1	0	0	1	0	1	1	1	1	0	0	1	1	1	1	1	0	1	1	1	0	1	1	0	0	0	1
1	1	1	1	1	1	0	1	0	1	1	0	1	1	0	1	0	1	1	1	1	1	1	1	1	1	1	0	0	1	1	1	0	1	1	1	0	1	1	1	1	0	1	1	1	1	1	0	1	0
0	1	1	1	1	1	0	1	1	1	0	1	1	1	0	1	0	1	1	1	1	1	1	1	1	1	0	1	1	1	1	1	1	1	1	1	1	1	1	1	1	1	1	1	1	1	1	0	1	1
1	0	1	1	1	1	0	1	0	1	0	1	1	1	1	1	0	1	1	1	1	1	1	1	0	1	0	1	1	1	1	1	0	1	1	1	1	1	1	0	1	1	1	1	1	1	0	0	0	1
0	1	1	1	1	1	1	1	0	1	0	0	1	0	1	1	0	1	1	1	0	1	1	1	1	1	1	0	1	1	1	1	0	1	1	1	1	1	1	0	1	1	1	1	1	1	1	0	0	1
1	0	1	1	0	1	0	0	1	1	1	0	1	1	0	1	1	0	1	1	1	1	0	1	1	1	0	1	1	1	1	1	1	1	1	1	0	1	1	1	1	1	1	0	1	1	0	0	0	1
1	1	1	1	1	1	0	0	0	1	1	0	1	0	1	1	1	1	1	1	1	1	0	1	1	1	1	0	1	1	1	1	1	1	1	0	0	1	1	1	1	0	1	1	1	1	0	1	1	0
1	1	0	0	1	1	1	1	0	1	0	0	1	1	0	1	0	1	1	1	0	1	1	1	1	1	1	0	0	1	1	0	1	1	1	1	1	1	1	1	1	1	0	1	1	1	0	0	0	1
0	1	1	1	0	1	0	1	0	1	1	0	0	1	0	1	0	1	0	1	1	1	1	1	1	1	1	0	1	1	1	1	1	0	1	1	0	1	0	0	1	0	0	1	1	1	0	0	0	1
1	1	1	1	0	1	0	1	0	1	1	1	1	1	1	1	0	1	0	1	1	1	1	1	1	1	1	0	1	0	1	0	1	1	1	1	0	1	1	0	1	1	1	1	1	1	1	1	1	1
1	1	1	0	1	1	0	1	0	1	0	0	0	0	0	1	0	1	1	1	1	1	0	1	1	1	1	0	1	1	1	1	1	1	1	1	0	1	1	1	1	1	1	1	1	1	0	0	1	0
0	0	0	0	1	0	0	0	1	0	1	0	0	0	1	1	0	0	0	1	1	1	0	1	1	1	0	1	0	1	0	0	1	0	1	1	0	0	0	0	1	1	1	0	1	0	0	0	1	1
1	0	1	1	0	1	1	1	0	1	0	0	1	1	1	1	0	1	1	1	1	1	1	1	1	1	1	1	0	1	1	1	1	1	1	1	0	1	1	0	1	1	1	1	1	1	1	0	0	1
1	1	1	0	0	0	0	0	1	0	0	1	1	1	0	1	0	0	0	0	0	0	1	0	0	1	1	0	0	1	1	0	0	1	0	1	0	0	1	0	1	1	1	0	1	1	0	0	0	1
0	1	1	1	0	0	0	1	1	1	1	0	0	0	0	1	0	1	1	1	1	1	1	1	0	1	0	0	1	1	1	0	1	1	0	1	0	1	0	0	1	1	0	0	1	1	0	1	0	1
1	1	1	0	0	1	0	0	0	1	0	0	1	1	1	1	1	0	1	1	1	1	0	1	0	1	0	1	1	1	1	1	1	1	1	1	0	1	0	1	1	0	0	0	0	1	0	0	0	1
1	1	0	0	0	0	1	1	0	1	0	0	0	1	0	1	0	0	0	1	1	1	1	1	1	1	0	0	0	1	0	0	1	0	1	1	1	0	1	0	1	1	0	0	1	0	0	0	0	1
1	1	1	0	1	1	1	0	0	1	0	0	1	0	1	1	0	1	1	1	1	1	1	1	1	1	1	1	1	0	1	1	1	1	1	1	1	0	1	0	1	1	0	0	1	1	0	0	1	1
1	1	1	1	1	1	0	1	0	1	0	0	0	1	1	1	1	1	1	1	1	1	1	1	1	1	1	1	1	1	1	1	1	1	1	1	0	1	1	1	1	1	1	0	1	1	0	1	1	1
0	1	1	1	0	1	0	1	1	1	0	0	0	1	0	1	1	1	0	0	1	1	1	1	0	1	0	1	1	1	1	1	1	1	1	1	1	1	0	1	1	1	0	1	1	1	0	1	1	1
0	1	0	0	0	1	0	1	0	1	0	0	1	1	0	1	0	0	0	0	0	1	0	1	1	1	0	0	0	1	1	1	1	1	0	1	0	1	1	0	1	1	0	1	1	1	1	0	0	1
1	0	1	0	1	1	0	1	0	1	0	0	0	0	0	1	0	0	1	0	1	1	0	1	0	1	1	0	0	1	1	0	1	1	0	1	1	1	1	1	1	1	0	1	1	1	0	0	0	1
0	1	1	1	0	1	0	1	1	1	0	1	1	0	1	1	0	1	1	1	1	1	1	1	1	1	1	1	1	1	1	1	1	1	0	1	0	1	0	0	1	1	1	1	1	1	0	0	1	1
1	1	1	1	1	1	1	1	1	1	1	0	1	1	0	1	0	1	0	1	1	1	1	1	0	1	1	1	0	1	1	1	1	1	0	1	1	1	1	0	1	1	0	0	1	1	0	0	0	1
1	1	1	1	1	1	1	1	1	1	0	1	1	0	1	1	0	1	1	1	0	1	1	1	1	1	1	1	1	1	1	1	0	1	0	1	0	1	1	0	1	1	1	1	0	1	0	0	1	1
0	1	1	1	1	1	1	1	1	1	0	1	0	1	1	1	0	0	0	0	0	1	1	1	1	1	1	1	1	0	1	1	1	1	0	1	0	1	0	0	1	1	0	1	1	1	0	0	1	1
1	1	1	1	1	1	1	0	0	1	0	1	1	1	0	1	0	1	0	0	1	1	0	1	0	1	0	1	1	1	1	1	1	1	1	0	1	1	1	0	1	1	1	0	1	1	1	1	1	1
0	1	1	1	1	0	0	1	0	1	1	0	1	1	0	1	0	1	1	1	0	1	1	1	1	1	1	0	1	1	1	1	1	1	0	1	1	1	0	0	0	1	1	1	1	1	0	0	1	1
1	0	1	1	0	1	0	1	0	1	0	0	0	0	1	1	0	1	1	1	0	1	1	1	1	1	0	1	0	1	1	0	0	1	0	1	1	1	0	1	1	1	1	0	1	0	1	0	1	1
0	1	1	1	1	1	0	1	0	1	0	0	1	1	1	1	0	1	1	0	1	1	1	1	0	1	1	0	1	1	1	1	1	1	0	1	1	1	1	0	1	1	1	0	1	1	0	0	1	1
1	1	1	1	1	1	0	0	0	1	0	0	1	1	1	1	1	1	1	0	1	1	1	1	0	1	1	0	1	1	1	1	1	1	0	1	0	1	1	0	1	1	1	0	1	1	0	0	1	0
1	1	1	1	1	1	0	1	1	1	1	0	1	0	0	1	1	1	1	1	0	1	1	1	1	1	1	1	1	1	1	1	1	0	0	1	0	1	1	1	1	1	1	0	1	1	0	1	1	1
0	1	1	1	1	1	0	0	0	0	0	0	1	0	1	1	0	0	0	1	0	1	1	1	0	1	1	0	1	1	0	0	0	1	1	1	0	1	1	0	1	0	1	0	1	1	1	0	0	1
0	1	0	1	1	1	1	0	0	1	0	0	0	0	1	1	1	1	1	0	1	1	1	0	0	1	0	0	1	1	1	1	1	1	0	1	1	1	1	1	1	1	0	0	1	1	0	0	1	1
1	0	1	1	0	1	0	1	0	1	0	1	1	1	1	1	0	0	1	0	1	1	1	1	0	1	0	1	0	1	1	1	0	1	0	1	1	0	0	0	1	1	1	0	1	1	0	0	0	1
1	1	1	0	1	1	0	1	0	1	0	0	1	0	0	1	1	0	1	0	0	0	1	1	0	1	0	1	1	1	1	1	1	0	0	1	1	0	1	0	1	0	1	0	1	1	0	1	1	0
1	1	1	1	1	1	1	0	0	1	0	0	1	1	0	1	1	1	0	1	0	1	1	1	1	1	1	0	1	0	1	1	1	1	1	1	1	1	1	0	1	0	0	1	1	1	0	1	1	1
1	1	1	1	1	1	0	1	0	1	0	0	1	0	1	1	0	1	1	1	1	0	1	1	1	1	1	0	1	1	1	0	1	1	1	1	0	1	1	1	1	1	1	0	1	1	0	0	1	1
1	1	1	1	1	1	0	1	0	1	0	0	0	1	0	1	1	1	1	0	1	1	1	1	0	0	1	0	1	1	0	1	1	1	1	1	1	1	1	0	1	1	0	1	1	1	0	0	1	1
0	0	0	1	1	1	1	0	0	0	0	1	0	0	0	1	0	1	1	0	1	1	0	1	1	0	0	1	0	1	1	1	1	1	0	1	0	1	0	1	1	1	1	0	1	1	0	1	1	0
0	1	1	1	0	1	0	1	1	1	1	0	1	0	1	1	0	0	0	0	0	1	0	0	0	1	0	0	0	1	1	1	1	1	1	1	1	1	1	0	1	1	0	0	1	1	0	0	0	1
0	1	1	1	0	1	0	1	0	1	0	0	1	0	0	1	0	0	1	1	1	0	1	1	1	1	1	0	1	1	1	1	1	1	0	1	1	1	0	0	1	1	1	1	1	1	0	1	0	1
[truncated: 2,191 more rows]
[truncated: 252 more columns]
