# Supplementary material for: Feasibility of applying computerized adaptive testing to the Clinical Medical Science Comprehensive Examination in Korea: a psychometric study
Source: J Educ Eval Health Prof. 2025 Oct 1;22:29. doi: 10.3352/jeehp.2025.22.29 (PMC12976739; doi:10.3352/jeehp.2025.22.29)
Supplement: Supplementary file 1 [file jeehp-22-29-dataset1.zip › 19_2.csv]

A67914	A67850	A68384	A67480	A68863	A68345	A67520	A67692	A68002	A68530	A67916	A67022	A67376	A67186	A68509	A68544	A67838	A68000	A67656	A67117	A68856	A68202	A68192	A68389	A67814	A68649	A67131	A67356	A68070	A68179	A68516	A68104	A67420	A64931	A68064	A68312	A68205	A67400	A67760	A68841	A67905	A68094	A68492	A68054	A62689	A67161	A67326	A68362	A67329	A68363
1	0	1	1	1	1	1	1	0	0	1	1	1	1	1	0	0	1	1	1	0	1	1	1	0	1	1	0	0	1	1	0	1	1	0	1	1	1	1	1	1	1	1	0	1	0	0	0	1	0
1	1	1	0	0	1	1	0	0	1	1	1	1	0	0	0	1	1	1	0	0	1	0	1	0	1	0	0	1	0	1	0	1	0	0	1	1	1	0	1	1	0	1	0	0	0	0	0	0	1
0	1	1	1	1	0	1	0	0	1	1	0	1	0	1	0	0	1	0	0	0	1	1	0	0	1	0	0	0	1	1	0	1	1	0	0	1	1	1	1	1	0	1	1	1	0	1	1	1	1
0	0	1	0	1	1	0	0	1	0	1	1	1	0	0	1	1	1	1	1	0	1	0	0	0	1	0	0	1	0	0	1	1	0	1	1	0	0	0	1	1	0	1	1	0	0	0	0	0	1
1	0	1	0	1	1	0	1	0	1	1	1	1	0	0	0	0	1	1	1	0	1	0	1	0	0	0	0	0	0	1	0	0	0	0	1	1	1	0	1	1	1	1	0	1	0	1	0	1	1
1	0	1	1	1	1	1	0	0	1	1	1	0	0	0	0	0	1	0	0	0	1	0	1	1	1	0	1	1	0	1	1	1	1	0	1	1	0	0	1	1	1	1	1	1	0	1	1	1	1
1	0	1	1	1	1	0	0	1	1	1	1	1	0	1	0	0	1	1	0	1	1	1	1	1	1	1	1	1	1	1	1	1	1	0	1	1	1	0	1	1	0	1	0	0	0	0	0	0	1
1	0	1	1	1	0	1	0	0	0	1	1	1	0	0	1	1	1	1	0	0	0	1	1	0	1	0	0	1	0	1	1	1	1	0	1	1	0	0	1	0	0	1	0	0	0	1	0	1	1
1	1	1	1	1	0	0	0	0	1	1	1	1	1	1	0	1	1	1	0	0	1	0	1	0	1	1	0	0	1	1	0	1	1	0	1	0	1	0	1	1	0	1	1	1	0	1	0	0	1
1	0	1	1	1	1	1	0	1	1	1	1	1	0	1	1	0	1	0	1	0	1	1	1	1	1	0	0	0	0	1	0	1	0	0	1	1	1	0	1	1	0	1	0	1	0	0	1	1	1
0	0	0	0	1	1	0	0	0	0	1	1	1	0	0	0	0	0	1	0	0	1	0	1	1	1	0	0	0	0	1	0	0	0	0	1	1	0	0	1	1	0	1	0	1	0	0	0	0	1
1	0	1	1	1	1	1	0	1	1	1	1	1	0	1	1	0	1	1	1	1	1	1	1	1	0	1	1	0	1	1	1	1	0	1	1	1	1	1	1	1	0	1	1	1	0	0	0	1	1
1	0	0	1	1	1	1	0	0	1	1	1	1	1	0	0	0	1	0	0	0	1	0	1	0	1	0	1	1	1	0	1	1	1	1	1	1	1	0	1	1	0	0	0	0	0	1	0	0	0
1	1	1	1	1	1	0	0	0	1	1	1	1	0	0	0	0	1	1	0	0	1	1	1	1	0	0	1	0	0	1	0	1	0	0	1	1	1	0	1	0	0	1	0	1	0	0	0	1	1
1	1	1	0	1	1	1	1	0	0	1	1	1	0	0	0	0	1	1	0	0	1	0	0	0	0	0	0	0	0	0	0	1	1	0	1	1	1	0	0	1	1	0	0	0	0	0	0	0	1
1	1	1	0	1	0	1	0	0	1	1	1	0	1	0	0	0	1	1	1	0	1	1	1	1	1	0	0	0	1	1	0	1	1	0	1	0	1	0	1	0	0	1	1	0	0	0	1	1	1
1	1	1	1	0	1	1	0	0	0	1	1	1	0	1	0	0	1	1	0	0	1	0	1	1	0	0	0	0	0	1	0	1	1	0	1	1	1	0	1	1	0	1	0	1	0	1	0	0	1
0	0	0	0	1	0	1	0	0	1	1	0	1	1	1	0	0	1	0	0	0	1	1	1	1	0	0	0	1	1	1	1	0	1	1	1	1	0	0	1	0	0	1	0	1	0	1	0	1	1
1	1	1	1	1	1	1	1	0	1	1	1	1	0	1	1	0	1	1	1	0	1	1	1	1	0	1	1	0	1	1	1	0	1	1	1	0	1	0	1	0	0	1	1	0	0	0	0	0	1
1	0	1	1	1	0	0	1	1	0	1	1	1	1	0	0	0	1	1	1	0	1	0	1	1	1	1	0	0	1	1	0	1	1	0	1	1	1	0	1	1	1	1	0	0	0	0	0	0	1
1	1	1	1	1	1	1	0	0	1	1	1	1	1	1	1	0	1	1	1	0	1	1	1	1	1	1	0	1	1	1	0	1	0	0	1	1	1	0	1	0	0	1	0	0	0	1	0	0	1
1	0	0	1	1	0	1	1	0	0	1	1	1	0	1	0	1	1	1	0	0	1	0	1	1	1	1	0	0	0	1	0	1	1	0	1	1	1	1	1	0	1	1	0	1	0	1	0	1	1
1	0	1	0	0	1	0	0	0	1	1	1	1	0	0	0	0	1	1	0	0	1	1	1	1	0	0	1	0	0	1	1	1	0	0	1	0	1	0	1	1	0	1	0	1	0	0	0	0	1
1	1	1	0	1	1	1	0	0	1	1	1	1	1	1	0	0	1	1	1	1	1	0	1	0	1	0	0	0	1	1	0	1	1	0	1	1	1	1	1	1	0	1	0	1	0	0	0	1	1
1	0	1	0	1	1	1	0	0	1	1	1	1	0	1	0	0	1	1	0	0	1	1	0	0	1	1	0	0	0	1	0	1	0	0	1	0	1	1	1	0	1	1	0	0	0	0	1	0	1
1	1	1	1	1	0	1	1	0	1	1	1	1	0	1	0	0	1	0	0	1	1	1	1	0	0	1	0	1	1	1	1	1	1	1	1	1	1	0	1	0	0	1	0	0	0	0	0	0	1
0	1	0	0	1	0	1	0	0	0	1	1	1	1	0	0	0	0	1	0	0	0	0	1	1	1	0	0	1	0	1	0	0	0	0	1	1	1	0	0	0	0	0	0	0	0	1	0	0	1
1	0	1	1	1	1	1	0	0	1	1	1	1	1	0	1	0	1	0	0	0	1	0	1	0	1	0	0	0	1	1	1	0	1	0	1	0	0	0	1	1	1	0	0	1	0	0	0	0	1
0	0	0	1	0	0	0	0	0	0	0	1	1	0	0	0	0	1	0	1	1	1	0	1	0	0	0	0	0	1	1	0	1	0	0	1	1	1	1	0	1	0	1	1	0	0	0	0	1	0
1	0	1	1	0	1	1	1	0	1	1	1	1	0	1	0	0	1	0	0	0	1	1	1	0	0	0	0	0	1	1	0	1	1	1	1	1	1	0	1	1	0	1	0	1	0	1	0	1	1
0	0	0	0	1	1	1	0	0	1	1	1	1	0	1	0	1	0	0	1	0	1	0	1	0	1	1	0	0	0	1	1	0	0	0	1	1	0	1	0	1	0	1	0	1	0	0	0	1	1
1	1	0	1	1	0	1	0	0	1	1	1	1	1	0	0	0	1	1	0	0	1	1	1	0	1	0	0	0	1	1	0	1	0	0	1	1	1	1	1	1	0	1	1	0	0	0	0	0	1
1	1	1	1	1	1	1	0	0	1	1	1	1	1	1	0	0	1	1	0	0	1	1	1	1	1	0	0	0	1	1	0	1	0	0	1	1	0	0	1	1	0	1	1	1	0	1	0	0	1
1	1	1	1	1	0	1	0	0	1	1	1	1	1	1	1	1	1	0	1	0	1	1	1	1	1	1	0	0	0	1	0	1	1	1	1	0	1	0	1	1	0	1	1	1	0	0	1	0	0
1	1	1	1	1	1	1	0	1	0	1	1	1	1	0	1	0	1	1	0	1	1	1	1	0	1	1	1	1	1	1	0	1	0	0	1	1	1	0	1	0	0	1	1	1	0	0	0	0	1
1	0	1	1	1	1	1	1	1	1	1	1	1	1	0	0	0	1	1	0	1	1	1	1	1	0	1	0	1	1	1	1	1	1	1	1	1	1	0	1	1	0	1	1	1	0	1	0	0	1
1	0	1	1	1	1	1	1	1	1	1	1	1	1	1	0	0	1	1	0	1	0	1	1	1	0	1	0	1	1	1	0	1	1	1	1	1	1	0	1	1	0	1	0	1	1	0	0	1	0
1	1	1	1	1	1	1	1	0	1	1	1	1	1	1	1	1	1	1	0	0	1	1	0	1	0	0	0	0	1	1	1	1	0	0	1	1	1	0	1	1	0	1	0	1	0	1	1	1	0
1	1	0	0	1	0	0	1	0	1	1	1	0	0	0	0	0	1	0	0	0	1	0	1	0	1	0	0	1	0	1	0	1	1	0	1	1	1	1	1	1	0	1	0	0	0	0	0	0	0
1	0	1	1	1	0	0	0	0	1	1	1	1	0	0	0	0	1	0	1	0	1	1	1	1	0	0	0	1	0	1	0	1	1	0	1	1	1	1	1	1	0	1	0	1	0	1	1	1	1
1	1	1	1	1	1	0	1	0	1	1	1	1	1	1	1	1	1	1	1	0	1	1	1	0	1	1	1	0	1	1	1	1	1	0	1	1	1	0	1	1	0	1	0	1	0	1	1	0	1
1	0	0	0	1	1	0	0	0	0	1	1	1	0	0	0	0	0	1	1	0	1	0	1	0	1	0	1	0	0	0	0	1	0	1	1	1	1	0	1	0	0	1	0	0	0	0	0	0	1
0	0	0	0	1	1	0	0	0	1	1	0	0	0	1	0	0	0	0	1	0	1	0	0	0	0	0	1	1	1	0	0	0	0	0	0	0	0	0	0	1	1	1	1	0	0	1	1	1	1
1	0	1	1	1	1	1	1	0	1	1	1	1	1	1	1	0	1	1	0	0	1	1	0	1	0	1	0	0	1	1	1	1	1	1	1	1	1	0	1	1	0	1	1	1	0	1	0	1	1
1	0	1	1	1	1	1	1	1	1	1	1	1	0	1	0	0	1	1	1	0	1	0	1	1	1	0	1	0	1	1	0	1	1	0	1	1	1	1	0	1	0	1	1	0	0	0	0	1	1
0	0	1	1	1	0	1	0	0	0	1	1	1	1	1	0	0	0	1	1	0	1	1	1	1	0	0	0	0	1	1	0	1	1	0	0	1	1	0	0	1	0	1	0	1	0	1	0	1	0
1	0	1	0	1	0	0	1	0	1	1	1	1	0	1	0	0	1	0	1	0	1	1	1	1	0	0	0	1	0	1	0	1	1	0	1	1	1	0	1	1	0	1	1	1	0	0	0	0	1
1	0	1	0	1	1	0	1	0	1	1	1	1	1	1	1	0	1	1	0	0	1	1	1	1	1	0	0	0	1	1	0	1	1	1	1	1	1	0	1	0	1	1	1	0	1	1	0	0	1
1	0	1	1	1	1	0	0	1	1	1	1	1	1	0	1	0	1	1	0	0	1	0	1	0	0	1	0	1	1	1	0	1	0	1	1	1	1	0	1	1	0	1	0	0	0	0	1	0	0
1	0	1	0	1	1	1	0	0	0	1	1	0	1	0	0	0	1	0	1	1	1	0	1	1	1	1	0	0	0	1	0	1	1	0	1	0	1	0	1	1	0	0	1	1	1	1	0	1	1
0	0	0	0	1	0	0	0	0	1	1	0	0	0	0	0	0	1	0	0	0	1	0	1	1	1	0	0	1	0	1	0	0	1	0	1	0	0	0	0	1	0	1	1	1	0	0	0	1	1
0	1	0	0	1	0	1	0	0	0	1	0	1	0	0	0	1	1	1	1	0	1	0	1	0	0	0	0	1	0	0	0	1	0	0	1	0	1	1	0	1	0	1	0	0	0	1	1	1	1
0	1	1	1	1	1	1	0	1	1	1	1	1	1	1	1	1	1	1	1	1	1	1	1	1	1	1	0	0	1	1	0	1	1	1	1	1	1	0	1	1	0	1	1	1	0	1	1	0	0
1	0	1	1	1	1	1	1	1	1	1	1	0	1	0	0	0	1	1	1	0	1	0	1	1	1	1	1	0	1	1	1	1	1	1	1	1	1	0	1	1	0	1	1	1	0	1	0	0	1
1	0	1	0	1	0	1	0	1	0	1	1	1	0	0	0	0	1	1	1	0	1	0	1	0	0	0	0	0	0	1	0	1	1	1	1	1	1	1	0	0	1	0	0	0	0	0	0	0	1
1	1	0	0	1	1	1	0	1	0	1	1	1	0	1	1	0	1	1	1	0	1	1	1	1	0	0	0	1	1	1	0	1	1	1	1	1	1	0	0	1	1	0	0	1	0	0	0	0	1
1	0	0	0	1	0	1	0	0	0	1	1	1	0	0	0	0	1	1	0	0	1	1	1	0	1	0	0	0	0	1	0	0	1	1	0	1	0	0	0	1	0	1	0	0	0	0	0	0	0
0	1	0	1	1	0	1	1	0	1	1	1	1	1	0	0	1	1	1	0	0	1	1	1	1	1	0	0	0	1	1	0	1	0	0	1	0	1	0	0	1	0	0	0	0	0	0	0	1	1
0	0	1	0	1	1	1	1	1	0	1	0	0	0	0	0	0	0	1	0	0	1	0	1	1	0	0	0	1	0	1	0	0	0	0	1	0	0	0	0	0	1	0	0	0	0	1	0	1	0
1	0	1	1	1	1	1	0	1	1	1	1	1	0	0	0	1	1	1	0	1	1	0	1	1	1	0	0	0	0	1	0	1	0	0	0	1	1	1	1	1	1	1	0	1	0	0	1	0	1
1	0	0	0	1	0	1	0	0	1	1	1	0	0	0	1	1	1	0	0	0	1	0	0	0	0	1	1	0	0	0	1	0	0	0	0	0	0	0	0	1	0	1	0	0	0	0	0	1	0
1	0	0	0	1	0	0	0	1	1	1	1	1	0	0	0	0	1	0	0	0	1	0	1	1	1	0	0	1	0	1	1	0	0	0	1	1	1	1	1	1	0	0	0	1	0	1	0	0	1
1	0	1	0	1	1	0	1	0	1	1	1	1	1	0	0	0	0	1	0	1	1	0	0	1	0	0	0	1	0	1	1	1	0	1	1	1	1	1	1	1	0	0	1	0	1	0	0	1	1
1	1	1	1	1	1	1	1	1	1	1	1	1	1	1	1	0	1	1	1	0	1	1	1	0	0	0	0	0	1	1	0	1	0	0	1	0	1	0	1	1	0	1	1	1	0	0	0	0	1
0	0	0	1	1	1	1	0	1	1	1	1	1	1	0	1	0	1	0	1	0	1	1	1	0	1	0	0	1	0	1	0	0	0	0	1	1	1	0	0	1	0	1	0	1	0	1	0	1	1
1	1	0	1	1	1	0	0	0	1	1	1	1	1	0	1	0	1	1	1	0	1	1	1	1	0	0	0	1	1	1	0	1	1	0	1	1	1	0	0	1	0	1	1	0	0	1	0	0	1
0	0	1	0	1	0	0	0	1	1	1	0	0	0	0	0	0	1	0	0	1	0	0	1	0	0	0	0	0	1	1	1	0	0	0	0	0	0	0	0	0	0	0	0	0	0	1	1	0	0
1	1	0	1	1	1	1	1	1	0	1	1	1	0	0	0	0	1	1	1	0	1	1	1	1	1	0	0	0	1	1	1	1	1	0	1	1	1	0	1	0	0	1	1	0	1	0	0	1	1
1	0	1	0	1	1	1	0	0	1	1	1	1	1	0	0	0	1	1	1	0	1	0	1	1	1	0	0	1	1	1	0	1	1	0	1	1	0	1	1	1	0	1	0	1	0	0	1	0	1
0	0	1	0	1	0	1	0	0	0	1	0	1	0	0	0	0	0	1	0	0	1	0	1	1	1	0	1	0	0	1	0	1	0	0	1	1	0	1	1	0	0	1	0	0	0	0	0	0	1
1	0	1	0	1	1	1	0	0	0	1	1	1	0	1	0	0	1	1	0	0	1	0	1	0	0	0	0	1	0	1	0	1	1	0	1	1	0	1	1	1	0	1	0	0	0	0	0	1	0
1	1	1	1	1	1	1	0	0	1	1	1	1	1	0	0	0	1	1	1	0	1	1	1	1	0	1	1	0	0	1	1	1	1	0	1	1	1	0	1	1	0	0	0	0	0	0	1	0	1
1	0	1	0	1	0	0	0	0	0	1	1	1	0	0	0	0	1	1	1	0	1	0	1	1	1	0	0	1	1	1	1	1	0	0	1	1	0	1	0	1	1	1	0	0	0	1	1	1	1
1	0	1	0	1	1	1	1	0	1	1	1	1	0	1	1	0	1	1	0	0	1	0	1	0	1	0	0	1	0	1	1	1	0	0	1	1	1	0	0	1	0	1	0	0	0	1	0	0	1
0	0	0	0	1	1	0	1	0	0	1	1	0	1	0	0	0	1	0	0	0	0	0	1	1	1	0	0	1	0	1	1	0	1	0	1	0	0	0	1	0	0	1	0	0	0	0	0	1	1
1	1	1	1	1	1	1	0	0	1	1	1	1	0	1	0	0	1	1	0	0	1	1	0	1	0	1	0	0	1	1	1	1	0	1	1	1	1	1	1	1	0	1	1	0	0	1	0	1	1
1	1	0	0	1	1	0	0	0	0	1	1	1	0	0	0	1	1	1	1	0	1	0	1	1	0	0	0	1	0	0	1	1	1	0	1	0	0	0	1	1	0	1	0	0	0	0	0	1	1
1	0	1	1	1	1	1	1	1	1	1	0	1	1	1	0	0	1	1	0	0	1	0	1	1	1	0	0	0	0	1	1	1	1	1	0	1	1	0	1	1	0	1	1	0	0	1	0	0	1
1	0	1	0	1	1	0	0	0	1	1	1	1	0	0	0	0	1	1	0	0	0	0	1	0	0	0	0	0	0	1	0	0	0	0	1	1	0	0	1	1	0	0	1	0	0	1	0	1	0
0	0	1	1	1	1	1	0	1	1	1	1	1	0	0	0	0	1	1	0	0	1	0	1	0	1	1	1	0	1	1	0	1	1	1	1	1	0	0	1	1	0	0	0	1	0	1	0	0	0
1	0	1	1	1	1	1	0	0	1	1	1	1	1	1	1	0	1	1	1	0	1	0	1	0	0	0	0	0	1	1	0	1	1	0	0	1	1	0	1	1	0	1	1	0	0	0	0	0	1
0	0	1	0	1	1	0	0	1	0	1	1	1	0	0	0	0	1	0	1	0	1	1	1	0	1	0	0	1	0	1	0	1	1	1	1	1	1	1	1	1	0	1	0	0	0	0	0	1	1
1	1	1	1	1	1	1	1	1	1	1	1	1	1	1	1	0	1	1	1	0	1	1	1	0	1	1	0	0	1	1	1	1	1	1	1	1	1	1	1	1	0	1	1	1	0	1	0	1	1
1	0	1	1	1	1	1	1	0	1	1	1	1	1	1	0	0	1	1	0	0	1	1	1	1	1	0	1	0	1	1	1	1	1	1	1	1	1	0	1	1	0	0	1	1	0	1	0	1	1
1	0	1	1	1	1	1	0	0	1	1	1	0	1	0	1	1	1	1	0	0	1	0	1	1	1	1	0	0	1	1	1	1	0	1	1	1	1	0	1	1	1	1	0	0	0	1	0	0	0
1	1	1	1	1	1	1	1	1	1	1	1	1	0	1	0	0	1	1	0	0	1	0	1	1	0	0	0	0	1	1	1	1	1	1	1	0	1	0	1	1	0	1	0	1	0	1	0	0	1
1	1	1	1	1	1	1	1	1	1	1	1	1	1	1	0	0	1	1	0	0	1	1	1	1	1	1	0	1	1	1	1	1	1	0	0	1	1	1	1	1	0	1	1	1	0	1	0	0	0
1	0	1	1	1	1	1	0	1	1	1	1	1	1	0	1	0	1	1	0	0	1	1	1	1	0	1	0	0	1	1	1	1	0	0	1	1	1	0	1	1	1	1	1	1	0	0	0	0	1
0	0	0	0	1	1	1	0	1	0	1	1	1	0	0	0	0	1	0	0	0	1	0	1	0	1	1	1	1	1	1	0	1	1	0	1	1	1	0	0	1	1	0	1	1	0	1	0	1	1
0	0	1	1	1	1	1	0	1	1	1	1	1	1	1	1	1	1	1	1	0	1	1	1	1	0	0	0	0	0	1	0	1	1	1	1	0	1	0	1	1	0	1	0	0	0	0	0	0	1
1	0	0	1	1	1	1	0	1	0	1	1	1	0	1	0	0	0	1	0	0	1	0	0	1	1	0	0	0	0	0	0	1	1	0	1	1	1	0	0	1	0	0	1	0	0	0	1	0	1
1	0	0	0	1	1	0	0	0	0	1	1	1	0	0	0	0	1	0	1	0	1	0	1	0	0	1	0	0	0	1	0	1	0	0	1	1	0	0	0	1	0	1	0	1	0	1	0	0	0
1	0	1	1	1	1	1	0	1	0	1	1	1	1	0	1	0	1	0	1	0	0	1	1	1	1	0	0	0	1	1	1	1	0	0	1	1	1	0	1	1	0	1	0	1	0	0	0	1	1
0	0	1	0	1	1	1	0	0	0	1	0	1	0	0	0	0	1	1	1	0	1	1	0	1	1	0	0	0	1	1	0	0	1	0	1	1	1	0	0	1	0	1	0	1	0	1	1	1	1
1	0	1	1	1	1	1	1	1	0	1	1	1	1	0	0	0	1	1	0	0	1	1	1	0	1	0	1	0	1	1	1	1	1	1	0	1	1	0	1	1	0	1	0	0	1	1	0	1	1
0	0	1	1	1	1	0	0	1	0	1	1	1	1	1	0	0	1	1	0	0	1	1	1	0	1	0	0	1	0	0	0	0	0	0	1	1	1	0	1	1	0	0	0	0	0	1	0	1	1
1	0	1	0	1	1	1	0	0	0	1	1	0	1	1	1	0	1	1	0	0	1	1	1	1	1	0	0	0	0	1	0	1	1	0	1	1	0	1	0	0	0	1	1	1	0	0	0	0	0
1	0	1	1	1	1	1	0	0	1	1	1	1	0	0	1	0	1	1	1	0	1	1	1	1	1	0	1	1	1	1	0	1	1	0	1	1	1	0	1	1	0	1	1	1	0	0	0	0	1
1	0	0	0	1	0	0	0	0	1	1	1	1	0	0	0	1	1	1	1	0	1	0	1	1	0	0	0	0	0	1	0	1	1	0	1	1	0	1	0	0	0	0	1	0	0	1	0	1	1
0	0	1	0	0	1	0	0	1	0	1	0	1	0	0	0	1	0	1	1	0	1	1	0	1	0	0	1	0	0	1	1	1	1	0	1	1	0	0	1	1	0	1	0	0	0	0	0	1	0
1	0	1	0	1	1	1	1	0	0	1	1	1	0	0	0	0	1	0	0	0	1	0	1	1	1	0	1	0	0	1	0	1	1	1	1	1	1	0	1	0	0	1	0	0	0	1	1	1	1
0	0	1	0	1	1	1	0	0	0	1	1	1	0	0	1	1	1	0	0	0	0	0	1	0	1	0	0	0	0	1	0	1	0	1	1	1	1	1	0	1	0	0	0	1	1	1	1	1	1
0	1	0	1	1	1	0	0	0	0	1	1	1	0	0	1	0	0	1	1	0	1	0	1	0	1	0	1	1	1	0	1	1	0	1	1	1	0	0	0	1	1	1	0	0	0	0	1	1	1
0	1	1	0	1	0	1	1	0	0	1	1	1	1	0	0	1	1	1	0	0	1	0	1	0	1	0	0	0	1	1	0	1	1	0	1	1	1	0	1	1	0	0	0	0	0	0	0	1	1
0	0	1	1	0	0	1	0	1	1	1	1	0	0	0	0	0	1	1	1	0	1	0	1	1	1	0	0	1	0	1	0	1	1	1	0	1	1	0	0	1	1	1	0	1	0	0	0	0	0
1	0	1	1	1	1	1	1	0	1	1	1	1	1	0	0	0	1	0	0	1	1	1	1	1	0	1	0	1	0	1	1	1	1	1	1	1	1	0	1	0	0	1	0	1	1	0	1	1	1
1	0	0	0	1	1	0	0	0	1	1	0	1	0	0	0	0	1	1	0	0	0	0	1	0	0	0	0	1	1	0	0	1	0	0	1	1	1	0	1	1	0	1	0	1	0	1	1	0	0
1	1	1	1	1	0	1	0	1	1	1	1	1	1	1	0	0	1	1	1	0	1	1	1	1	1	1	0	0	1	1	0	1	1	0	1	1	1	0	1	1	0	0	0	1	0	0	1	1	0
1	0	1	0	1	1	1	0	0	1	1	0	1	0	0	0	1	1	1	1	0	1	0	1	1	0	0	0	0	1	1	1	1	0	0	1	1	0	0	1	0	0	1	0	0	0	0	0	0	0
1	1	1	1	1	1	1	0	1	1	1	1	1	1	1	0	0	1	1	0	0	1	0	1	0	0	0	0	0	1	1	0	1	1	0	1	1	1	1	0	1	0	1	0	1	0	1	0	0	1
1	0	0	0	1	1	0	0	0	0	1	1	0	0	0	0	0	1	0	0	0	1	0	0	0	0	0	1	1	1	1	1	0	0	0	0	0	1	1	0	0	1	1	0	1	1	0	0	1	1
0	0	1	1	1	0	0	0	0	1	1	0	0	1	1	1	1	1	0	0	0	1	0	1	1	0	0	0	0	0	0	0	1	1	0	1	0	0	0	0	1	0	1	0	1	0	0	0	0	1
0	0	1	0	0	0	0	0	1	1	1	1	1	0	1	0	0	1	1	1	0	1	0	1	0	1	0	0	1	1	1	0	0	0	1	1	0	0	0	1	1	0	1	0	0	0	1	0	1	0
1	0	1	1	1	0	0	1	0	1	1	1	0	0	1	0	1	0	0	0	0	1	0	0	0	1	0	0	0	1	1	1	0	0	0	0	1	0	0	1	1	1	0	0	0	0	0	0	1	1
0	0	1	0	1	1	1	1	1	0	1	1	1	0	0	0	0	1	1	1	0	1	0	1	1	0	0	0	0	0	1	0	1	1	0	0	1	0	0	1	1	0	1	1	1	0	1	1	1	0
0	1	1	1	1	1	0	1	1	1	1	1	1	1	1	0	0	1	0	1	0	1	1	1	1	0	1	0	0	1	1	0	1	1	1	0	1	1	1	1	1	0	1	0	0	0	0	0	1	1
1	0	1	1	1	1	1	0	0	1	1	1	1	0	1	0	0	1	1	1	0	1	0	1	1	0	0	0	0	1	1	0	1	0	1	1	1	1	0	0	1	0	1	0	0	0	0	1	1	1
1	1	1	0	1	0	1	1	1	0	1	1	1	1	1	1	0	1	1	1	0	1	1	1	1	1	0	1	0	1	1	1	1	1	0	1	1	1	1	1	1	1	1	0	1	0	0	1	0	1
1	0	1	1	1	1	1	1	1	1	1	1	1	1	0	0	0	1	1	0	0	1	1	1	1	0	0	1	1	1	1	0	1	1	1	1	1	0	0	1	1	0	1	1	1	0	0	0	1	1
1	0	0	0	1	1	1	0	0	1	0	1	1	1	0	0	0	0	1	0	0	1	0	0	1	0	0	0	1	0	1	0	1	1	0	0	0	0	1	1	1	1	1	0	0	0	0	1	0	0
1	1	1	1	1	1	1	0	1	1	1	1	0	0	1	1	1	1	1	1	0	1	1	1	0	0	1	0	0	1	1	1	1	1	1	1	1	1	0	1	1	0	1	1	1	0	1	1	1	1
1	0	0	0	1	0	1	0	1	1	1	1	0	0	0	1	1	0	0	1	0	1	0	1	0	0	0	1	0	0	1	0	1	0	0	1	1	1	0	1	1	0	1	0	0	0	1	1	0	1
1	0	0	0	1	1	1	0	0	0	1	1	1	0	1	1	0	1	0	1	0	1	1	1	0	1	1	0	1	1	1	0	1	1	0	1	1	1	0	1	1	0	1	1	1	0	1	0	1	1
1	1	1	1	1	1	0	0	1	1	1	1	1	1	0	0	1	1	1	1	0	1	0	1	1	1	0	0	0	1	1	1	1	1	0	1	1	1	1	1	1	0	1	0	0	0	0	0	1	0
1	0	1	0	1	1	0	0	1	1	1	1	1	0	1	1	1	1	1	1	0	1	1	1	1	1	1	0	0	1	1	0	1	1	1	1	1	1	1	1	1	1	1	0	0	0	0	1	1	1
1	1	1	1	1	0	1	1	1	1	1	1	1	1	1	1	0	1	1	1	0	1	1	1	1	0	1	0	0	1	1	1	1	1	1	1	1	1	0	1	0	0	1	1	1	0	1	0	1	1
1	0	1	1	1	1	0	1	1	1	1	1	1	1	1	0	0	1	1	0	1	0	1	1	1	1	1	0	0	0	1	1	1	1	0	1	1	1	0	1	1	0	1	1	0	1	0	0	0	1
0	0	1	1	1	1	1	1	1	0	1	1	1	1	1	1	0	1	1	1	0	1	1	1	1	0	0	0	0	1	1	1	1	1	1	1	1	1	0	1	1	0	1	1	1	0	1	0	1	1
1	1	1	1	1	1	1	0	0	0	1	1	1	0	1	0	0	1	1	0	0	1	0	1	0	1	0	0	0	0	1	1	1	1	0	0	1	1	1	1	1	0	1	1	0	0	1	1	1	0
1	0	1	1	1	1	1	0	0	0	1	1	1	1	0	1	1	1	1	0	0	1	0	1	1	0	0	0	0	1	1	0	1	0	0	1	1	1	0	0	1	0	0	1	1	0	1	0	1	1
0	0	0	0	1	1	0	0	1	1	1	0	0	0	0	1	0	0	1	1	1	1	0	1	0	1	0	0	1	0	1	0	0	1	0	0	1	0	0	0	0	0	1	1	1	0	1	0	1	0
1	0	1	1	1	1	1	0	0	1	1	1	1	1	0	0	0	1	1	1	1	0	1	1	0	0	1	0	1	1	1	0	1	1	0	1	0	1	1	1	0	0	1	1	1	0	0	0	1	1
1	0	0	1	1	1	1	0	1	1	1	1	1	0	1	0	0	1	1	0	0	1	1	1	1	1	1	0	0	1	1	1	1	1	1	1	1	1	1	1	0	1	1	1	1	0	0	0	0	1
1	1	1	0	1	1	1	1	1	1	1	1	1	1	0	1	0	1	1	0	1	1	1	1	1	0	1	1	0	1	1	1	1	1	1	1	1	1	1	1	0	0	1	1	1	0	1	0	1	1
1	1	0	1	1	0	1	0	1	1	1	1	1	1	1	1	0	1	1	0	0	1	1	1	1	1	1	1	0	1	1	0	1	1	0	1	1	1	0	1	1	0	1	0	0	0	1	0	0	1
1	0	0	0	1	1	0	0	0	1	1	1	1	0	0	0	0	1	1	1	0	1	0	1	0	1	0	0	1	0	1	0	1	0	0	0	1	1	0	1	0	0	0	0	0	0	0	1	1	1
1	1	1	1	1	0	1	0	0	0	1	1	1	1	1	0	0	0	0	1	0	1	0	1	1	0	0	0	0	0	1	1	1	1	0	1	1	1	0	0	0	0	1	1	0	0	0	1	1	1
1	0	1	0	1	1	1	0	1	1	1	1	1	1	1	1	1	1	1	0	0	1	1	1	1	0	0	1	0	1	1	0	1	1	1	1	0	1	0	1	1	0	0	1	1	0	0	0	1	0
0	0	1	0	1	1	1	0	1	0	1	1	1	0	0	0	0	0	1	1	0	1	0	1	0	1	0	1	0	0	1	0	0	0	0	1	0	0	0	1	1	0	1	1	0	0	1	0	1	1
1	0	0	0	1	1	0	0	0	1	1	1	1	1	0	0	1	0	0	1	0	0	0	1	1	0	0	0	1	0	1	0	1	1	1	1	1	1	0	0	1	1	0	0	0	0	1	1	0	0
1	0	1	0	1	1	0	0	1	0	1	1	1	0	0	0	0	1	1	1	0	0	0	1	1	1	0	0	0	1	1	1	1	0	0	1	1	0	0	1	1	1	1	1	0	0	0	0	1	1
1	0	0	0	1	1	1	1	0	1	1	1	0	1	0	0	1	1	1	1	0	1	0	1	1	1	0	0	1	1	1	0	1	1	1	0	0	0	0	1	1	1	1	0	0	0	0	0	0	1
1	0	1	0	1	1	0	0	1	1	1	1	1	1	1	0	0	1	1	1	0	1	0	0	0	0	0	0	0	1	1	0	1	1	0	1	0	0	0	1	1	1	1	0	1	0	1	0	1	1
0	1	0	0	1	0	0	1	0	1	1	0	1	0	0	0	0	1	1	0	0	1	0	1	0	1	0	0	0	0	1	0	0	0	0	1	1	0	0	1	0	0	1	1	1	0	0	0	0	0
0	0	0	0	1	0	0	0	0	0	1	1	1	0	0	0	0	1	1	0	0	1	0	1	1	1	0	0	0	0	1	1	1	1	0	0	1	0	1	0	1	0	1	0	1	0	0	0	0	0
1	0	0	1	1	1	0	0	0	1	1	1	1	0	0	0	0	1	1	0	1	0	0	1	1	1	0	0	0	1	1	0	1	1	0	1	0	1	0	0	1	0	0	0	1	0	0	1	1	1
1	1	1	1	1	1	0	0	1	1	1	1	1	1	0	0	0	1	1	1	0	1	0	1	0	1	1	0	1	1	1	0	1	1	0	1	0	1	1	1	0	0	1	0	1	0	0	0	1	0
1	0	1	1	1	1	1	0	0	1	1	1	1	1	1	0	0	1	1	0	1	1	1	1	1	0	1	0	0	1	1	0	1	0	0	1	1	1	0	1	1	1	1	1	1	0	0	1	1	1
1	0	1	1	1	1	0	0	0	1	1	1	0	1	0	0	0	1	1	1	1	1	0	1	0	1	0	0	0	1	1	0	1	1	1	1	0	0	0	1	1	0	0	0	0	0	1	0	1	1
1	1	0	1	1	0	1	0	0	0	1	1	1	1	0	0	0	1	1	1	0	1	1	1	0	1	0	0	0	1	1	0	1	1	1	1	0	1	0	0	1	0	1	0	0	0	1	1	0	0
1	1	1	1	1	0	1	0	0	0	1	1	1	1	0	0	1	1	1	1	1	0	1	1	1	1	0	0	1	1	1	0	1	1	1	1	1	1	0	1	1	0	0	1	1	0	0	0	0	0
1	0	1	1	1	1	1	0	0	1	1	1	1	0	1	0	0	1	1	0	1	1	0	1	0	0	0	0	0	1	1	0	1	0	0	1	1	1	0	1	1	0	1	0	0	0	0	0	0	0
1	1	1	1	1	0	0	1	1	1	1	1	1	1	0	0	0	1	1	1	0	1	0	1	0	1	0	0	1	1	1	1	1	0	0	0	1	1	0	1	1	1	1	0	1	0	0	0	1	0
1	1	1	0	1	0	0	1	0	0	1	1	1	1	1	0	0	0	1	1	0	0	0	1	0	1	1	0	0	1	1	0	1	0	1	0	1	1	1	0	1	0	1	1	1	0	1	0	0	1
1	0	1	1	1	1	1	0	0	1	1	1	1	1	1	0	0	1	1	0	0	1	1	1	1	0	1	0	0	1	1	0	1	1	0	0	1	1	1	1	1	0	0	0	0	0	0	0	1	1
1	1	1	0	1	0	1	1	0	1	1	1	1	1	1	1	1	1	1	1	1	1	1	1	1	0	0	1	0	1	1	0	1	1	1	1	0	1	0	1	1	1	1	0	0	0	0	0	0	0
1	1	0	1	1	1	1	1	0	1	1	1	1	1	1	0	0	1	1	0	0	1	0	1	0	1	0	0	0	0	1	0	1	1	0	1	1	0	0	1	0	1	1	1	1	0	0	1	1	1
1	0	1	1	1	1	1	0	0	1	1	1	1	1	1	0	0	1	1	0	0	1	1	1	0	1	0	0	0	1	1	1	1	1	0	1	1	1	1	1	1	1	1	1	1	0	1	1	1	1
1	1	1	0	1	1	1	0	0	0	1	1	1	0	0	0	1	1	1	0	0	1	0	1	1	1	0	0	0	0	1	1	1	1	0	1	0	1	0	0	1	0	1	0	1	0	0	1	0	1
1	1	0	0	1	0	1	0	1	1	1	1	1	1	1	0	0	1	1	0	1	1	1	1	1	1	0	0	0	1	1	1	1	1	1	1	1	0	0	1	1	0	1	0	1	1	0	1	0	1
1	0	1	0	0	1	1	0	0	1	1	1	1	1	0	0	0	1	1	0	1	1	1	1	1	1	1	0	0	1	1	0	1	1	0	0	1	1	0	1	1	0	1	1	0	1	0	1	1	1
1	1	1	1	1	0	0	0	1	1	1	1	1	1	1	0	0	1	1	0	0	1	1	1	1	1	0	0	0	1	1	1	1	1	0	1	1	1	0	1	1	0	1	0	0	0	0	0	0	0
1	0	1	1	1	0	1	0	0	1	1	1	1	1	1	0	0	1	0	1	0	1	1	1	1	0	1	0	0	1	1	1	1	1	0	1	1	1	1	1	1	0	1	0	0	0	1	0	1	1
0	1	0	1	1	0	1	1	0	0	1	1	1	1	0	0	0	1	0	0	0	1	1	1	1	0	0	0	0	1	1	0	0	0	1	0	1	0	0	0	1	0	1	1	0	0	0	1	1	1
1	1	1	0	0	1	1	1	1	1	1	1	1	1	0	0	0	1	1	0	0	1	1	1	1	1	1	0	0	1	1	0	0	0	0	1	0	1	0	1	1	0	1	0	0	0	0	0	1	1
1	1	1	0	0	1	0	0	0	0	1	1	0	1	1	0	1	1	1	0	0	1	1	1	1	1	0	0	0	0	1	1	0	1	0	1	0	1	1	1	1	0	1	1	1	0	1	0	1	1
1	0	0	1	1	0	1	0	0	1	1	1	0	0	1	0	1	1	1	0	0	0	0	1	1	1	0	0	0	0	1	1	1	1	0	1	0	1	0	1	1	0	0	1	0	0	0	0	0	1
1	1	1	1	1	0	1	0	0	1	1	1	1	1	1	0	1	1	1	0	0	1	1	1	1	1	0	0	1	1	1	1	1	0	0	1	1	1	0	1	1	1	1	0	0	0	1	1	1	1
1	1	1	1	1	1	1	1	1	1	1	1	1	1	1	0	0	1	1	1	0	1	1	1	1	0	1	0	0	1	1	1	1	1	0	1	1	1	0	1	0	0	1	0	1	0	1	1	0	1
1	1	1	0	1	0	1	0	0	0	1	1	0	1	1	0	0	1	1	0	0	1	0	0	1	1	0	0	1	1	1	0	1	0	0	1	1	0	0	1	1	0	1	1	1	0	0	1	0	1
1	0	1	0	1	1	1	0	0	1	1	1	1	1	1	0	1	1	1	0	0	1	0	1	1	0	1	0	1	1	1	1	1	0	0	1	1	1	0	0	1	0	1	1	0	0	1	0	1	1
0	0	0	1	1	0	1	0	0	1	1	1	1	0	1	0	0	1	1	0	0	1	0	1	0	1	0	0	0	1	1	0	1	1	1	1	1	1	0	0	1	0	1	0	1	0	0	0	0	1
1	1	1	1	1	1	1	1	0	1	1	1	0	0	1	0	1	1	1	0	0	0	0	1	1	0	0	0	0	0	1	1	1	1	1	0	1	1	0	1	0	0	0	1	1	0	1	0	0	1
1	0	1	1	1	1	1	0	0	0	1	1	1	1	1	0	0	1	1	0	0	1	1	1	1	1	1	0	0	1	1	1	1	1	1	1	1	1	1	0	1	0	1	1	0	0	1	0	1	1
1	0	1	1	1	1	0	0	1	0	1	1	1	0	0	0	0	1	0	0	0	0	1	1	0	0	0	0	0	1	1	0	0	1	0	0	1	1	0	1	0	0	1	0	1	0	0	1	1	0
1	0	1	0	1	1	0	0	1	1	1	1	1	1	0	1	0	1	1	1	0	0	0	1	1	0	0	0	0	1	1	0	1	0	1	0	1	1	0	1	0	1	1	0	0	0	1	0	1	1
1	0	0	1	1	1	1	0	0	1	1	1	1	1	0	0	0	1	1	0	1	1	0	1	1	1	1	0	0	1	1	0	1	1	0	1	0	0	1	1	1	0	1	0	1	0	1	0	0	0
1	1	1	1	1	1	1	0	0	1	1	1	1	1	1	0	1	1	1	1	0	1	0	1	0	1	1	0	1	0	1	0	0	1	0	1	1	1	0	1	1	0	0	0	0	0	0	0	1	1
1	1	1	0	1	0	1	0	1	1	1	1	1	0	0	1	0	1	1	0	0	0	0	1	1	1	0	0	0	0	1	1	1	0	0	1	1	0	0	0	1	0	1	0	1	0	1	1	0	1
1	0	1	0	1	1	0	1	0	0	1	1	1	1	0	0	0	1	1	1	0	1	1	1	1	1	1	0	0	1	1	0	1	0	0	1	1	1	0	1	1	0	1	1	1	1	1	0	0	1
1	0	1	1	1	0	1	0	0	1	1	1	1	0	0	0	0	1	1	0	0	1	1	1	1	0	0	0	0	0	1	0	1	0	0	1	1	1	0	0	0	0	1	0	0	0	1	0	0	1
1	0	1	0	1	1	1	0	0	1	1	1	1	0	0	0	1	0	1	0	0	1	0	1	0	1	0	0	1	0	1	0	0	1	0	0	0	1	0	1	1	1	1	1	1	0	0	0	0	1
1	1	1	1	1	1	1	0	1	0	1	1	1	1	0	1	0	1	1	0	0	1	1	1	0	0	0	0	0	1	1	0	1	1	0	1	1	0	0	1	1	1	1	1	1	0	1	0	0	1
1	1	1	1	1	1	1	0	1	1	1	1	1	0	0	0	0	1	1	0	1	1	1	1	1	1	1	0	1	0	1	0	1	1	0	1	1	1	0	1	1	0	1	0	0	0	0	1	0	1
1	1	1	1	1	1	1	0	1	0	1	1	1	1	0	0	0	1	1	0	1	1	0	1	1	1	1	0	0	1	1	0	1	1	0	1	1	1	0	0	1	1	1	0	0	0	1	1	0	1
1	0	1	1	1	1	0	0	0	1	1	1	1	1	0	1	0	1	1	1	1	1	1	1	1	1	0	0	1	1	1	1	1	1	1	1	1	1	0	1	1	0	1	0	0	1	1	1	1	1
1	0	1	1	1	1	1	0	1	1	1	1	1	1	1	1	0	1	0	0	0	1	1	1	1	1	1	0	0	1	1	1	1	0	0	1	0	1	1	1	1	0	1	0	1	0	1	0	1	1
1	0	1	1	1	0	1	0	0	1	1	1	1	0	0	0	0	1	1	0	0	1	1	1	1	1	1	0	0	0	1	0	1	1	0	1	1	1	1	1	0	1	1	0	0	1	1	0	0	0
1	1	1	0	0	0	1	0	1	1	1	1	1	1	0	0	0	1	1	0	0	1	0	1	1	1	1	0	0	1	1	0	1	0	0	1	1	1	0	1	1	0	0	1	0	0	0	0	1	1
1	1	1	0	1	1	0	0	1	1	1	1	1	1	1	0	1	1	1	1	0	1	1	1	1	1	1	0	0	1	1	0	1	1	0	1	0	1	0	1	0	1	1	0	0	1	0	0	0	1
1	0	1	1	1	0	1	1	1	1	1	1	1	1	1	0	1	1	1	0	0	1	1	1	1	1	1	0	1	1	1	1	1	1	1	1	1	1	0	1	1	1	1	0	0	0	0	0	1	1
1	0	1	0	1	1	0	0	0	0	1	1	1	0	0	0	1	1	0	0	0	1	1	1	1	0	1	0	0	1	1	0	1	0	0	0	1	1	0	1	1	1	1	0	0	0	0	0	1	0
1	0	1	1	1	1	0	1	1	1	1	1	1	1	0	0	0	1	0	0	0	1	0	1	0	1	1	0	0	0	1	1	1	1	0	1	1	0	1	0	0	0	1	0	0	0	0	1	0	0
1	0	1	0	1	1	1	0	0	1	1	1	1	0	0	1	0	1	1	0	1	0	0	1	0	0	1	0	0	1	1	0	1	0	0	1	1	1	0	1	1	0	1	0	1	0	1	1	0	1
1	1	1	1	1	1	1	0	1	1	1	1	1	1	0	1	1	1	1	0	1	1	1	1	1	1	1	0	0	0	1	0	1	1	0	1	1	1	0	1	1	1	1	0	0	1	0	0	1	1
0	0	1	0	1	1	0	0	0	0	1	1	1	1	1	0	0	1	1	0	0	1	0	1	0	1	0	0	0	0	1	0	1	0	0	1	0	1	0	1	1	1	1	1	1	1	0	0	0	1
1	0	1	1	1	0	0	1	0	0	1	1	1	0	1	0	0	1	1	1	0	1	1	1	0	0	0	0	0	1	1	0	1	0	0	1	1	0	0	1	1	1	1	0	1	0	1	1	1	0
1	0	1	0	1	1	1	0	1	1	1	1	1	1	1	0	1	1	1	1	1	1	1	1	1	0	1	0	1	1	1	1	1	0	0	1	1	1	1	1	1	1	1	1	1	0	1	0	1	1
1	1	1	1	1	0	1	0	1	1	1	1	1	1	1	1	0	1	0	0	0	1	1	1	1	0	0	0	0	1	1	1	1	1	0	1	1	1	1	1	1	0	1	0	1	0	1	1	1	1
1	1	0	1	1	1	0	1	1	1	1	1	1	1	1	0	0	1	0	0	0	1	1	1	0	1	1	0	0	1	1	1	1	1	0	1	1	1	1	1	0	0	1	0	0	0	0	0	1	1
1	0	1	1	1	1	0	0	0	0	1	1	1	0	1	0	0	1	0	1	1	1	0	1	1	1	1	0	0	0	1	1	1	0	0	1	1	1	0	0	1	1	1	0	0	0	0	0	0	1
1	0	0	1	1	0	0	0	1	0	1	1	1	1	1	0	0	1	1	0	0	0	0	1	0	1	0	0	0	0	1	0	1	1	0	1	1	1	0	1	1	1	1	0	0	1	0	0	0	1
1	0	1	0	1	0	1	0	1	1	1	1	1	1	1	1	0	1	1	1	0	1	1	1	0	1	1	0	0	1	1	0	1	1	0	1	1	1	1	1	1	0	1	0	0	0	1	0	0	1
1	0	1	1	1	1	1	0	0	1	1	1	1	1	1	1	0	1	1	0	0	1	1	1	1	1	1	0	0	1	0	0	1	1	0	1	1	1	1	1	1	1	1	0	0	0	1	1	1	1
0	0	0	0	1	1	0	0	1	0	1	1	1	0	0	0	0	1	1	1	0	1	1	1	1	1	1	0	1	0	1	0	1	1	0	1	1	1	0	1	1	0	1	0	0	0	0	0	1	1
1	0	1	0	1	1	1	0	1	1	1	1	1	1	1	0	0	1	1	0	1	1	1	1	1	0	0	0	0	0	1	0	1	0	0	1	1	1	0	1	0	1	1	0	0	0	1	0	1	1
1	1	1	1	1	1	1	0	0	1	1	1	1	1	1	1	0	1	1	1	1	1	1	1	0	1	1	0	0	1	1	0	1	1	0	1	1	1	1	1	1	1	1	0	0	0	0	0	1	1
1	0	1	1	1	1	1	1	0	1	1	1	1	1	1	1	0	1	1	0	1	1	1	1	1	0	1	0	0	1	1	1	1	1	1	1	1	1	0	1	1	0	1	0	1	0	1	0	1	0
1	1	1	1	1	1	1	1	0	0	1	1	1	1	1	0	0	1	1	0	0	1	1	1	1	1	0	0	0	1	1	1	1	1	1	1	1	1	0	1	1	0	1	1	1	0	0	0	0	1
0	1	0	1	1	1	1	1	1	0	1	1	1	0	1	0	0	1	1	0	0	1	0	1	1	1	0	0	0	1	1	1	1	1	0	1	1	0	0	1	0	1	1	0	0	0	0	0	1	0
1	1	1	0	1	1	1	1	0	1	1	1	0	0	1	1	1	1	1	0	0	1	0	1	1	0	0	0	1	1	1	0	1	1	1	0	1	1	0	1	1	0	1	0	0	0	1	0	0	0
1	1	1	0	1	0	1	1	1	1	1	1	1	1	1	1	0	1	1	0	0	1	1	1	1	1	1	0	0	1	1	1	1	1	1	1	1	1	1	1	1	0	1	1	0	1	1	1	1	0
1	1	1	1	1	0	1	0	1	0	1	1	1	1	1	0	0	1	1	1	0	1	1	1	0	1	1	0	0	1	1	1	1	1	0	1	1	1	0	1	1	1	1	0	0	0	1	1	1	1
1	0	1	1	1	0	0	0	0	0	1	1	1	1	1	0	0	1	1	0	0	1	0	1	0	1	0	0	1	1	1	1	1	1	0	1	1	1	0	1	0	0	1	0	0	0	0	0	1	1
1	1	1	1	1	1	1	0	1	1	1	1	1	1	0	1	0	1	1	0	1	1	1	1	1	1	1	1	0	1	1	1	1	1	0	1	1	1	0	1	1	1	1	0	0	1	0	0	0	1
1	1	1	1	1	1	1	1	0	1	1	1	1	1	0	0	0	1	1	0	1	1	1	1	1	1	1	0	0	1	1	1	1	0	1	1	1	1	0	1	1	1	1	1	1	0	0	0	0	1
1	1	1	1	1	1	1	0	1	1	1	1	1	0	0	1	1	1	1	0	1	1	1	1	1	1	1	0	0	1	1	1	1	0	1	1	1	1	0	1	1	0	1	0	1	0	1	0	1	1
1	0	1	0	1	1	1	0	1	1	1	1	1	1	0	0	0	1	1	0	0	1	1	1	1	0	1	1	1	1	1	1	1	1	0	1	0	1	1	1	0	0	1	1	1	0	0	0	0	1
1	0	1	1	1	1	0	1	0	1	1	1	1	1	0	0	1	1	1	1	0	1	1	1	0	1	1	0	1	0	1	0	1	0	0	1	1	1	0	1	1	0	1	1	1	0	0	1	0	0
0	0	1	0	1	1	0	0	1	0	1	1	0	1	0	0	1	1	1	1	0	1	1	1	0	1	1	0	0	1	1	0	1	1	0	1	1	0	0	1	1	1	1	1	0	0	1	1	1	1
1	1	1	0	1	1	1	0	0	1	1	1	1	1	1	1	0	1	1	0	0	1	1	1	1	1	1	0	0	1	1	0	1	1	0	1	1	1	1	1	0	0	1	1	0	0	1	0	0	1
1	0	1	0	1	1	0	0	0	0	1	1	0	1	1	0	0	1	0	0	0	1	0	1	0	1	0	1	0	1	1	1	1	1	0	1	0	1	1	1	1	0	1	0	1	0	0	1	0	0
0	1	1	1	1	0	0	0	1	1	1	1	1	1	0	1	0	1	1	0	0	1	0	1	0	1	0	0	0	1	1	1	1	0	0	1	1	1	0	1	0	0	1	0	0	0	0	1	0	0
1	0	1	1	1	0	1	0	1	1	1	1	1	1	0	0	1	1	1	1	0	1	1	1	1	1	0	0	0	1	1	0	1	1	1	1	1	1	0	1	1	0	1	0	1	0	0	0	0	1
1	0	1	1	1	1	1	1	1	1	1	1	1	0	1	0	1	1	1	1	0	1	0	1	1	1	1	0	0	0	1	0	1	1	1	1	0	1	0	1	1	1	1	0	0	0	0	1	1	1
1	0	1	1	1	1	1	0	0	0	1	1	1	0	1	0	0	1	1	1	1	1	1	1	1	1	0	1	0	1	1	1	1	1	0	1	1	1	1	1	1	0	1	1	1	0	0	0	1	1
1	1	1	1	1	1	0	0	0	1	1	1	1	1	1	0	0	1	1	1	0	1	1	1	1	1	1	0	1	1	1	0	1	0	0	1	0	1	1	1	1	0	1	1	1	0	0	0	1	1
1	1	1	1	1	0	1	0	1	1	1	1	1	0	1	0	0	1	0	0	0	1	1	1	0	0	0	0	0	1	1	0	1	1	0	1	1	1	0	1	1	0	1	1	0	1	1	1	0	1
1	1	1	0	1	1	1	1	1	1	1	1	1	1	1	1	0	1	1	0	0	1	1	1	1	1	1	0	0	1	1	1	1	1	1	1	1	1	1	1	1	0	1	1	1	1	1	1	0	1
1	0	1	1	1	1	0	0	1	1	1	1	1	0	1	0	0	1	1	0	1	1	1	1	1	1	1	0	1	1	1	0	1	1	0	1	1	1	0	1	1	1	1	0	0	0	0	1	0	1
1	0	1	0	1	0	0	0	1	1	1	1	1	1	1	0	0	1	1	1	0	1	1	1	1	1	1	0	0	1	1	1	1	1	0	1	0	1	1	1	1	0	1	0	1	0	0	0	1	1
1	0	1	0	1	1	1	0	0	1	1	1	1	1	0	1	0	1	0	1	0	1	1	1	1	1	0	0	0	1	1	1	1	0	0	1	1	1	1	1	0	1	1	0	1	0	0	0	0	1
1	1	1	1	1	1	1	1	1	1	1	1	1	1	1	1	0	1	1	0	0	1	1	1	1	1	1	0	1	1	1	0	1	1	0	1	1	1	1	1	1	0	1	1	0	1	0	0	0	1
1	1	1	0	1	1	1	0	1	1	1	1	1	0	0	1	0	1	1	0	0	1	1	1	0	0	1	1	0	1	1	1	1	0	1	1	1	0	0	1	1	1	1	0	1	1	0	0	1	1
1	0	1	1	1	1	0	0	0	1	1	1	1	0	1	1	1	1	1	1	1	1	1	1	0	1	1	0	0	0	1	0	1	1	0	1	1	1	1	1	1	1	1	0	1	1	0	1	0	0
1	1	1	1	1	1	0	0	0	1	1	1	1	1	0	0	0	1	1	0	0	1	1	1	0	1	0	0	0	1	1	1	1	0	0	1	1	1	0	1	0	1	0	0	1	0	0	0	0	0
1	0	1	0	1	0	0	1	0	1	1	0	1	0	0	0	1	0	1	0	0	1	1	1	0	1	0	0	1	0	0	0	0	1	0	0	0	0	0	1	1	1	0	0	0	0	0	1	0	1
1	1	1	1	1	1	0	0	0	0	1	1	0	1	0	1	0	1	0	1	0	1	1	0	0	1	0	0	1	1	1	1	1	1	0	1	0	1	1	1	1	1	0	0	0	0	0	0	1	1
1	0	1	0	1	1	1	0	1	1	1	1	1	1	1	1	0	1	1	1	0	1	1	1	1	1	0	0	0	1	1	0	1	1	0	1	1	1	0	1	0	1	1	0	1	1	0	0	0	1
1	1	1	1	1	1	0	0	1	0	1	1	1	0	1	1	0	1	1	0	1	1	0	1	0	1	1	0	0	0	1	1	1	1	0	1	1	1	1	1	0	0	1	0	0	0	0	1	1	1
1	0	1	1	1	1	1	0	0	1	1	1	1	1	0	0	1	1	1	0	0	1	1	0	0	1	1	0	0	1	1	1	1	1	1	1	0	1	1	1	0	0	1	1	1	0	1	0	0	1
1	0	1	1	1	1	0	1	0	1	1	1	1	0	1	1	0	1	0	1	0	1	1	1	0	1	1	1	0	1	1	1	1	0	1	1	1	1	1	1	1	1	1	0	1	0	1	1	0	1
0	0	1	1	1	1	0	0	1	1	1	1	1	0	0	0	0	1	1	1	0	1	1	1	1	1	1	0	0	1	1	0	1	1	0	1	1	1	0	1	1	0	1	0	0	0	0	1	1	1
1	0	1	0	1	0	1	1	0	0	1	1	1	1	1	0	0	1	0	1	0	1	0	0	1	1	1	0	0	0	1	1	1	0	1	1	1	1	0	0	0	1	1	0	0	0	0	0	1	1
1	1	1	1	1	1	1	0	0	1	1	1	1	1	0	1	0	1	0	0	1	0	1	1	0	1	1	0	1	1	1	1	1	1	0	1	0	1	0	1	1	1	1	0	0	1	1	0	1	1
1	0	0	0	1	0	0	0	1	0	1	1	1	0	1	0	0	1	1	1	0	1	0	1	1	1	1	0	0	1	1	0	1	1	0	1	1	0	0	1	1	1	1	1	1	0	1	0	0	1
1	0	1	1	1	1	0	0	1	1	1	1	1	1	1	0	0	1	1	0	1	1	1	1	1	0	1	0	0	1	1	1	1	1	1	1	1	1	1	1	1	1	1	1	1	0	0	0	1	1
1	1	1	1	1	1	1	0	1	0	1	1	1	1	0	0	1	1	1	1	1	1	1	0	0	1	1	0	0	1	1	0	1	1	0	0	1	1	0	1	1	1	0	0	1	1	1	0	1	1
1	0	1	1	1	1	1	0	1	1	1	1	1	1	1	1	0	1	1	1	0	1	1	1	0	1	0	0	1	1	1	1	1	0	0	1	1	1	0	1	1	0	1	0	1	0	0	0	0	1
1	1	0	0	1	1	1	1	0	0	1	1	0	1	1	1	0	1	0	1	0	1	0	1	1	1	0	0	1	1	1	0	1	1	0	0	1	1	0	1	1	1	1	0	1	1	0	1	1	0
1	0	1	1	1	1	1	0	0	0	1	1	1	1	0	0	0	1	1	0	0	1	0	1	0	1	1	0	0	0	1	0	1	1	0	1	1	1	0	1	1	0	1	0	0	0	1	0	0	1
0	1	1	1	1	1	0	1	0	0	1	1	1	0	0	1	0	1	1	0	0	1	0	1	1	0	1	0	0	1	1	0	1	1	0	1	1	1	0	1	1	1	1	0	0	1	0	1	1	0
1	0	1	0	0	0	1	0	1	1	1	1	1	0	0	0	0	1	0	1	0	1	1	1	0	1	1	0	0	0	1	0	1	1	0	1	1	1	1	1	1	0	1	0	1	0	0	0	1	1
1	0	1	1	1	1	1	0	0	1	1	1	1	1	1	0	1	1	1	1	0	1	1	1	1	1	0	0	0	1	1	0	1	1	1	1	1	1	1	1	1	1	1	0	0	0	1	1	1	1
0	0	1	0	1	1	1	0	0	1	1	1	1	0	1	1	0	1	1	0	0	1	1	1	0	1	1	0	0	1	1	0	1	0	0	1	1	0	0	1	0	0	1	0	1	0	0	0	1	0
1	1	1	1	0	1	1	0	0	1	1	1	1	1	1	0	0	1	1	0	1	1	1	1	1	1	1	0	0	1	1	0	1	1	0	1	0	1	0	1	1	0	1	1	1	1	0	0	0	1
1	0	1	0	1	1	1	0	0	1	1	1	1	1	0	0	0	1	1	0	1	1	1	1	0	1	1	0	0	1	1	1	1	0	0	1	1	1	0	1	1	0	1	0	1	0	1	0	0	1
1	0	1	1	1	1	1	0	1	1	1	0	1	0	0	1	0	1	1	0	0	1	0	1	1	1	1	0	0	1	1	1	1	0	1	1	1	1	1	1	1	0	1	0	0	1	1	0	0	1
0	0	1	0	1	0	1	0	0	1	1	1	1	1	0	1	1	1	1	0	1	1	0	1	1	1	0	0	0	0	1	0	1	1	1	1	1	1	0	1	1	0	1	0	1	0	0	1	1	1
1	1	1	1	1	1	1	0	0	1	1	1	1	1	1	1	0	1	1	0	1	1	1	1	1	1	1	0	1	1	1	0	1	1	0	1	1	1	0	1	0	0	1	0	1	0	1	1	1	1
1	1	1	1	1	1	1	1	1	1	1	1	1	1	1	1	1	1	1	1	1	1	1	1	1	0	1	1	0	1	1	1	1	1	1	1	1	1	0	1	0	1	1	0	1	0	1	1	0	1
1	0	0	0	1	1	0	1	0	0	1	1	1	1	1	0	0	1	1	1	0	1	0	1	1	1	1	0	0	1	1	0	1	0	1	1	1	1	1	1	0	1	1	1	1	1	0	1	0	1
1	1	1	1	1	1	0	1	1	1	1	1	1	0	1	1	0	1	1	0	0	1	0	1	1	1	1	0	1	1	1	0	1	1	0	1	1	1	1	1	1	0	1	1	1	1	0	1	0	1
1	1	1	0	1	0	1	0	1	1	1	1	1	1	1	0	0	1	1	0	0	1	1	1	1	0	1	0	0	1	1	1	1	1	0	1	1	1	0	1	1	1	1	0	1	0	0	0	0	1
1	1	1	1	1	0	1	1	1	1	1	1	1	1	1	0	0	1	1	0	1	1	1	1	1	1	1	0	0	1	1	0	1	1	1	1	1	1	0	1	0	0	1	0	0	0	0	1	1	1
1	0	1	1	1	1	1	1	1	1	1	1	1	1	0	1	0	1	1	1	0	0	1	1	1	0	1	0	0	1	1	0	1	1	1	1	1	1	1	1	0	0	1	0	0	0	1	0	1	0
1	1	1	1	1	0	1	0	1	1	1	1	1	1	0	0	1	1	1	1	0	1	1	1	1	1	1	0	0	1	1	0	1	0	0	1	0	0	1	1	1	1	1	0	0	0	0	0	1	0
1	0	1	0	1	1	1	0	0	1	1	1	1	1	0	0	0	1	1	0	0	1	1	1	1	1	0	0	0	1	1	1	1	1	1	1	1	1	0	1	1	1	1	1	1	0	0	1	0	1
1	1	1	1	1	1	1	1	0	1	1	1	1	1	1	0	0	1	0	0	0	1	1	1	1	1	1	0	0	1	1	1	1	1	1	1	1	1	0	1	1	0	1	1	1	0	0	0	1	1
1	1	1	1	1	1	1	0	0	1	1	1	1	1	1	0	1	1	1	1	1	1	1	1	1	1	1	0	1	1	1	0	1	1	0	1	1	1	0	1	1	1	1	1	1	1	0	0	1	1
1	0	1	0	1	1	0	0	0	1	1	1	0	1	0	0	0	1	1	0	0	1	0	1	0	0	1	0	1	1	1	0	1	1	0	1	0	1	1	0	1	1	1	0	0	0	0	0	1	1
1	0	1	1	1	1	1	1	0	1	1	1	1	1	1	1	0	1	1	0	0	1	0	1	1	1	0	0	1	1	1	0	1	1	0	1	1	1	1	1	1	1	1	0	0	0	0	0	1	1
1	0	1	1	1	1	1	1	0	1	1	1	1	1	1	1	0	1	1	0	1	1	1	1	1	1	1	0	1	1	1	0	1	1	0	1	1	1	0	1	1	0	1	0	0	1	1	0	0	1
1	0	0	1	1	0	0	0	1	0	1	1	1	0	0	0	0	1	0	0	0	1	1	1	0	0	0	0	1	0	1	0	1	1	0	1	1	1	0	1	1	0	1	0	1	1	0	1	1	1
1	0	1	0	1	0	1	0	1	0	1	1	1	0	1	1	1	1	1	1	0	1	0	0	1	1	0	0	1	1	1	0	1	1	1	1	1	1	0	1	1	1	1	0	1	0	0	0	0	1
1	0	1	1	1	0	1	0	0	1	1	1	0	0	1	0	0	1	1	0	0	1	1	1	0	1	1	0	0	1	1	1	1	1	1	1	1	1	1	1	1	0	0	1	0	0	0	1	1	1
1	0	0	0	1	1	0	0	1	1	1	1	1	1	0	1	0	1	0	1	0	1	1	1	1	1	1	0	1	1	1	0	1	0	0	1	1	1	1	1	1	1	0	0	0	0	0	0	1	1
1	0	1	0	1	0	1	0	1	1	1	1	1	0	1	0	0	1	1	1	0	0	0	1	1	1	0	0	1	0	1	1	1	1	0	1	0	1	1	1	1	1	1	0	0	0	0	0	1	1
1	0	0	0	1	0	1	0	1	1	1	1	1	1	0	0	0	1	1	0	0	1	1	1	1	0	1	0	0	1	1	0	1	1	0	1	1	1	1	1	1	1	1	1	1	1	1	1	0	1
1	0	1	0	1	0	1	0	0	1	1	1	1	1	1	1	0	1	1	1	0	1	1	1	1	1	0	0	0	1	1	0	1	1	1	1	1	1	1	1	1	1	1	0	0	0	1	1	0	0
1	0	1	1	1	1	0	0	0	0	0	1	1	0	1	0	0	1	0	0	0	1	0	1	1	1	0	0	0	0	1	0	1	1	0	1	1	1	0	1	0	0	1	0	0	0	0	1	0	1
1	0	1	1	1	1	0	0	0	1	1	1	1	1	1	1	1	1	1	0	1	1	1	1	1	1	1	0	0	1	1	1	1	0	1	1	1	1	0	1	1	0	1	1	1	1	1	1	1	1
0	0	0	0	1	1	1	0	1	0	1	1	1	1	0	0	0	1	1	1	0	1	0	1	1	0	0	0	0	0	1	0	1	1	0	1	0	1	1	0	1	0	1	0	1	1	0	1	1	1
0	1	1	0	1	0	1	1	0	1	1	1	1	0	0	0	1	1	1	1	0	1	0	1	1	1	1	1	0	1	0	0	1	1	1	1	1	1	0	1	1	0	1	0	1	0	1	0	1	1
1	1	1	1	1	1	1	0	1	1	1	1	1	1	1	1	0	1	1	0	0	1	1	1	1	0	1	0	0	1	1	1	1	0	1	1	1	1	1	1	1	1	1	1	1	1	1	1	1	1
1	0	1	0	1	1	1	0	1	1	1	1	0	1	0	0	0	1	0	0	0	1	0	1	1	1	0	0	0	1	1	1	1	1	0	1	0	0	1	1	1	0	1	0	1	0	1	0	1	1
0	0	0	0	1	0	1	1	1	0	1	1	1	1	0	0	0	0	1	1	0	1	1	1	0	0	0	1	0	0	0	0	0	1	0	1	0	0	0	1	1	1	0	0	0	0	1	0	0	1
1	0	1	0	1	1	0	0	0	1	1	1	1	0	1	0	0	1	1	1	1	1	1	1	1	1	0	0	0	0	1	0	1	1	0	0	1	1	0	0	1	0	1	1	1	0	0	1	0	0
0	0	1	0	1	1	1	0	0	1	1	0	0	1	1	0	0	1	1	1	0	1	1	1	0	1	1	0	0	0	1	1	1	0	0	1	0	0	1	1	1	1	1	1	0	0	1	1	1	1
1	0	0	0	1	1	0	0	1	1	1	0	0	0	0	0	1	1	0	0	0	1	0	1	0	1	0	0	1	0	1	1	1	0	0	1	0	1	0	1	1	1	1	0	1	0	0	0	1	0
0	0	0	0	1	0	0	0	0	1	0	1	1	1	1	0	0	1	1	0	0	1	0	1	0	1	0	0	0	1	1	1	0	0	0	1	1	0	0	1	1	0	1	1	1	0	0	0	0	0
1	0	1	0	1	1	1	0	0	1	1	1	1	1	1	1	0	1	1	1	0	1	1	1	1	1	0	0	0	1	1	0	1	1	0	1	1	1	0	1	0	1	1	0	1	1	1	0	0	0
1	0	1	1	1	1	0	0	0	1	1	1	1	1	0	0	0	0	1	0	0	0	0	1	0	1	0	1	0	1	1	1	1	1	0	1	0	1	0	1	1	0	1	1	0	0	0	1	1	0
1	1	1	1	1	1	1	0	1	0	1	1	1	0	1	0	0	1	1	0	1	0	1	1	1	1	0	0	0	1	1	0	1	1	0	1	1	1	0	1	0	0	0	1	0	0	0	0	1	0
1	1	1	0	1	1	1	1	0	1	1	1	1	0	1	1	0	1	1	0	0	1	0	1	1	0	0	0	0	1	1	1	1	1	0	0	1	1	0	1	1	0	1	1	0	0	1	0	1	0
1	1	1	0	1	1	1	1	1	1	1	1	1	1	0	0	0	1	1	0	0	1	0	0	0	0	0	0	0	1	1	0	1	0	0	1	1	1	0	1	0	0	0	1	0	0	1	0	0	1
1	0	1	1	1	0	0	0	0	0	1	0	0	0	0	0	0	1	1	1	0	1	0	1	0	1	0	0	0	1	1	0	1	1	0	0	1	1	1	1	1	0	1	0	0	0	0	1	0	1
1	0	1	1	1	1	0	0	0	1	1	1	1	1	1	0	0	1	1	1	0	1	0	1	1	1	0	0	0	1	1	0	1	1	1	0	1	1	0	1	1	0	1	0	0	0	0	0	1	0
1	0	1	1	1	0	1	0	1	1	1	1	1	0	0	0	0	1	1	0	0	1	0	1	1	0	1	0	0	1	1	1	1	1	1	1	0	0	1	0	0	0	1	0	1	0	1	1	0	0
1	0	1	1	1	0	0	1	0	1	1	1	0	1	0	0	0	1	1	1	0	1	0	1	0	0	0	0	0	0	1	0	1	1	0	1	0	1	0	1	0	0	1	0	0	0	0	0	1	1
1	0	1	1	1	0	1	1	0	1	1	1	1	1	1	1	1	1	1	0	1	1	1	0	0	1	1	0	1	1	1	1	1	1	1	1	1	1	1	1	1	0	0	0	0	0	1	0	1	0
0	0	1	1	0	1	1	0	0	1	1	1	1	1	0	0	1	0	0	0	0	1	1	1	0	1	0	0	0	1	0	0	1	0	0	0	0	0	0	1	1	0	1	1	0	1	0	0	1	1
1	1	1	1	1	1	1	1	0	1	1	1	1	1	1	1	0	1	1	0	0	1	1	1	0	1	1	1	0	1	1	0	1	1	1	1	0	1	1	1	1	0	1	0	1	0	1	0	0	1
1	0	0	1	1	0	0	1	1	1	1	1	1	1	0	1	1	1	1	0	0	1	1	1	1	0	1	1	0	0	1	0	1	1	1	1	1	1	1	1	1	0	0	0	1	0	1	0	1	1
1	1	1	1	1	1	1	1	1	1	1	1	1	1	0	1	0	1	1	1	0	1	1	1	0	1	1	0	0	1	1	0	1	1	1	1	1	1	0	1	1	0	1	0	0	0	0	0	1	0
1	0	1	0	1	0	1	0	0	1	1	1	1	1	0	0	0	1	1	1	0	1	1	1	0	1	1	0	0	1	1	0	1	1	0	1	1	1	1	1	1	0	1	0	0	0	0	0	0	1
0	0	1	1	0	0	0	0	0	1	1	1	0	0	0	0	0	1	1	0	0	1	1	1	1	1	0	0	0	0	1	0	0	1	0	1	1	1	0	1	1	1	0	0	0	0	0	0	1	0
0	0	1	1	1	1	0	0	0	0	1	1	0	0	0	0	0	1	0	0	0	1	0	1	0	0	0	0	0	1	1	0	1	1	0	1	0	0	0	1	1	0	1	1	1	0	0	0	1	1
1	1	1	1	1	1	1	1	1	1	1	1	1	1	1	0	0	1	1	0	1	1	1	1	0	0	1	1	0	1	1	1	1	1	1	1	1	1	1	1	0	1	1	0	0	1	1	0	1	1
1	0	0	1	1	1	0	0	0	0	1	1	1	0	0	0	0	1	0	0	0	1	0	1	0	0	0	0	1	0	1	0	1	1	0	1	1	1	0	1	0	1	0	1	0	0	0	0	0	0
1	0	0	1	1	1	1	1	0	1	1	1	1	1	0	0	1	1	0	0	0	1	1	1	1	0	1	0	0	1	1	1	1	0	0	0	0	1	0	1	0	0	1	0	0	0	0	0	1	0
1	0	1	0	1	0	1	0	0	0	1	1	1	1	0	0	0	1	1	1	0	1	0	1	1	1	1	0	0	1	1	1	1	0	0	1	1	1	1	1	0	0	1	0	0	0	1	1	0	0
1	0	1	1	1	1	1	0	1	0	1	1	1	1	1	0	0	1	1	1	0	1	1	1	1	0	1	1	0	1	1	1	1	1	0	1	1	1	0	1	1	0	1	0	1	0	0	0	0	1
1	1	1	1	1	1	1	0	0	0	1	1	1	1	0	0	0	1	0	0	0	1	0	0	1	1	1	0	1	0	1	1	1	1	0	1	1	1	0	1	1	0	0	1	0	0	0	1	1	1
0	0	0	1	1	1	0	0	0	0	1	1	1	1	0	0	0	0	0	0	0	1	0	1	1	0	0	0	0	0	1	0	1	1	0	1	1	1	0	1	0	0	1	0	0	0	0	1	0	1
1	0	1	1	1	1	0	0	0	1	1	1	1	1	0	0	0	1	0	1	0	1	0	1	1	1	1	1	0	1	1	0	0	0	0	1	1	1	0	1	0	0	1	0	0	0	0	0	0	1
1	0	1	1	1	1	1	0	0	1	1	1	1	1	0	0	0	1	0	1	0	1	1	1	0	0	0	0	0	1	1	0	1	1	0	0	1	1	0	1	1	0	1	1	0	0	1	0	1	1
1	0	1	1	1	1	1	0	0	1	1	1	1	1	1	0	0	1	1	0	0	1	1	1	1	0	1	0	0	1	1	0	1	0	0	1	1	1	0	1	1	0	1	0	0	0	0	1	1	0
1	1	1	1	1	1	1	0	0	1	1	1	1	1	1	0	0	1	1	1	0	1	0	1	0	0	0	0	0	0	1	1	1	1	0	1	1	1	0	1	1	0	1	0	1	0	1	0	0	1
0	0	0	1	0	1	1	0	1	1	1	1	1	0	0	0	0	1	0	0	0	1	1	1	1	0	1	0	0	0	1	0	0	1	0	1	1	0	0	1	0	0	0	0	0	0	0	0	1	0
1	1	1	1	1	1	1	0	1	1	1	1	1	1	0	0	1	1	1	0	1	1	1	1	1	1	1	0	0	1	0	0	1	0	1	1	0	1	1	1	0	0	1	1	0	0	1	0	0	1
1	0	1	1	1	1	1	0	1	1	1	1	1	1	0	1	0	1	1	1	0	1	1	1	1	0	1	0	0	1	1	1	1	1	1	1	0	1	0	1	1	1	1	0	0	0	0	0	1	1
1	1	1	0	1	1	1	0	1	1	1	1	1	1	1	1	0	1	1	1	1	1	1	1	1	1	1	0	0	1	1	1	1	0	0	1	1	1	1	1	1	0	1	0	1	0	0	0	0	1
1	1	0	1	0	1	0	0	0	0	1	1	1	0	0	0	0	1	1	0	0	1	1	1	0	0	0	0	0	1	1	0	1	1	1	0	1	1	0	1	1	0	1	1	1	0	0	0	0	1
1	0	1	1	1	1	1	0	0	1	1	1	1	1	0	0	1	1	1	0	1	0	1	0	1	0	1	0	1	1	1	0	1	1	1	0	1	1	1	1	0	0	1	0	0	0	0	0	1	1
1	0	1	1	1	1	1	0	0	1	1	1	1	1	0	0	0	0	0	0	0	1	0	1	0	1	1	0	0	1	0	0	1	1	0	1	1	1	1	1	1	0	0	1	0	1	0	0	0	1
1	0	1	1	1	1	1	0	0	1	1	1	1	0	0	1	0	1	1	1	0	1	1	1	0	1	0	0	0	1	1	1	1	1	0	1	1	1	0	1	1	0	0	0	0	0	0	0	1	1
0	1	1	1	1	1	1	1	0	1	1	1	1	1	0	0	0	1	1	1	0	1	1	1	0	0	1	0	0	1	1	1	1	1	1	1	1	1	1	1	0	0	0	1	0	0	0	0	1	0
1	1	1	1	1	0	1	1	0	1	1	1	1	1	1	1	0	1	1	1	1	1	1	1	0	0	1	1	0	1	1	1	1	0	1	1	1	1	1	1	1	0	1	0	0	0	0	0	0	1
1	1	1	1	1	0	1	0	0	1	1	1	1	1	1	0	0	1	1	0	0	1	1	1	0	0	0	1	0	1	1	0	1	1	1	1	0	1	0	1	1	0	1	0	1	0	0	0	1	1
0	0	1	1	1	1	0	0	1	1	1	1	1	0	0	0	1	1	1	0	0	1	0	1	0	0	1	0	0	1	1	0	1	0	0	1	1	0	1	1	1	0	1	0	1	1	0	0	0	1
1	1	1	1	1	1	0	0	0	0	1	0	1	1	1	1	1	1	1	0	1	1	0	1	1	1	0	0	0	1	1	0	1	1	0	1	1	1	1	1	1	0	0	0	0	0	0	0	0	1
1	0	0	1	1	0	1	1	0	1	1	1	1	0	0	0	1	1	0	0	0	1	0	1	1	1	1	0	0	1	1	1	1	1	0	1	1	1	0	1	1	0	0	0	0	0	0	0	1	0
1	0	1	1	1	1	1	1	1	0	1	1	1	0	1	0	0	1	1	0	0	1	1	1	0	0	1	0	0	1	1	0	1	1	0	1	1	1	0	1	1	0	1	0	1	0	0	0	0	0
1	0	1	1	0	1	0	0	1	1	1	1	1	1	1	0	0	1	1	0	0	1	1	0	1	0	0	0	1	1	1	1	1	0	1	1	1	1	1	1	1	0	0	0	0	0	0	1	1	0
1	1	1	1	1	1	1	1	1	1	1	1	1	1	1	0	0	1	1	1	0	1	1	1	0	0	1	0	0	1	1	1	1	0	0	1	1	1	1	1	1	0	1	0	0	0	1	0	0	1
1	1	1	1	1	0	1	1	0	1	1	1	1	1	1	0	0	1	0	0	0	1	1	1	0	1	0	0	0	0	1	0	1	1	0	0	1	1	1	1	1	0	1	0	1	0	0	0	1	1
0	1	1	0	1	0	1	1	0	1	1	1	1	0	0	0	1	1	0	1	0	1	1	1	0	1	1	1	0	1	1	1	1	0	0	1	0	1	1	1	1	1	0	0	1	0	1	0	1	0
1	1	1	1	1	1	1	0	0	1	1	1	1	0	1	0	0	1	1	1	0	1	0	1	0	0	1	0	0	1	1	0	1	1	0	1	0	1	0	1	1	0	1	0	1	0	0	0	1	1
1	0	1	1	1	1	1	0	0	1	1	1	1	1	0	1	1	0	1	1	0	1	0	1	1	1	0	0	0	1	1	0	1	1	0	0	1	1	0	1	1	0	1	1	0	0	0	1	1	1
1	0	1	0	1	0	1	1	0	0	1	1	1	1	0	0	0	0	0	0	0	1	1	1	0	1	1	0	1	1	0	0	1	1	0	1	1	1	0	1	0	0	0	1	0	0	0	0	1	0
1	0	0	1	1	1	1	0	0	1	1	1	0	0	1	0	0	1	1	0	0	1	1	1	0	1	1	0	0	1	1	0	1	1	0	0	0	1	0	0	1	0	1	1	0	0	0	0	0	1
1	0	1	1	1	1	1	0	1	0	1	1	1	1	1	0	0	1	0	1	0	1	1	1	1	0	1	0	0	1	1	0	1	0	0	1	1	1	0	1	1	0	1	0	0	0	0	0	0	1
1	1	1	1	0	1	1	0	0	0	1	1	1	0	0	0	1	1	1	0	0	1	1	1	1	0	1	0	1	0	1	0	1	0	1	1	0	1	0	1	0	1	0	0	0	0	0	1	0	1
0	1	1	1	1	1	1	0	0	1	1	1	1	1	0	0	0	1	0	0	0	1	1	1	1	0	1	0	0	1	1	0	1	1	0	1	1	1	0	1	0	0	1	1	1	0	0	0	1	1
1	0	1	1	1	1	1	1	0	1	1	1	1	1	0	1	0	1	1	0	0	1	1	1	1	0	1	1	0	1	1	1	1	1	0	1	1	1	0	1	1	1	1	0	0	0	0	0	1	1
1	1	1	1	1	1	1	1	1	1	1	1	1	1	1	0	0	1	1	1	1	1	1	1	1	1	1	1	0	1	1	0	1	1	1	1	1	1	0	1	1	0	1	1	1	0	1	0	1	1
1	0	1	1	1	1	1	0	0	1	1	1	1	1	1	0	0	1	1	0	0	1	1	1	0	1	1	0	0	1	1	0	1	1	0	1	1	1	0	1	0	0	1	0	0	0	1	0	1	1
1	1	1	1	1	1	1	0	0	1	1	1	1	1	1	0	0	1	1	0	0	1	0	1	1	0	1	0	0	1	1	1	1	1	1	0	1	1	0	1	1	0	0	0	0	0	0	0	1	1
1	0	1	1	1	1	1	1	1	1	1	1	1	1	1	1	0	1	1	0	0	1	1	1	1	0	1	0	1	1	1	0	1	1	0	1	1	1	0	1	1	0	1	0	0	0	0	0	1	1
1	0	1	1	1	1	1	0	0	1	1	1	1	1	0	0	0	1	1	0	0	0	1	1	0	0	0	1	1	1	1	0	1	1	0	1	1	1	1	1	0	0	0	0	1	0	0	0	1	1
1	0	1	1	1	1	1	0	0	0	1	1	1	0	1	0	0	1	1	1	0	1	0	1	1	0	0	1	0	1	1	0	1	0	0	1	1	1	0	1	0	0	1	0	1	0	0	1	0	1
1	0	1	0	1	1	0	1	0	1	1	1	1	1	0	0	1	1	1	0	1	1	1	1	0	1	0	0	0	0	1	0	1	1	0	1	1	1	1	1	0	1	1	0	0	0	0	0	0	1
1	0	1	1	1	1	0	0	0	1	1	1	1	1	1	0	0	1	0	0	0	1	0	1	1	0	1	1	0	0	1	0	1	1	0	1	1	1	0	1	1	0	0	0	0	0	0	0	0	1
1	0	0	1	1	0	1	1	0	0	1	1	1	0	1	0	0	1	1	0	0	1	0	1	0	0	0	1	0	1	1	1	1	1	1	1	1	1	0	1	1	0	1	1	1	0	1	1	1	1
1	0	1	1	1	1	1	1	0	1	1	1	1	1	0	0	0	1	1	1	0	1	0	1	1	0	0	1	0	0	1	0	1	1	0	1	1	1	0	1	0	0	0	1	0	1	0	1	0	1
0	1	1	1	1	1	1	0	0	1	1	1	1	1	1	0	0	1	0	1	0	1	1	1	1	1	1	1	0	1	1	0	1	1	1	1	1	1	0	1	1	1	1	1	1	0	1	1	0	1
1	0	1	1	1	1	1	1	0	1	1	1	1	1	0	1	1	1	1	1	0	1	1	1	0	0	1	0	0	1	1	1	1	1	0	1	0	1	1	1	0	0	1	0	0	0	0	0	0	0
1	1	1	1	1	1	1	0	0	1	1	1	1	1	0	1	0	1	1	0	0	1	1	1	1	1	1	0	0	1	1	0	1	1	0	1	1	1	1	1	0	0	0	0	0	0	0	0	0	1
1	1	1	1	1	0	1	0	0	0	1	1	1	1	0	0	0	1	0	0	0	0	0	0	0	0	0	0	0	1	1	0	1	0	0	1	1	1	1	1	0	0	1	0	0	0	1	0	0	0
1	1	1	1	1	1	1	1	0	1	1	1	1	0	1	0	0	1	1	1	0	1	1	1	1	1	1	0	0	1	1	0	1	1	0	1	1	1	0	1	0	0	1	0	0	0	0	1	1	1
1	0	1	1	1	1	1	1	0	1	1	1	1	1	1	0	0	1	1	1	1	1	1	1	1	0	1	0	0	1	1	1	1	1	1	1	1	1	1	1	1	0	1	0	1	0	0	0	1	1
1	1	1	1	1	1	1	0	1	1	1	1	1	1	0	1	0	1	1	1	1	1	1	1	1	1	1	0	0	1	1	1	1	0	1	1	1	1	0	1	0	1	1	0	1	0	0	0	1	1
1	1	1	1	1	1	1	0	0	0	1	1	1	1	0	1	0	1	1	0	0	1	0	1	1	1	0	0	0	1	1	0	1	0	0	1	1	1	0	1	1	0	1	0	1	0	0	0	1	1
1	1	1	1	1	1	1	1	1	1	1	1	1	1	1	1	1	1	1	1	0	1	1	1	1	1	1	0	0	1	1	1	1	0	1	0	1	1	0	1	1	1	1	1	1	0	1	0	1	1
1	0	0	0	1	1	0	0	0	0	1	1	1	1	0	1	0	1	1	0	0	1	1	1	1	0	0	1	0	0	0	0	1	1	0	1	0	1	1	0	1	0	1	0	0	0	0	0	1	1
1	1	1	1	0	1	1	1	0	1	1	1	1	1	1	1	1	1	1	1	1	1	1	1	1	1	1	0	0	1	1	0	1	1	1	1	0	1	0	1	1	0	0	0	0	0	0	0	1	1
1	0	1	0	0	1	0	0	0	0	1	0	1	0	0	1	0	1	1	0	0	1	1	0	1	0	0	0	1	0	1	0	1	1	0	1	1	1	0	1	1	0	1	1	1	0	0	0	0	1
1	0	0	0	1	0	0	0	0	1	1	1	1	0	1	0	0	1	0	1	0	1	0	1	0	1	0	0	1	0	1	0	0	0	0	1	0	1	0	0	1	0	1	0	0	0	1	0	0	0
1	1	1	1	1	1	1	1	0	1	1	1	1	1	1	0	0	1	1	1	0	1	1	1	1	1	0	1	0	0	1	1	1	1	0	1	1	1	1	1	0	0	1	0	1	0	1	1	0	1
1	1	1	1	1	1	1	0	0	1	1	1	1	1	0	1	0	1	1	1	0	1	1	1	1	0	1	0	0	1	1	1	1	1	1	0	1	1	0	1	0	0	1	1	0	0	1	0	0	1
1	0	1	0	0	1	0	0	0	1	1	1	0	1	1	1	0	1	1	1	0	1	0	1	1	1	1	0	0	1	1	0	0	0	0	1	1	1	0	1	1	0	1	0	1	0	1	0	1	1
1	1	1	1	1	1	1	0	0	1	1	1	1	0	1	1	0	1	1	1	1	1	1	1	1	1	1	1	0	0	1	1	1	0	1	1	1	1	1	1	1	0	1	1	1	0	0	1	0	1
1	1	1	1	1	1	0	1	1	1	1	1	1	1	0	0	0	1	1	1	1	1	1	1	1	1	1	0	0	1	1	0	1	1	0	1	1	1	1	1	1	0	0	0	0	0	0	1	1	1
1	1	1	1	1	1	1	1	0	1	1	1	1	1	1	0	1	1	1	1	1	1	1	1	1	1	1	1	0	1	1	0	1	1	0	1	1	1	0	1	0	0	1	0	0	0	0	1	1	0
0	1	0	0	1	0	1	1	0	1	0	1	0	0	0	0	0	0	1	1	1	1	0	1	0	0	0	0	1	0	1	0	1	1	0	1	1	1	0	0	1	0	1	0	0	0	1	0	0	0
1	0	1	0	1	1	1	1	1	0	1	1	0	0	0	0	0	0	0	1	0	1	0	1	1	1	1	0	0	1	1	0	1	1	0	0	0	1	0	0	0	0	1	0	0	0	1	1	1	1
1	0	1	1	1	1	1	0	0	1	1	1	1	0	1	1	1	1	1	0	0	1	0	1	1	1	1	0	1	1	1	1	1	1	0	1	0	1	0	0	1	0	1	1	0	0	0	1	1	1
1	0	0	1	1	0	1	0	1	0	1	1	0	0	1	0	0	1	1	1	0	1	0	1	1	1	1	0	1	1	1	1	0	1	0	0	0	1	1	1	1	0	1	0	0	0	1	1	0	0
1	1	1	0	1	0	1	1	0	0	1	1	1	1	1	1	0	1	1	1	1	1	1	1	1	1	1	1	1	1	1	0	1	1	0	0	1	1	0	1	0	0	1	1	0	0	1	1	1	0
1	1	1	1	1	1	1	0	0	1	1	1	1	1	1	1	1	1	1	0	0	1	1	1	0	1	0	1	1	1	1	1	1	0	1	1	0	1	1	1	1	1	1	0	0	1	0	0	0	1
1	1	1	1	1	1	0	1	0	1	1	1	1	1	1	1	0	1	1	0	0	1	1	1	1	1	1	1	1	1	1	1	1	0	0	1	1	1	0	1	1	0	1	1	1	0	1	0	1	1
1	0	1	1	1	1	1	0	0	1	1	0	1	1	0	1	0	1	1	1	0	1	1	1	1	1	1	0	1	1	0	0	1	0	0	1	1	1	1	1	1	1	1	0	1	0	0	0	0	0
1	1	1	1	0	1	1	1	1	0	1	1	1	0	0	1	0	1	1	1	0	1	1	1	1	0	1	0	0	1	1	0	1	1	0	0	1	1	1	1	1	0	1	0	1	0	0	0	0	1
1	0	1	0	0	1	0	0	0	1	1	1	1	1	0	0	0	0	1	0	0	1	1	1	1	1	0	0	0	0	1	0	1	1	0	1	1	1	0	1	1	0	1	0	0	0	0	0	0	1
1	0	1	1	1	1	1	1	1	1	1	1	1	1	0	0	1	1	1	1	1	1	1	1	1	0	0	0	0	1	1	1	1	1	0	1	1	1	1	1	1	0	1	0	1	0	1	1	1	1
1	1	1	1	1	1	1	0	1	1	1	1	1	1	0	1	1	1	1	0	1	1	1	1	1	1	1	0	0	1	1	1	1	1	0	1	1	1	1	1	1	0	1	1	0	0	1	0	1	1
1	1	1	1	1	1	1	0	0	1	1	1	1	0	0	0	0	1	1	1	0	1	1	1	1	1	0	0	0	1	1	1	1	1	1	0	1	1	0	1	1	0	1	0	1	1	1	0	1	1
1	1	1	1	1	1	0	0	0	1	1	1	0	1	1	1	0	1	1	1	0	1	1	1	1	1	0	1	0	1	1	1	1	1	0	1	1	1	0	1	0	0	1	0	1	0	1	1	1	1
1	0	1	1	1	1	1	1	0	1	1	1	1	1	0	1	1	1	1	1	1	1	1	1	1	1	1	1	0	1	1	0	1	1	1	1	1	1	1	1	1	0	1	1	1	1	1	0	1	1
1	1	1	1	1	1	1	1	1	1	1	1	1	1	1	1	1	1	1	1	1	1	1	1	1	0	1	0	0	1	1	1	1	0	1	1	0	1	0	1	1	0	1	1	1	0	1	1	1	1
1	1	1	1	1	1	1	1	1	1	1	1	1	1	1	1	0	1	1	1	1	1	1	1	1	1	1	1	1	1	1	1	1	0	0	1	1	1	0	1	1	0	1	0	1	1	0	1	1	1
1	0	1	1	1	0	1	1	0	1	1	1	1	0	0	1	0	1	0	0	0	1	1	1	1	0	0	0	0	1	1	1	1	1	0	1	1	1	0	1	1	0	0	0	1	1	0	1	0	1
1	1	1	1	1	1	1	1	1	1	1	1	1	1	0	1	0	1	1	1	0	1	1	1	1	1	1	0	1	0	1	0	1	1	0	1	1	1	0	1	1	1	1	1	0	0	0	1	0	1
1	1	0	1	1	1	0	0	0	1	1	1	1	0	0	1	0	1	1	1	0	1	1	1	0	1	0	0	0	0	1	0	1	0	0	0	1	1	1	1	1	0	1	1	0	0	1	1	0	0
1	1	1	1	1	1	1	0	1	1	1	1	1	0	0	0	0	1	1	0	0	1	1	1	0	1	1	0	1	1	1	1	1	1	0	0	1	1	1	1	1	0	1	0	0	1	0	1	1	0
1	0	1	1	1	1	1	1	0	1	1	1	1	0	1	1	0	1	1	1	1	1	1	1	1	1	1	1	0	1	1	1	1	1	1	1	1	1	1	1	1	0	1	1	1	0	0	1	1	1
1	0	1	1	1	1	1	1	0	1	1	1	1	1	0	1	0	1	1	1	0	1	1	1	1	0	1	0	0	1	1	0	1	1	0	1	1	1	1	1	1	0	1	1	1	1	0	0	1	1
1	0	1	1	1	1	1	0	0	1	1	1	1	0	0	1	0	1	1	0	0	1	0	1	1	0	0	1	0	0	1	0	1	1	0	1	1	1	1	1	1	0	1	0	0	1	1	1	1	0
1	0	1	1	1	0	1	0	0	1	1	1	1	0	0	0	0	1	1	1	0	1	1	1	1	0	1	1	1	1	1	0	1	1	1	1	0	1	0	1	1	0	1	0	1	0	0	0	1	1
1	0	1	1	1	0	1	1	0	1	1	1	1	1	1	0	0	1	1	1	1	1	1	1	1	1	1	0	0	1	1	1	1	1	0	1	1	1	0	1	1	0	1	1	0	1	0	0	1	0
1	0	1	1	1	1	1	0	0	1	1	1	0	0	0	0	0	1	1	0	0	1	0	1	1	1	1	0	0	1	1	1	1	0	1	1	1	1	1	1	1	0	1	1	1	1	0	0	1	1
1	0	1	1	1	1	1	0	0	1	1	1	1	0	0	0	0	1	0	1	0	1	0	1	1	1	1	1	1	1	1	1	1	0	0	1	1	1	0	1	1	0	1	1	0	1	0	1	1	1
1	0	1	1	1	1	1	0	1	1	1	1	1	0	1	0	0	1	1	1	0	1	1	1	1	1	1	0	1	0	1	0	1	1	0	0	1	1	1	0	1	0	1	1	0	0	0	0	1	1
1	0	1	1	1	1	1	1	0	0	1	1	1	0	0	0	0	1	0	0	1	1	1	1	1	1	0	0	0	1	1	0	1	1	0	1	0	1	1	1	1	0	1	0	0	0	1	1	1	1
1	0	1	0	1	1	0	0	0	1	1	1	1	1	1	1	1	1	0	1	1	1	0	1	1	1	1	1	0	1	1	1	1	0	1	1	0	1	0	1	1	0	1	0	1	0	0	0	1	0
1	1	0	0	1	1	0	0	0	0	1	0	1	1	0	0	0	1	1	0	0	1	0	1	1	0	0	0	1	1	1	1	0	1	0	0	1	0	0	0	0	0	1	0	1	0	0	0	1	1
1	1	1	1	1	1	1	1	0	0	1	1	1	1	0	1	0	1	1	1	0	1	1	1	1	0	1	0	1	0	1	0	1	0	1	0	1	1	1	1	1	0	1	0	0	0	0	0	1	1
1	1	1	1	1	0	1	0	1	1	1	1	1	0	1	0	0	1	1	0	0	1	1	1	1	1	0	0	0	1	1	0	1	0	0	1	1	1	1	1	1	0	1	1	1	0	1	0	0	1
1	1	1	1	1	1	1	1	1	1	1	1	1	1	1	1	0	1	1	1	1	1	1	1	1	0	1	0	0	1	1	1	1	1	0	1	1	1	0	1	1	0	1	1	0	0	0	0	0	1
1	1	1	1	1	1	1	0	1	1	1	1	1	1	1	1	1	1	1	1	0	1	1	1	1	1	1	1	0	1	1	0	1	1	1	0	1	1	0	1	1	0	1	1	1	1	1	0	1	1
1	0	1	1	1	1	1	0	0	1	1	1	1	0	0	0	1	1	0	1	0	1	1	1	1	0	0	0	0	1	1	1	1	1	0	0	1	1	0	0	1	0	0	1	1	0	1	0	1	1
1	0	1	0	1	0	1	0	0	1	1	1	1	0	0	0	0	1	1	0	0	1	0	1	1	0	1	0	1	0	1	0	1	1	0	0	1	1	0	1	1	0	1	0	1	1	0	0	1	1
1	0	1	1	1	1	1	0	0	1	1	1	1	1	0	1	0	1	1	1	1	1	1	1	1	0	1	0	1	1	1	1	1	1	0	1	1	1	1	1	1	0	1	1	1	1	1	1	1	0
1	0	1	1	1	0	0	0	1	1	1	1	1	1	1	0	0	1	1	1	0	1	1	1	1	1	1	0	1	0	1	1	1	0	1	1	0	1	0	0	1	0	1	1	0	0	1	0	0	1
1	1	1	1	1	1	1	0	1	1	1	1	1	0	0	0	0	1	1	1	0	1	1	1	1	1	1	0	1	1	1	1	1	0	0	1	1	1	0	1	1	0	1	0	1	0	1	1	1	1
1	0	1	1	1	1	1	0	0	1	1	1	1	1	1	1	0	1	1	1	0	1	1	1	1	0	1	1	1	1	1	1	1	0	1	1	1	1	0	1	1	0	1	0	1	1	0	0	1	1
1	1	1	1	1	1	1	1	0	1	1	1	1	0	0	0	0	1	1	1	0	0	1	1	1	1	1	1	0	1	1	1	1	0	0	1	1	1	0	1	0	1	1	1	1	0	1	0	1	1
1	1	0	1	1	0	1	0	0	1	1	1	1	1	1	1	0	1	1	1	0	1	1	1	1	1	1	0	0	1	1	1	1	0	0	1	1	1	0	1	1	0	1	1	1	0	0	0	0	1
1	1	1	1	1	0	0	0	1	1	1	1	1	1	1	1	1	1	1	0	0	1	1	1	1	1	1	0	0	1	1	1	1	1	1	1	0	1	0	1	0	0	1	1	1	1	1	0	1	1
1	0	1	1	1	1	1	0	1	1	1	1	1	0	0	1	0	1	1	0	0	1	1	1	1	0	1	0	0	1	1	1	1	0	0	1	0	1	1	1	1	0	1	1	0	1	0	0	1	1
1	0	1	1	1	1	1	1	1	1	1	1	1	1	0	1	0	1	1	1	0	1	1	1	1	0	1	0	0	0	1	1	1	1	1	1	1	1	0	1	1	1	1	1	1	1	1	1	1	1
1	0	1	1	1	1	1	1	0	1	1	1	1	0	0	0	0	1	1	1	1	1	1	1	1	1	1	0	1	1	1	0	1	0	0	1	1	1	0	1	0	1	1	0	0	0	0	0	1	0
1	1	1	1	1	1	0	0	1	1	1	1	1	1	1	0	0	1	1	1	1	1	1	1	1	1	0	1	0	0	1	1	1	1	0	1	0	1	1	1	1	0	1	0	0	1	0	1	1	1
1	1	1	1	1	1	1	1	1	1	1	1	1	1	1	1	0	1	1	1	0	1	1	1	1	0	0	0	0	0	1	1	1	1	0	1	1	1	1	1	1	0	1	1	1	0	0	0	0	1
0	1	1	1	1	0	1	0	0	1	1	1	1	1	0	1	0	1	1	1	1	1	1	1	1	1	1	1	1	1	1	1	1	1	1	1	0	1	0	1	1	0	1	1	1	0	0	0	0	1
1	1	1	1	1	0	0	0	0	1	1	1	1	1	1	0	0	1	1	0	0	1	1	1	1	1	1	0	0	1	1	0	1	1	1	1	1	1	1	1	1	0	1	1	1	0	0	1	1	1
1	1	1	1	1	1	1	1	0	1	1	1	1	0	1	1	0	1	1	0	0	1	1	1	1	1	0	1	0	0	1	1	1	1	0	1	1	1	1	1	1	1	1	1	0	0	0	0	0	1
1	1	1	1	1	1	1	0	1	1	1	1	1	1	0	1	0	1	1	0	1	1	1	1	1	1	1	0	1	1	1	1	1	1	1	1	1	1	1	1	1	0	1	1	1	0	0	0	1	1
1	0	0	1	1	1	1	1	1	1	1	1	1	1	0	1	1	1	1	1	0	1	1	1	1	1	1	0	1	0	1	1	1	1	1	1	1	1	0	1	1	0	1	1	1	1	0	0	1	0
1	1	1	1	1	1	1	0	1	1	1	1	1	1	1	1	1	1	1	0	0	1	0	1	1	1	0	1	1	1	1	1	1	0	0	0	1	1	1	1	0	1	1	0	1	0	0	1	0	1
1	0	1	1	1	0	1	1	1	1	1	1	0	0	0	0	1	1	1	1	1	0	1	1	1	1	1	0	1	1	1	1	1	0	1	1	1	1	1	1	1	0	1	1	1	0	1	0	0	1
1	1	1	1	1	1	1	1	1	1	1	1	1	1	1	1	0	1	1	1	0	1	1	1	1	1	1	0	0	1	1	1	1	0	0	1	1	1	0	1	1	0	1	1	1	0	0	1	0	1
1	0	1	0	1	1	0	0	0	1	1	1	1	1	0	0	0	1	1	0	1	1	1	1	1	1	0	0	0	0	1	0	1	0	0	0	1	1	1	1	0	1	1	0	0	0	1	1	1	1
1	0	1	1	1	0	1	1	1	0	1	1	1	1	1	1	1	1	1	1	0	1	1	1	1	1	1	0	1	1	1	1	1	0	0	1	1	1	1	1	1	0	1	1	0	0	0	1	0	1
1	0	1	0	1	1	0	1	1	0	1	1	0	1	1	0	0	1	0	1	0	1	0	1	0	1	0	0	0	0	1	0	1	0	0	0	0	1	0	1	0	0	1	1	1	1	1	0	0	1
1	1	1	0	1	1	1	1	1	1	1	1	0	0	0	0	1	1	1	1	1	1	1	1	1	0	1	1	0	0	1	1	1	1	1	1	1	1	0	1	1	0	1	0	1	1	1	0	1	1
1	1	0	1	1	1	0	0	0	1	1	0	0	1	1	1	0	1	1	0	1	1	1	1	1	0	0	0	1	1	1	0	1	0	0	1	1	1	1	1	0	0	1	1	0	1	0	0	1	0
1	0	1	1	1	0	1	0	1	1	1	1	1	1	0	1	0	1	0	0	1	1	1	1	1	1	1	1	0	1	1	1	1	0	1	1	1	1	0	1	1	0	1	1	0	1	0	1	1	1
1	1	1	1	1	1	1	0	1	1	1	1	1	1	0	1	1	1	1	1	0	1	1	1	1	1	0	0	1	1	1	0	1	0	1	1	1	1	0	1	1	0	1	1	1	1	1	1	1	0
1	1	1	1	1	1	1	1	1	1	1	1	1	1	1	0	0	1	1	0	1	1	1	1	1	1	0	0	0	1	1	1	1	0	1	1	1	1	0	1	0	0	1	1	1	0	1	0	1	1
1	1	1	1	1	1	1	0	1	1	1	1	1	1	0	1	0	1	1	1	0	1	1	1	1	0	0	1	0	0	1	1	1	0	0	1	1	1	0	1	1	0	1	0	0	1	0	0	1	1
1	1	1	1	1	1	1	0	0	1	1	1	1	1	1	1	0	1	1	1	1	1	1	1	1	1	0	0	1	1	1	1	1	1	0	1	1	1	0	1	0	0	1	0	1	0	0	0	0	0
1	0	1	1	1	1	1	0	0	0	1	1	1	0	0	0	0	1	1	0	0	1	1	1	1	1	1	0	1	1	1	0	1	1	0	1	1	1	1	1	1	0	1	1	0	1	1	0	0	0
1	0	0	1	0	1	1	0	0	1	1	1	1	0	0	0	1	1	1	0	0	1	1	1	1	1	0	0	0	1	1	0	1	0	0	0	1	1	1	1	1	0	1	1	1	0	0	0	1	1
1	1	0	1	1	1	1	0	0	1	1	1	1	0	1	0	0	1	1	0	0	1	1	1	1	0	0	0	0	0	1	1	1	0	1	1	1	1	0	1	1	0	1	0	0	0	0	0	0	0
1	1	1	1	1	1	1	0	1	1	1	1	1	1	1	0	0	1	1	1	1	1	1	1	1	0	1	1	1	0	1	1	1	0	0	0	1	1	1	1	1	0	1	1	1	0	0	0	1	1
1	1	1	0	0	0	0	1	0	0	1	1	1	0	0	0	1	0	1	0	0	1	1	1	1	1	1	1	0	0	1	0	1	0	0	0	1	1	0	1	1	0	1	0	1	0	1	0	0	1
0	0	1	1	1	1	1	0	1	1	1	1	1	1	1	1	1	1	1	1	1	1	1	1	1	0	1	1	0	1	1	1	1	0	1	1	1	1	0	1	0	0	1	1	1	0	1	1	0	1
1	0	1	1	1	0	1	0	0	1	1	0	1	1	0	0	0	1	0	1	0	1	0	1	1	1	0	0	0	1	1	1	1	1	0	1	0	1	0	1	1	0	1	1	1	0	0	0	1	0
1	1	1	1	1	1	1	1	0	1	1	1	1	1	0	1	1	1	1	0	0	1	1	1	1	0	1	0	0	1	1	0	1	0	0	1	1	1	1	1	1	1	1	1	1	0	0	1	0	1
1	0	1	1	0	0	1	1	0	1	1	1	1	0	0	0	1	1	1	1	0	1	0	1	1	0	0	0	0	1	1	1	1	1	0	1	1	1	1	1	1	0	0	1	0	0	0	1	0	1
1	0	0	1	1	0	1	0	1	0	1	1	1	1	1	0	0	1	1	1	0	1	0	1	0	1	1	1	0	0	1	0	1	0	0	0	0	1	1	1	1	0	0	1	1	0	0	0	0	1
0	0	0	0	1	1	1	0	0	1	1	1	0	0	0	0	1	0	0	1	0	1	1	1	1	1	0	0	0	1	1	0	1	0	0	1	0	1	0	1	1	0	1	1	1	0	1	0	0	1
1	0	1	1	1	1	0	1	0	1	1	1	1	1	1	0	1	1	1	1	0	1	0	1	1	0	0	0	0	0	1	0	1	1	0	1	1	1	0	1	1	0	1	1	0	1	0	1	1	0
0	1	1	1	1	0	0	0	0	1	1	1	1	1	0	1	0	1	1	1	1	1	1	1	1	1	1	0	0	1	1	0	1	0	1	1	1	1	0	1	1	0	1	0	0	0	1	1	1	1
0	1	1	0	0	0	0	1	0	1	1	1	1	1	0	0	0	1	0	1	0	1	1	1	1	1	0	0	0	0	1	0	1	1	0	1	0	1	1	0	1	1	1	0	0	0	1	0	1	1
1	0	1	1	1	1	1	1	1	1	1	1	1	1	1	1	0	1	1	0	1	1	1	1	1	1	1	1	0	1	1	1	1	1	1	1	1	1	0	1	1	1	1	0	1	0	1	0	1	1
1	1	1	0	1	0	1	0	0	1	1	1	1	1	0	0	1	0	1	0	0	1	0	1	0	1	1	0	1	1	1	0	1	0	0	1	0	1	0	0	1	0	1	0	0	0	0	0	0	0
0	0	1	1	1	1	1	0	0	1	1	1	1	1	0	0	0	1	1	1	0	0	0	1	0	0	1	0	0	1	1	1	1	0	1	1	1	1	0	0	0	0	0	0	0	0	0	0	1	1
1	1	1	0	1	0	1	0	0	1	1	1	1	0	0	0	1	1	0	0	0	1	1	1	0	1	0	0	0	1	1	0	1	1	0	0	1	0	0	1	1	0	1	0	0	0	1	0	1	1
1	0	1	0	1	0	0	0	1	1	1	1	1	0	0	0	0	1	1	0	1	1	0	1	0	0	0	0	0	0	1	0	1	0	1	0	1	1	1	1	1	1	1	0	0	0	0	0	1	1
1	0	1	0	1	1	1	0	0	0	1	1	0	1	0	1	0	1	1	0	0	0	0	1	1	0	0	0	0	1	1	1	1	1	0	1	1	1	0	0	0	0	1	0	1	0	0	1	1	0
1	0	0	1	0	1	1	0	0	1	1	1	1	0	0	0	0	1	1	1	0	0	0	1	0	0	0	0	0	1	1	0	1	0	0	0	1	0	0	1	1	1	1	0	0	0	0	0	0	1
1	1	1	0	1	0	0	0	1	1	1	0	0	1	0	0	0	1	1	0	0	1	0	1	1	0	0	0	0	0	1	0	1	1	0	1	1	1	0	1	1	0	1	0	1	1	0	0	1	1
1	0	1	0	0	1	1	1	0	1	1	1	1	0	0	1	1	1	1	1	0	1	1	1	0	1	1	0	1	0	1	0	1	1	0	1	1	0	1	1	1	0	0	0	0	0	0	0	0	1
1	0	0	1	1	1	1	0	0	0	1	0	1	1	0	0	0	0	1	0	0	1	0	1	0	1	0	0	0	1	1	0	1	1	0	0	0	1	0	1	1	1	0	0	0	0	0	0	1	1
1	0	0	1	1	1	0	0	0	1	1	1	1	1	0	1	0	0	1	1	0	1	0	1	1	0	0	0	1	1	1	0	1	0	0	1	0	1	0	1	1	0	0	0	0	0	1	1	0	0
1	0	1	0	0	1	0	0	0	0	1	1	1	0	0	0	0	0	0	0	0	1	0	0	1	0	0	0	0	1	1	1	0	1	0	0	1	0	1	0	1	0	1	1	0	1	0	0	0	1
0	1	1	1	1	0	1	1	1	1	1	1	1	1	0	1	0	1	1	1	0	1	1	1	1	1	1	0	0	1	1	0	1	0	0	1	1	1	0	1	1	0	1	0	1	1	0	0	1	1
1	0	0	0	1	0	1	0	1	0	1	1	1	0	0	0	0	0	1	0	0	1	1	0	0	1	0	0	1	1	0	1	1	0	0	1	0	0	0	1	0	0	1	0	0	0	1	0	1	0
1	0	1	0	1	1	1	0	0	1	1	1	1	0	0	0	0	0	0	0	0	1	0	1	0	1	1	0	1	0	1	0	1	0	0	1	1	1	0	1	1	1	0	1	0	0	0	0	1	0
1	1	1	1	1	1	1	1	0	1	1	0	1	0	1	1	1	1	1	1	1	1	1	1	1	1	1	0	0	1	1	1	1	0	1	1	0	1	0	1	1	0	1	1	1	1	1	1	0	1
1	0	1	0	1	1	0	0	0	1	1	1	1	0	0	1	1	1	1	1	1	1	0	1	0	1	1	0	0	1	1	0	0	0	0	1	0	1	1	1	0	0	1	0	0	0	0	0	0	1
1	0	1	0	1	1	1	1	0	1	1	1	1	0	0	0	0	1	1	1	0	1	0	1	0	1	0	0	0	1	1	1	1	1	0	1	0	0	0	1	0	0	1	0	0	0	0	0	1	1
1	1	1	0	1	1	0	0	0	1	1	1	1	1	1	0	0	1	1	0	0	1	1	1	1	0	0	0	1	1	1	0	1	0	1	1	0	1	0	1	1	1	1	0	1	0	0	1	1	1
1	1	1	1	1	0	0	0	0	1	1	0	1	1	1	1	0	0	1	1	0	1	1	0	1	1	1	0	0	1	1	0	1	0	0	1	1	1	0	1	0	1	0	1	1	0	1	0	1	0
1	1	1	1	1	0	1	0	0	1	1	1	1	1	0	0	0	1	1	0	0	1	1	1	1	1	0	1	0	1	1	1	1	0	0	1	1	1	0	0	1	0	1	1	0	0	0	0	0	1
1	1	1	1	1	1	1	1	0	0	1	1	0	1	0	1	0	1	1	0	0	1	0	1	0	1	1	1	0	1	1	0	1	1	1	1	0	1	0	1	1	0	1	0	1	0	1	0	0	0
1	1	1	1	1	1	1	1	1	1	1	1	1	1	0	0	0	1	1	1	1	1	1	1	1	0	1	0	0	1	1	0	1	1	1	1	1	1	0	1	1	0	1	1	0	0	0	1	0	1
1	0	1	0	1	0	1	0	1	1	1	1	1	1	0	0	0	1	0	1	0	1	0	1	0	1	0	0	0	0	1	0	1	1	0	0	0	1	1	1	1	0	1	0	0	0	0	0	1	0
1	1	1	1	1	0	1	0	0	1	1	1	0	1	0	1	0	1	1	0	0	1	0	1	1	1	1	0	0	1	1	0	1	1	1	0	1	1	0	1	1	0	1	0	0	0	0	0	1	1
1	0	1	1	1	1	1	1	0	1	1	1	1	1	0	0	1	1	1	0	0	1	1	1	0	1	1	0	0	1	1	1	1	1	0	1	0	1	0	1	1	1	0	1	0	0	0	0	1	1
1	1	1	1	1	0	1	1	0	0	1	1	0	1	0	0	0	1	1	1	0	1	0	1	0	0	1	0	1	1	1	0	1	1	0	1	1	1	1	1	1	0	0	0	0	0	1	1	0	1
1	0	1	0	1	1	1	0	0	0	1	0	1	1	0	0	0	1	1	1	0	1	0	0	1	0	0	0	0	1	1	0	1	1	0	1	1	1	1	1	1	0	1	1	0	0	1	0	1	1
0	1	1	1	1	1	1	1	0	1	1	1	1	1	1	1	0	1	1	1	1	1	1	1	1	1	1	0	1	1	1	0	1	1	1	1	1	1	0	1	1	0	1	0	0	0	0	0	1	1
1	0	0	0	1	1	1	1	1	1	1	1	1	0	0	0	0	1	1	0	0	1	1	0	0	0	0	0	0	1	0	0	1	0	0	0	1	1	0	0	1	0	1	1	0	0	0	0	1	1
1	0	1	0	1	1	1	0	0	1	1	1	1	1	0	0	0	1	1	0	0	1	1	1	1	0	1	0	0	1	1	1	1	1	1	1	1	1	0	1	1	1	1	0	1	1	0	1	0	1
1	0	1	1	1	1	1	1	0	1	1	1	0	1	0	0	0	1	1	0	1	1	0	0	0	0	1	0	0	1	1	0	1	1	0	1	0	1	0	1	1	0	1	0	1	1	1	1	1	1
1	0	1	0	1	1	0	0	1	1	1	1	1	0	0	1	0	0	1	0	0	1	0	1	1	0	0	0	1	0	1	0	1	0	0	1	1	0	0	0	1	1	1	0	1	0	0	1	1	1
1	1	1	0	1	1	1	1	0	1	1	1	0	0	0	0	0	0	0	0	0	1	1	0	1	0	0	0	0	1	1	0	1	1	0	1	1	1	0	1	1	1	1	0	0	0	1	0	1	1
1	1	1	1	1	1	1	1	0	1	1	1	1	1	0	0	0	1	1	0	0	1	0	1	1	0	1	1	0	0	1	1	1	1	1	1	1	1	0	1	1	1	1	1	1	1	0	0	1	1
1	0	1	0	1	1	0	0	0	1	1	1	1	1	0	1	0	1	1	0	0	0	0	1	0	1	0	1	0	1	1	0	1	0	1	0	1	1	0	1	1	0	1	0	1	1	0	0	0	1
1	0	0	1	1	1	1	0	0	1	1	1	1	0	0	1	0	1	1	1	0	1	1	1	0	1	0	0	1	1	1	0	1	1	0	1	1	1	1	1	1	0	0	0	0	0	0	1	1	1
0	0	1	0	1	0	1	1	0	1	1	1	1	1	0	0	0	1	1	1	0	0	0	1	0	0	1	0	0	0	1	1	1	1	0	1	0	0	0	1	1	0	1	1	0	0	0	0	1	1
1	0	1	1	1	1	1	1	0	1	1	1	1	1	1	1	0	1	1	0	0	0	0	1	1	0	0	0	0	1	1	0	1	1	1	0	0	0	0	0	1	1	1	0	0	0	1	0	1	0
1	1	1	1	1	1	1	0	0	1	1	1	1	1	0	1	1	1	1	1	0	1	1	1	1	1	1	0	0	1	1	1	1	0	1	1	1	1	0	1	1	0	1	0	1	0	1	0	1	1
1	0	1	1	1	1	0	1	0	1	1	1	0	1	0	1	1	1	0	0	0	1	1	1	1	1	0	0	0	1	1	0	1	0	1	1	1	1	1	1	0	0	0	0	0	0	1	0	0	1
1	0	1	1	1	0	0	0	0	1	1	1	1	1	0	0	0	1	0	0	0	1	1	0	1	1	0	0	0	1	1	1	1	1	1	0	1	0	0	1	1	0	1	1	0	0	0	0	0	1
1	1	1	0	1	1	1	1	0	1	1	1	1	1	0	0	1	1	1	0	0	1	1	1	1	1	1	0	0	0	0	1	1	0	1	1	1	1	0	1	1	1	1	1	0	0	1	1	1	1
1	0	0	0	1	1	1	0	0	0	1	1	1	0	0	1	0	1	1	0	0	1	0	1	0	0	0	0	0	1	1	0	1	1	0	0	1	1	0	1	1	0	0	0	0	1	0	0	0	1
1	0	0	1	1	1	1	0	0	1	1	1	1	1	0	0	1	1	1	1	0	0	1	1	0	1	0	0	0	1	1	0	1	1	1	0	1	1	1	0	0	0	1	0	1	0	0	0	1	1
1	0	1	1	1	0	0	0	0	1	1	1	1	0	0	0	0	1	1	1	0	1	0	1	1	0	1	0	0	0	1	1	1	0	0	1	1	1	0	0	0	0	1	0	0	0	0	0	0	1
1	1	1	1	1	1	1	1	0	1	1	1	1	1	0	0	0	1	1	1	0	1	0	1	1	1	1	0	0	1	1	1	1	0	1	1	1	1	1	1	1	0	1	0	0	0	0	0	1	1
1	1	1	1	1	1	1	0	0	1	1	1	1	0	1	1	1	1	1	1	1	1	1	1	1	1	1	0	0	1	1	1	1	0	1	0	1	1	0	1	1	0	1	1	1	0	1	0	0	1
1	0	1	1	1	0	1	0	0	1	1	1	0	1	0	1	1	1	0	0	0	1	1	1	1	1	0	0	0	0	1	1	1	1	0	1	1	1	0	1	1	0	1	1	1	0	1	0	1	1
1	0	1	0	1	1	1	0	0	1	1	1	1	1	0	0	1	1	1	0	0	1	1	1	1	1	0	0	1	1	1	0	1	0	1	1	1	1	0	1	1	1	1	0	0	0	0	0	1	0
1	0	1	0	1	1	1	0	0	1	1	1	1	1	0	0	0	1	1	0	0	1	0	1	1	0	0	0	0	1	0	1	1	0	0	1	1	1	1	0	1	0	1	1	0	0	0	1	1	1
1	1	1	1	1	0	1	1	0	1	1	1	1	1	1	0	1	1	1	0	0	1	1	1	1	1	0	0	0	1	1	0	1	0	1	1	0	0	0	1	1	0	1	1	1	0	0	0	0	1
1	1	1	1	1	0	1	1	1	1	1	1	1	0	1	1	1	1	1	0	0	1	1	1	1	0	1	1	0	1	1	1	1	1	0	0	1	1	1	1	1	0	1	0	0	0	0	0	0	1
1	0	0	0	0	1	1	0	0	0	1	1	1	1	0	1	0	1	0	1	0	1	0	0	1	0	0	0	0	1	1	1	1	1	0	1	1	1	0	1	0	1	1	0	0	0	1	0	1	0
1	1	1	1	1	1	1	0	0	1	1	1	1	1	1	1	0	1	1	1	0	1	1	1	1	1	0	0	1	1	1	1	1	1	1	1	0	1	1	1	1	0	1	1	1	0	1	1	0	1
1	0	1	0	1	0	1	0	0	0	1	1	0	0	0	1	0	1	0	0	0	1	1	1	0	1	0	0	1	0	1	0	1	1	1	0	1	1	0	1	1	0	1	0	0	1	1	0	1	1
1	0	1	1	1	1	1	0	0	1	1	1	1	1	0	1	0	1	0	1	0	1	1	1	0	1	1	0	0	1	1	1	1	1	0	1	1	1	1	0	1	0	1	0	0	0	0	0	1	1
1	0	1	1	1	1	1	0	0	1	1	1	0	1	0	0	0	1	1	0	0	1	1	1	1	1	0	0	0	0	1	0	1	1	0	1	1	1	1	1	1	0	1	1	0	0	1	1	1	1
1	0	1	0	1	1	1	0	1	0	1	1	1	0	0	1	1	0	1	1	0	1	0	1	1	0	0	0	0	0	1	0	1	1	0	0	1	1	1	1	1	1	1	1	0	0	0	0	1	1
1	1	1	1	1	0	1	0	0	1	1	1	1	1	0	1	0	1	1	1	0	1	1	1	1	1	0	0	1	1	1	0	1	1	0	0	1	1	1	0	1	0	1	0	1	0	1	0	1	1
1	0	1	0	1	0	0	0	0	0	1	1	1	0	0	0	1	1	1	0	1	1	0	1	0	0	1	0	0	0	0	1	1	1	0	1	1	0	0	1	1	1	1	0	1	0	0	0	1	1
1	1	1	0	0	1	1	0	0	1	1	1	1	1	0	1	1	1	1	1	0	1	1	1	1	1	1	0	0	1	1	1	1	1	0	1	1	1	0	1	0	0	1	1	0	1	1	0	1	1
1	1	0	1	1	1	1	1	0	1	1	1	1	1	1	0	1	1	1	1	1	1	1	1	1	1	1	1	0	1	1	1	1	1	1	1	1	1	0	1	1	0	1	0	0	1	1	1	1	1
1	0	1	1	1	0	1	0	0	1	1	1	1	1	1	0	0	0	0	0	0	1	0	0	1	0	0	0	1	1	1	1	1	1	0	1	0	1	1	1	0	0	1	1	0	0	0	0	0	1
1	0	1	1	0	0	1	0	0	1	1	1	1	1	0	0	0	1	1	0	0	1	0	1	0	1	1	1	0	0	1	1	1	0	0	1	1	1	1	1	0	0	1	0	0	0	0	0	0	1
0	0	0	0	0	0	1	0	0	1	1	1	1	1	0	1	1	1	1	0	0	1	0	1	0	1	0	0	1	1	1	0	1	1	0	0	0	1	0	0	1	0	1	0	1	0	0	0	0	0
1	0	0	0	1	1	0	0	0	0	1	1	0	1	0	0	0	1	1	0	0	1	1	1	0	1	0	0	0	1	1	0	1	0	0	0	0	1	0	0	1	0	1	1	1	1	0	0	1	0
1	0	1	1	1	1	1	0	0	1	1	1	1	1	0	1	1	1	1	1	0	1	1	1	1	0	1	1	0	1	1	1	1	1	1	1	1	1	0	1	0	0	1	1	1	0	1	0	1	1
1	0	1	0	1	1	0	1	0	0	1	1	0	0	0	0	1	0	1	1	0	0	0	1	1	0	0	0	0	1	1	1	1	1	0	1	1	0	0	1	1	1	1	1	0	0	0	0	1	1
1	1	0	1	1	1	1	1	0	1	1	1	1	0	0	1	1	1	0	0	0	1	0	0	0	1	0	0	0	1	1	0	1	0	0	0	1	1	0	1	1	0	1	0	0	0	1	0	1	1
1	0	1	0	1	1	1	1	0	1	1	1	1	0	0	0	0	0	1	1	0	1	1	0	0	1	0	0	0	1	1	1	1	1	0	1	0	1	1	1	1	0	1	0	0	0	0	1	1	1
1	0	1	0	1	1	1	1	0	1	1	1	0	1	0	0	0	1	1	0	0	1	1	1	0	1	0	1	1	1	1	0	1	0	1	1	1	1	1	1	1	0	1	1	0	0	0	0	0	1
1	0	1	1	1	1	1	0	0	1	1	1	1	1	1	0	0	1	1	0	0	1	1	1	1	0	1	0	0	1	1	0	1	0	1	0	1	1	1	1	1	0	1	1	0	0	1	0	0	1
1	1	1	1	1	1	1	0	0	1	1	1	1	1	0	0	0	1	1	0	0	1	0	1	0	1	1	0	0	0	1	0	1	0	1	1	1	1	0	1	0	1	0	0	0	0	0	0	1	1
1	0	1	1	1	0	1	0	1	0	1	1	1	1	0	1	0	1	1	0	0	1	0	1	0	1	0	0	0	1	0	1	1	1	0	1	1	1	0	1	1	0	1	0	0	0	0	0	0	1
1	0	1	1	0	0	1	0	0	1	1	1	0	1	0	1	0	1	0	1	0	1	1	1	1	0	0	0	0	0	1	1	1	0	1	1	1	1	1	1	1	0	1	0	0	0	0	0	0	1
0	0	0	0	1	0	1	1	0	0	1	1	1	0	0	0	1	0	0	1	0	0	0	1	0	1	1	0	0	0	0	0	0	0	0	1	1	1	0	0	1	0	1	1	1	0	1	0	0	0
1	0	1	0	1	1	0	1	0	1	1	1	1	1	0	0	1	1	1	0	0	1	1	0	0	1	1	0	0	1	1	0	1	0	0	1	1	1	0	1	0	0	0	0	1	0	0	0	0	1
1	0	1	0	1	0	1	0	0	1	1	1	0	0	0	0	1	1	1	1	0	1	0	1	0	0	0	0	1	0	0	0	1	0	0	1	1	1	0	0	0	1	0	0	1	0	0	1	1	1
1	0	1	1	1	1	0	0	0	1	1	1	1	1	0	0	0	1	1	0	0	1	1	1	1	1	1	0	0	1	1	1	1	0	0	1	0	1	1	1	1	1	1	1	0	0	0	0	1	1
1	0	0	1	1	0	1	0	1	1	1	1	1	0	0	0	1	1	1	1	0	1	1	1	0	1	0	1	0	0	1	0	0	0	0	0	1	1	1	0	0	0	0	0	0	1	0	0	1	1
0	0	1	1	1	1	1	0	0	0	1	1	1	1	0	0	0	1	0	1	0	1	1	1	0	1	0	0	0	0	1	0	1	0	0	1	0	1	1	0	1	1	1	0	0	1	0	0	1	1
1	1	1	1	1	0	1	1	1	1	1	1	1	0	0	1	0	1	1	0	0	0	1	1	0	1	1	0	0	1	1	1	1	0	1	1	1	1	1	0	1	0	1	0	1	0	1	0	1	1
0	0	1	0	1	1	1	0	1	0	1	1	0	0	0	1	0	1	1	1	0	1	0	1	1	1	0	0	0	1	1	1	1	0	0	1	1	1	1	1	0	0	0	1	0	0	1	1	0	1
1	0	0	0	1	1	0	0	0	1	1	0	1	0	0	0	0	1	0	1	0	1	1	1	0	0	0	1	1	0	1	1	0	0	0	1	1	1	1	1	1	0	1	1	0	0	0	0	0	1
0	0	0	1	1	1	0	0	0	0	1	0	1	1	1	0	0	1	1	1	1	1	1	1	1	1	0	1	0	1	0	0	1	1	0	0	1	0	1	0	0	0	1	0	0	0	0	1	0	1
0	0	1	1	1	0	1	1	1	1	1	1	1	1	0	0	0	1	1	1	0	1	0	1	0	1	0	0	0	1	1	1	1	1	0	1	0	1	0	1	1	0	1	0	1	0	0	0	0	1
1	0	1	0	1	1	1	0	0	1	1	1	1	0	0	1	1	1	0	1	1	1	0	1	0	0	0	0	0	1	1	0	1	0	0	1	1	1	0	1	0	0	1	1	0	0	0	1	0	1
1	0	0	1	1	1	1	0	0	0	1	1	1	0	1	0	0	1	1	0	0	1	1	1	0	1	1	0	0	0	1	0	1	1	1	1	1	1	0	0	1	0	0	0	1	1	1	0	1	1
1	0	1	1	1	1	1	0	1	1	1	1	1	1	0	1	0	1	0	1	0	1	0	1	1	1	1	1	0	1	1	0	1	0	1	0	1	1	1	1	1	0	1	0	1	0	1	0	0	1
1	0	0	1	1	0	1	0	0	1	1	1	1	0	0	0	0	1	1	1	0	1	1	1	1	1	0	0	0	0	1	0	1	0	1	1	1	1	1	1	0	0	0	0	0	0	0	0	0	0
1	0	0	0	1	1	1	0	1	1	1	1	1	0	0	1	1	1	1	0	0	1	0	0	1	0	1	0	0	1	0	0	0	0	0	1	1	0	0	0	1	1	1	0	1	0	1	1	1	1
1	1	0	0	1	0	0	1	0	1	1	1	1	1	0	0	1	0	1	1	0	1	0	1	0	1	1	0	0	1	0	0	0	1	0	1	0	1	1	1	1	0	1	0	0	0	1	0	0	1
0	0	0	0	1	0	0	0	0	1	1	1	1	1	0	0	0	1	0	0	0	1	0	1	1	1	0	0	0	0	0	0	0	0	0	0	1	0	1	0	1	0	1	0	1	0	0	0	1	1
1	0	1	1	1	1	1	0	0	1	1	1	1	0	0	0	0	1	1	1	0	1	1	1	1	1	1	0	0	1	1	0	1	0	0	1	0	1	1	1	1	0	0	0	0	0	0	0	0	1
1	0	0	1	1	1	1	0	0	0	1	1	1	0	0	0	0	1	1	0	0	1	1	1	0	1	1	0	0	1	1	0	1	0	0	1	1	1	1	1	0	0	1	1	0	0	1	0	0	1
1	0	1	1	1	0	0	0	0	1	1	1	1	0	0	0	0	1	0	0	0	1	1	1	0	0	1	0	0	0	1	1	1	1	1	1	1	1	0	1	0	1	0	0	0	0	0	0	0	1
1	0	0	1	1	1	1	0	0	1	1	1	0	0	0	0	0	0	0	1	0	1	1	1	1	0	0	0	0	0	1	0	1	1	0	1	1	1	0	1	1	1	0	0	1	0	1	0	0	1
0	0	0	0	1	1	0	0	0	0	0	1	1	0	0	0	0	0	0	0	1	0	1	1	1	1	0	0	1	1	1	0	1	1	0	1	1	1	0	0	1	0	1	0	0	0	0	1	1	1
1	0	1	1	1	1	1	0	0	1	1	1	1	1	1	1	1	1	1	0	0	1	1	1	0	1	1	0	0	0	1	1	1	0	1	1	1	1	0	1	1	0	1	1	0	0	0	1	1	1
0	0	1	1	1	0	1	1	0	0	1	1	1	0	0	0	0	0	0	0	0	1	0	1	0	1	1	0	0	0	1	0	1	1	0	1	1	1	0	0	1	1	1	0	1	0	1	1	1	1
1	0	0	1	0	0	0	1	0	1	1	1	1	0	1	1	0	1	1	1	0	1	1	1	1	1	1	0	0	1	1	1	1	1	1	1	1	1	1	1	0	0	1	0	0	0	0	0	0	1
0	1	0	0	1	0	1	0	0	0	1	1	1	0	0	0	1	1	0	0	0	1	1	1	1	1	1	0	0	1	0	0	1	0	1	0	1	1	1	1	0	0	1	0	0	0	0	0	1	0
0	0	1	0	1	1	0	0	1	0	1	1	1	0	0	0	0	1	1	0	0	1	0	0	1	1	0	0	0	0	1	1	1	0	0	1	1	1	0	1	1	1	1	0	0	0	0	0	1	0
0	1	1	1	1	1	1	1	1	1	1	1	0	1	0	0	0	1	0	0	0	1	1	1	1	1	1	0	0	1	1	1	1	0	0	1	0	1	0	0	1	0	1	0	0	0	0	0	0	0
1	1	1	0	1	1	1	0	0	1	1	1	1	1	0	1	1	1	0	0	0	1	1	1	0	0	0	0	0	0	1	0	1	0	1	0	1	1	1	0	1	0	1	0	0	0	0	0	0	1
1	0	1	0	1	1	1	1	0	0	1	1	1	1	1	0	0	1	1	0	1	1	1	1	1	0	1	0	0	1	1	0	1	0	1	1	1	1	0	1	1	0	1	1	0	1	1	0	1	1
1	1	1	1	1	1	1	0	0	1	1	1	1	0	0	1	1	1	1	1	0	1	0	1	0	1	0	0	1	0	1	1	1	0	0	1	1	1	1	1	0	0	1	1	1	1	0	1	0	1
1	0	0	1	1	1	0	0	0	1	1	1	1	0	1	1	0	1	1	0	0	1	1	1	1	1	1	0	0	1	1	0	1	0	0	1	0	1	1	1	0	0	1	1	0	0	0	0	0	1
0	0	0	0	0	1	0	1	0	0	1	1	1	1	0	0	0	0	1	1	0	1	1	1	1	1	0	0	1	1	1	1	1	0	0	1	1	1	0	1	1	0	0	0	0	1	0	0	0	1
1	0	0	1	1	0	1	1	1	0	1	1	0	0	0	1	1	1	0	0	0	1	1	1	0	0	0	0	1	1	1	0	1	1	0	1	1	0	1	1	1	0	0	0	0	0	0	0	1	0
0	0	0	1	1	0	1	1	0	1	1	1	1	1	0	1	0	1	1	0	0	1	1	1	1	1	1	0	0	1	1	1	1	1	0	1	1	1	0	0	1	0	1	1	0	0	1	0	1	0
1	0	1	1	1	1	0	1	0	1	1	1	1	0	0	1	0	1	1	1	0	1	0	1	0	0	0	1	0	1	1	0	1	0	1	1	1	1	1	1	1	0	0	0	0	0	0	0	0	1
1	0	0	1	1	1	1	0	0	1	1	1	1	1	0	0	0	1	1	0	0	1	1	1	1	1	1	0	0	0	1	0	1	1	0	1	1	1	0	1	0	0	1	0	0	0	1	0	1	1
1	1	0	0	1	0	1	1	1	0	1	1	1	0	1	1	0	1	1	1	0	0	1	1	0	1	1	0	0	0	1	0	1	0	0	1	1	0	1	0	1	0	1	1	1	1	1	0	1	1
1	0	1	0	1	1	1	0	0	1	1	1	0	0	1	0	1	1	0	1	0	1	1	1	1	0	1	0	0	1	1	1	1	0	0	1	1	0	1	1	0	0	1	0	0	0	0	1	0	1
1	0	0	1	1	1	1	0	0	0	1	1	1	1	0	0	1	1	0	1	0	1	0	1	1	1	0	1	0	0	1	0	1	0	1	1	1	1	1	1	1	0	1	0	0	1	0	0	0	1
1	0	1	1	1	1	1	1	0	1	1	1	1	1	0	1	0	1	1	1	0	1	1	1	0	1	1	1	0	1	1	0	1	0	0	1	0	1	1	1	1	0	1	0	1	0	0	0	0	1
1	0	0	0	1	1	1	1	0	1	1	0	1	0	0	0	0	1	1	0	0	1	0	1	1	1	0	0	0	0	1	1	1	0	0	1	1	1	1	0	0	0	1	0	0	0	0	0	1	1
1	0	0	0	1	0	0	0	1	1	1	1	0	0	0	0	1	0	1	0	0	1	1	1	0	0	0	0	0	1	1	0	1	0	0	1	1	0	0	0	0	0	1	0	0	0	0	0	1	0
1	1	0	0	1	1	1	1	0	0	1	1	0	1	1	0	0	0	1	0	0	1	1	1	1	1	1	0	0	1	1	1	1	0	0	1	1	1	0	0	0	0	0	0	0	0	1	0	1	1
1	0	1	1	0	0	0	1	1	1	1	1	1	0	0	0	0	1	1	0	0	1	1	1	0	0	1	0	0	1	1	0	1	0	1	1	1	1	0	1	0	0	1	1	0	0	0	0	0	1
1	0	1	1	1	0	0	0	1	0	1	1	1	0	0	1	0	1	1	1	1	1	0	1	1	0	1	0	0	1	1	1	1	0	0	0	1	1	1	1	1	1	1	1	0	0	0	0	0	1
1	0	1	0	1	1	0	0	1	1	1	1	1	1	1	0	1	1	0	1	0	1	1	1	1	1	1	0	0	0	1	0	1	1	1	1	1	1	1	1	0	1	1	0	0	0	1	0	1	0
1	1	1	1	1	1	1	1	0	1	1	1	1	0	0	1	1	1	1	1	0	1	1	1	1	1	0	0	0	0	1	0	1	1	0	1	1	1	1	1	1	0	1	1	1	0	1	0	1	1
1	1	1	1	1	1	1	0	0	0	1	1	1	0	0	0	1	1	1	1	1	1	0	1	0	0	1	0	0	1	1	1	0	0	0	1	1	1	1	1	1	1	1	0	1	0	1	0	1	0
1	0	1	0	0	1	1	1	1	1	1	1	1	1	1	1	0	1	1	0	1	1	1	1	1	0	1	1	0	1	1	1	1	1	1	0	1	1	1	1	1	0	1	0	0	0	0	0	1	1
1	1	1	1	1	1	1	1	0	1	1	1	1	1	0	1	0	1	1	0	0	1	1	1	0	0	1	0	0	1	1	1	1	0	1	1	1	1	1	1	1	1	1	0	1	0	1	0	0	1
1	0	1	1	1	0	1	1	0	1	1	1	1	1	0	1	0	1	1	0	0	1	1	1	0	0	1	1	0	0	1	1	1	1	1	1	1	1	1	1	1	1	1	0	0	0	0	1	1	1
1	0	0	0	1	0	0	0	0	0	1	1	1	0	1	0	0	1	0	0	0	1	1	1	1	0	0	0	0	0	1	0	0	0	0	1	1	1	0	1	0	0	0	0	0	0	0	0	0	0
1	0	0	1	1	0	0	1	1	1	1	1	1	0	0	0	0	1	1	0	0	1	1	1	0	1	1	0	0	0	1	0	1	0	0	1	0	1	0	0	1	0	1	1	0	0	0	0	0	1
1	0	1	0	0	1	0	1	0	0	1	1	1	0	1	1	1	1	1	0	0	1	0	1	1	0	1	1	0	0	1	1	1	0	0	1	1	0	0	0	1	0	0	0	1	0	0	1	1	0
1	0	0	1	1	1	1	0	0	1	1	1	1	0	1	0	1	1	0	1	0	1	0	1	0	1	0	0	0	1	1	0	1	0	0	1	0	1	1	1	1	0	1	0	0	0	0	1	0	1
1	1	1	1	1	1	1	0	0	1	1	1	1	1	0	0	0	1	0	0	0	1	0	1	1	0	0	0	0	0	1	0	1	1	1	1	1	1	0	1	1	0	1	1	0	0	0	0	0	1
1	0	0	0	1	0	1	0	0	0	1	1	0	0	0	0	1	1	0	1	0	1	0	1	0	1	1	0	0	1	0	1	1	1	0	0	0	1	0	0	1	0	1	0	1	0	0	0	0	1
0	1	0	0	1	0	1	0	0	0	1	1	0	1	0	1	0	0	0	1	0	1	0	1	0	1	1	0	0	0	1	0	0	0	0	0	0	1	0	0	1	0	1	0	0	0	1	0	0	1
1	0	1	1	0	1	1	1	0	0	1	1	1	0	0	0	0	0	1	1	0	1	0	1	0	1	1	0	0	1	1	0	1	1	0	1	0	1	0	1	1	0	1	1	1	0	1	0	0	1
1	0	1	0	1	1	0	1	0	0	1	1	1	0	1	1	0	1	0	1	0	1	0	1	1	0	1	0	0	1	1	1	1	0	0	0	0	1	0	1	1	1	1	0	0	0	0	0	1	1
1	1	1	1	1	1	1	1	1	0	1	1	1	1	1	1	0	1	1	1	1	1	1	1	1	1	1	0	1	1	1	1	1	1	0	1	1	1	0	1	0	0	1	1	0	0	0	0	1	0
1	1	0	1	1	1	0	0	1	1	1	1	1	1	0	1	1	1	0	0	0	1	0	1	0	0	1	0	0	1	1	1	1	1	0	1	1	1	0	1	1	0	1	0	1	0	0	0	1	1
1	1	1	0	1	0	1	0	0	0	1	1	1	1	1	0	0	1	1	0	0	1	1	1	0	1	0	0	0	1	1	0	1	1	0	0	1	1	0	0	1	1	1	0	0	0	0	0	0	0
1	0	0	1	1	1	1	1	0	1	1	1	1	0	0	0	0	1	1	1	0	1	0	1	0	1	1	1	0	0	1	1	1	1	1	1	0	1	0	1	1	0	1	0	1	0	0	1	0	1
1	1	1	1	1	0	1	0	1	1	1	1	1	1	0	0	0	1	1	1	0	1	1	1	1	1	1	0	0	1	1	0	1	0	0	1	1	1	0	1	0	0	1	0	0	0	1	0	0	1
1	1	1	0	1	1	1	1	0	1	1	0	0	1	1	0	0	1	0	1	0	1	0	0	0	1	0	0	0	1	0	0	1	0	0	1	0	1	0	0	1	0	1	0	0	0	0	0	0	1
1	0	1	1	1	0	1	1	0	1	1	1	1	0	0	0	0	1	0	1	0	1	0	1	1	1	0	0	1	1	1	0	1	1	0	1	0	0	0	1	1	1	1	0	0	0	0	0	0	1
1	1	1	1	1	1	0	1	1	1	1	1	1	0	0	0	1	1	1	1	0	1	0	1	1	0	0	0	0	1	1	1	1	1	0	1	1	0	0	1	0	1	1	0	0	0	0	0	0	1
1	1	1	1	1	1	1	0	0	0	1	1	1	1	0	0	0	1	1	1	0	1	0	1	0	0	1	0	0	0	1	1	1	0	1	1	0	0	0	1	0	1	1	1	1	0	1	0	1	0
0	0	0	0	0	1	1	0	0	0	1	1	0	0	0	0	1	0	0	1	0	0	0	1	0	0	1	0	0	1	0	1	1	0	0	0	1	1	0	0	1	1	1	1	0	0	0	1	0	1
1	1	1	1	1	1	1	1	1	0	1	1	1	1	0	0	0	0	1	1	0	0	0	1	1	1	1	0	0	0	1	0	1	1	0	1	1	1	0	1	1	0	1	1	0	0	1	0	1	1
1	0	1	1	1	0	0	1	1	1	1	1	1	1	1	1	0	1	1	1	1	1	1	1	0	0	1	0	0	1	1	1	1	1	0	1	1	1	1	1	1	0	1	0	0	0	0	1	0	1
0	1	1	1	1	1	1	0	1	1	1	1	1	0	0	0	1	0	1	0	0	1	1	1	1	1	1	0	1	1	1	1	1	1	0	0	1	1	0	1	1	0	1	1	0	0	1	0	1	1
1	0	0	1	0	0	1	1	0	0	1	1	1	1	0	0	0	1	0	1	0	0	0	1	0	0	0	0	0	0	1	0	1	1	0	1	0	0	1	1	1	1	0	0	0	0	1	0	0	1
1	0	1	1	1	1	1	0	0	1	1	1	1	0	0	0	0	1	0	0	1	1	1	0	0	1	1	0	0	1	1	1	1	1	0	1	0	1	0	1	1	0	1	1	0	0	0	0	0	1
1	0	0	1	1	0	0	1	1	1	1	1	1	1	1	1	1	1	1	0	0	0	0	1	0	1	1	0	1	1	1	0	1	0	0	1	1	0	1	1	0	0	0	0	0	0	0	0	0	1
0	0	0	0	0	0	0	0	0	1	1	1	1	1	0	1	0	1	0	0	0	1	1	1	0	1	0	0	0	1	1	0	1	0	0	0	0	1	0	0	1	0	1	0	0	0	0	1	0	1
1	1	0	0	1	1	0	0	0	0	1	1	1	1	0	1	1	0	0	0	0	0	0	1	0	1	0	1	0	0	0	0	1	0	0	1	1	1	1	1	1	1	1	0	0	0	1	0	1	1
1	1	0	1	1	1	1	0	0	1	1	1	1	1	0	0	1	0	0	0	1	0	0	1	1	1	0	0	0	1	0	1	1	1	0	1	1	1	0	1	1	0	1	0	0	0	0	0	0	0
1	0	0	1	1	1	1	0	0	0	1	0	1	0	0	0	1	0	0	0	1	0	0	1	1	1	0	0	0	0	0	1	1	0	0	1	1	0	0	1	0	1	0	1	0	0	0	0	0	1
0	1	0	0	0	1	0	0	0	1	1	1	0	0	0	0	1	1	0	1	0	0	0	1	1	1	0	0	1	1	1	0	1	1	0	1	1	0	0	1	1	0	1	0	0	0	0	0	0	1
0	0	1	1	1	0	1	1	0	1	1	1	1	1	1	1	1	1	0	0	1	0	1	1	1	1	1	0	1	1	1	1	1	1	1	1	1	1	0	1	0	0	0	1	0	0	0	0	1	1
1	0	1	1	1	0	1	0	0	0	1	1	1	1	0	0	0	1	1	0	0	1	0	1	1	0	1	0	0	1	0	1	1	0	0	1	1	1	0	0	0	0	0	0	1	0	0	0	0	0
1	0	1	1	1	1	1	0	0	0	1	1	1	1	1	1	0	1	0	1	0	1	0	0	0	1	0	0	1	1	1	1	1	0	1	1	0	1	1	1	0	0	1	0	0	0	1	1	0	0
0	0	1	0	1	1	1	1	1	0	1	1	1	0	1	0	0	1	1	1	0	1	0	1	1	0	0	0	0	1	1	1	1	1	0	1	1	1	0	1	1	0	1	1	0	0	0	0	0	1
1	0	1	0	1	0	1	0	1	1	1	1	1	0	0	0	1	0	1	0	0	1	0	1	1	1	0	0	0	0	0	1	1	1	0	0	1	1	1	0	1	0	1	0	0	0	0	0	0	1
0	0	1	1	1	1	1	0	0	0	1	1	1	0	1	1	0	1	0	0	0	0	0	1	1	0	1	0	0	1	1	1	1	0	1	1	1	1	0	1	1	0	1	0	0	0	1	0	0	1
0	0	0	0	1	1	0	0	0	0	1	1	0	0	1	0	0	0	0	0	0	0	0	1	0	1	0	0	0	1	0	0	1	1	0	1	0	1	0	0	0	0	1	1	1	0	0	0	1	1
1	1	1	1	1	1	1	0	1	0	1	1	1	1	1	0	0	1	1	0	0	1	1	1	0	0	0	0	0	1	1	1	1	1	0	1	1	0	0	1	0	0	1	0	0	0	1	0	0	1
1	0	1	1	1	1	0	1	0	0	1	1	1	0	0	0	1	0	1	0	0	1	1	1	1	0	0	0	0	1	1	0	1	1	0	1	1	1	1	0	1	0	1	0	0	0	1	0	1	0
1	1	1	1	1	0	1	0	0	0	1	1	1	1	1	1	0	1	0	1	0	1	0	1	1	0	0	0	0	0	0	0	1	0	0	1	1	0	0	1	1	0	1	0	0	0	1	0	0	1
1	1	1	1	1	1	0	0	0	1	1	0	1	1	0	0	0	1	0	1	0	1	0	1	1	1	0	0	1	1	1	1	1	0	1	1	1	1	0	1	1	0	1	0	0	0	0	0	0	1
1	0	1	1	1	0	0	1	0	1	1	1	1	1	1	1	0	1	1	1	0	1	0	1	1	0	0	0	0	1	1	1	1	1	1	1	0	1	1	1	1	0	0	0	0	1	0	0	0	1
0	0	0	0	0	0	0	0	0	0	1	1	0	0	1	0	0	0	0	1	0	1	1	0	1	0	0	1	1	1	1	0	1	0	0	1	0	1	0	1	1	0	1	0	0	0	0	0	1	1
1	0	0	0	1	0	1	0	0	1	1	1	1	0	0	0	0	0	0	0	0	1	1	1	0	0	0	0	0	1	1	0	1	1	0	1	1	1	0	1	1	1	1	0	0	0	1	0	0	1
1	1	1	1	1	1	1	0	1	0	1	1	1	1	0	0	0	1	1	1	0	0	1	1	0	1	0	0	0	1	1	1	1	0	0	1	1	1	0	1	0	1	1	0	0	0	0	0	1	1
0	1	1	1	1	1	1	0	1	1	1	1	1	0	1	0	0	1	1	0	0	1	0	1	1	1	0	0	0	1	1	0	1	0	0	1	1	1	0	0	0	0	1	1	1	1	1	0	1	1
1	0	0	0	1	0	1	0	0	1	1	1	1	1	0	0	0	0	1	0	0	1	0	1	1	1	0	0	0	0	1	0	1	0	0	0	1	0	0	1	1	1	1	0	0	1	1	0	0	1
1	0	1	0	1	0	1	0	0	0	1	1	1	1	0	0	1	1	0	0	1	0	1	1	0	1	0	0	0	1	1	1	0	0	1	1	0	0	0	1	1	0	1	0	1	0	0	0	0	1
0	0	0	1	1	0	1	1	0	1	1	1	1	0	0	0	0	1	1	0	0	0	0	1	1	1	0	0	1	0	1	1	1	0	0	1	0	0	0	1	1	1	1	0	0	0	0	1	1	1
1	0	1	1	1	0	1	0	0	0	1	1	1	1	1	0	0	1	1	0	0	0	1	1	1	1	0	0	0	0	1	0	1	1	0	1	1	1	0	1	1	0	1	1	0	0	0	0	0	1
1	1	1	1	1	1	1	1	0	1	1	1	1	0	0	0	0	1	1	1	0	1	0	1	1	0	0	0	1	1	1	1	1	0	0	1	0	1	0	1	1	0	1	1	0	0	0	0	1	1
1	1	1	1	1	1	1	1	0	0	1	1	1	0	0	1	0	1	1	1	1	1	1	1	1	1	1	0	0	1	1	0	1	1	0	1	1	1	0	1	1	0	1	1	0	0	1	0	1	0
1	1	1	1	1	1	1	1	0	1	1	1	1	1	0	1	1	1	1	0	0	1	1	1	1	0	1	0	0	1	1	0	1	1	1	1	1	1	1	1	1	0	1	1	0	0	1	0	1	1
1	1	1	1	1	1	1	1	0	0	1	1	1	0	0	1	1	1	1	0	0	1	1	1	0	1	0	0	0	1	1	0	1	0	0	0	1	1	1	1	1	0	1	0	0	0	1	0	1	1
1	0	1	0	1	1	1	1	0	1	1	1	1	1	0	1	0	1	1	1	0	1	0	1	0	1	0	0	0	0	1	0	1	0	0	1	0	1	0	1	1	0	1	0	1	0	0	1	0	1
0	1	1	1	1	0	1	1	1	0	1	1	1	1	0	0	0	0	1	0	0	1	0	1	1	1	0	1	0	0	1	1	1	1	1	1	1	1	0	0	0	1	1	1	1	0	0	1	0	0
1	1	1	1	1	1	1	1	0	1	1	1	1	0	0	0	0	1	1	0	1	1	0	1	0	0	1	0	0	1	1	1	1	1	0	1	1	1	0	1	1	0	1	0	0	0	0	0	1	1
1	0	1	0	1	0	1	1	1	1	1	1	1	1	0	1	0	1	1	0	0	1	1	1	0	0	0	0	0	1	1	1	0	0	1	1	1	1	0	1	1	0	1	0	0	0	1	0	0	1
1	1	1	1	1	0	1	0	0	1	1	1	1	1	1	0	0	1	1	1	0	1	1	1	1	1	0	0	0	0	1	1	1	0	0	1	1	1	1	1	1	0	1	0	0	0	1	0	0	0
1	0	1	1	1	0	1	1	0	1	1	1	1	0	0	0	0	1	1	0	0	1	1	1	0	1	1	0	0	0	1	1	1	1	1	1	1	1	1	1	1	0	1	0	1	0	1	0	1	1
1	1	1	1	1	0	1	1	1	1	1	1	0	1	0	0	0	1	1	0	0	1	1	1	1	0	1	0	0	1	1	1	1	1	1	0	1	1	1	1	1	1	1	1	0	0	0	0	1	1
1	0	0	0	0	1	1	1	0	1	1	1	1	0	0	0	1	1	1	0	0	1	0	1	0	0	0	0	1	1	1	0	1	1	0	1	1	0	0	1	1	0	1	0	0	0	1	0	0	1
0	0	1	0	1	0	0	1	1	1	1	1	1	0	0	0	0	0	0	0	0	1	0	1	0	1	0	0	1	0	1	0	1	0	0	0	0	0	0	0	1	0	1	0	0	0	0	1	1	1
1	1	1	1	1	1	1	1	0	1	1	1	1	0	0	0	0	1	0	0	0	1	1	1	0	0	1	1	0	1	1	1	1	0	1	1	1	1	0	1	1	0	1	1	0	0	0	0	0	1
1	1	1	1	1	0	0	0	0	1	1	1	1	0	0	0	0	1	1	0	0	1	1	1	0	1	0	0	1	1	1	1	1	1	1	1	0	1	0	1	0	0	1	1	0	1	0	0	0	1
1	0	1	1	1	1	1	0	0	0	1	1	1	0	0	0	0	0	1	0	0	1	0	1	1	1	1	0	0	0	1	0	1	0	0	1	0	0	0	1	1	0	0	1	0	0	1	0	1	0
1	0	0	1	0	0	1	0	1	1	1	1	1	0	0	0	0	0	1	0	0	1	0	1	1	1	1	1	0	0	1	0	1	1	0	1	1	1	1	1	1	0	1	0	0	0	1	0	1	1
0	0	1	1	1	1	1	1	0	0	1	1	1	1	0	1	0	1	1	0	0	1	0	1	1	0	1	1	1	1	1	0	1	1	1	0	1	1	1	1	1	0	1	0	0	1	1	0	0	1
1	0	1	0	1	0	1	0	0	1	1	1	1	1	0	1	1	1	1	0	0	1	1	1	1	0	1	0	0	0	1	1	1	1	0	1	0	1	0	1	1	0	1	0	0	0	1	0	0	0
1	1	1	1	1	0	1	0	0	1	1	1	1	0	0	0	0	1	1	0	0	1	0	1	0	0	0	0	0	1	1	0	1	1	0	1	1	1	0	1	1	0	1	0	0	0	1	0	0	1
0	0	1	0	0	0	1	0	0	0	1	0	0	0	0	1	0	1	1	1	0	0	1	1	1	0	0	1	0	1	1	1	1	0	0	1	1	1	0	0	0	0	1	0	0	0	0	0	0	1
1	0	1	0	1	0	1	0	0	1	1	1	1	0	1	1	0	1	1	1	0	1	0	1	1	1	0	0	0	0	1	0	1	0	1	0	0	0	0	1	1	0	1	1	0	1	1	0	1	1
1	0	1	1	1	0	1	0	0	0	1	1	1	1	0	0	0	1	1	1	0	1	0	1	1	0	0	0	0	1	1	0	1	1	0	1	0	1	1	1	1	0	1	0	0	0	0	0	0	1
1	0	1	1	1	1	1	1	0	0	1	1	1	0	1	0	0	1	1	1	0	0	1	1	1	0	0	0	1	0	1	0	1	0	1	1	1	1	0	1	1	0	1	0	1	0	0	1	0	1
1	1	1	1	0	1	1	0	1	1	1	1	1	0	0	0	0	1	1	0	0	1	1	1	1	0	1	0	0	1	1	0	1	1	0	1	1	1	0	1	0	0	1	1	0	0	1	0	1	1
1	0	1	1	1	0	1	0	0	1	1	1	1	0	0	0	0	1	1	1	0	1	1	1	1	1	0	0	0	1	1	1	1	1	0	1	1	1	0	1	1	0	1	1	1	0	0	1	1	0
0	1	0	0	1	1	1	0	1	1	1	1	1	1	0	0	0	1	1	0	0	1	0	1	0	1	0	0	1	1	1	0	1	0	0	1	0	1	0	1	1	0	1	0	1	0	0	0	0	1
1	1	1	1	0	1	1	1	1	1	1	1	1	0	0	0	1	1	1	0	0	1	0	1	0	0	1	0	0	1	1	0	1	0	0	1	0	0	1	1	1	0	1	0	1	0	1	1	1	1
1	1	1	1	1	1	1	0	0	1	1	1	1	1	0	1	0	1	1	0	0	1	1	1	1	1	1	1	0	1	1	0	1	1	0	1	1	1	1	1	1	1	1	1	0	0	1	0	1	0
1	1	1	1	1	1	1	1	1	1	1	1	1	0	0	0	0	1	1	0	0	1	1	1	0	0	1	0	0	0	1	1	1	0	1	1	0	1	1	1	1	0	1	0	0	0	0	1	1	1
1	0	1	1	1	1	1	0	0	0	1	1	1	0	0	1	0	1	0	1	0	1	1	1	1	1	0	0	0	1	1	0	1	0	0	1	1	1	0	0	1	0	1	1	1	0	1	0	1	1
1	0	1	1	1	1	1	0	0	0	1	1	0	0	1	0	0	1	1	1	0	1	1	1	1	0	1	0	0	1	1	0	1	1	1	1	1	1	1	1	1	0	1	0	1	0	0	0	0	0
1	1	0	1	1	1	1	0	1	1	1	1	1	0	0	0	0	1	1	0	0	1	1	1	1	0	0	0	0	1	1	1	1	0	1	1	0	1	0	0	1	0	1	0	1	0	0	0	1	1
1	0	1	0	1	1	0	0	0	1	1	1	1	1	0	0	1	0	0	0	0	1	0	1	0	1	1	0	0	0	1	0	1	0	0	1	0	0	0	0	0	0	1	1	0	0	0	0	0	0
1	0	0	0	0	0	1	0	0	1	1	1	1	1	0	0	0	1	1	1	0	1	1	1	1	1	1	0	0	1	1	1	1	0	0	1	1	1	1	1	1	0	1	0	0	0	1	0	0	1
1	1	1	0	0	1	1	0	0	1	1	1	0	0	1	0	0	1	1	0	0	1	0	1	0	0	0	1	0	1	1	0	1	1	0	1	1	1	0	1	0	0	1	1	1	0	1	0	0	1
1	1	1	1	1	1	0	1	0	0	1	1	1	0	1	1	0	1	1	0	0	0	1	1	0	0	1	0	0	0	1	0	1	1	0	0	1	1	0	1	1	1	1	0	0	0	1	0	1	1
1	0	1	1	1	1	1	0	1	1	1	1	1	0	0	1	0	1	1	1	0	1	1	1	1	1	1	0	0	1	1	0	1	1	1	1	1	1	0	1	0	0	1	0	1	0	0	0	0	1
1	1	1	1	1	1	0	0	1	1	1	1	1	1	0	1	1	1	0	0	0	1	0	1	1	0	1	0	0	0	1	0	1	1	0	1	0	1	0	1	0	0	1	0	0	1	1	0	1	1
1	1	1	1	1	0	1	0	0	0	1	1	1	1	0	0	1	1	1	0	0	1	1	1	0	1	0	0	0	1	1	1	1	1	1	1	1	1	0	1	1	0	1	0	0	0	0	0	0	1
1	0	0	1	1	1	0	0	0	0	1	1	1	0	0	0	0	1	1	0	0	1	1	1	0	1	0	0	0	1	0	0	1	1	0	0	0	1	0	1	1	0	0	0	0	0	0	1	0	1
1	1	0	1	1	1	1	0	0	1	1	1	1	0	0	0	0	1	1	1	0	1	1	1	1	0	1	0	0	0	1	0	1	0	0	1	1	1	0	1	1	0	1	1	0	0	0	1	0	1
1	1	0	1	1	1	1	0	1	1	1	1	1	0	0	1	1	1	0	0	1	1	1	1	1	1	1	0	0	1	1	0	1	1	0	1	1	1	1	1	1	0	1	1	0	0	0	0	1	1
1	1	1	1	1	0	0	0	0	1	1	1	1	1	1	1	0	1	1	1	1	1	1	1	1	0	1	1	0	1	1	0	1	0	0	1	1	1	0	1	1	0	1	1	1	0	0	0	1	1
1	1	0	0	0	1	0	0	0	1	1	1	1	0	1	0	1	1	1	0	1	1	0	1	0	0	1	0	0	0	1	0	1	1	0	0	1	1	0	1	0	0	1	0	0	0	0	0	0	1
1	1	1	0	1	1	1	0	0	1	1	1	1	1	0	0	0	1	1	0	0	1	1	1	1	1	1	0	0	0	1	0	1	0	0	1	1	1	0	1	1	0	1	0	1	0	0	1	1	1
1	0	1	0	1	1	0	0	0	1	1	1	1	0	1	1	0	0	0	1	0	1	0	1	0	1	1	0	0	0	1	1	1	0	0	0	1	1	0	1	1	0	1	0	0	1	1	1	1	1
1	1	1	0	1	1	1	1	0	1	1	1	1	1	1	0	0	1	0	0	0	1	1	1	0	1	0	0	1	1	1	0	1	0	0	1	0	1	0	1	1	0	1	0	1	0	1	1	0	1
1	1	1	0	1	1	1	0	0	1	1	1	0	0	1	1	0	1	1	1	0	1	0	1	0	0	0	0	1	1	1	0	1	1	0	1	1	1	0	1	1	0	1	0	1	1	1	0	0	1
1	1	0	0	1	0	0	0	0	1	1	1	1	1	1	0	0	1	1	0	0	1	0	1	0	1	0	0	0	1	1	1	1	0	0	1	1	1	0	0	1	0	1	1	1	0	1	0	1	1
1	0	1	0	1	1	1	1	0	1	1	1	1	1	0	0	0	1	1	0	0	1	1	1	0	1	0	0	0	1	1	0	1	1	0	1	1	0	0	1	1	0	1	1	1	0	1	1	0	1
1	1	1	1	1	0	1	1	1	0	1	1	1	1	1	0	0	1	1	0	0	1	1	1	0	1	1	0	0	1	1	1	1	1	0	1	1	1	0	1	1	0	1	0	0	0	1	1	0	1
1	1	1	1	1	1	1	1	1	1	1	1	1	1	1	0	0	1	1	0	0	1	1	1	1	0	0	0	1	1	1	1	1	1	0	1	1	1	0	1	1	0	1	0	1	0	1	0	0	1
1	1	1	0	1	1	1	0	1	1	1	1	0	1	0	1	1	1	1	0	1	1	1	1	1	1	1	0	0	1	1	0	1	1	1	1	1	1	1	1	1	0	1	1	0	0	0	1	1	1
1	0	1	1	1	0	1	1	1	1	1	1	1	0	1	0	0	1	1	0	0	1	1	1	1	1	1	0	0	1	1	1	1	1	0	1	1	0	1	1	1	0	1	0	0	0	1	1	0	1
1	1	1	1	1	1	1	1	0	1	1	1	1	1	0	0	0	1	1	1	0	1	1	1	1	1	1	0	0	1	1	0	1	1	1	1	1	1	0	1	0	0	1	1	0	1	1	0	0	1
1	1	1	1	1	1	1	1	1	1	1	1	1	1	0	0	0	1	1	1	1	1	1	1	1	0	1	0	0	1	1	0	1	0	0	1	1	1	0	1	1	0	1	1	1	0	0	0	0	1
1	1	1	1	1	1	1	0	0	1	1	1	1	0	0	0	0	1	1	1	0	1	1	1	1	0	0	0	0	1	1	0	1	0	1	1	1	1	0	1	1	0	1	1	1	0	1	0	0	1
1	0	1	0	1	1	1	0	0	0	1	1	0	1	1	0	0	1	1	0	0	1	0	1	0	0	1	0	0	1	1	1	1	0	0	1	1	1	0	1	1	0	1	0	0	0	1	0	1	1
1	1	1	1	1	1	1	0	1	1	1	1	1	1	0	1	0	1	1	0	0	1	1	1	1	0	0	0	0	0	1	1	1	1	1	1	1	1	0	1	1	0	1	0	0	0	1	0	0	1
1	1	1	1	1	0	1	0	0	1	1	1	1	1	1	1	0	1	1	0	0	0	1	1	1	1	1	0	0	1	1	0	1	0	0	1	1	1	0	1	1	0	1	1	1	0	0	0	1	1
1	0	0	1	1	1	1	1	0	1	1	1	0	1	0	1	0	1	1	0	0	1	1	1	1	0	0	0	0	1	1	1	1	0	0	1	1	1	1	1	1	0	1	0	1	0	1	0	1	0
1	1	1	0	1	1	1	0	0	1	1	1	1	0	0	1	1	1	1	1	0	1	1	1	1	0	1	0	0	1	1	0	1	0	0	1	1	1	0	1	1	0	1	0	1	0	1	0	0	1
1	1	1	1	1	1	1	0	1	1	1	1	1	0	0	0	0	1	1	0	1	1	0	1	0	1	1	0	0	0	1	1	1	0	0	1	0	1	0	1	1	0	1	1	1	1	1	0	0	1
1	0	1	0	1	0	1	1	0	1	1	1	1	1	0	0	0	1	1	1	0	1	0	1	1	0	1	0	0	1	1	0	1	1	0	1	1	1	0	1	1	1	1	1	1	0	1	0	0	1
1	0	1	0	1	0	1	0	0	1	1	1	1	1	0	1	0	1	1	0	0	1	1	1	1	0	1	1	0	1	1	1	1	1	0	1	1	1	0	1	1	1	1	0	1	0	0	1	0	1
1	1	1	0	1	0	0	1	1	0	1	1	1	1	0	0	0	1	1	0	0	1	0	1	1	0	0	0	0	0	1	0	1	1	0	0	1	0	1	1	1	1	1	1	0	0	0	1	1	1
1	0	1	0	1	1	0	0	0	1	1	1	1	0	0	0	1	1	1	0	0	1	1	0	1	0	1	0	0	1	1	0	1	0	1	1	1	1	1	1	1	1	1	1	1	0	0	1	0	1
1	0	1	1	1	0	1	1	0	1	1	1	1	0	1	0	0	1	1	0	0	1	1	1	1	1	1	1	0	1	1	1	1	1	0	1	1	1	0	1	1	0	1	1	0	0	1	1	0	1
1	1	1	0	1	1	1	0	0	1	1	1	1	0	0	1	0	1	1	1	0	1	1	1	0	1	0	0	0	1	1	0	1	1	1	1	0	1	0	1	1	0	1	0	1	0	1	0	1	1
1	1	1	1	1	0	1	1	1	0	1	1	1	0	1	1	0	1	1	1	0	0	0	1	1	1	0	0	0	1	1	0	1	1	0	1	0	1	1	1	1	0	1	0	0	1	0	0	0	1
1	1	1	0	1	0	1	0	1	1	1	1	1	0	0	1	0	1	1	0	0	1	1	1	1	1	0	0	0	1	1	0	1	1	0	1	1	1	0	1	1	0	1	1	1	0	1	1	1	1
0	1	1	1	1	0	1	0	0	0	1	1	1	1	0	0	0	1	1	1	1	0	1	1	0	0	1	0	0	0	1	0	1	1	0	0	1	1	0	1	0	0	1	1	0	0	0	1	0	1
1	0	1	1	1	1	1	0	0	1	1	1	1	1	1	0	0	1	1	0	0	0	1	1	0	0	1	0	0	1	1	0	1	0	0	1	1	1	0	1	1	0	1	1	1	0	1	0	0	1
1	1	1	0	1	1	0	0	1	1	1	1	0	1	1	1	0	1	1	0	0	1	1	1	1	1	1	0	1	1	1	0	1	1	0	1	1	1	0	1	1	0	1	0	0	0	0	0	0	1
0	0	1	1	1	1	0	0	0	1	1	1	1	1	0	0	0	0	0	1	0	1	1	1	1	1	1	0	0	0	1	1	1	0	1	1	1	1	0	1	1	0	1	0	0	0	1	0	0	1
1	0	1	0	1	1	1	0	0	1	1	1	1	0	0	1	0	1	1	1	0	1	1	1	1	1	1	0	0	1	1	0	1	0	1	1	1	1	1	1	1	0	1	0	0	0	0	0	0	1
1	1	1	1	0	1	1	0	1	1	1	1	1	1	1	0	0	1	1	0	1	1	1	1	1	1	1	0	0	1	1	1	1	1	0	1	1	1	0	1	1	0	1	0	0	0	0	0	0	0
1	1	1	0	1	1	1	1	1	1	1	1	1	0	0	0	0	1	0	1	0	1	1	1	1	1	1	0	0	1	1	1	1	1	0	1	1	1	1	1	1	0	1	1	1	0	0	0	0	1
1	0	1	1	1	1	1	1	1	1	1	1	1	0	1	0	0	1	1	0	0	1	1	0	1	0	1	0	0	1	1	1	1	1	0	1	0	1	1	1	1	0	1	1	1	1	1	0	0	1
1	1	1	1	1	1	1	0	1	1	1	1	1	1	1	0	0	1	1	1	1	1	1	1	1	0	1	0	0	1	1	1	1	0	0	1	1	1	1	1	0	0	1	0	1	0	1	0	0	1
1	0	1	0	1	0	0	0	1	0	1	1	1	0	1	0	0	1	1	1	0	1	0	1	1	0	0	0	0	0	1	1	1	0	0	1	1	0	1	1	1	0	1	1	0	0	0	0	0	1
1	0	1	0	1	1	1	0	0	1	1	1	1	0	0	0	0	1	1	0	0	1	1	1	1	1	1	0	0	1	1	0	1	1	0	0	1	1	1	1	1	0	1	0	1	0	1	1	0	1
1	1	1	1	1	0	1	0	1	1	1	1	1	1	0	1	0	1	1	0	0	0	1	1	1	1	1	0	0	1	1	1	1	1	1	1	1	1	1	1	1	0	1	0	0	0	0	0	1	1
1	1	1	1	1	0	1	0	0	1	1	1	1	1	1	0	0	1	1	0	0	1	1	1	0	0	1	0	0	1	1	1	1	1	0	1	1	1	0	1	1	1	1	0	1	0	1	0	1	1
1	1	1	0	1	0	1	0	1	0	1	1	1	1	1	0	0	1	1	1	0	1	1	1	0	1	0	0	0	1	1	1	1	0	0	1	1	1	0	1	1	0	1	1	0	0	0	1	1	1
1	1	1	1	1	1	1	1	1	1	1	1	1	1	1	0	0	1	1	1	0	1	1	1	1	1	1	0	1	0	1	1	1	1	0	1	1	1	0	1	1	0	1	0	1	0	1	1	0	1
1	1	1	1	0	1	1	0	0	1	1	1	1	1	1	1	1	1	1	1	0	1	1	1	1	0	1	0	0	1	1	1	1	1	1	1	1	1	0	1	1	0	1	1	0	0	1	0	1	1
1	1	1	1	1	1	1	1	0	1	1	1	0	1	0	0	0	1	1	0	0	1	1	1	1	0	1	0	1	1	1	0	1	0	0	1	1	1	1	1	1	0	1	0	0	0	0	1	0	0
1	0	0	1	1	0	0	1	0	1	1	1	1	0	0	1	0	1	1	1	0	1	1	1	0	1	0	0	0	0	1	0	1	1	0	1	0	1	1	1	1	0	1	0	1	0	0	0	0	1
1	0	1	1	1	1	1	0	0	1	1	1	1	1	0	0	1	1	1	0	0	1	1	1	1	0	1	0	0	1	1	1	1	1	0	1	1	1	1	1	1	0	1	1	1	0	0	1	1	1
1	1	1	1	1	1	1	0	0	1	1	1	1	0	1	1	1	1	1	0	1	0	1	1	1	1	1	0	1	1	1	1	1	1	0	1	1	1	1	1	1	0	1	1	0	0	1	0	1	1
1	1	1	0	1	1	0	0	0	1	1	1	1	1	0	0	0	1	1	1	0	1	0	1	0	0	1	0	0	0	1	0	1	1	0	1	1	1	0	1	1	1	1	1	1	0	1	0	1	1
0	1	1	1	1	1	1	0	0	1	1	1	1	0	1	0	0	1	1	0	0	1	0	1	0	1	1	1	0	1	1	1	1	1	1	0	1	1	0	1	1	0	1	1	0	1	0	1	1	1
1	0	1	1	1	1	1	0	1	1	1	1	1	1	1	0	0	1	1	1	0	1	1	1	1	0	1	0	0	1	1	1	1	1	0	1	1	1	1	1	1	0	1	0	1	0	0	1	0	1
0	0	1	1	1	1	0	0	1	1	1	1	1	1	0	1	0	1	1	0	0	1	0	1	1	1	0	0	0	1	1	1	1	1	0	1	1	1	1	1	0	0	1	1	0	0	0	1	0	1
1	1	1	0	1	0	0	0	0	1	1	1	1	0	1	0	0	1	1	0	0	1	0	1	1	0	0	0	0	1	1	1	1	1	0	1	1	1	0	1	1	0	1	0	0	0	1	1	0	1
1	0	1	1	1	1	1	0	0	1	1	1	1	0	0	0	1	1	1	1	1	1	1	0	1	1	1	0	0	1	1	1	1	1	1	1	1	1	0	1	1	0	1	1	0	0	1	0	1	1
1	1	1	1	1	1	1	1	1	1	1	1	1	1	1	1	0	1	1	1	1	1	1	1	1	1	1	0	0	1	1	1	1	1	1	1	1	1	1	1	1	0	1	0	0	0	0	0	1	0
1	0	1	0	1	0	0	0	0	0	1	1	1	1	0	0	1	1	0	0	0	1	0	1	0	1	0	0	1	1	1	1	1	0	1	1	0	1	1	1	0	0	1	1	1	0	0	1	0	1
0	1	1	1	1	1	1	1	0	1	1	1	1	1	1	0	0	1	1	0	0	1	0	1	1	1	1	0	0	0	1	0	1	1	1	1	1	1	0	0	0	0	1	0	1	0	1	0	0	1
1	0	1	1	1	0	1	1	1	1	1	1	1	1	0	0	1	1	1	1	1	1	1	1	0	0	1	0	0	1	1	0	1	1	1	1	1	1	0	1	0	0	1	1	1	0	0	0	1	1
1	1	1	1	1	1	1	1	0	1	1	1	1	1	1	0	0	1	1	1	0	1	1	1	1	1	1	0	0	1	1	0	1	1	0	1	1	1	0	1	1	0	1	1	1	0	0	1	1	1
1	0	1	1	1	1	1	0	1	1	1	1	1	1	1	1	1	1	1	1	0	1	1	1	1	0	1	0	0	1	1	0	1	1	1	1	1	1	0	1	1	0	1	1	1	0	1	0	0	1
1	1	0	1	1	1	1	1	0	1	1	1	1	1	0	1	0	1	1	1	0	1	1	1	0	1	1	1	0	1	1	1	1	0	1	1	1	1	0	1	1	0	1	1	1	0	1	0	0	1
1	1	1	0	1	1	1	1	0	1	1	1	1	0	0	0	0	1	1	0	0	1	1	1	0	1	1	0	0	0	1	0	1	1	0	0	1	1	1	1	1	0	1	0	1	1	1	1	1	1
1	1	1	1	1	1	1	0	0	1	1	1	0	1	1	1	0	1	1	0	0	1	1	1	1	1	1	0	0	1	1	1	1	1	1	1	0	1	0	1	1	0	1	0	1	1	1	0	1	1
1	1	1	1	1	0	1	1	0	1	1	1	1	0	0	0	1	1	1	1	0	1	1	1	1	1	1	0	0	1	1	1	1	1	0	1	1	1	0	1	0	1	1	1	0	0	1	0	1	1
1	0	1	1	1	1	1	0	0	1	1	1	1	1	0	1	1	1	1	0	1	1	0	1	1	1	0	0	0	1	1	1	1	0	0	1	1	1	1	1	1	0	1	0	1	0	0	1	1	0
1	1	1	1	1	1	1	1	0	1	1	1	1	1	1	1	0	1	1	1	1	1	1	1	1	0	1	0	0	1	1	1	1	1	1	1	1	1	0	1	1	0	1	1	0	0	1	0	0	1
1	1	1	0	1	0	1	0	1	1	1	1	1	1	0	1	1	1	1	0	0	1	1	1	1	0	1	0	0	1	1	1	1	1	0	0	1	1	0	1	1	0	1	0	0	0	1	1	0	1
0	0	1	1	1	1	0	1	1	1	1	1	1	0	0	1	0	1	0	0	0	1	1	1	1	1	1	0	0	1	1	0	1	1	0	1	1	1	1	1	1	0	1	1	1	0	1	0	0	1
0	1	1	1	1	1	1	1	1	1	1	1	1	1	0	1	0	1	1	1	0	1	0	1	0	1	1	0	0	1	1	0	1	1	0	1	1	0	1	1	0	0	1	1	1	0	0	1	0	1
1	0	1	1	1	1	1	0	1	1	1	1	0	1	1	1	0	1	1	1	0	0	1	1	0	0	1	0	0	1	1	0	1	1	0	0	0	0	0	1	1	0	1	1	1	0	0	1	0	1
1	1	1	0	1	1	1	1	0	1	1	1	1	1	1	1	1	1	1	1	1	1	1	1	1	1	0	0	0	1	1	1	1	0	0	1	1	1	1	1	1	0	1	1	1	1	1	0	0	1
1	0	1	0	1	1	1	1	1	1	1	1	1	0	1	0	0	1	1	0	0	1	1	1	1	1	1	0	0	0	1	1	1	1	0	1	1	1	0	1	1	1	1	1	0	0	1	0	0	1
1	1	1	1	1	0	1	1	1	1	1	1	1	1	1	1	0	1	1	0	1	1	1	1	0	1	0	0	0	1	1	1	1	0	0	1	1	1	1	1	1	0	1	1	0	0	0	0	0	1
1	1	1	1	1	1	1	0	1	1	1	1	1	0	0	0	0	1	1	1	0	1	1	1	1	0	1	0	0	1	1	0	1	1	0	1	1	1	0	1	1	0	1	1	0	0	1	0	0	1
1	1	1	1	1	1	1	1	0	1	1	1	1	1	1	0	0	1	1	1	1	1	1	1	0	0	1	0	0	1	1	0	1	1	0	1	1	1	0	1	1	0	1	1	1	0	1	0	0	1
1	1	1	1	1	0	1	0	0	1	1	1	1	1	1	0	0	1	1	1	0	1	1	1	1	1	1	0	0	1	1	0	1	1	0	0	1	1	1	1	0	1	1	0	1	0	1	0	0	1
1	0	1	1	1	1	1	1	1	1	1	1	1	0	0	1	0	1	1	0	0	1	1	1	0	1	1	0	0	1	1	0	1	1	1	1	1	1	1	0	1	1	1	1	1	0	0	0	0	1
1	1	1	0	1	0	1	0	0	1	1	1	1	0	1	1	0	1	1	0	0	1	1	1	1	1	0	0	0	1	1	1	1	1	0	1	1	1	0	1	1	0	1	1	1	0	0	0	0	1
1	0	1	1	1	1	1	1	0	1	1	0	1	1	1	0	0	1	1	0	0	1	0	1	0	0	1	0	1	1	1	1	1	1	1	1	1	1	1	1	1	0	1	1	0	0	0	0	0	1
1	1	0	1	0	0	0	1	1	0	1	1	1	1	1	0	1	1	0	0	1	1	1	1	0	1	1	0	0	0	1	1	1	1	0	1	1	1	1	1	1	0	1	0	1	0	1	0	1	1
1	0	1	1	1	1	1	0	1	1	1	1	1	1	1	0	0	1	1	1	0	1	1	1	1	0	0	0	0	0	1	1	1	0	0	1	0	0	1	1	1	1	1	1	0	0	1	0	0	1
0	0	1	0	1	1	1	1	0	0	1	1	1	0	1	0	0	1	1	0	0	1	1	1	0	1	0	0	0	1	1	0	1	0	1	1	1	1	1	1	0	0	1	0	1	0	0	0	0	1
1	0	1	1	1	1	1	1	0	1	1	1	1	0	0	0	0	1	1	0	0	1	1	1	0	1	1	1	0	0	1	0	1	0	1	0	1	1	1	1	1	0	1	1	0	0	1	0	1	1
1	1	0	1	1	0	1	0	1	1	1	1	1	0	0	0	0	1	1	0	0	1	1	1	0	0	1	0	0	1	1	1	1	1	1	1	1	1	1	1	1	0	1	1	0	0	0	0	1	1
1	1	0	1	1	1	0	0	0	1	1	1	1	0	1	1	1	1	1	0	0	1	1	1	1	1	0	0	0	1	1	1	1	0	0	1	1	1	0	1	1	1	1	1	0	0	0	0	1	1
1	1	1	1	1	1	1	0	0	1	1	1	1	0	0	0	0	1	1	1	0	0	1	1	0	1	1	0	0	1	1	1	1	0	0	0	1	1	0	1	1	0	1	1	0	1	0	1	0	1
1	1	1	1	1	1	1	1	0	1	1	1	1	1	1	0	0	1	1	0	1	1	1	1	1	1	1	1	1	1	1	1	1	1	1	1	0	1	0	1	1	0	1	0	1	0	1	0	0	1
1	0	1	0	0	1	1	1	0	1	1	1	1	0	1	0	0	1	1	0	0	1	1	1	1	1	1	0	0	1	1	0	1	1	0	1	1	1	0	1	1	0	1	1	0	1	0	0	0	1
1	1	1	1	1	1	1	1	1	1	1	1	1	1	1	1	0	1	1	1	0	1	1	1	0	0	0	0	0	0	1	0	1	1	0	1	1	1	0	1	1	0	1	1	1	1	1	0	0	1
1	1	1	1	1	1	1	0	0	0	1	1	1	1	1	0	0	1	1	1	0	1	1	1	1	0	0	0	0	1	1	1	1	1	0	1	1	1	0	1	1	0	1	1	0	0	1	0	0	1
1	1	1	1	1	0	1	1	0	1	1	1	1	0	0	1	0	1	1	1	1	1	0	1	1	1	1	0	0	1	1	0	1	0	0	1	1	1	0	1	1	0	1	0	0	0	1	1	1	1
1	1	1	1	1	1	1	1	1	0	1	1	1	1	1	0	1	1	1	1	1	1	1	1	1	0	1	0	0	1	1	0	1	1	1	1	1	1	1	1	0	0	1	0	1	0	1	0	1	1
1	1	1	1	1	1	1	0	1	1	1	1	1	1	1	1	0	1	1	0	0	1	0	1	1	1	1	0	0	1	1	0	1	1	0	1	1	0	0	1	0	0	1	0	1	1	1	0	0	1
1	1	1	0	1	0	0	0	1	0	1	1	1	0	1	0	1	1	1	1	0	1	0	1	1	1	1	0	0	0	1	1	1	1	0	1	1	1	0	1	1	0	1	1	1	0	1	0	1	1
1	0	1	1	1	1	1	1	0	1	1	1	1	0	0	0	0	1	1	0	0	1	1	1	1	1	1	0	0	1	1	1	1	0	0	1	1	1	0	1	1	1	1	1	1	0	0	0	0	0
1	0	1	0	1	1	1	0	1	1	1	1	1	1	0	0	0	1	1	0	0	1	0	1	1	1	0	0	0	1	1	1	1	1	1	0	1	1	0	1	1	1	1	0	1	0	0	0	0	1
1	0	1	0	1	1	1	1	1	1	1	1	1	0	0	0	0	1	1	1	0	1	0	1	0	1	1	0	1	0	1	1	1	0	0	0	1	0	0	1	1	0	1	0	1	0	1	0	0	0
1	1	1	1	1	1	1	1	0	1	1	1	1	1	0	1	0	1	1	0	0	1	1	1	1	1	1	0	0	1	1	0	1	1	0	1	0	1	0	1	1	0	1	1	1	0	0	0	1	1
1	1	1	1	1	1	1	1	0	1	1	1	1	1	1	1	0	1	1	0	0	1	1	1	1	0	1	1	0	1	1	0	1	1	1	1	1	1	1	1	1	0	1	1	0	0	1	1	0	1
1	0	1	1	1	0	1	0	0	1	1	1	1	1	1	0	1	1	1	1	0	1	1	1	0	1	1	0	0	1	1	1	1	1	1	0	1	1	0	1	1	0	1	0	1	1	1	0	0	1
0	1	0	0	1	0	1	1	1	1	1	1	1	0	1	0	0	1	1	0	0	0	1	1	0	0	0	0	1	1	1	1	1	0	0	0	1	1	1	0	0	1	1	0	1	0	1	0	0	1
1	1	1	1	1	1	0	0	0	1	1	1	1	1	1	1	0	1	1	1	0	1	1	1	1	0	1	0	1	0	1	1	1	1	0	1	1	1	0	1	0	0	1	0	1	1	1	0	0	1
1	1	0	1	1	1	1	0	0	1	1	1	1	1	1	0	0	1	1	0	0	1	1	1	1	0	1	0	1	0	1	1	1	1	0	1	1	1	0	1	1	0	1	1	0	0	0	0	0	1
1	1	1	1	0	1	1	0	0	0	1	1	1	1	0	1	0	1	1	0	1	0	1	1	1	0	0	1	0	1	1	1	1	1	0	1	1	1	1	1	0	1	1	1	0	0	0	0	0	0
1	0	1	1	0	0	1	1	1	1	1	1	1	1	0	0	0	1	1	1	0	1	1	1	1	1	1	0	0	0	1	0	1	1	1	0	1	1	0	1	0	0	1	1	1	1	1	1	1	1
1	1	1	1	0	0	1	0	0	1	1	1	1	1	1	0	0	1	1	1	0	1	1	1	1	1	1	0	0	1	1	0	1	1	1	1	1	1	0	1	1	0	1	0	0	0	1	0	0	1
1	1	1	1	1	0	1	1	1	1	1	1	1	1	1	1	0	1	1	1	0	1	1	1	1	0	1	0	0	1	1	0	1	1	0	1	1	1	1	1	1	0	1	0	1	0	0	1	0	1
1	0	1	0	0	1	1	1	1	1	1	1	1	1	0	1	0	1	1	1	0	1	1	1	0	0	1	0	0	1	1	1	1	0	0	1	1	1	1	1	1	0	1	0	0	0	0	0	0	1
1	0	1	1	1	1	0	1	0	1	1	1	0	1	0	1	0	1	1	0	0	1	1	0	0	0	1	0	0	1	1	1	1	1	0	1	1	1	1	1	1	0	1	0	0	0	1	0	0	0
1	0	1	1	1	1	1	0	1	1	1	1	1	0	1	0	1	1	1	0	0	0	1	1	0	1	0	0	0	1	1	1	1	0	0	1	1	1	0	1	1	0	1	1	1	0	0	0	0	1
1	0	1	0	1	1	1	0	0	1	1	1	1	1	1	1	0	1	0	0	0	1	0	1	1	0	1	0	0	1	1	1	1	1	0	1	1	1	0	1	1	0	1	1	0	0	0	0	0	1
1	0	1	1	1	1	1	0	0	1	1	1	1	1	0	1	0	1	1	0	0	1	1	1	1	1	1	1	0	1	1	1	1	0	0	1	1	1	0	1	0	0	0	0	1	0	1	0	1	1
0	0	1	1	1	1	1	1	0	1	1	1	1	1	0	1	0	1	1	1	0	1	1	1	1	1	1	0	0	0	1	1	1	0	1	1	1	1	0	1	1	0	1	1	1	0	0	0	1	1
0	0	1	1	0	1	1	1	0	1	1	1	1	0	0	1	0	1	1	1	0	1	1	1	0	1	0	0	0	1	1	0	1	0	0	1	1	1	0	1	1	0	0	1	0	0	1	0	0	1
0	0	1	1	1	0	1	0	1	0	1	1	0	0	0	0	0	1	1	0	0	1	1	0	1	1	0	0	0	1	1	1	1	1	0	1	1	1	0	1	0	0	1	0	0	1	1	0	1	1
1	0	0	1	1	1	1	0	1	1	1	1	1	1	0	1	0	1	1	0	1	1	1	1	0	0	0	1	0	1	1	0	1	1	0	1	0	1	1	1	1	0	1	0	0	0	1	0	0	1
1	1	1	1	1	0	1	0	1	0	1	1	1	1	1	1	1	1	1	0	0	1	1	1	1	1	1	0	0	1	1	1	1	1	0	1	1	1	1	1	1	0	1	1	1	0	0	0	0	1
1	1	1	1	1	1	1	1	0	0	1	1	1	0	0	0	0	1	0	1	0	1	1	1	1	1	1	0	0	1	1	1	1	1	1	1	0	1	0	1	1	0	1	0	1	0	1	1	0	1
1	0	1	0	1	1	0	1	0	1	1	1	1	0	0	0	1	1	1	0	0	1	1	1	0	1	1	0	0	1	1	1	1	0	0	1	1	1	1	1	0	0	1	1	0	0	1	0	0	1
0	0	1	1	0	1	1	1	0	1	1	1	1	1	0	1	0	1	1	0	0	1	1	1	1	1	1	0	0	1	1	0	1	1	0	1	0	1	0	1	1	0	1	0	0	1	0	1	0	0
0	0	1	0	1	1	1	0	0	1	1	1	1	0	0	0	0	1	1	1	0	0	0	1	1	0	1	0	0	0	1	0	1	1	0	1	1	1	0	1	1	1	1	0	0	0	0	1	0	0
1	1	1	1	1	1	0	1	0	1	1	1	1	1	0	0	0	1	0	1	0	1	1	1	0	1	0	0	0	1	1	0	1	0	1	0	1	1	0	1	1	0	1	0	0	1	1	0	1	1
1	1	1	1	1	0	1	0	1	1	1	1	1	1	1	1	0	1	1	0	0	1	1	1	1	1	1	0	0	1	1	1	1	1	1	1	0	0	0	1	1	1	1	1	0	0	0	0	0	1
1	1	1	1	1	0	1	0	0	1	1	1	1	1	0	0	1	1	1	0	0	1	0	1	1	0	0	0	0	1	1	0	1	1	1	1	0	1	1	1	1	0	1	1	0	1	0	0	1	0
1	0	0	1	1	0	1	0	1	0	1	1	1	1	1	0	0	1	1	1	0	1	1	1	1	1	1	0	0	0	1	1	1	1	0	0	1	0	0	1	1	0	1	0	0	0	0	1	0	1
1	1	1	1	1	1	1	0	0	0	1	1	1	0	1	0	0	1	0	1	0	1	0	1	1	0	1	1	0	0	1	1	1	0	0	0	1	1	1	1	1	0	1	1	1	1	0	1	0	1
1	1	1	1	1	0	1	0	0	1	1	1	1	1	0	0	1	1	1	1	0	1	0	1	1	0	0	0	1	1	1	0	1	1	0	1	1	1	0	1	1	0	1	1	1	0	0	0	1	0
1	0	1	1	1	0	1	0	0	0	1	1	0	0	0	1	0	1	1	1	0	1	0	0	0	1	0	1	0	1	1	1	1	0	0	1	1	1	1	1	1	0	0	1	0	0	0	0	1	1
0	0	1	1	1	1	1	0	0	1	1	1	0	0	0	0	0	0	0	1	0	1	0	1	1	0	1	0	0	0	1	0	1	1	0	1	1	1	0	1	1	0	0	0	1	0	0	0	0	1
1	0	1	1	1	1	1	0	0	0	1	1	0	1	0	1	0	1	1	0	0	1	1	1	1	1	1	0	0	1	1	1	1	1	0	0	1	1	0	1	1	0	1	1	0	0	1	0	1	1
1	1	0	1	1	1	1	1	0	1	1	1	0	1	0	1	0	1	1	1	1	1	1	1	1	1	0	0	0	0	1	0	1	0	0	1	1	0	1	1	1	0	1	0	0	0	1	0	1	1
1	1	1	1	1	0	1	1	1	1	1	1	1	0	0	1	0	1	1	1	0	1	0	1	1	1	0	0	0	1	1	1	1	0	1	1	1	1	1	1	0	1	1	1	1	0	1	1	0	1
1	0	1	1	1	1	1	0	0	0	1	1	0	0	0	1	0	0	1	0	0	1	1	1	1	1	0	0	1	1	1	1	1	0	1	1	1	1	1	1	1	0	1	1	1	0	0	0	0	0
1	1	1	1	1	1	1	0	0	1	1	1	1	0	0	0	0	0	1	1	0	1	0	1	1	1	0	0	0	0	1	0	1	1	1	0	1	0	0	0	1	0	1	0	1	0	1	0	0	0
1	1	1	1	1	1	1	0	1	0	1	1	1	0	0	0	0	0	1	1	0	1	0	0	1	1	0	0	1	1	1	0	1	0	0	1	1	1	0	1	1	1	1	1	0	0	0	0	0	1
1	1	0	0	1	1	0	0	1	1	1	1	1	1	0	1	0	0	1	1	0	1	0	1	1	0	0	0	1	1	1	0	0	1	1	0	1	1	0	1	0	0	1	0	0	0	1	0	1	1
0	0	0	0	1	1	1	1	0	0	1	1	1	0	0	0	0	0	0	0	0	1	0	1	0	1	0	0	1	0	0	0	0	1	0	1	0	0	0	1	1	0	0	0	1	1	1	1	1	0
1	1	1	0	0	0	1	0	0	1	1	1	0	1	1	0	0	1	1	1	0	1	0	1	0	0	1	0	0	0	1	0	1	0	1	1	1	0	0	1	1	1	1	0	0	0	1	0	1	0
1	1	1	0	1	0	1	1	0	1	1	1	0	0	0	0	1	0	1	1	0	1	0	1	1	1	0	0	1	0	1	1	1	0	0	0	0	1	0	1	1	0	0	0	1	0	1	0	1	1
1	0	1	0	1	1	1	0	0	0	1	1	0	0	0	0	1	1	0	0	1	0	1	1	1	1	0	0	0	0	1	1	1	1	0	1	1	1	0	1	0	0	1	0	0	0	0	0	1	0
1	0	1	1	1	1	1	0	0	1	1	1	0	0	1	0	0	1	1	1	0	1	0	1	1	0	0	0	1	1	1	0	1	1	1	1	1	1	0	0	1	0	0	0	1	0	0	1	0	1
1	1	1	1	1	1	1	1	0	0	1	1	1	0	1	0	0	1	1	1	0	1	0	1	1	1	0	0	0	1	1	0	1	0	1	0	1	0	0	1	1	0	0	1	1	0	0	1	1	1
0	1	0	1	1	0	1	0	0	1	1	1	1	1	1	0	1	1	1	1	1	0	0	1	1	1	0	0	0	1	1	0	1	0	0	1	1	1	0	1	0	1	0	0	0	0	1	1	1	1
1	1	0	1	1	1	1	1	0	1	1	1	0	0	0	0	0	1	0	1	0	1	0	1	1	1	0	0	1	1	1	0	1	0	0	1	1	1	1	1	1	1	1	0	0	0	0	0	0	1
0	0	1	1	1	1	1	0	0	1	0	1	1	1	0	0	0	0	1	0	1	1	1	1	1	1	0	0	0	0	1	0	1	1	1	0	0	1	0	0	1	1	1	1	0	0	1	0	1	1
1	1	1	1	0	1	0	0	0	0	0	1	1	0	0	0	0	1	1	0	0	1	0	1	1	1	0	0	0	0	1	0	1	1	0	1	1	1	0	0	0	0	1	0	0	0	0	0	0	1
0	1	1	0	1	0	1	0	0	1	1	1	1	1	0	0	0	1	1	0	0	1	0	1	0	1	0	0	0	0	1	0	0	0	0	1	1	1	0	1	0	0	1	0	0	0	1	1	0	0
1	0	1	1	1	0	1	1	1	1	1	1	0	1	1	1	0	0	1	0	0	1	0	1	1	1	0	0	0	0	1	0	1	1	0	1	1	1	0	1	0	0	0	1	1	0	1	0	1	1
1	0	1	1	0	1	1	1	0	1	1	1	1	0	0	1	1	1	0	0	0	1	0	1	1	1	0	0	0	0	1	0	1	1	0	0	1	0	1	1	1	0	1	1	0	0	1	0	0	1
1	1	1	1	1	1	0	0	0	0	1	1	0	0	0	1	0	1	0	1	0	1	0	1	1	0	0	0	0	0	1	0	1	0	0	0	1	1	1	0	0	1	0	0	0	0	0	0	0	1
1	1	1	1	1	1	0	1	0	1	1	1	1	0	0	0	0	0	1	1	0	1	1	1	1	0	0	0	0	1	1	1	1	0	0	1	1	1	1	1	1	0	1	1	0	1	0	0	0	1
1	1	1	0	1	1	1	0	0	0	1	1	0	0	0	0	1	1	1	0	0	1	0	0	1	0	0	1	0	1	1	1	1	1	0	1	1	1	1	1	0	0	1	0	0	0	1	0	0	0
1	1	1	1	1	1	1	0	0	0	1	1	1	0	0	1	0	1	0	0	0	1	0	1	1	1	0	0	1	0	1	1	1	0	1	0	1	1	1	0	1	0	0	0	0	0	0	0	0	1
1	1	0	0	1	0	1	1	0	1	1	1	1	0	0	0	0	1	1	1	0	1	0	1	1	1	0	0	1	0	1	0	1	0	0	1	0	1	0	1	0	0	1	1	1	0	1	0	0	0
0	1	1	1	1	1	1	0	0	1	1	1	1	1	0	1	0	0	1	1	0	1	1	1	0	1	0	0	0	1	1	0	1	1	1	0	1	1	0	1	1	0	0	0	1	0	0	1	1	0
1	0	1	1	0	1	0	0	0	1	1	0	1	1	0	0	0	0	0	0	0	1	0	1	0	0	0	0	1	0	1	0	1	0	0	1	1	1	0	1	1	0	0	0	0	0	0	1	1	1
1	0	0	0	1	1	0	1	0	0	1	1	0	0	0	1	0	0	0	1	0	1	0	1	0	1	0	0	0	1	1	1	1	1	0	1	1	1	0	1	1	0	0	0	1	0	1	0	0	0
1	1	1	1	1	1	1	1	1	1	1	1	1	0	0	1	0	0	1	1	0	1	1	1	1	1	0	0	0	0	1	1	1	1	1	1	1	1	0	1	0	0	0	1	1	0	1	0	1	1
1	1	1	1	1	1	0	0	0	0	1	1	0	0	0	1	0	1	0	1	1	1	1	1	1	1	0	0	0	0	1	0	1	1	0	0	0	1	0	1	0	0	1	0	0	0	0	0	1	1
0	1	0	0	0	0	0	0	1	0	1	1	0	0	0	0	0	0	0	1	0	1	0	0	0	1	0	0	0	0	0	0	0	0	0	0	0	0	0	1	0	0	0	1	1	0	0	0	1	1
1	0	1	1	0	0	1	0	0	1	1	1	0	1	0	0	1	0	1	1	1	1	0	1	1	0	0	0	0	0	1	0	1	0	0	1	1	1	1	1	1	0	1	1	0	0	1	0	1	1
1	1	1	1	1	0	1	0	0	1	1	1	0	1	0	0	0	1	1	0	0	1	0	1	1	1	1	0	0	0	1	0	1	0	0	1	1	1	0	1	0	1	1	1	0	0	1	0	0	1
1	1	0	1	1	1	1	0	0	1	1	1	1	1	1	0	0	0	1	0	0	1	0	1	1	1	0	0	0	1	1	0	1	0	0	1	1	1	0	1	1	0	1	1	0	0	1	1	0	1
1	1	1	1	1	1	1	1	0	1	1	1	1	0	0	0	0	0	1	0	0	1	0	1	1	1	0	0	0	0	1	1	0	0	1	1	1	1	0	1	0	1	0	0	0	0	0	0	1	0
0	0	1	0	0	0	1	1	0	1	1	1	0	0	0	0	1	0	1	1	0	1	0	0	0	1	1	0	0	1	1	0	1	0	1	1	1	0	0	0	1	0	0	1	0	0	0	0	0	0
0	0	1	0	1	0	0	0	0	1	1	1	0	0	0	1	1	1	0	1	0	0	0	1	0	0	0	0	0	0	1	1	1	0	1	0	1	0	0	1	1	0	1	0	0	0	0	0	0	1
1	0	1	0	1	1	1	0	0	0	1	1	1	0	0	0	1	1	1	1	0	1	0	1	1	1	1	0	0	1	1	0	1	1	0	0	0	0	0	1	1	0	1	1	1	0	1	1	1	0
0	1	1	1	1	0	0	0	0	0	1	1	1	1	0	1	1	1	0	0	0	0	0	1	1	1	0	0	0	0	1	0	1	0	1	0	1	1	0	1	1	0	1	0	1	0	0	0	0	1
1	1	1	1	1	1	1	0	0	0	1	1	1	0	0	0	1	1	1	1	1	1	0	1	0	0	0	0	1	1	1	1	1	0	0	0	1	1	0	1	1	0	1	0	0	0	0	0	0	1
0	1	1	1	1	1	0	0	1	0	1	1	1	1	1	0	1	1	1	1	0	0	0	1	0	1	0	0	0	1	1	1	1	1	0	0	1	1	0	1	1	0	1	1	0	0	1	0	1	1
0	0	0	0	1	0	1	0	1	0	1	0	0	1	0	0	0	0	0	1	0	1	0	0	0	0	0	0	0	0	1	1	1	1	0	0	0	1	0	1	0	0	0	1	0	0	0	0	1	1
1	1	1	1	1	1	1	1	0	1	1	1	1	0	0	0	0	1	1	1	0	1	1	1	1	0	1	0	0	0	1	0	1	1	0	1	1	1	1	1	0	0	1	0	1	0	0	0	0	1
0	0	0	1	1	0	0	0	0	1	1	1	1	0	0	0	0	0	0	0	0	1	1	1	0	1	0	0	0	0	1	1	1	0	0	1	0	1	1	1	1	0	1	1	0	0	0	0	0	1
1	1	0	0	1	1	0	0	1	0	1	1	1	1	0	1	0	1	1	1	0	0	0	1	1	0	1	0	0	1	1	0	1	1	1	1	1	0	0	1	1	0	1	0	1	1	0	0	0	1
1	0	1	0	1	0	1	0	0	0	1	1	0	0	0	1	0	1	1	0	0	0	0	1	1	0	0	0	0	1	1	1	1	1	1	1	1	1	0	1	1	0	1	1	1	0	1	0	1	1
1	0	1	0	1	1	1	1	1	1	1	1	1	1	1	0	0	1	1	0	1	1	0	1	0	1	0	0	0	1	1	0	0	0	0	0	1	0	0	1	1	1	1	0	0	0	0	0	1	1
0	0	1	0	0	1	0	0	0	0	1	1	1	1	1	0	0	1	0	1	0	1	0	1	0	0	0	1	0	0	1	1	1	0	0	1	0	0	0	0	1	0	0	1	0	0	0	0	1	1
1	0	0	1	1	0	0	0	0	1	1	1	1	1	0	1	0	1	1	0	0	1	0	1	1	1	0	0	0	0	1	1	1	1	0	0	1	1	0	1	1	0	1	0	1	0	0	0	1	1
0	0	1	1	1	1	1	0	0	1	1	1	1	0	0	1	0	1	1	0	0	1	0	0	1	0	0	0	0	1	1	0	1	1	1	1	1	1	0	1	1	0	1	0	1	1	1	0	0	1
1	0	1	1	1	1	1	1	1	1	1	1	1	1	1	1	1	1	1	1	1	1	1	1	1	1	1	1	0	1	1	1	1	1	0	1	1	1	0	1	1	0	1	0	1	1	1	0	0	1
1	1	1	1	1	1	1	0	0	0	1	1	1	1	1	1	1	1	1	1	0	1	0	1	0	0	1	0	0	1	1	1	1	0	0	0	1	1	1	1	1	0	1	1	1	0	1	0	0	1
0	1	1	0	1	0	0	0	1	0	1	1	1	0	1	0	0	1	1	1	0	1	0	1	1	1	1	0	0	1	1	1	1	0	0	0	1	0	0	1	1	0	0	0	1	1	1	0	0	1
0	0	1	1	1	1	1	1	1	0	1	1	1	1	0	1	0	1	0	0	0	1	0	1	0	1	0	0	1	1	0	1	0	1	1	0	1	1	0	1	1	1	1	0	0	0	1	0	1	1
0	0	0	1	1	1	1	0	0	0	1	1	1	1	0	1	1	0	0	1	0	1	0	1	1	1	0	0	1	1	1	1	1	0	0	0	1	1	1	1	1	0	0	0	0	0	0	0	0	0
1	0	1	1	1	1	0	0	1	1	1	1	1	1	0	0	0	1	1	1	1	0	1	1	1	0	1	0	0	1	1	0	1	0	1	1	0	1	0	1	1	0	1	1	1	0	1	0	0	1
1	0	1	1	1	1	1	1	0	0	1	1	1	1	0	1	0	1	1	1	0	1	0	1	1	1	0	0	1	1	1	1	1	1	1	1	1	1	1	1	1	0	1	0	1	1	1	0	0	1
1	1	1	1	1	1	1	1	0	1	1	1	1	1	0	0	0	1	1	1	1	1	0	1	1	1	0	1	0	1	1	1	1	1	0	0	1	1	0	1	1	0	1	1	1	1	1	1	0	0
1	0	1	1	1	0	1	0	0	1	1	1	0	1	0	0	1	1	1	1	0	0	0	1	0	1	1	0	0	1	1	0	1	0	0	1	1	0	0	1	0	0	1	0	0	0	1	1	0	0
1	0	1	1	1	1	1	0	0	0	1	1	0	1	1	0	0	1	0	0	0	1	0	1	1	0	1	0	0	1	1	1	1	1	0	0	1	1	1	1	1	0	1	0	0	1	1	0	1	0
1	0	0	0	1	0	1	1	0	0	1	1	1	1	0	1	0	1	1	0	1	1	0	1	0	0	0	0	0	0	1	0	1	1	1	0	1	1	1	1	1	0	1	0	0	0	0	0	1	1
0	1	1	0	1	1	1	1	0	0	1	1	1	1	1	1	1	1	1	0	0	1	0	1	0	1	0	0	0	0	1	0	1	0	1	1	1	1	0	0	1	0	0	0	0	0	1	1	1	1
1	0	1	1	1	1	0	1	0	0	1	1	0	1	0	1	1	1	0	0	0	1	1	1	1	1	0	0	0	1	0	1	1	1	0	0	1	1	1	0	1	0	1	0	0	1	0	0	1	1
1	0	1	1	1	1	1	1	0	1	1	1	1	0	1	1	0	0	1	0	0	1	1	1	1	1	0	1	0	1	0	1	1	1	0	1	1	1	0	1	1	0	1	0	0	0	0	1	0	1
1	0	1	1	1	1	1	1	0	1	1	1	1	1	0	1	0	1	0	1	0	1	0	1	0	1	0	0	1	0	1	1	1	0	0	1	1	1	1	1	1	0	0	0	0	0	0	0	0	1
1	0	1	1	1	0	1	1	0	1	1	1	1	1	1	1	0	1	0	0	0	1	0	1	1	0	1	0	0	0	1	1	1	1	1	1	1	1	0	1	1	0	1	0	1	0	0	0	0	1
0	1	0	1	1	1	1	0	0	0	1	1	1	1	0	0	1	1	1	1	0	1	0	0	1	1	0	0	0	0	1	1	1	1	0	0	1	1	0	1	1	0	1	0	0	0	0	0	0	1
1	1	1	1	1	1	0	0	1	1	1	1	1	1	0	0	0	1	1	1	0	0	0	1	1	1	0	0	0	1	1	1	1	1	0	1	1	0	0	1	1	1	1	0	0	1	1	0	0	0
1	0	1	1	1	1	0	1	0	1	1	1	1	0	1	1	0	1	1	0	1	1	1	1	0	1	1	0	0	1	1	1	1	1	0	1	1	1	0	1	1	1	1	1	1	0	1	0	0	1
1	1	1	0	1	0	1	0	0	0	1	1	0	0	0	1	0	1	1	0	1	1	0	1	0	1	0	0	0	0	1	1	1	0	0	1	1	0	0	1	1	0	1	0	0	0	0	0	1	1
1	0	1	0	1	0	0	1	0	1	1	1	1	0	1	1	0	0	1	0	1	1	0	1	1	1	0	0	1	1	0	1	1	1	1	0	1	1	0	1	1	0	0	1	1	0	0	0	0	1
1	1	1	0	1	0	1	0	0	1	1	1	1	1	1	0	0	1	1	1	1	1	1	1	1	0	0	0	0	1	1	1	1	1	0	1	1	1	1	0	1	0	1	0	0	1	0	0	0	1
1	0	1	1	1	0	0	0	0	0	1	1	1	1	0	0	0	1	1	0	0	1	0	1	0	1	0	0	0	0	0	1	1	1	0	1	1	1	0	0	1	1	1	0	0	0	1	0	1	1
1	0	1	1	1	1	1	1	0	0	1	1	1	0	1	0	1	1	1	1	0	1	0	1	1	1	0	0	0	1	1	1	1	1	1	1	0	1	0	1	1	0	1	1	1	1	0	0	0	1
0	0	0	0	0	1	1	0	1	0	1	1	1	0	0	1	0	1	0	1	0	1	0	1	0	0	0	0	0	1	0	0	1	0	1	1	1	0	1	1	0	1	1	0	0	0	0	0	1	0
0	0	1	0	1	1	1	1	0	1	1	1	1	1	1	0	1	0	0	0	1	0	0	1	1	0	0	1	0	0	1	0	1	1	0	1	1	1	0	1	1	0	0	0	0	0	0	0	1	0
1	0	0	1	1	1	1	0	1	0	1	1	1	1	1	0	0	1	1	1	1	1	1	1	0	0	0	0	1	0	1	1	1	1	0	1	1	0	0	1	1	0	1	0	1	0	1	0	0	1
0	0	1	1	1	0	1	0	1	1	0	1	1	0	0	0	0	1	1	0	0	1	1	1	0	1	0	0	0	0	1	1	1	1	0	0	1	1	0	1	0	0	1	1	0	0	0	0	0	1
1	0	1	1	1	1	1	0	0	0	1	1	1	1	1	1	0	1	1	0	0	1	0	1	1	1	0	0	0	0	1	1	1	0	1	1	1	1	1	1	1	0	1	0	0	0	0	0	0	1
1	1	1	1	1	1	1	1	0	1	1	1	1	1	0	1	1	1	1	1	0	1	1	1	1	0	1	1	0	1	1	0	1	1	1	1	1	1	1	1	1	0	1	0	1	0	0	0	0	1
0	0	1	0	0	1	0	0	0	0	1	1	0	0	0	0	0	1	1	0	0	1	0	1	1	1	1	0	1	0	1	1	1	0	0	1	0	0	0	0	1	1	0	1	1	0	0	0	0	1
1	0	1	1	1	0	1	0	1	0	1	1	1	1	1	0	0	1	1	0	0	1	0	1	1	1	1	0	0	1	1	1	1	1	1	0	1	1	1	0	1	0	1	1	1	1	0	0	0	1
1	1	0	1	1	0	1	0	0	1	1	1	1	0	0	0	1	1	0	0	0	0	0	1	0	1	0	0	0	1	0	1	1	0	0	0	0	1	1	0	1	0	1	0	0	0	0	0	1	1
0	1	1	1	1	1	1	0	1	0	1	1	1	1	1	0	0	1	1	1	0	1	0	1	1	0	0	1	0	1	1	1	1	0	0	0	1	1	0	1	1	0	1	1	1	0	1	0	1	0
1	0	0	0	1	1	0	0	1	1	1	1	0	1	1	1	0	0	1	0	0	1	0	1	1	0	0	0	0	1	1	0	1	0	1	1	0	0	0	0	1	0	1	1	0	0	0	1	0	1
1	0	1	0	1	1	1	0	0	0	1	1	1	0	0	1	1	1	1	0	0	1	1	1	1	0	1	0	0	1	1	1	1	0	0	1	1	1	0	1	1	0	1	0	1	0	0	0	0	1
1	0	1	1	1	1	1	1	1	0	1	1	1	1	1	1	0	1	1	0	0	1	1	1	1	1	1	0	0	1	1	1	1	1	0	1	1	1	0	1	1	0	1	0	0	0	0	1	0	1
0	1	1	1	1	1	1	1	1	1	1	1	1	0	0	1	0	1	1	1	0	1	0	1	1	1	0	0	0	0	1	1	1	1	0	1	1	1	1	0	1	0	1	0	0	0	0	0	1	0
1	0	0	0	1	1	1	0	0	0	1	1	1	0	0	1	1	1	1	0	0	1	0	1	0	0	0	0	1	0	0	0	0	0	0	1	1	0	0	1	0	0	1	1	0	0	1	0	0	1
1	0	1	0	1	1	0	0	0	1	1	1	1	1	0	0	0	1	1	1	0	1	0	0	0	0	0	0	0	1	0	0	1	1	1	0	1	0	0	1	1	1	1	0	0	0	0	0	0	1
0	0	1	1	1	1	1	1	0	1	1	1	0	1	0	0	0	1	1	1	0	1	0	0	1	0	0	0	0	0	0	0	1	0	1	1	0	1	0	0	0	0	1	0	0	0	0	0	0	1
1	0	1	0	1	1	0	0	1	1	1	1	1	0	0	1	0	1	0	0	1	0	1	1	1	1	0	0	0	1	1	0	1	0	0	1	1	1	1	0	1	1	1	0	1	0	1	0	0	1
1	0	1	1	1	1	1	0	0	1	1	1	1	1	0	1	1	1	1	0	0	1	0	1	1	0	0	0	1	1	1	1	1	1	0	1	1	1	0	1	1	0	1	0	0	1	0	0	1	1
1	0	1	0	1	0	1	1	0	1	1	1	1	1	1	0	1	1	0	0	1	1	0	1	1	1	0	0	0	1	0	1	1	0	0	0	1	0	0	1	1	0	1	0	0	0	0	1	1	1
1	0	1	1	1	1	1	0	0	1	1	1	1	1	0	1	0	1	1	1	0	1	0	1	1	1	0	0	0	1	1	0	1	0	1	0	0	0	1	1	1	0	1	0	0	0	0	0	1	1
1	1	1	1	1	1	1	1	1	0	1	1	1	1	0	1	1	1	0	1	0	1	1	1	1	1	1	0	0	1	1	1	1	1	1	0	1	1	1	1	1	0	1	0	0	0	0	0	0	1
1	0	1	1	1	1	1	1	1	0	1	1	1	1	0	0	0	1	1	1	1	1	0	1	1	1	0	1	0	1	1	1	1	1	0	1	1	1	0	1	0	1	1	0	0	0	0	0	1	1
1	1	1	0	1	1	1	1	0	1	1	1	1	0	0	1	0	1	1	1	0	0	1	1	0	0	1	0	0	1	1	0	1	1	0	0	0	1	0	1	1	0	1	1	1	1	1	1	0	1
0	0	1	1	1	1	0	1	0	0	1	1	0	1	1	0	0	0	1	0	0	1	0	1	0	0	0	0	0	0	1	0	1	0	0	1	1	0	0	0	1	1	1	0	0	0	1	0	1	1
1	1	1	1	1	1	1	1	0	1	1	1	1	1	0	0	0	1	1	1	0	1	1	1	1	1	1	0	0	1	1	1	1	1	1	1	1	1	0	1	1	1	1	0	1	0	1	1	0	1
1	0	0	1	1	1	0	1	1	1	1	1	0	0	0	0	0	0	0	0	0	1	1	1	0	1	0	0	1	1	1	0	1	0	0	1	0	1	0	1	1	0	1	1	1	0	1	0	0	1
1	0	1	1	1	1	1	1	0	1	1	1	1	1	0	1	0	1	1	0	0	1	0	1	1	0	1	1	0	1	1	0	1	1	1	1	1	1	0	1	1	0	1	1	1	1	1	0	0	1
0	0	1	1	1	1	0	0	0	1	1	1	1	0	0	0	0	0	0	1	1	0	1	1	1	0	0	0	0	0	1	1	1	1	1	0	1	0	1	1	1	0	1	0	0	0	0	0	0	1
1	0	1	1	1	1	1	1	0	1	1	1	1	1	1	1	0	1	1	0	0	1	1	1	1	1	0	1	0	1	1	1	1	1	0	1	0	1	0	1	1	1	1	0	1	0	1	0	0	1
0	1	1	1	1	0	1	1	1	0	1	1	1	1	1	1	1	1	1	1	1	1	0	1	1	0	0	0	0	1	1	1	1	1	1	1	1	1	1	1	1	1	1	0	1	0	1	1	0	1
1	1	1	1	1	0	1	0	0	1	1	1	1	1	1	1	0	1	0	1	0	1	0	1	1	1	1	0	0	1	1	1	1	1	0	1	0	0	0	1	0	0	1	0	1	1	0	0	1	1
0	1	0	1	1	0	1	0	0	1	1	1	1	0	0	1	1	0	1	1	0	0	0	1	0	0	0	0	0	0	1	0	1	1	0	1	1	0	0	1	1	0	1	0	1	0	0	0	0	0
1	1	1	1	1	0	0	0	0	1	1	1	0	0	0	0	1	1	1	1	0	1	0	1	1	1	0	0	0	1	1	1	1	1	0	1	1	1	0	1	0	0	1	0	0	0	1	1	0	1
1	0	0	0	1	1	1	0	0	1	1	1	0	0	1	0	1	1	1	0	0	1	0	1	0	1	0	0	0	0	1	0	1	1	1	0	0	1	0	1	1	0	1	0	0	0	0	0	1	1
0	1	0	0	1	0	0	0	1	1	1	1	1	1	1	0	0	0	1	1	0	1	0	0	1	1	0	0	1	0	0	0	1	1	0	0	1	0	0	0	1	0	1	1	0	1	1	1	0	1
0	0	1	0	1	1	1	1	0	0	1	1	1	1	1	0	0	0	0	0	0	1	0	1	1	0	1	1	0	0	1	1	1	0	0	1	0	1	0	1	1	0	0	0	0	0	0	0	0	1
1	0	1	1	1	1	0	1	1	0	1	1	1	0	0	1	1	1	1	0	0	1	0	1	1	0	0	0	0	1	1	1	1	0	1	0	1	1	1	1	0	0	1	0	1	1	0	0	0	1
1	1	1	1	1	1	1	0	1	1	1	1	1	1	1	1	0	1	1	1	0	1	0	1	1	0	0	0	0	0	1	0	1	1	0	1	1	1	0	1	1	0	0	0	0	1	0	0	0	1
1	0	1	0	1	0	1	1	0	1	1	1	1	0	1	0	1	0	1	0	0	1	0	1	1	1	0	0	0	0	1	0	1	0	1	1	1	1	1	1	0	0	1	0	1	0	0	0	0	1
0	0	0	0	1	0	1	1	0	0	1	1	1	0	1	0	1	0	0	0	0	1	0	1	1	0	0	0	0	1	1	1	1	0	0	1	0	0	0	1	1	0	1	0	0	0	0	0	1	1
1	0	1	1	1	0	1	1	0	1	1	1	1	1	1	1	0	1	1	1	0	1	0	1	1	1	0	0	0	1	1	1	1	1	1	1	1	1	0	1	1	0	1	0	1	1	1	0	0	1
1	1	1	0	1	0	1	0	0	0	1	1	1	0	0	0	1	1	1	1	0	1	1	1	1	1	0	0	0	1	1	0	1	1	0	0	1	1	0	1	1	1	1	0	0	0	1	0	0	1
1	0	1	1	1	1	1	1	1	1	1	1	1	0	0	1	0	1	1	0	0	1	1	1	1	0	0	0	0	1	0	0	1	1	0	1	1	1	0	1	1	1	1	0	0	1	0	0	1	1
0	0	1	1	1	1	1	0	0	0	1	1	1	1	0	0	0	1	1	0	0	1	1	1	1	1	1	0	0	1	1	0	1	1	0	1	1	1	0	0	0	0	1	0	0	1	0	0	0	1
0	0	1	0	1	0	1	0	0	0	1	1	1	0	1	0	1	1	1	1	0	1	0	0	1	1	0	0	0	1	1	0	1	1	0	1	1	1	0	0	1	0	1	1	1	0	0	1	1	1
1	0	1	1	1	1	1	0	1	1	1	1	1	1	1	1	0	1	0	1	0	1	1	1	1	1	1	0	0	1	1	0	1	0	1	0	1	1	1	1	1	0	1	1	0	0	1	0	0	1
1	1	1	1	1	1	1	1	1	1	1	1	0	1	1	0	0	1	1	1	1	1	0	1	1	1	1	0	0	0	1	0	1	1	0	0	1	1	0	1	1	0	1	1	0	1	1	0	0	1
0	0	1	0	1	0	1	0	0	0	1	1	1	0	1	0	0	1	0	1	0	1	1	1	1	1	1	0	0	1	1	1	1	0	0	0	1	1	1	0	1	0	1	0	1	0	0	0	0	1
1	0	1	1	1	0	1	0	0	0	1	1	1	1	1	0	0	1	1	1	0	1	0	1	1	1	0	1	0	1	1	1	1	1	1	0	1	1	0	1	0	0	1	0	1	0	1	0	1	1
1	0	1	1	1	0	1	0	0	1	1	1	1	1	0	1	1	1	1	1	0	1	0	1	1	1	1	1	0	0	1	1	1	0	0	1	0	1	0	1	1	1	1	1	0	0	0	0	1	1
1	1	1	1	1	1	1	1	0	1	1	1	0	1	0	1	1	0	1	1	0	1	0	1	1	1	1	0	0	1	1	1	1	0	0	1	1	1	1	1	1	0	1	1	0	0	0	0	1	1
1	0	1	0	1	0	0	0	0	0	1	1	1	0	1	0	0	0	1	0	0	1	0	1	0	0	0	0	0	1	1	1	1	1	1	1	1	1	0	1	1	1	0	0	1	0	1	1	1	1
1	0	0	1	1	1	0	0	0	1	1	1	0	0	0	1	0	1	1	1	0	1	0	0	0	1	0	0	0	1	1	1	1	0	1	0	1	1	1	0	1	1	1	0	0	1	0	0	0	0
0	0	0	0	1	1	0	0	0	1	1	1	0	1	0	1	0	1	1	0	0	1	0	0	1	1	0	0	0	0	1	0	0	0	1	0	0	1	0	0	1	0	1	1	1	0	1	0	1	1
0	0	0	0	1	1	0	0	0	1	1	1	1	0	0	0	0	0	0	0	1	1	0	0	1	1	0	1	1	0	1	0	0	0	0	1	0	1	0	1	0	1	1	0	0	0	0	0	0	0
1	0	0	0	1	1	1	1	0	1	1	1	1	1	0	1	1	1	1	1	0	1	0	1	1	0	1	0	1	0	1	0	1	0	0	1	1	1	1	0	1	0	1	1	0	0	0	0	1	1
0	0	1	1	1	1	1	0	1	1	1	1	0	0	0	1	1	1	1	1	0	1	0	1	1	1	0	0	0	0	1	0	1	0	0	1	0	1	1	1	1	1	0	0	0	0	0	1	0	1
1	0	0	1	1	0	0	0	0	1	1	1	0	0	0	0	0	1	1	1	0	0	0	1	1	1	0	1	0	0	1	1	1	0	1	0	1	1	0	1	1	0	1	0	0	0	0	1	1	1
0	0	1	1	1	1	1	0	0	1	1	1	1	1	1	0	0	1	1	1	0	1	1	1	1	0	0	0	1	0	1	1	1	1	0	1	1	1	1	1	1	0	0	0	1	0	0	0	0	1
0	0	1	1	1	0	1	1	0	1	1	1	1	0	0	1	0	1	1	0	0	1	0	1	1	0	1	0	0	0	1	0	1	0	0	0	1	1	0	1	0	0	0	0	1	1	0	1	0	1
0	0	0	0	1	1	0	1	0	0	1	1	1	1	0	0	0	1	1	0	0	1	0	1	0	1	0	0	0	0	0	0	1	1	0	1	1	1	0	1	1	0	1	1	0	0	1	0	0	1
0	1	0	0	1	0	1	0	0	1	1	1	0	0	0	0	0	1	1	0	0	1	0	1	1	1	0	0	0	0	1	0	1	0	0	1	1	1	0	0	1	0	0	1	0	0	0	1	0	1
0	0	0	1	1	1	1	1	0	1	1	1	0	0	0	1	0	1	1	0	0	1	0	1	0	1	1	0	1	0	1	0	1	1	0	0	0	1	1	1	1	0	1	0	1	0	0	0	0	0
0	0	0	0	1	1	0	0	0	1	0	1	0	0	0	1	0	1	1	0	0	1	0	0	1	0	0	0	0	1	1	0	1	0	0	1	0	0	0	1	1	0	1	0	0	0	1	0	1	0
1	0	1	1	1	1	1	1	0	1	1	1	1	0	0	1	0	1	1	0	0	0	0	0	1	1	0	0	0	0	1	1	1	0	0	0	1	1	0	1	1	0	1	0	0	0	1	1	1	1
0	0	1	1	1	1	0	0	0	0	1	1	1	0	0	1	0	1	1	0	0	1	0	1	1	1	0	0	0	0	1	1	1	0	1	1	0	0	0	1	1	0	1	0	0	0	1	0	1	1
1	0	0	1	1	0	1	0	0	0	1	1	0	0	0	0	0	1	1	0	1	1	0	1	1	0	0	1	0	0	1	0	1	1	0	0	1	1	1	0	0	0	0	1	1	0	1	1	1	1
1	1	1	1	1	1	1	0	0	1	1	1	1	1	0	0	0	1	1	1	0	0	1	1	1	1	0	0	0	1	1	0	1	0	1	1	1	1	0	0	0	0	0	0	1	0	0	0	1	0
1	1	1	1	1	1	0	1	0	1	1	1	1	1	0	1	0	1	1	1	0	1	0	1	1	0	1	0	0	0	1	1	1	1	0	1	0	1	0	1	1	0	1	1	0	0	1	0	0	1
1	1	1	1	1	1	1	1	1	1	1	1	1	1	0	1	0	1	0	1	0	1	0	1	1	0	0	0	0	1	1	1	1	1	0	1	0	1	0	1	1	1	0	1	1	0	1	0	1	0
1	0	0	1	1	1	1	0	0	1	1	1	1	1	0	0	0	1	1	0	0	1	0	1	1	1	0	0	1	0	1	0	1	1	1	1	1	1	0	1	1	0	0	0	0	0	0	1	1	0
1	0	1	1	1	1	1	0	0	1	1	1	0	0	0	1	0	1	1	0	1	1	0	1	1	1	1	0	0	0	1	1	1	1	1	1	1	1	1	1	1	0	1	0	1	0	1	0	0	1
1	1	0	1	1	1	1	0	0	1	1	1	1	1	0	0	0	1	1	0	0	1	0	1	1	1	0	0	0	0	1	1	1	0	0	1	1	1	1	1	1	0	1	0	0	0	0	1	0	1
1	1	0	1	1	1	1	0	0	1	1	1	0	1	0	0	1	1	1	1	0	1	1	1	1	1	0	0	0	0	1	0	1	1	0	1	1	1	0	1	0	1	0	1	0	0	1	0	0	1
1	1	1	1	1	1	1	0	1	1	1	1	1	1	0	1	0	1	1	1	0	1	1	1	1	1	1	1	1	0	1	1	1	0	1	1	1	1	0	1	1	0	0	0	1	0	0	0	1	1
1	1	1	1	1	1	1	0	0	1	1	1	1	0	0	1	0	1	1	0	0	1	1	1	1	1	1	0	0	1	1	1	1	0	0	1	0	1	1	1	1	0	1	1	0	0	1	0	1	0
1	0	1	0	1	1	1	0	0	1	1	1	0	1	0	0	0	1	1	0	0	1	0	1	1	1	0	0	0	0	1	0	1	0	0	1	0	0	0	0	1	1	1	1	0	0	0	0	0	1
1	1	1	1	1	1	1	1	0	1	1	1	0	1	0	1	0	1	1	0	0	1	1	1	0	0	0	0	0	0	1	1	1	1	1	1	1	1	1	1	1	0	1	1	1	0	0	0	1	1
0	1	1	1	1	1	0	0	0	1	1	1	0	0	0	1	0	1	1	1	0	1	0	1	1	0	0	0	1	0	1	1	1	0	1	0	1	0	0	1	1	0	0	0	1	1	0	0	0	1
0	1	1	1	1	1	0	1	0	1	1	0	1	1	0	1	1	1	0	0	0	1	0	1	0	1	0	0	0	0	1	0	1	1	0	1	1	1	0	1	1	1	1	0	0	0	0	0	1	0
1	0	0	1	1	1	0	0	0	1	1	1	1	0	1	0	0	1	1	1	0	1	0	1	1	1	0	0	0	0	1	0	1	1	0	0	0	1	0	1	0	0	0	0	1	0	1	1	1	1
1	0	0	1	0	1	1	0	0	1	1	1	1	0	0	1	0	1	1	1	0	1	0	1	1	1	1	0	0	0	1	1	1	1	0	1	0	1	1	0	1	0	1	0	0	0	1	0	1	0
0	1	0	1	1	0	0	0	0	1	1	1	0	1	0	0	0	1	1	1	0	1	0	0	1	1	0	0	0	0	1	0	1	0	1	1	1	0	0	1	0	1	1	0	0	0	1	0	0	1
0	1	1	1	0	1	1	1	0	1	1	1	1	1	0	1	1	1	0	1	1	1	1	1	0	1	0	0	0	0	1	0	1	1	0	1	1	1	0	1	1	0	0	0	0	0	1	0	0	1
1	1	1	0	1	1	1	1	1	1	1	1	1	0	0	1	0	1	1	0	1	1	1	1	0	0	1	0	1	0	1	0	1	1	0	1	1	1	1	1	1	0	1	0	0	1	1	0	0	1
0	0	1	1	1	0	0	0	0	1	1	1	0	0	0	1	0	1	0	0	0	0	0	1	1	0	0	0	1	0	1	0	0	0	1	1	1	0	0	0	1	1	1	0	1	0	0	0	1	1
1	1	1	1	1	1	1	1	1	1	1	1	1	1	0	1	0	1	1	1	1	1	0	1	1	1	1	0	0	0	1	1	1	1	1	1	1	1	1	1	1	0	1	0	1	0	1	0	0	1
0	1	1	1	1	1	0	0	0	1	1	1	1	1	0	1	0	1	1	0	0	1	0	0	1	1	0	0	0	0	1	0	1	1	1	0	0	1	1	0	1	0	1	1	0	0	1	0	1	1
1	1	1	1	1	1	1	0	0	1	1	1	1	0	0	1	0	1	1	1	0	1	1	1	1	1	1	0	1	1	1	1	1	0	1	1	1	1	1	1	1	0	1	1	1	0	0	0	0	1
1	1	0	1	1	1	1	1	0	1	1	1	1	1	0	1	0	1	1	0	1	0	0	1	1	1	0	0	0	0	1	0	1	1	1	0	1	0	1	1	0	0	0	0	1	0	1	0	0	1
0	0	1	1	1	1	1	1	0	1	1	1	1	1	0	1	1	1	1	1	1	1	0	1	1	1	1	0	1	1	1	1	1	1	1	1	1	1	1	1	1	0	0	0	0	0	0	0	1	0
1	0	0	1	0	1	1	0	0	1	1	1	1	1	0	1	0	1	0	0	0	0	0	1	0	1	0	0	0	1	1	1	1	0	1	1	1	0	0	0	1	0	1	0	1	0	0	0	0	1
1	0	1	1	1	1	0	0	0	1	1	1	1	1	1	0	0	1	1	0	0	1	0	0	1	0	0	0	0	0	1	1	1	0	0	0	1	1	1	1	0	0	1	0	1	0	0	0	0	0
1	1	1	1	1	1	1	0	0	1	1	1	1	1	0	0	0	1	1	0	0	1	1	1	1	1	0	0	0	1	1	0	1	0	0	1	1	0	1	1	0	0	1	0	0	0	1	1	0	1
1	1	1	1	1	1	0	0	0	1	1	1	1	1	0	1	0	1	1	1	0	1	0	0	1	1	0	0	1	0	1	0	1	1	1	1	1	1	1	1	0	1	1	0	1	0	0	0	0	1
1	1	1	1	1	1	1	1	1	1	1	1	1	1	0	1	1	1	0	1	1	1	0	1	1	1	1	0	0	1	1	1	1	0	0	1	1	1	0	1	1	0	1	1	1	0	1	0	0	1
1	1	1	1	1	1	1	1	0	1	1	1	1	1	1	0	0	1	1	0	0	1	1	1	1	0	1	0	0	1	1	0	1	0	1	1	1	1	0	1	1	0	1	0	1	0	1	0	1	1
1	0	1	1	1	0	1	1	0	1	1	1	0	0	1	0	1	1	1	1	0	1	0	1	0	1	1	0	0	0	1	1	1	0	1	1	1	1	0	1	1	0	1	0	0	0	0	0	0	1
1	0	1	1	1	1	0	0	1	1	1	1	1	0	0	0	1	1	0	0	0	1	1	1	1	1	0	0	0	1	1	0	0	1	0	1	1	1	0	1	1	0	0	1	1	0	0	0	1	1
1	0	1	1	1	1	0	0	1	1	1	1	0	1	0	1	0	1	1	0	0	1	1	1	1	0	1	0	0	1	1	0	1	0	1	1	0	1	0	1	1	0	0	1	1	0	0	0	0	1
1	1	1	0	0	0	1	0	0	0	1	1	1	1	0	0	0	1	1	0	0	1	1	1	1	1	0	0	0	1	1	1	1	1	0	1	0	0	1	1	0	0	0	0	0	0	0	0	0	0
1	0	1	0	1	1	1	0	0	1	0	1	0	0	0	1	1	0	1	0	1	1	1	1	1	0	1	0	0	0	1	0	1	1	1	1	1	0	1	0	1	0	0	1	0	0	1	0	0	1
0	1	1	0	1	1	1	0	0	0	1	1	0	1	0	1	0	1	1	0	0	1	1	1	1	0	1	0	0	1	1	0	1	1	0	1	1	1	0	1	1	0	0	0	0	1	0	0	1	0
1	0	0	1	1	1	1	1	0	1	1	0	1	1	1	0	0	1	1	0	1	1	0	1	1	0	0	0	0	1	1	0	1	1	0	1	1	1	1	1	1	1	1	0	0	0	1	0	0	1
1	0	1	1	1	1	0	0	0	1	1	0	1	1	0	1	0	0	0	1	0	1	1	1	1	1	0	0	0	1	1	0	1	0	0	1	1	1	0	1	1	1	1	0	1	1	1	0	1	1
1	1	1	1	1	1	1	0	1	1	1	1	1	1	0	0	0	1	1	1	0	1	1	1	1	1	1	0	0	1	1	0	1	1	1	1	1	1	0	1	1	1	1	0	1	0	1	0	1	1
1	0	1	1	1	0	1	0	1	1	1	1	1	0	1	0	0	1	1	0	0	0	1	1	1	1	1	0	0	1	1	0	1	0	0	1	0	1	0	1	1	0	1	0	0	0	0	0	1	1
1	0	1	1	1	0	1	1	0	1	1	1	1	0	1	0	0	1	1	1	0	1	1	1	1	1	1	0	0	1	1	0	1	0	0	1	1	1	0	0	1	0	0	1	0	0	1	0	1	1
1	1	1	1	1	1	0	1	1	1	1	1	0	0	0	1	0	1	1	0	0	1	1	1	1	0	1	0	0	0	1	0	1	1	0	1	1	1	0	1	1	1	1	0	1	0	1	0	1	1
1	0	1	1	1	1	1	1	0	1	1	1	1	1	1	0	0	1	1	0	0	0	0	1	1	0	0	0	0	1	1	1	1	1	0	1	0	1	1	1	1	1	1	1	0	0	0	0	0	1
1	1	1	1	1	1	1	0	0	1	1	1	1	1	0	0	0	1	1	1	1	1	0	1	1	1	1	0	0	1	1	0	1	1	0	1	0	1	0	1	1	1	1	1	0	0	1	1	1	0
1	1	1	1	1	0	0	1	0	1	1	1	1	1	1	1	0	1	1	0	0	1	1	0	1	0	0	0	0	1	1	1	1	1	0	1	1	1	0	1	0	0	1	0	0	0	0	0	1	0
1	0	0	1	1	1	1	1	0	0	1	1	1	0	0	0	0	1	1	1	0	1	1	1	1	0	1	0	0	1	1	0	1	0	0	1	1	1	0	0	1	0	1	1	0	0	1	0	1	0
1	0	1	1	1	0	1	0	0	0	1	1	1	1	0	0	0	1	1	0	0	1	1	1	1	0	1	1	0	1	1	0	1	0	1	1	1	1	0	1	1	0	1	1	0	1	1	0	0	1
1	1	1	1	1	1	0	1	1	1	1	1	1	0	1	0	0	1	1	1	1	1	0	1	1	0	0	1	0	1	1	1	1	1	0	1	1	1	1	1	0	0	0	1	1	0	1	0	0	1
1	0	0	1	1	1	1	0	0	1	1	0	1	0	0	0	0	1	1	1	0	1	1	1	1	1	1	0	0	1	1	1	1	0	0	1	0	1	0	1	1	0	1	0	0	0	0	0	0	1
1	0	1	0	1	1	0	1	1	1	1	1	1	1	0	1	0	1	1	0	1	1	1	1	1	0	1	0	0	0	1	0	1	1	1	1	1	1	0	1	1	1	1	0	0	0	0	0	1	1
0	0	1	1	1	0	0	1	0	1	1	1	1	1	0	0	1	1	1	0	0	0	1	1	1	0	1	1	0	0	1	0	1	1	0	1	0	1	0	1	1	1	1	0	0	0	0	0	1	1
1	1	0	1	1	0	1	0	1	0	1	1	1	0	0	0	0	1	1	0	0	1	1	1	1	1	0	0	0	1	1	0	1	1	0	1	1	1	0	1	1	1	1	0	0	0	0	0	1	1
1	1	1	0	1	1	0	0	0	0	1	1	1	0	0	0	0	0	1	0	0	1	0	1	1	0	0	0	0	0	1	0	1	0	1	1	1	0	0	1	1	1	1	0	0	0	0	1	0	1
1	1	1	1	1	1	1	0	0	1	1	1	1	1	0	1	0	1	1	0	0	1	1	0	0	1	1	0	0	1	1	1	1	1	0	1	0	1	0	1	0	0	1	0	0	0	0	0	0	0
1	0	1	1	1	1	1	0	1	1	1	1	1	1	1	1	1	1	1	1	0	1	1	1	1	1	1	0	0	1	1	0	1	0	0	0	1	1	0	1	0	0	1	1	0	0	0	1	1	1
1	0	1	1	1	1	1	1	0	1	1	1	1	1	0	0	0	1	1	0	0	1	1	1	1	1	1	0	0	1	1	0	1	0	0	0	1	1	0	1	0	1	1	0	0	0	1	1	1	0
1	1	1	1	1	0	1	1	1	1	1	1	1	1	1	1	0	1	1	0	0	1	1	0	1	1	1	0	0	1	1	1	1	1	0	1	1	1	0	1	1	0	1	1	1	1	1	0	0	1
1	0	1	1	1	0	1	0	0	1	1	1	1	1	0	1	0	1	1	1	1	1	1	1	1	1	0	0	0	1	1	0	1	1	0	1	1	1	1	1	0	1	1	0	1	0	0	1	0	1
1	0	1	1	1	1	1	1	0	1	1	1	1	1	0	0	0	1	1	0	0	1	1	1	1	0	1	0	0	0	1	0	1	0	0	1	1	1	0	1	1	0	0	1	1	1	1	0	0	1
1	0	1	1	1	1	1	0	0	1	1	1	1	1	0	0	0	1	1	1	0	1	1	1	1	0	1	1	0	0	1	0	1	0	0	1	0	1	0	1	1	0	1	1	1	0	0	0	1	1
1	1	1	1	1	1	1	1	1	1	1	1	1	1	1	0	0	1	1	0	1	1	1	1	1	0	1	0	0	1	1	1	1	1	0	1	1	1	0	1	1	0	1	0	1	1	1	1	0	1
1	1	1	1	1	1	1	0	0	1	1	1	1	1	0	0	0	1	1	0	0	0	1	1	0	0	1	1	0	1	1	0	1	1	1	1	1	1	1	1	0	0	1	0	1	0	0	1	1	1
1	1	1	1	1	1	1	0	0	1	1	1	1	0	1	0	0	1	0	1	0	1	1	1	1	0	0	0	0	1	1	0	1	0	1	1	0	1	1	1	1	0	1	0	0	1	0	1	0	1
1	0	1	1	1	1	1	1	0	1	1	1	1	1	1	1	0	1	1	0	1	1	1	1	0	1	1	0	1	0	1	1	1	0	1	1	0	1	0	1	1	1	1	0	0	0	1	0	0	1
1	1	1	0	1	1	1	1	1	1	1	1	1	1	1	1	0	1	1	1	1	0	1	1	1	0	1	0	0	1	1	1	1	0	0	1	1	1	0	1	1	0	1	1	1	0	1	0	0	1
1	1	1	1	1	1	1	1	0	1	1	1	1	1	1	1	0	1	1	1	0	1	1	1	1	1	1	0	0	1	1	1	1	0	0	1	1	1	1	1	1	0	1	0	1	0	1	0	1	1
1	0	0	1	1	0	1	0	0	1	1	1	1	0	0	0	0	1	1	0	0	0	1	1	0	1	0	0	0	0	1	0	1	0	0	1	1	0	0	1	1	0	0	0	1	0	1	0	0	0
1	0	1	0	1	1	0	1	0	0	1	1	0	1	0	0	1	0	1	0	0	1	0	1	1	1	1	0	0	1	1	0	1	1	0	1	1	0	0	1	1	1	1	0	0	0	1	0	0	1
1	1	1	0	1	1	1	0	0	1	1	1	1	0	0	0	1	1	1	0	0	1	0	1	1	1	0	0	1	0	1	0	1	1	0	1	1	1	0	1	1	0	1	0	0	0	0	0	1	1
1	0	1	0	1	0	0	0	1	1	1	1	1	0	0	0	0	1	1	0	1	1	1	1	1	1	1	0	0	1	1	0	1	0	0	1	1	1	0	1	0	0	1	1	0	0	1	0	1	1
1	0	0	1	1	1	0	0	0	0	1	1	1	1	0	0	0	1	1	1	0	1	0	1	1	0	1	1	1	0	1	1	1	1	1	1	0	1	0	1	1	0	1	0	0	0	0	1	0	1
1	1	1	1	1	1	1	0	0	1	1	1	0	1	0	0	0	1	1	0	0	1	1	1	1	1	1	0	0	1	1	1	1	1	0	1	1	1	0	1	1	1	1	0	0	0	0	0	1	1
1	0	1	1	1	1	1	1	0	0	1	0	1	1	0	0	0	1	0	1	0	1	0	1	1	1	0	0	1	0	1	0	1	0	0	1	0	1	0	0	0	0	0	0	0	0	0	0	0	1
1	1	1	1	1	1	1	1	0	1	1	1	1	1	0	1	0	1	1	0	0	1	1	1	1	1	0	0	0	1	1	0	1	1	0	1	1	1	0	1	1	0	1	0	0	0	0	0	1	1
1	0	1	1	1	0	1	1	0	1	1	1	1	1	1	0	0	1	1	0	0	1	1	1	1	1	0	0	0	1	1	1	1	0	0	1	0	1	0	1	1	0	1	0	1	0	0	0	1	1
1	0	1	1	1	0	1	0	0	1	1	1	1	1	0	1	0	1	1	1	0	1	0	1	1	1	0	0	0	1	1	0	1	0	1	1	1	0	0	1	1	0	1	0	1	0	1	1	1	0
1	0	1	1	1	1	1	0	1	1	1	1	0	1	0	0	0	1	1	1	0	1	0	0	1	1	0	0	0	1	1	1	1	0	1	1	0	1	1	1	1	0	1	1	0	1	1	0	1	1
1	1	0	1	1	1	1	0	0	1	1	1	1	1	0	0	0	1	1	0	0	1	1	1	0	1	1	0	0	1	1	0	1	1	1	1	1	1	0	1	1	0	1	0	1	0	1	0	1	1
1	1	1	1	0	1	1	0	0	1	1	1	0	0	0	0	0	1	1	1	1	1	1	1	1	1	1	0	1	0	1	1	1	1	1	1	1	1	0	1	1	1	1	0	0	0	0	1	1	1
1	1	1	1	1	1	0	1	0	0	1	1	1	1	1	0	0	1	1	0	0	1	0	1	1	1	1	0	0	1	1	1	1	0	0	1	0	1	0	1	0	0	1	0	1	0	0	0	0	1
1	1	1	1	1	0	1	0	1	1	1	1	1	0	0	1	0	0	1	0	0	1	1	1	1	1	1	0	0	0	1	0	1	1	1	1	1	1	0	1	1	0	1	1	0	1	1	0	1	1
1	0	1	0	0	0	0	1	0	0	0	1	1	0	0	0	0	0	0	1	0	1	1	1	1	1	0	0	0	0	1	0	1	1	1	1	1	1	0	1	1	0	0	0	0	0	0	1	1	1
1	0	1	0	1	0	1	0	0	1	1	1	1	0	0	0	0	1	1	0	0	1	0	1	1	0	1	0	0	0	1	0	1	1	0	0	0	1	0	0	1	1	1	0	0	0	0	0	0	1
1	0	1	1	1	0	0	1	0	1	1	1	1	1	0	0	0	1	1	0	0	1	1	1	1	0	1	0	0	0	1	0	1	0	0	1	0	1	0	0	0	0	0	1	1	1	0	0	0	1
0	0	0	1	1	0	1	0	1	0	0	1	1	0	0	0	0	1	0	1	0	1	0	1	0	1	1	0	1	1	1	1	1	0	0	1	1	0	0	1	1	0	1	0	1	0	0	0	1	1
1	1	1	1	1	0	1	0	1	1	1	1	1	1	1	1	0	1	1	0	1	1	1	1	1	0	1	0	0	1	1	1	1	1	0	1	1	1	0	1	1	0	1	0	1	0	1	1	0	1
0	0	1	1	1	0	0	1	0	0	1	1	1	0	0	0	0	0	1	1	0	1	1	1	1	1	0	0	0	1	1	1	1	0	0	1	1	1	0	1	1	1	1	0	1	0	1	1	0	1
1	1	1	1	1	1	0	1	1	1	1	1	1	1	0	1	0	1	1	0	0	1	1	1	1	0	1	0	0	0	1	1	1	1	0	1	1	1	0	1	1	0	1	0	1	0	1	1	0	1
1	1	1	1	1	1	1	1	0	1	1	1	1	1	0	1	0	1	1	0	0	1	1	1	1	1	1	0	0	1	1	1	1	0	0	1	0	1	1	1	1	0	1	0	0	0	0	0	0	1
1	1	1	1	1	1	1	0	1	1	1	1	1	0	0	1	0	1	0	0	0	1	1	1	1	1	0	1	0	1	1	1	1	0	0	1	0	1	0	1	0	0	1	0	0	0	1	0	0	0
1	0	0	1	1	0	1	0	1	1	1	1	1	0	0	0	0	1	0	0	0	1	1	1	1	1	0	0	0	1	1	0	1	0	1	1	1	0	0	0	1	0	1	0	0	0	0	0	1	0
1	1	0	1	1	1	1	0	0	1	1	1	1	0	0	0	1	1	1	1	0	1	0	0	1	1	1	0	0	1	1	0	1	0	1	1	1	0	0	0	0	0	1	0	0	1	0	0	1	1
1	0	1	1	1	0	1	0	0	1	1	1	1	1	1	0	0	1	1	0	0	1	1	0	1	1	1	0	0	1	1	0	1	1	1	1	1	1	1	1	1	0	1	0	0	0	1	0	1	1
1	0	1	1	1	1	1	1	1	1	1	1	1	1	0	0	1	1	1	1	0	1	1	1	1	0	1	0	0	1	1	1	1	1	0	0	1	1	1	1	1	0	1	0	0	0	1	1	0	1
1	1	1	1	1	1	1	0	0	1	1	1	0	0	1	0	0	1	1	0	0	1	1	1	1	0	1	0	0	1	1	0	1	1	0	1	1	1	0	1	1	0	0	0	0	1	0	0	0	1
1	0	1	1	1	1	1	0	1	1	1	1	1	1	0	1	1	1	1	1	1	1	1	1	1	0	1	1	0	1	1	1	1	0	1	1	1	1	1	1	1	1	1	0	1	0	0	0	0	1
1	0	1	1	1	1	0	1	1	1	1	1	1	1	1	0	1	1	1	1	0	1	1	1	1	1	1	0	0	0	1	0	1	0	0	1	1	1	0	1	0	0	1	1	0	0	0	0	1	1
1	1	1	1	1	0	1	1	1	1	1	1	1	1	0	0	0	1	1	1	0	1	1	1	1	0	1	0	0	0	1	0	1	0	1	0	0	1	0	1	1	0	1	0	0	0	0	0	0	1
1	1	1	1	1	1	1	1	0	1	1	1	1	1	1	1	0	1	1	0	1	1	1	1	1	1	1	0	0	1	1	0	1	1	0	1	1	1	0	1	1	0	1	0	1	0	1	0	1	1
1	0	1	1	1	0	0	0	1	1	1	1	1	0	0	0	0	1	1	0	0	1	1	1	0	1	1	0	0	0	1	0	1	1	0	1	0	1	1	1	1	0	1	0	0	0	0	0	1	1
0	0	1	1	1	1	0	1	0	0	1	1	1	1	0	0	0	1	1	1	0	1	1	1	0	1	0	0	0	0	1	0	1	1	0	1	1	1	0	0	0	1	1	0	0	0	1	0	0	1
1	1	1	0	0	0	1	1	1	1	1	1	1	0	1	1	0	1	1	0	0	1	1	1	1	0	1	0	0	1	1	0	1	0	1	1	1	1	0	1	1	0	1	0	0	1	1	0	0	1
1	1	1	1	1	1	1	0	1	1	1	1	1	1	1	0	0	1	1	0	1	1	1	1	1	0	1	0	1	1	1	1	1	1	1	1	1	1	0	1	1	0	1	0	0	0	1	0	0	1
1	0	1	1	1	0	1	0	0	1	1	1	1	1	0	1	0	1	1	0	0	1	1	1	1	1	1	0	0	1	1	1	1	1	0	1	1	1	0	1	1	1	0	0	1	0	0	1	1	1
1	0	1	1	1	1	1	0	0	1	1	1	1	1	0	1	0	1	1	1	1	1	1	1	1	0	0	0	0	1	1	0	1	1	0	1	1	1	0	1	1	0	1	1	1	0	1	1	0	1
1	0	1	1	1	1	0	0	0	1	1	1	1	0	1	0	0	1	0	0	0	1	0	1	1	0	0	0	0	0	1	0	0	1	1	1	0	1	0	1	1	0	0	0	0	0	1	0	0	1
1	1	1	0	1	1	1	1	1	1	1	1	0	1	1	0	0	1	1	1	0	0	1	1	0	1	1	0	0	0	1	0	1	0	1	1	1	0	0	1	1	0	1	0	1	0	0	1	0	1
1	0	0	1	1	1	1	0	1	1	1	1	0	1	0	0	0	1	1	1	0	1	1	1	1	1	0	1	0	1	0	0	1	0	0	1	0	1	0	0	0	0	0	0	0	0	0	0	1	1
1	0	1	1	1	1	1	0	1	1	1	1	1	1	1	0	1	1	1	1	0	1	1	1	1	0	1	0	0	1	1	1	1	1	1	1	1	1	1	1	0	0	0	1	0	0	0	0	0	0
1	0	1	0	1	0	1	1	0	1	1	1	1	1	0	0	0	1	1	0	0	1	1	1	1	1	0	0	0	0	1	0	1	0	0	1	1	1	0	1	1	0	1	0	0	0	0	1	0	1
1	1	1	1	1	0	1	1	0	1	1	0	0	1	1	1	0	1	1	1	0	1	1	1	1	0	1	1	0	1	1	0	1	1	0	1	1	1	0	1	1	0	1	0	0	0	0	0	1	0
1	1	1	1	1	0	0	0	0	1	1	1	1	0	0	0	0	1	1	1	0	1	1	1	1	1	0	0	0	0	1	0	1	1	0	1	0	1	1	0	0	0	0	1	0	0	0	0	1	1
1	0	0	1	1	0	0	1	0	1	1	1	1	1	0	0	0	1	1	1	0	1	1	1	1	0	1	0	1	0	1	1	1	0	1	1	0	1	0	1	1	0	0	0	1	0	1	1	0	1
1	1	1	1	1	0	1	1	0	1	1	1	1	0	1	1	0	1	1	0	0	1	1	1	1	1	1	0	0	0	1	1	1	0	0	1	1	1	1	1	0	0	1	0	0	0	0	0	0	1
1	0	1	0	1	1	1	0	0	1	1	1	1	1	1	1	0	1	1	1	0	1	1	1	1	1	1	0	0	1	1	1	1	0	1	1	0	1	0	1	0	0	1	1	0	0	1	0	0	1
1	0	1	1	1	1	1	1	1	1	1	1	0	1	1	0	0	0	1	1	0	1	1	1	1	0	1	0	0	1	1	0	1	1	0	1	1	1	1	0	0	1	1	0	0	0	0	0	0	1
1	1	1	1	1	1	1	1	0	1	1	1	1	1	0	1	0	1	1	0	0	1	1	1	1	0	1	1	0	0	1	0	1	1	1	1	1	1	0	1	1	0	1	0	1	0	0	0	1	1
1	1	0	1	1	1	1	1	1	1	1	1	1	1	1	0	0	1	1	1	1	1	1	1	1	0	1	1	0	0	1	1	1	0	0	1	1	1	0	1	1	0	0	1	0	0	0	0	0	1
1	1	1	1	1	0	1	0	0	1	1	1	1	1	1	1	1	1	1	0	0	1	1	1	1	0	1	0	0	1	1	0	1	1	1	1	0	1	0	1	0	0	1	1	1	1	1	1	1	1
1	1	1	1	1	1	1	1	1	1	1	1	1	1	1	1	0	1	1	1	1	1	0	1	1	0	1	0	0	1	1	1	1	1	1	1	1	1	0	1	1	0	1	1	1	0	1	0	0	1
1	1	0	0	1	1	1	1	0	0	0	1	1	1	1	1	0	1	1	1	1	1	0	1	1	1	0	0	0	0	1	1	1	0	1	1	1	1	0	0	1	0	1	0	0	0	0	0	0	1
1	1	1	1	1	1	1	1	1	1	1	1	1	1	1	0	1	1	1	0	1	1	1	1	1	0	1	1	0	1	1	1	1	1	0	1	1	1	0	1	1	0	1	1	1	0	0	0	1	1
1	0	1	1	1	0	1	1	0	1	1	1	1	1	1	1	0	1	1	0	0	1	0	1	1	1	0	0	0	0	1	0	1	1	0	1	1	1	1	0	0	1	1	1	0	0	0	0	1	1
1	0	1	1	1	1	0	1	1	1	1	1	1	1	1	1	1	1	1	0	0	1	0	1	0	0	1	0	0	0	1	0	1	0	0	1	1	1	0	1	0	0	1	0	0	0	0	0	0	0
1	0	1	1	0	1	1	0	0	1	1	1	1	1	0	1	0	1	1	0	0	1	0	1	0	1	1	0	0	1	1	1	1	0	0	1	1	1	0	1	1	0	1	0	0	0	0	0	0	1
1	1	1	1	1	0	1	0	1	0	1	1	1	1	0	0	1	1	1	0	0	1	1	1	1	0	1	0	0	1	1	1	1	0	1	1	0	1	1	1	1	0	1	0	1	0	1	1	0	1
1	0	1	1	1	1	1	0	1	0	1	1	1	1	1	0	0	1	0	0	1	1	1	1	1	1	1	0	0	0	1	0	1	0	1	0	0	1	1	1	0	0	1	0	1	0	0	1	0	0
1	0	1	1	1	0	1	0	0	1	1	1	1	1	0	1	0	1	1	1	0	0	1	1	1	0	0	1	1	1	1	0	1	0	0	0	1	1	0	1	1	0	1	1	1	0	1	0	1	1
1	1	1	0	1	1	0	1	1	1	1	1	0	1	1	0	0	1	1	1	1	0	1	1	1	1	1	0	0	1	1	1	1	1	0	0	1	1	1	1	1	0	1	0	0	0	0	1	1	1
1	1	1	1	1	1	1	1	0	1	1	1	1	1	1	1	0	1	1	0	1	1	1	1	1	0	1	0	0	1	1	1	1	0	1	1	1	1	0	1	1	0	1	0	0	0	0	1	0	1
1	0	1	1	1	1	1	1	1	1	1	1	1	1	1	1	0	1	1	1	0	1	1	1	1	1	1	0	1	1	1	0	1	1	0	1	0	1	0	1	0	0	1	1	0	0	1	1	1	1
1	1	1	1	1	0	1	0	0	1	1	1	1	1	1	0	0	1	1	1	0	1	1	1	1	1	0	0	0	1	1	0	1	1	0	1	0	1	1	1	1	1	1	0	0	0	1	1	1	0
1	0	1	1	1	1	1	0	1	1	1	1	1	1	1	0	0	1	1	1	1	1	1	1	1	1	0	0	1	1	1	1	1	1	0	1	0	1	0	1	1	0	1	0	0	0	0	1	0	1
1	0	0	0	1	0	1	0	0	1	1	1	1	0	0	0	1	1	1	1	0	1	0	1	1	0	0	0	0	0	1	0	1	1	0	1	1	1	0	1	1	1	1	1	0	0	0	1	1	1
1	0	0	1	1	1	1	0	0	0	1	1	1	1	0	0	0	1	1	1	0	1	1	1	1	1	1	0	0	1	1	0	1	1	0	1	1	1	1	1	0	0	1	1	0	1	0	0	1	1
1	0	1	1	1	0	1	1	0	1	1	1	1	1	1	1	1	1	1	0	0	1	1	1	1	1	1	1	0	1	1	1	1	1	0	1	1	1	0	1	0	0	1	1	0	0	1	0	1	1
1	0	1	1	1	1	1	0	1	1	1	1	1	1	1	0	0	1	0	1	0	1	1	1	1	0	1	0	0	1	1	0	1	1	1	1	1	1	0	1	1	0	1	1	0	0	1	0	0	1
1	1	1	1	1	1	1	1	1	0	1	1	1	1	0	0	0	1	1	0	1	1	1	1	1	1	1	0	0	1	1	0	1	1	1	1	1	1	0	1	0	0	1	1	0	0	0	0	1	1
1	1	1	1	1	1	1	1	0	1	1	1	1	1	1	0	0	1	0	0	0	0	1	1	1	1	1	0	0	1	1	1	1	0	0	1	0	1	0	1	1	1	1	0	1	0	0	1	0	0
1	1	1	1	1	1	0	0	0	0	1	0	1	0	0	0	0	0	1	1	0	1	1	0	1	1	1	0	0	1	1	0	1	0	1	0	0	1	0	1	1	0	1	1	1	0	0	0	1	1
0	1	1	1	1	0	0	1	0	1	1	1	1	1	1	0	1	0	1	0	1	1	0	1	1	1	0	0	0	0	1	1	1	1	0	1	1	1	0	1	1	1	1	1	0	0	0	0	1	1
0	0	0	1	0	0	0	0	0	1	1	1	1	0	0	0	0	0	0	0	1	1	1	1	1	1	0	0	0	1	0	0	1	1	0	0	1	0	0	0	0	1	0	1	1	0	0	1	1	1
1	0	1	0	0	0	1	0	0	1	0	1	0	0	1	0	0	0	1	0	0	1	1	1	1	0	1	0	0	0	1	0	0	0	0	0	0	1	0	1	0	1	0	0	0	0	0	0	1	0
1	0	1	0	1	0	0	1	0	1	1	1	1	0	1	0	0	1	1	1	0	1	1	1	0	1	1	0	0	0	1	1	1	0	1	0	1	1	0	1	1	0	1	0	0	0	1	0	0	1
0	1	1	0	1	1	0	0	0	1	1	1	1	0	0	1	0	1	1	0	0	1	1	0	1	0	0	0	0	1	1	0	1	0	0	1	1	0	0	1	0	0	1	0	1	0	0	0	1	1
0	0	0	0	1	0	0	0	0	0	1	1	0	0	0	0	0	1	1	0	0	1	1	1	1	0	0	0	0	1	1	0	1	0	0	0	0	0	1	1	1	0	1	0	1	0	0	1	1	1
1	0	1	1	1	1	0	1	0	1	1	1	1	1	0	0	0	1	1	1	0	1	0	1	1	1	0	0	0	0	1	0	1	1	0	1	1	0	0	1	1	0	1	0	1	0	1	0	1	1
1	1	1	0	1	0	0	0	1	0	1	1	1	1	1	0	1	1	1	0	1	1	1	1	0	1	1	1	0	0	1	0	1	0	0	1	0	1	1	1	1	0	0	0	1	0	0	0	0	1
1	1	0	1	1	1	0	0	0	1	1	1	1	0	0	1	0	1	1	0	1	1	1	0	1	1	1	0	0	1	1	0	1	0	1	1	1	1	0	1	1	0	1	1	0	0	0	0	1	0
0	0	0	0	1	0	0	0	0	1	1	1	1	0	1	1	0	0	1	0	0	0	0	1	1	1	0	0	0	0	1	1	1	0	0	1	1	1	0	0	0	1	1	0	0	0	1	0	0	1
1	1	0	1	1	1	0	0	1	1	1	1	1	1	0	0	0	1	1	1	1	1	1	1	0	1	1	0	0	1	1	0	1	0	0	1	1	0	1	1	1	1	1	0	1	0	0	0	1	1
0	0	1	1	1	1	0	1	0	0	1	1	1	1	1	0	0	0	1	0	1	1	1	1	1	1	0	0	0	1	1	0	1	0	1	0	0	1	0	1	0	0	1	1	0	0	1	0	1	1
1	0	1	1	1	1	0	0	0	1	1	1	1	1	0	0	0	1	1	1	1	1	1	1	1	0	0	0	0	0	1	0	1	0	1	1	1	1	0	1	1	0	1	0	0	0	1	1	0	1
1	0	1	1	1	1	0	0	0	1	1	1	1	1	0	0	1	1	1	1	0	1	1	1	1	1	0	0	0	1	1	0	1	0	1	1	1	1	0	0	1	1	1	1	1	0	0	0	0	0
1	1	0	1	1	1	1	1	0	1	1	1	1	1	0	0	0	1	1	0	1	1	0	1	0	1	0	0	0	1	1	0	1	1	1	1	1	0	0	1	1	0	1	1	0	0	0	0	0	1
0	0	0	1	1	0	0	0	0	1	1	1	1	0	0	0	0	0	1	0	0	1	0	1	0	1	1	0	0	0	1	0	1	1	0	1	0	0	1	0	1	0	1	0	0	0	0	1	1	1
1	1	1	0	1	1	0	0	0	1	1	1	1	0	1	0	0	1	1	1	0	0	1	0	1	0	1	0	0	1	1	0	1	1	1	1	1	0	1	0	0	0	1	0	1	0	0	0	1	1
0	0	0	0	1	0	0	0	0	1	1	1	1	1	0	0	1	0	1	0	0	1	1	1	0	1	1	0	0	0	1	0	1	0	0	1	1	1	0	1	1	0	1	0	0	0	0	0	0	1
0	1	0	1	1	1	0	1	0	0	1	1	1	0	0	1	0	1	1	1	1	0	1	1	1	1	1	0	0	0	1	0	1	0	0	1	1	0	0	1	1	1	1	0	1	1	0	0	0	1
1	0	1	1	1	1	1	0	1	1	1	1	1	1	0	0	1	1	1	1	1	1	1	0	1	0	1	1	0	1	1	0	1	1	0	1	1	1	0	1	1	0	1	1	1	0	1	1	0	1
0	0	1	1	1	1	1	0	1	1	1	1	0	1	1	1	0	0	1	1	0	1	1	1	0	1	1	0	1	1	1	0	0	1	0	1	0	0	0	0	0	0	0	1	1	1	1	0	1	1
1	0	1	1	0	0	1	1	0	1	1	1	1	1	1	1	1	1	1	0	1	1	1	1	1	0	1	0	1	0	1	0	1	1	1	1	1	1	0	1	1	0	0	0	0	0	0	0	1	1
1	0	1	0	1	1	0	0	1	1	1	1	0	0	0	0	1	1	1	0	0	1	1	1	0	1	0	0	0	1	1	1	1	0	0	0	0	0	0	1	0	0	1	0	0	0	1	1	0	1
1	0	1	1	1	1	1	0	0	1	1	1	1	1	0	1	0	1	1	0	1	1	1	1	0	1	1	0	1	1	1	1	1	0	1	1	1	1	0	1	1	1	1	1	1	0	0	1	0	1
1	1	1	1	1	1	1	0	0	1	1	1	0	1	1	0	0	0	1	0	1	1	1	1	1	1	0	0	0	1	1	0	1	1	1	1	1	1	0	1	1	0	1	0	0	0	0	1	1	1
1	1	0	1	1	1	0	0	0	0	1	1	1	0	1	0	0	0	1	1	0	1	1	1	0	1	0	0	1	1	1	0	1	1	0	0	1	1	0	0	1	0	1	1	0	0	1	0	0	0
1	0	0	1	1	0	1	0	0	1	1	1	0	1	0	1	1	1	1	1	0	1	1	1	0	1	0	0	1	1	1	0	1	0	1	1	1	1	0	0	1	1	1	0	0	1	0	0	1	1
1	0	0	0	1	0	0	0	0	1	1	1	1	0	0	0	0	0	1	1	0	1	1	1	0	1	1	0	0	0	1	0	1	0	0	0	0	1	0	0	0	1	1	1	0	0	0	1	0	1
1	0	0	1	1	0	0	0	0	1	1	1	0	1	0	0	0	0	1	0	0	1	1	1	0	1	0	0	0	1	1	1	1	1	0	1	1	1	0	0	0	0	1	0	0	0	0	0	0	1
1	1	1	1	1	0	1	0	0	1	1	1	1	0	1	1	0	1	1	0	1	1	1	1	1	1	0	1	1	1	1	0	1	1	0	1	1	1	0	0	0	0	0	0	0	0	0	0	1	0
1	1	1	0	1	0	0	1	0	1	0	1	1	1	0	1	1	1	1	1	0	1	1	1	1	1	1	0	0	1	1	0	1	1	0	0	1	0	1	1	1	0	0	0	1	0	0	0	0	0
1	0	1	1	0	0	1	0	0	1	1	1	1	1	0	0	0	1	1	0	0	1	1	1	0	0	0	0	0	1	1	0	1	1	1	0	0	0	1	1	1	0	1	0	0	0	0	1	0	1
1	0	1	1	0	0	1	0	0	1	1	1	1	1	0	1	1	1	1	1	0	1	1	1	1	1	1	0	0	1	1	0	1	0	1	0	1	1	0	1	1	0	1	0	1	0	1	0	0	1
1	0	1	1	1	0	1	0	0	1	1	1	0	0	1	0	0	1	1	1	1	1	1	1	1	0	1	0	1	1	1	0	1	0	1	1	1	1	0	1	1	0	0	1	0	0	1	1	0	1
1	0	1	0	1	1	0	1	0	0	1	1	1	1	0	0	1	1	0	0	0	1	0	1	0	0	1	0	0	1	1	0	1	1	0	1	1	0	1	1	1	0	1	0	0	0	1	1	1	1
1	0	0	1	1	0	1	0	0	1	1	1	1	1	0	0	0	1	1	1	0	1	0	1	0	0	0	0	0	1	1	0	1	0	0	1	1	1	0	1	1	1	1	0	1	0	0	1	0	0
1	0	1	0	1	1	0	0	0	1	1	1	1	1	1	0	1	1	1	1	0	1	0	0	1	0	1	0	1	1	1	1	1	1	0	1	1	0	0	0	0	0	1	1	0	0	1	0	1	1
0	0	1	1	1	0	0	0	0	1	1	1	1	1	1	1	0	1	1	0	0	1	1	1	1	1	1	0	0	1	1	0	1	1	1	1	1	1	1	1	1	0	1	0	0	0	0	0	0	1
1	0	1	1	1	1	0	1	0	1	1	1	1	0	0	0	0	0	1	0	0	1	0	1	1	1	0	1	0	0	1	0	1	1	0	1	1	0	1	0	0	0	0	0	0	0	0	0	1	0
1	1	1	1	1	1	1	0	0	1	1	1	1	0	0	0	0	0	1	0	0	1	1	1	1	1	1	0	0	0	1	1	1	1	0	1	1	1	0	0	1	0	1	0	1	0	1	1	0	1
0	1	1	0	1	1	0	1	0	1	1	1	1	1	0	1	0	1	0	0	0	1	0	0	1	1	0	0	0	1	1	0	1	1	0	1	1	0	0	1	0	0	0	0	0	0	1	1	0	0
1	0	0	1	0	1	1	0	1	1	1	1	0	1	0	1	0	1	1	1	0	1	1	1	1	1	0	0	0	1	1	0	1	1	1	0	1	1	0	1	1	0	1	1	1	0	0	0	1	1
1	1	1	1	1	1	0	1	1	0	1	1	1	1	0	0	1	1	1	1	1	1	1	1	0	1	1	0	1	1	1	0	1	1	0	1	1	0	0	1	0	0	1	1	0	0	0	1	0	1
1	0	1	1	1	1	0	0	0	0	1	1	1	1	0	0	0	0	1	0	0	1	0	1	1	1	0	0	0	1	1	1	1	0	0	1	1	1	0	1	1	0	1	0	1	0	0	1	1	1
1	0	1	1	1	1	1	0	1	1	1	1	1	1	0	1	0	1	1	0	1	1	1	1	1	1	1	0	0	1	1	0	1	0	0	1	1	1	0	1	1	0	1	1	0	0	1	1	1	1
1	0	1	1	1	1	1	0	0	1	1	1	1	1	0	0	0	1	1	1	0	1	1	1	1	0	1	0	0	1	1	1	1	1	0	1	1	1	0	1	1	0	0	0	1	0	1	0	0	1
1	0	1	1	1	0	1	1	1	1	1	1	1	1	1	1	1	1	1	1	1	1	1	1	1	1	1	0	0	1	1	1	1	0	1	1	1	1	0	1	0	1	1	0	1	0	1	1	0	1
1	1	1	0	1	1	0	0	0	1	1	1	1	1	0	1	0	1	1	0	0	1	1	1	1	1	0	0	0	1	1	0	1	1	1	1	1	1	0	1	1	1	1	0	0	0	1	1	1	1
0	0	0	0	1	0	0	0	0	1	1	1	0	0	0	0	1	1	1	0	1	0	1	1	0	1	0	0	0	1	1	0	0	1	0	1	1	1	0	0	1	0	0	0	0	0	1	1	0	0
1	0	1	1	0	0	0	0	0	0	1	1	1	0	0	1	0	1	1	1	1	1	1	1	1	1	1	0	0	1	1	0	1	0	0	1	1	1	0	1	1	0	0	0	0	0	0	0	1	1
1	0	0	0	1	1	1	0	0	1	1	1	1	1	0	0	0	0	1	1	1	1	1	1	0	0	1	0	0	1	1	0	1	0	1	1	1	1	1	1	1	0	0	1	0	0	0	1	1	0
1	1	0	1	1	0	1	0	0	1	1	1	1	1	1	0	0	1	1	0	0	1	0	0	1	1	0	0	0	1	1	0	1	0	0	1	1	1	0	1	1	0	1	1	0	0	0	0	0	1
1	1	1	1	1	0	1	1	0	1	1	1	1	1	1	1	1	1	1	1	0	1	1	1	1	1	1	0	0	1	1	1	1	1	1	1	1	1	0	1	0	0	0	1	0	0	0	0	1	1
1	0	1	1	1	0	1	0	0	1	1	1	1	0	1	0	1	0	0	1	0	0	1	1	0	1	0	0	0	1	1	0	1	0	0	0	1	1	0	0	1	0	1	0	0	0	0	1	0	1
1	1	1	0	1	0	0	0	0	1	1	1	1	1	0	0	1	1	1	1	1	1	1	1	1	0	0	0	0	0	1	0	1	0	0	1	0	0	1	0	1	0	1	0	0	0	1	1	0	1
0	0	1	1	1	0	0	0	0	1	1	1	1	0	0	1	0	0	1	0	0	1	1	1	0	1	1	0	0	0	1	0	1	1	0	1	1	0	0	0	0	0	0	0	0	0	0	0	0	0
1	0	1	1	1	0	1	1	0	1	1	1	1	1	1	1	0	1	1	0	0	1	1	1	0	0	0	0	0	1	1	1	1	0	0	1	1	1	0	1	1	0	1	0	1	0	0	1	0	1
1	0	1	0	1	1	1	0	1	1	1	1	1	1	1	1	0	0	1	0	0	1	1	1	1	1	1	0	1	1	1	0	1	1	0	1	1	1	0	1	1	0	1	0	1	0	0	1	1	1
1	1	1	0	1	0	0	1	1	0	1	1	1	1	0	1	0	1	1	1	0	0	1	1	0	0	0	0	0	1	1	0	1	1	0	1	1	1	0	1	0	0	0	0	0	0	0	0	1	0
1	0	0	1	1	0	1	0	0	1	1	1	1	1	0	0	0	0	1	1	0	1	0	1	0	1	1	0	0	0	1	0	0	0	0	0	1	1	0	1	0	0	1	0	0	0	0	0	1	1
1	0	1	0	1	1	0	0	0	1	1	1	1	1	0	0	0	1	1	0	1	1	0	1	0	1	0	0	0	0	1	1	1	1	0	0	0	1	0	1	1	1	1	0	0	0	0	0	1	1
0	0	0	1	1	0	0	0	0	0	1	1	1	0	0	1	0	0	0	1	0	1	1	1	0	1	1	0	0	0	0	0	1	1	1	1	1	0	0	1	1	0	1	0	0	0	0	0	1	0
1	0	1	0	1	0	0	1	0	0	1	1	1	0	0	0	1	1	1	0	1	1	1	1	0	1	0	0	0	0	1	1	1	0	0	1	1	1	1	1	1	0	1	0	0	0	0	1	0	0
1	0	1	1	1	0	1	0	0	1	1	1	1	1	0	1	0	1	1	0	0	1	1	1	1	1	0	0	0	1	1	1	1	0	1	0	1	1	0	1	0	0	1	0	1	0	1	0	0	1
1	1	1	1	1	1	1	1	0	1	1	1	1	1	0	0	0	1	1	1	0	1	1	1	1	0	0	0	1	1	1	0	1	1	0	1	1	1	0	1	1	1	1	0	1	0	1	1	0	1
1	0	1	0	1	0	1	1	0	1	1	1	1	1	0	1	0	1	1	0	1	1	1	1	1	0	1	1	0	1	1	0	1	0	0	1	1	0	1	1	1	0	1	1	1	0	0	1	1	1
1	1	1	0	1	0	0	1	0	1	1	1	1	1	0	0	1	1	0	1	1	1	1	1	0	1	1	0	0	1	1	0	1	0	0	1	1	1	0	0	0	0	1	0	0	0	1	1	1	0
1	0	1	1	1	1	0	0	0	1	1	1	1	0	1	1	1	1	1	0	1	0	1	1	0	0	1	1	0	1	1	0	1	0	0	1	1	0	0	1	1	0	1	0	1	0	0	0	1	1
1	0	1	1	0	0	1	0	1	1	1	1	1	1	0	0	0	1	1	1	1	1	1	1	1	0	0	0	0	1	1	0	1	1	0	1	1	1	0	1	1	0	1	0	1	0	0	1	1	1
1	1	1	1	1	0	0	1	0	0	1	1	1	0	1	0	0	1	1	0	0	1	0	1	1	1	0	0	0	1	1	1	1	1	0	0	1	1	0	1	1	0	1	1	1	0	1	1	1	0
1	1	0	1	1	0	1	1	0	1	1	1	1	0	0	0	0	0	1	1	0	0	0	0	1	1	0	0	0	0	1	1	1	0	0	1	1	0	0	1	1	0	1	0	0	0	1	0	1	0
1	1	1	1	1	1	1	0	0	1	0	1	1	1	0	0	0	1	1	1	0	1	1	1	0	1	0	0	1	1	1	0	1	0	0	1	1	1	0	1	1	1	1	1	1	0	1	1	0	0
1	1	1	1	1	1	0	0	0	1	1	1	1	0	1	1	0	1	1	0	0	1	1	1	0	1	0	0	0	1	1	0	1	1	0	1	1	1	1	1	0	1	1	0	1	0	1	1	0	1
1	0	1	1	1	1	0	0	0	1	1	1	0	1	0	0	0	1	1	1	1	1	1	1	0	1	0	0	0	1	1	0	1	0	0	0	1	1	0	1	1	0	1	0	0	0	0	0	0	1
1	1	1	1	1	1	1	0	0	1	1	1	1	0	1	0	1	1	1	0	1	1	1	1	1	0	0	0	0	1	1	0	1	1	1	1	1	1	1	1	1	0	0	0	0	0	0	0	1	1
1	0	1	1	1	0	0	0	0	1	1	1	1	1	1	1	0	0	1	1	1	1	1	0	0	1	0	0	0	1	1	0	1	0	0	1	1	1	1	1	1	1	1	0	1	0	0	1	1	1
1	0	1	1	1	1	1	1	1	0	1	1	1	0	1	0	0	0	1	0	0	1	1	1	0	1	1	0	0	1	1	0	1	1	0	1	1	1	0	1	0	0	1	0	0	0	0	1	0	1
1	1	1	1	1	0	1	1	0	1	1	1	1	1	0	1	0	1	1	1	0	1	1	0	1	0	1	0	0	1	1	1	1	0	1	1	1	1	0	1	1	0	1	0	1	0	1	1	1	1
1	0	1	1	1	1	1	0	1	1	1	1	1	1	0	0	1	1	1	1	1	1	1	1	0	1	1	0	0	1	1	0	1	1	0	1	1	1	0	1	1	0	1	0	1	0	0	0	0	1
1	0	0	0	1	1	1	1	1	1	1	1	1	0	0	0	0	0	1	1	0	0	1	1	0	0	0	0	0	0	1	0	1	1	0	1	1	1	0	1	1	0	1	0	0	0	1	1	1	1
1	0	1	1	1	1	1	0	0	1	1	1	1	1	0	0	1	1	1	1	1	1	0	1	1	1	0	1	1	1	1	0	1	0	1	0	1	1	1	1	0	0	0	1	1	0	1	1	1	1
1	0	1	1	1	1	0	0	0	1	1	1	1	1	0	1	0	1	1	0	0	1	1	0	0	0	1	1	1	1	1	0	1	0	1	1	1	1	0	0	1	0	1	0	1	0	1	0	1	1
1	0	0	1	1	0	1	1	1	1	1	1	1	1	0	0	0	0	1	0	0	1	1	1	1	1	1	0	0	0	1	0	1	0	0	0	0	1	0	0	1	0	0	0	0	0	0	1	0	0
1	0	0	1	1	1	0	0	0	1	1	1	1	1	1	0	1	0	1	0	0	1	1	1	0	1	0	0	0	1	1	0	1	0	0	0	1	1	1	0	0	1	1	1	0	0	0	0	0	1
1	0	1	1	1	0	0	0	0	1	1	1	1	1	1	1	0	1	1	1	1	1	1	1	1	1	1	0	0	1	1	1	1	0	1	1	1	0	0	1	1	0	1	0	0	0	0	1	1	1
0	0	1	0	1	0	0	0	1	1	1	1	1	0	1	1	0	1	1	0	0	1	1	1	0	1	0	0	1	1	1	0	1	1	0	0	1	0	1	0	1	1	1	0	0	0	1	1	1	1
1	0	1	1	0	1	1	1	0	1	1	1	1	1	0	0	0	1	1	0	0	1	1	1	0	1	1	0	0	1	1	0	1	0	1	1	1	1	1	0	1	0	1	0	1	0	0	0	0	1
1	1	1	1	1	1	0	1	0	1	1	1	1	1	1	0	0	0	1	1	1	0	1	1	0	1	1	0	0	1	1	0	1	1	0	1	0	1	0	1	1	0	1	0	0	0	1	1	1	1
1	0	0	1	1	0	0	0	1	1	1	1	1	1	1	0	0	1	1	1	0	1	1	1	1	1	1	0	0	1	1	0	1	1	0	1	1	0	1	1	1	1	1	0	0	0	0	0	1	1
1	1	0	1	1	1	1	0	0	0	1	1	1	0	1	0	1	0	1	0	0	1	0	0	0	1	1	0	0	1	1	0	1	0	0	1	1	0	1	0	1	0	1	1	0	0	1	0	1	1
1	0	0	1	1	0	1	0	0	1	1	1	1	1	1	1	0	1	0	1	0	1	1	1	1	1	1	0	0	1	1	0	1	0	0	1	1	1	0	1	1	1	1	1	0	0	1	0	0	1
0	0	0	0	0	0	0	0	0	1	1	1	1	0	0	0	0	0	1	1	0	1	1	1	0	1	1	0	0	0	1	1	1	0	1	1	0	0	0	1	0	0	1	0	0	0	0	1	1	1
1	0	1	1	1	0	0	0	0	1	1	1	1	1	1	1	0	1	1	0	1	1	1	0	0	0	1	0	0	1	1	1	1	0	0	1	1	0	0	0	1	1	1	1	1	0	0	0	0	0
1	0	1	1	1	1	0	1	0	1	1	1	1	1	0	1	0	1	1	1	0	0	1	0	1	0	1	0	1	1	1	0	1	1	0	1	0	1	0	1	1	0	1	0	0	0	0	1	1	1
1	0	1	1	0	1	0	0	0	1	1	1	1	1	0	1	0	1	1	1	1	1	1	0	0	1	1	0	1	1	1	0	1	0	0	1	1	0	1	1	0	0	0	0	0	0	0	1	1	1
1	0	1	1	1	1	1	0	0	0	1	1	1	0	0	0	1	1	1	1	1	1	1	1	0	0	1	0	1	1	1	0	1	0	0	1	1	0	0	1	0	0	0	0	0	0	0	0	0	0
1	0	1	1	1	1	1	0	0	0	1	1	1	1	1	0	1	1	0	0	0	1	0	1	0	0	0	0	0	0	0	0	1	1	0	1	1	1	0	1	1	1	0	0	0	0	0	0	0	1
1	1	1	1	1	0	1	0	0	1	1	1	1	1	1	1	0	1	0	0	1	1	1	1	0	1	0	0	0	1	1	0	1	0	0	1	1	1	1	1	1	0	1	0	0	0	1	0	1	1
1	1	1	0	1	0	0	0	0	0	1	1	0	0	0	0	1	1	1	0	0	0	0	1	1	1	0	0	0	0	1	0	1	1	0	1	0	1	0	1	0	0	0	1	0	0	1	0	1	0
0	0	1	0	1	0	0	0	0	0	1	1	0	0	0	0	1	1	0	0	0	1	1	1	1	0	0	0	0	1	0	0	1	1	0	1	0	1	0	1	1	0	1	0	0	0	0	0	0	0
1	0	1	0	1	0	0	0	0	0	1	1	0	0	0	1	0	1	0	0	1	1	0	1	0	1	0	1	0	0	1	0	1	1	0	1	1	1	0	1	0	1	0	0	0	0	0	0	0	0
0	1	1	1	1	0	0	1	0	0	1	1	0	1	1	0	0	0	0	1	1	1	0	0	0	0	0	0	1	0	1	0	1	1	1	1	1	0	0	0	1	0	0	1	1	0	1	0	1	1
1	0	1	0	1	0	0	0	0	0	1	1	1	0	0	0	1	1	1	1	0	0	0	1	1	0	0	0	0	0	0	1	1	1	0	1	0	1	1	0	1	1	0	1	0	1	0	0	0	1
1	0	0	0	1	0	0	0	0	0	1	1	1	0	0	1	1	1	0	1	0	1	0	1	1	1	0	1	0	1	1	0	1	1	0	1	1	1	0	1	1	0	1	0	0	0	0	0	1	1
1	0	1	0	1	0	1	0	1	0	1	1	1	0	1	0	0	1	1	1	0	1	1	1	1	0	0	0	0	0	1	0	1	1	0	0	1	1	0	0	0	0	1	0	0	1	1	0	1	1
0	0	0	0	1	1	1	0	1	0	1	0	1	0	1	0	0	1	1	1	1	1	0	1	0	0	0	0	0	0	1	0	1	1	0	0	0	0	0	1	1	0	0	1	0	1	0	0	1	1
1	0	1	1	1	0	0	0	0	0	1	1	1	0	0	1	0	1	1	0	1	0	0	1	1	1	0	0	1	0	1	0	0	0	0	1	1	0	0	0	0	1	1	0	1	0	0	0	1	1
1	0	1	0	1	1	0	0	0	0	1	1	1	0	1	0	1	1	0	1	0	1	1	1	1	0	0	0	0	1	1	0	1	1	0	0	1	0	0	1	0	0	0	0	0	1	0	0	1	1
0	1	0	0	1	1	1	0	0	0	1	0	1	1	0	0	0	1	0	0	0	1	1	1	0	1	0	0	1	0	1	0	1	0	0	0	0	1	0	1	1	0	1	0	0	0	0	0	0	1
1	0	0	0	1	1	1	0	0	0	1	1	0	0	1	0	0	0	0	1	0	1	1	1	1	1	0	0	0	1	1	1	0	1	0	1	1	1	0	1	1	0	1	1	1	0	1	0	0	1
0	1	0	0	0	0	1	0	0	0	1	0	0	0	0	0	1	1	1	1	0	1	0	0	0	1	0	0	0	0	0	0	1	1	0	0	0	0	0	1	0	1	0	0	0	0	0	0	1	0
0	0	1	0	1	1	0	0	0	0	1	1	0	0	0	0	0	1	1	0	0	1	0	1	1	0	0	1	0	1	0	1	1	0	0	1	0	0	0	0	1	1	0	1	0	0	0	0	0	1
0	0	1	0	0	0	1	1	0	0	1	1	1	0	0	0	1	0	0	0	0	1	0	1	0	0	0	0	0	0	0	1	1	0	0	1	0	0	0	1	1	0	1	0	0	0	0	0	1	1
0	0	0	0	0	0	0	0	1	0	1	0	1	0	0	1	1	0	0	1	0	1	1	1	1	1	1	1	1	0	0	0	1	1	0	1	0	0	0	1	0	1	1	0	0	0	0	0	0	1
1	0	1	1	1	0	0	1	0	0	1	1	1	0	1	0	1	1	1	0	0	1	0	1	1	1	0	1	0	0	1	1	1	1	0	1	1	1	0	1	0	1	0	1	1	1	1	0	1	1
1	0	1	1	1	1	0	0	0	0	1	1	0	1	1	0	0	1	0	0	1	1	0	1	1	0	1	0	1	1	0	1	1	0	0	1	0	1	1	1	1	0	0	0	0	1	0	1	1	0
1	0	0	1	1	1	1	0	1	0	1	1	1	1	0	1	0	1	0	0	0	1	1	1	1	1	0	0	1	0	1	0	1	1	0	1	1	1	0	0	1	0	1	0	1	0	0	0	1	1
0	1	0	0	1	1	0	1	0	0	1	1	1	0	0	0	1	1	0	0	0	1	1	0	1	1	0	0	0	1	0	0	1	0	0	0	1	1	0	1	1	1	1	1	0	0	0	1	1	1
0	0	1	0	1	1	0	0	0	0	1	1	0	0	0	1	1	1	0	1	0	1	0	1	1	1	0	1	1	0	1	0	1	0	0	1	0	1	1	0	1	0	1	0	0	0	0	0	0	1
1	0	1	0	1	0	0	0	0	0	1	1	1	1	0	0	0	1	0	1	0	0	1	1	1	0	0	0	0	0	1	0	1	0	0	1	1	1	0	1	1	0	1	1	0	0	0	1	1	1
1	0	1	0	1	1	0	0	0	1	1	1	1	0	1	0	0	1	1	0	0	1	0	1	0	0	0	0	0	1	1	1	1	1	0	1	1	1	0	1	1	0	0	0	1	1	0	0	0	0
1	1	1	1	1	1	1	0	1	0	1	1	1	0	1	1	1	1	1	0	1	1	0	1	1	0	0	0	0	0	1	0	1	1	0	1	1	1	0	1	1	1	1	0	0	0	0	1	0	0
1	0	1	0	1	0	0	0	1	0	1	0	1	1	0	0	1	1	1	0	0	1	1	0	0	1	0	0	0	0	0	1	1	0	0	1	1	1	1	1	1	1	1	0	0	0	0	1	1	1
1	0	1	0	1	1	0	0	0	0	1	1	1	1	0	1	0	1	0	0	0	0	1	1	1	0	1	0	0	0	1	0	1	1	1	1	1	1	0	1	0	0	1	1	0	0	0	0	0	1
1	0	1	1	1	1	1	1	1	0	1	1	1	1	0	1	0	1	0	0	0	1	1	1	1	0	0	0	0	1	1	1	1	1	1	1	1	1	0	0	1	0	1	0	1	0	0	1	0	1
1	0	1	1	1	1	0	0	1	1	1	1	1	0	1	1	0	1	0	0	0	1	0	1	0	1	0	0	1	1	0	0	1	1	0	1	1	1	0	1	0	0	0	1	0	0	0	0	1	0
0	0	1	1	1	1	1	0	1	0	1	1	0	0	1	1	1	0	0	1	0	0	0	1	1	1	0	1	0	1	1	0	1	0	0	1	1	1	0	0	0	0	1	0	0	0	0	0	0	0
1	0	0	1	1	1	1	0	0	1	1	1	1	0	1	0	0	1	0	1	0	1	1	1	1	1	0	0	0	1	1	1	1	1	0	1	0	1	1	1	0	0	1	0	0	1	1	1	1	1
1	1	0	1	1	1	0	1	0	1	1	1	1	0	0	0	0	0	0	1	0	0	0	1	0	1	0	0	0	0	0	0	0	0	0	1	1	0	0	1	0	0	1	1	0	0	0	1	1	1
1	0	1	1	0	0	1	0	0	1	1	0	1	0	0	0	0	0	0	1	0	1	0	1	0	1	0	0	1	0	1	0	1	0	1	1	1	1	0	0	0	0	1	0	1	0	0	0	1	1
1	0	0	1	1	1	0	0	0	0	1	1	0	0	0	0	0	1	0	1	0	0	0	1	1	1	1	0	0	1	1	1	1	0	0	0	1	1	0	1	0	0	0	0	1	0	0	0	0	1
1	1	1	1	1	0	1	0	0	0	1	1	1	0	1	0	0	1	1	1	0	1	1	1	0	1	0	0	0	1	1	1	1	1	1	1	0	1	0	1	0	0	1	0	1	0	0	0	1	1
0	0	0	1	1	0	1	0	1	0	1	1	0	0	1	1	1	1	1	1	0	1	0	1	0	0	0	0	0	0	0	0	1	0	0	0	1	1	0	1	0	0	0	0	0	0	0	0	1	0
1	0	1	1	1	1	1	0	0	0	1	1	1	0	0	0	0	1	1	0	1	1	1	1	1	1	0	0	0	0	1	1	1	0	0	1	1	1	0	1	0	1	1	1	0	1	0	0	1	0
0	0	0	0	1	1	0	0	1	1	1	1	0	1	0	0	1	1	0	0	0	0	0	1	0	1	0	0	1	1	0	0	1	0	0	0	0	0	0	1	0	0	1	1	0	0	0	0	0	1
1	0	0	0	1	1	1	0	1	0	1	1	1	0	0	0	0	1	0	0	0	1	0	1	1	1	0	1	0	1	0	0	1	0	0	1	0	1	1	0	1	0	1	1	1	0	1	0	1	1
0	0	1	0	1	0	1	1	0	0	1	1	1	1	0	1	1	1	0	0	0	0	1	1	1	1	1	0	0	0	1	1	1	0	1	1	1	1	1	0	0	1	1	0	1	0	1	0	1	1
1	0	0	0	1	0	0	0	0	0	1	1	1	0	0	0	0	1	0	0	0	1	1	1	0	0	0	1	1	1	0	0	1	0	0	1	0	1	0	1	0	0	0	0	1	0	1	0	1	0
1	1	1	0	1	1	0	1	1	0	1	1	1	0	1	1	0	1	1	1	0	1	1	1	0	0	1	1	0	1	1	0	1	1	0	1	0	1	0	0	1	0	0	0	1	0	0	0	1	0
1	0	1	1	1	0	1	0	0	0	1	1	1	1	1	1	0	1	0	1	0	1	1	1	0	1	1	0	1	1	0	1	1	1	0	1	1	1	1	1	0	1	1	0	0	0	0	1	0	1
1	1	0	0	1	1	1	0	1	1	1	1	1	0	1	1	0	1	0	0	0	1	1	0	1	1	0	0	0	1	0	0	1	0	0	0	1	0	0	1	1	0	0	1	1	0	0	0	1	1
1	1	1	1	1	1	1	0	0	0	1	1	1	0	1	0	0	1	1	1	1	1	1	1	1	0	1	0	0	1	0	1	1	0	1	1	1	1	0	1	0	0	1	0	1	1	0	0	1	1
1	0	1	0	1	1	1	0	0	0	1	1	1	0	1	1	0	1	0	1	0	1	1	1	1	1	0	0	0	1	0	0	1	1	0	1	1	1	0	1	0	0	1	0	0	0	1	0	0	1
1	0	0	0	1	1	1	1	0	0	1	1	0	0	0	0	0	1	0	1	0	1	0	1	1	1	0	0	1	0	0	0	1	0	0	1	1	1	0	0	0	0	1	0	1	0	0	0	1	1
1	0	0	0	1	1	1	0	0	0	1	0	1	1	0	0	1	1	0	0	0	1	0	1	0	0	0	1	0	0	1	1	1	1	0	1	0	1	0	1	1	0	1	0	1	0	0	0	1	1
1	1	0	1	1	1	0	0	0	0	1	1	1	1	0	0	0	1	1	0	0	1	0	1	0	1	0	1	0	1	0	0	1	0	0	1	1	1	0	1	1	0	0	0	0	0	0	0	1	1
1	1	0	0	1	1	0	0	0	1	0	1	1	1	0	1	0	1	0	1	0	1	0	1	1	0	0	0	0	1	0	1	1	1	0	1	1	1	0	1	1	1	1	1	0	1	1	0	1	1
0	0	0	1	1	1	1	0	1	0	1	1	1	0	1	0	0	1	0	0	0	1	0	0	1	1	0	0	1	0	0	1	1	0	0	1	0	0	0	0	1	0	1	1	1	0	0	1	1	1
1	1	1	1	1	1	1	0	0	1	1	1	1	1	1	0	1	1	1	0	1	1	1	1	1	1	0	0	1	1	0	1	1	1	0	1	0	1	0	1	1	0	1	1	0	0	1	1	1	1
1	0	1	1	1	1	0	0	0	1	1	1	1	0	0	1	1	1	0	1	1	1	1	1	0	1	0	1	0	1	0	0	1	1	0	1	0	0	1	1	0	1	1	0	0	0	0	1	1	1
0	1	0	0	1	1	0	0	0	0	1	1	1	0	0	0	0	1	0	1	0	1	1	1	1	0	0	0	0	1	0	0	1	1	0	1	1	0	0	1	0	1	0	0	0	0	1	0	1	1
1	0	1	0	1	1	0	1	0	0	1	1	1	1	0	1	0	1	1	1	0	1	0	1	1	1	1	0	0	1	0	0	1	1	0	1	0	1	0	1	0	0	1	0	0	0	0	0	1	1
1	1	0	1	1	1	1	0	1	1	1	1	1	1	0	0	0	1	0	1	0	1	1	1	1	0	0	0	0	0	0	1	1	0	1	1	1	1	0	1	0	1	1	0	1	0	0	1	1	1
1	1	0	1	1	1	0	1	0	0	1	1	1	0	0	0	1	1	1	0	0	1	1	1	1	0	0	0	1	0	0	0	1	0	0	1	1	1	0	0	0	1	0	0	0	0	0	0	1	0
1	0	0	1	1	1	1	0	0	0	1	1	1	0	1	0	1	0	0	1	0	1	1	1	1	0	0	0	0	0	0	0	1	0	0	1	0	1	1	0	1	0	1	0	0	0	0	0	1	0
0	0	1	1	1	1	0	0	0	1	1	1	1	0	0	0	0	1	0	1	0	0	1	1	1	0	0	0	1	0	1	1	1	0	0	1	1	1	0	1	1	0	1	0	1	1	1	0	0	1
1	0	0	1	1	1	0	0	0	0	1	1	0	1	0	0	0	1	0	0	0	1	0	1	0	1	0	1	1	0	0	0	1	0	0	1	0	0	0	1	1	0	1	0	0	0	1	0	1	1
1	1	0	1	1	1	1	0	0	0	1	1	1	0	1	0	1	1	1	1	0	1	0	1	1	0	1	0	0	1	1	0	1	1	0	1	0	1	1	1	0	0	1	0	1	0	1	0	1	0
1	0	1	1	1	1	0	0	0	0	1	1	1	0	1	0	0	1	1	1	0	1	1	1	1	1	0	0	1	0	0	0	0	0	0	1	1	0	0	0	0	0	0	1	0	0	0	0	0	1
0	0	1	0	1	1	1	0	0	1	1	1	1	0	1	0	0	1	1	0	1	1	0	1	1	1	0	0	0	1	0	0	1	0	0	1	1	1	0	0	1	0	1	0	0	0	1	1	0	1
1	0	1	0	0	0	1	0	1	1	1	1	1	0	0	1	1	1	0	1	0	0	1	1	1	1	0	1	1	1	0	0	1	1	0	1	1	1	0	1	1	0	1	1	0	0	0	0	1	1
1	0	0	1	1	0	1	0	0	1	1	1	1	0	1	1	0	1	0	0	0	0	1	1	1	0	0	0	0	0	0	0	1	0	0	1	1	1	0	1	1	0	1	0	1	0	0	1	1	1
0	0	1	0	1	0	0	0	0	0	0	0	1	1	1	1	1	1	1	0	0	1	0	1	1	0	0	0	0	0	1	0	1	0	0	1	0	0	0	0	1	1	0	0	1	0	1	0	1	1
1	0	1	0	1	0	0	0	1	0	1	1	0	1	0	0	0	1	0	1	0	1	0	1	1	0	0	0	0	1	0	0	0	0	0	1	1	0	1	1	1	0	0	1	0	0	0	1	0	1
1	0	1	1	1	1	1	0	0	1	1	1	1	1	0	0	0	1	0	1	0	0	0	1	0	0	0	0	0	0	1	1	0	1	0	0	1	1	0	1	1	0	1	0	0	0	0	1	1	0
1	1	1	1	1	1	1	0	0	0	1	1	1	0	1	1	0	1	0	0	0	1	0	1	1	1	0	0	1	1	0	1	1	0	1	0	1	1	0	0	1	0	0	0	0	0	1	1	1	0
1	1	1	0	1	1	1	0	1	1	1	1	1	0	1	1	0	1	0	1	0	1	1	1	1	1	1	1	0	1	1	1	1	0	0	1	1	1	1	1	1	0	1	1	1	1	0	1	1	1
1	0	1	1	1	1	1	0	0	0	1	1	0	0	0	0	1	1	1	1	0	1	0	1	1	1	0	0	0	1	1	0	1	0	0	0	1	1	0	1	1	0	1	0	0	0	0	1	0	1
0	0	1	1	1	0	0	0	0	0	1	1	0	0	1	1	0	1	0	0	0	0	1	1	1	1	0	0	1	0	0	1	1	1	0	1	1	0	0	1	1	0	1	1	0	1	0	0	0	0
0	1	0	1	1	0	1	0	1	0	1	1	1	0	1	0	0	1	1	0	0	1	0	1	1	1	0	0	0	1	1	1	1	0	0	1	0	0	0	1	0	0	1	1	0	0	0	0	1	0
0	1	1	0	1	1	1	0	0	1	1	1	0	0	1	0	0	1	0	0	1	0	0	0	1	0	0	1	0	0	1	0	1	0	0	1	1	0	1	1	1	0	0	1	1	1	0	0	1	1
1	0	1	0	0	1	0	0	0	0	1	1	1	1	0	0	0	0	0	0	0	1	1	1	0	1	0	0	1	0	0	0	0	1	0	0	0	1	0	1	0	0	0	0	0	0	0	0	1	1
0	0	0	1	1	1	0	0	0	0	1	1	0	0	0	0	1	0	1	0	0	1	0	0	0	1	0	1	1	1	1	1	0	0	0	0	1	0	0	1	1	0	1	0	0	0	1	0	0	1
1	0	1	1	1	1	0	0	0	1	1	1	1	0	1	1	1	1	1	0	0	1	0	0	1	0	1	1	1	0	1	1	1	1	1	1	1	1	0	1	0	1	1	1	0	0	1	0	0	0
0	0	0	1	1	0	0	0	0	1	1	0	1	0	1	0	0	1	1	1	0	1	1	0	0	1	1	0	0	0	1	1	0	1	0	0	1	1	1	1	1	1	1	1	0	0	1	1	1	1
1	0	0	0	1	0	1	0	1	0	1	1	1	0	0	0	0	1	1	0	0	1	0	0	0	0	0	1	0	0	1	0	0	1	1	0	1	0	0	1	0	0	0	1	1	0	0	0	0	1
1	1	0	1	1	1	0	0	0	0	1	1	1	1	1	0	1	0	1	0	0	1	0	1	0	1	1	1	1	0	1	0	0	1	0	1	0	1	1	1	0	0	1	0	1	0	1	0	0	1
1	0	1	1	1	1	1	0	1	0	0	1	1	0	0	0	0	1	1	0	0	1	0	1	1	1	1	1	0	0	1	1	1	0	0	1	1	0	0	1	1	0	1	1	0	0	1	1	1	1
0	1	1	1	1	0	0	0	1	1	1	1	1	0	0	0	1	1	1	1	0	1	0	1	1	1	1	1	0	0	1	0	1	1	0	0	1	1	0	1	0	1	0	1	0	0	0	0	1	1
1	0	1	1	1	1	1	0	0	1	1	1	1	1	1	1	0	0	1	1	1	0	1	1	1	1	1	1	0	0	1	1	1	1	0	1	1	1	0	1	1	0	0	0	0	0	1	1	1	1
1	0	0	0	1	1	0	0	0	0	1	1	1	0	0	1	0	1	1	0	0	0	1	1	0	1	0	1	0	0	1	0	1	1	1	1	1	0	1	1	0	0	0	1	0	0	0	0	1	1
1	1	1	1	1	1	0	1	0	1	1	1	1	1	0	1	0	1	1	0	1	0	1	1	0	1	1	1	1	0	1	1	1	1	1	0	1	1	0	1	0	0	1	1	0	0	0	0	1	1
1	1	1	1	1	1	0	1	0	1	1	1	1	1	1	0	1	0	1	1	0	1	0	1	0	1	1	1	1	1	1	0	0	0	1	1	1	1	0	1	1	0	0	1	0	0	0	0	0	1
0	0	1	1	1	1	0	0	0	0	1	1	1	0	1	0	1	0	1	1	0	1	0	0	1	0	0	1	0	1	0	0	1	1	0	1	0	1	0	1	1	0	1	0	0	0	1	1	1	1
1	0	0	1	1	0	0	0	0	0	1	1	1	0	1	0	1	0	1	0	0	0	1	1	1	1	0	1	0	0	1	1	0	0	0	1	1	1	0	1	1	0	1	1	0	1	0	1	1	1
1	1	1	1	1	1	1	1	0	1	1	1	1	1	0	1	0	1	1	0	1	1	0	1	1	0	1	1	0	0	1	1	1	1	1	1	1	1	1	1	1	0	1	0	1	0	1	1	0	0
1	0	1	1	1	1	1	0	0	1	1	1	1	0	1	0	1	1	1	1	0	1	0	1	1	1	1	1	1	0	1	0	1	1	0	1	1	1	1	1	0	1	0	0	0	0	1	0	1	1
1	1	1	1	1	0	0	0	0	1	1	1	1	0	1	0	0	0	1	1	0	0	1	1	0	1	1	1	0	0	1	0	1	1	0	1	1	1	0	1	0	1	0	0	0	0	0	0	1	0
1	1	1	1	1	1	1	1	0	1	1	0	1	0	0	1	0	1	1	0	1	1	1	0	1	0	1	1	0	1	1	1	1	0	0	1	1	1	0	1	1	0	1	1	1	0	0	0	1	1
1	0	1	1	1	1	0	0	0	0	1	1	1	1	1	1	1	1	1	0	0	0	1	1	1	0	1	0	0	1	1	1	0	1	0	0	1	1	1	1	1	0	1	1	0	0	0	0	0	1
0	0	1	0	0	0	1	0	0	1	1	1	1	1	0	1	0	1	1	1	0	1	1	1	0	1	0	1	0	0	1	0	1	1	0	0	1	1	1	1	1	0	1	1	1	1	0	1	0	0
1	0	1	0	1	0	1	0	0	0	1	1	0	0	0	0	1	0	1	0	0	1	1	1	1	1	0	0	0	0	1	1	0	1	1	1	1	0	0	1	1	0	0	0	0	0	0	1	1	0
1	0	1	1	1	1	0	0	1	0	1	1	1	0	1	0	1	0	1	0	0	1	1	1	0	1	1	1	1	0	1	0	1	0	0	1	1	1	0	0	0	0	1	1	0	0	0	0	0	1
0	0	1	1	1	0	0	0	0	0	0	1	1	0	1	0	0	1	1	0	0	1	0	1	1	0	0	0	1	0	1	1	1	1	0	1	1	1	0	1	1	1	0	1	0	0	0	0	1	0
1	1	1	1	1	0	1	0	0	0	1	1	1	0	1	0	1	1	1	1	0	1	0	1	1	1	1	0	0	1	1	0	1	0	0	0	1	1	0	1	1	0	1	0	0	0	0	1	0	0
0	0	0	1	0	1	0	0	0	0	0	1	1	0	1	0	0	0	1	0	0	0	0	0	0	1	0	1	1	0	1	0	1	0	0	0	1	1	0	0	0	0	0	0	0	0	0	1	0	0
1	0	0	1	1	0	1	0	0	1	1	1	1	1	0	1	0	1	1	1	0	1	1	1	1	1	1	1	0	0	1	1	1	0	0	1	1	1	0	1	1	0	1	1	1	0	0	1	1	1
1	0	1	1	1	1	1	1	0	0	1	1	0	1	1	0	1	1	1	0	0	0	1	1	1	1	1	0	0	1	1	1	1	1	0	0	1	1	0	1	1	0	1	1	1	0	0	1	0	1
1	0	1	0	1	1	1	0	1	1	1	1	1	1	0	1	1	1	0	1	1	1	1	1	1	1	1	1	0	1	1	1	1	0	0	1	1	1	1	1	1	0	1	0	1	0	1	0	0	1
1	0	1	0	1	1	0	0	0	1	1	1	1	0	0	1	0	0	1	0	1	1	0	1	0	1	0	1	0	0	1	1	1	0	0	1	1	1	0	1	1	0	1	0	1	1	0	1	1	1
1	1	1	1	1	1	0	0	0	1	1	0	1	0	0	0	0	1	0	0	0	1	0	1	0	1	0	1	1	0	1	1	1	1	0	0	1	1	0	1	1	0	1	1	0	1	0	1	1	1
1	0	1	1	1	1	0	0	1	0	1	1	1	1	0	1	1	1	1	1	1	1	1	1	0	1	1	0	1	0	1	1	1	1	0	0	1	1	0	1	0	0	1	0	1	0	0	1	1	1
1	0	0	1	1	1	0	0	1	1	1	1	1	0	1	0	0	1	1	1	0	1	1	1	1	1	1	1	0	1	1	1	0	1	1	1	1	1	0	1	1	0	1	1	0	0	0	1	1	1
1	0	1	0	1	0	0	1	0	0	1	1	1	1	0	1	0	0	0	0	1	1	0	1	1	1	0	1	0	0	1	0	0	1	0	1	1	0	1	1	0	1	0	1	0	0	1	0	0	1
1	1	1	1	1	0	0	1	0	1	1	1	1	0	1	0	1	0	0	1	0	1	0	1	0	0	0	1	0	0	1	1	1	0	0	0	1	0	1	1	1	0	1	1	1	0	1	0	1	1
0	1	1	1	1	1	0	0	1	1	1	1	1	1	1	0	1	1	1	0	1	1	0	1	0	1	0	1	0	1	1	1	1	1	0	1	1	1	1	1	1	1	1	0	0	0	1	1	0	1
1	0	1	1	1	1	0	0	0	0	1	1	1	0	0	0	0	1	1	1	0	1	1	1	1	1	1	0	1	0	1	0	1	0	0	1	1	1	0	0	1	0	1	0	0	1	1	0	0	1
0	0	0	1	1	0	0	0	1	0	1	0	0	0	0	0	1	0	0	0	0	1	0	1	0	1	0	1	0	0	1	1	0	0	0	1	1	0	0	0	1	1	0	0	0	0	1	0	0	1
1	0	1	0	1	0	0	0	1	1	1	1	1	0	0	1	0	0	0	1	1	0	1	1	1	1	0	0	1	0	1	1	1	1	0	0	1	1	0	1	1	0	1	0	0	0	1	0	0	1
0	1	1	0	1	0	0	0	0	0	1	0	1	0	1	1	0	0	1	1	0	1	1	1	1	1	1	1	0	0	1	0	1	1	1	1	1	1	1	1	1	1	1	0	0	0	0	1	1	0
0	0	0	1	1	0	0	0	0	1	1	1	1	0	1	0	0	0	0	1	0	1	0	1	0	0	0	1	0	1	1	0	1	0	0	0	1	1	0	1	1	0	1	0	0	0	0	0	0	1
1	0	1	1	1	1	1	1	0	0	1	1	1	1	1	1	0	1	1	1	0	1	1	1	1	1	1	0	0	1	1	1	1	1	1	1	0	1	0	1	1	0	1	1	0	1	1	0	1	1
0	0	1	1	1	0	0	1	0	1	1	1	1	1	1	0	1	0	0	0	0	1	1	1	0	0	0	1	0	1	1	1	1	1	0	1	1	1	0	1	1	0	1	1	0	0	0	0	1	1
0	0	0	0	0	1	0	0	1	0	1	0	1	0	1	0	0	0	0	0	0	0	1	1	0	1	0	1	0	1	1	0	1	1	0	1	1	1	0	1	0	0	0	0	0	0	1	1	0	1
1	0	1	1	1	0	1	1	1	0	1	1	1	0	0	1	0	1	1	0	1	0	1	1	1	1	1	1	1	0	1	0	1	0	0	1	1	1	1	1	1	0	1	1	0	0	1	0	1	1
1	0	1	1	0	1	0	0	0	1	1	1	1	1	0	0	0	1	1	1	0	1	1	1	1	1	1	1	1	1	1	0	1	0	0	1	1	1	1	1	1	0	1	0	1	0	1	1	0	1
0	0	1	1	1	0	0	0	0	0	1	1	1	0	0	0	0	0	1	0	0	1	0	1	0	1	0	1	0	0	1	0	1	1	0	1	1	0	1	1	1	0	1	1	0	0	0	0	0	0
1	0	1	1	1	1	1	1	0	0	1	1	1	0	1	0	0	0	1	0	0	1	1	1	1	1	0	1	0	1	1	0	1	1	0	1	1	1	0	1	1	0	1	0	0	0	1	0	0	1
0	1	1	1	1	1	1	0	0	1	1	0	1	0	1	0	0	0	1	1	0	1	1	1	0	1	1	1	0	0	1	0	1	0	0	0	1	1	0	1	1	0	1	0	0	0	0	0	0	0
0	0	1	1	1	0	1	0	0	1	1	1	1	1	0	0	1	0	1	1	0	1	1	1	0	1	0	1	0	0	0	0	0	1	1	1	1	0	0	1	1	1	0	0	0	0	1	0	1	1
1	0	1	1	1	1	1	0	0	0	1	1	1	1	1	0	0	1	1	0	0	1	0	1	1	0	0	1	1	1	1	1	1	1	0	1	0	1	1	1	0	0	1	1	0	0	0	1	0	1
1	0	1	0	1	1	0	0	0	0	1	1	0	1	0	0	0	0	1	0	1	1	0	1	0	1	0	1	0	0	1	1	1	0	1	0	1	0	1	1	1	0	1	0	1	0	0	0	1	1
1	0	1	1	1	1	1	0	0	1	1	1	0	0	1	0	0	1	1	1	0	1	1	1	0	0	1	1	1	1	1	1	1	1	0	0	0	1	1	1	1	0	1	0	0	0	1	0	0	1
1	0	0	1	1	1	1	0	0	0	1	1	0	1	0	0	0	1	1	0	0	0	0	1	1	1	1	1	1	0	1	1	1	1	0	0	1	1	0	1	1	1	1	0	0	0	0	0	0	0
1	0	1	0	1	1	1	1	1	0	1	1	1	1	1	1	0	1	1	1	1	1	1	1	0	0	1	1	1	1	1	0	1	1	0	1	1	1	1	1	1	0	1	0	0	0	1	0	1	1
1	0	1	1	1	1	0	0	0	1	1	1	1	0	0	0	0	1	1	0	0	0	0	0	0	0	1	1	0	1	1	1	1	0	0	1	1	1	0	1	1	0	1	0	0	1	0	0	1	1
1	0	1	1	1	1	0	0	0	0	1	1	1	0	1	0	0	0	1	1	0	1	0	1	1	1	0	1	0	1	1	0	1	0	0	1	1	0	0	1	1	0	1	0	0	0	0	1	0	1
1	1	1	1	1	0	1	0	0	1	1	1	1	0	1	0	0	1	1	1	0	1	1	1	0	1	1	1	0	0	1	1	1	1	0	0	1	1	0	1	1	0	0	0	0	0	1	0	0	1
1	0	1	0	1	1	0	1	0	1	1	1	1	0	0	1	0	0	0	0	0	0	0	1	1	0	1	1	0	1	1	0	1	0	0	1	1	1	0	1	1	0	0	0	1	1	1	1	0	1
1	0	1	1	1	1	0	0	1	0	1	1	1	0	1	0	0	0	1	1	0	1	1	1	1	0	1	1	1	1	1	1	0	0	0	1	1	1	0	1	0	1	1	0	0	0	0	0	1	0
1	0	1	1	0	1	0	0	0	1	1	1	1	0	0	0	1	1	1	0	0	1	1	1	1	0	1	0	1	0	1	1	1	1	0	1	1	1	0	1	1	0	0	1	0	1	0	0	0	1
1	0	1	1	1	1	1	0	0	1	1	1	1	1	1	0	1	1	1	1	0	1	0	1	1	1	1	1	1	1	1	1	1	0	0	1	1	1	0	1	1	1	0	0	1	1	0	0	1	1
1	0	1	1	1	1	1	0	0	1	1	1	1	1	1	1	0	1	1	0	1	1	0	1	1	1	1	1	0	0	1	1	1	0	0	1	1	1	0	1	1	0	1	1	0	0	0	1	0	1
1	0	1	1	1	1	1	0	1	1	1	1	1	1	0	1	1	1	1	0	1	1	1	1	1	0	1	1	0	1	1	0	1	1	1	1	1	1	1	1	0	1	1	0	0	0	0	1	0	1
1	0	1	0	1	1	0	0	1	0	1	1	1	0	1	1	1	1	1	0	0	1	0	0	0	0	1	1	0	1	1	0	1	1	0	1	1	0	1	1	1	0	1	0	0	0	1	1	1	0
0	0	0	1	1	1	0	0	0	1	1	1	1	0	0	0	0	1	1	0	0	1	1	1	0	1	1	1	0	0	1	0	1	1	0	1	1	0	0	1	1	0	0	0	0	0	0	0	1	1
1	0	1	1	1	0	0	0	0	1	1	1	1	1	1	0	0	1	1	0	1	1	1	1	0	1	1	1	0	0	1	1	1	0	0	0	1	0	1	1	1	0	1	0	1	0	0	0	1	1
1	1	1	1	1	0	1	0	0	0	1	1	1	1	0	0	0	1	0	1	0	1	1	1	1	1	1	1	0	0	1	1	1	1	0	0	1	1	0	1	1	0	1	0	0	1	0	0	1	1
1	1	1	1	1	1	1	0	1	1	1	1	1	1	0	0	1	1	1	1	0	0	1	1	0	1	1	1	1	0	1	1	1	0	0	1	0	1	1	1	1	0	1	0	0	0	1	1	0	1
1	0	1	1	1	1	0	0	1	1	1	1	1	1	1	1	0	1	1	0	0	1	0	1	1	1	1	1	0	0	1	1	1	0	0	1	0	1	0	1	0	0	1	1	1	0	0	1	0	1
1	0	0	0	1	1	1	0	1	1	1	1	1	1	1	1	1	1	1	1	0	1	1	1	1	1	1	1	0	1	1	0	1	1	0	1	1	1	0	1	1	0	1	0	0	0	1	1	1	1
1	0	1	1	0	0	1	0	1	0	1	1	1	0	0	0	0	1	0	1	0	0	1	1	0	1	1	1	0	1	1	1	1	1	0	1	1	1	1	1	1	0	1	0	1	0	0	0	1	1
1	0	1	0	1	1	1	0	1	0	1	1	1	1	0	0	0	0	0	0	0	0	1	1	1	1	0	0	0	0	1	1	1	0	0	0	1	1	0	1	1	0	0	1	0	1	0	0	0	0
1	0	1	1	1	1	0	1	0	0	1	1	0	0	0	0	1	1	1	0	0	0	1	1	0	1	0	0	0	1	1	0	1	0	0	0	1	0	0	1	1	0	1	1	0	0	1	0	0	1
1	0	1	1	1	1	1	0	0	1	1	1	1	0	0	1	0	0	1	1	0	1	1	0	0	1	1	1	0	0	1	0	1	1	0	0	1	1	0	1	1	0	0	0	0	0	0	1	0	0
1	1	1	0	1	0	1	0	0	1	1	1	1	0	1	0	0	1	1	1	1	1	0	1	0	1	0	1	0	0	1	1	1	1	0	0	1	1	1	1	1	0	1	0	0	0	0	1	0	0
0	1	0	0	1	0	0	0	0	1	0	1	1	0	0	0	0	0	1	1	1	0	1	1	1	0	1	1	0	0	1	1	1	1	0	1	1	1	0	1	0	0	1	0	0	0	0	0	0	1
1	0	1	1	1	0	1	1	0	0	1	1	1	0	1	0	0	1	1	1	0	0	1	1	1	1	0	1	0	1	1	1	1	0	0	0	0	1	1	1	1	0	1	0	0	0	0	1	1	1
0	0	1	1	1	0	0	0	0	0	0	1	1	0	0	0	1	0	0	0	0	1	1	1	0	0	0	0	0	1	1	1	0	1	0	1	0	0	0	0	1	0	1	0	0	0	0	0	0	1
0	1	1	0	0	1	1	1	0	0	1	1	1	1	1	0	0	0	1	1	0	1	0	1	1	1	0	0	0	1	1	0	0	1	0	1	1	0	0	1	1	1	1	1	0	0	1	1	0	1
1	0	1	0	1	1	1	0	0	0	1	1	0	0	1	1	0	1	0	0	0	1	0	1	1	0	0	1	0	0	1	0	1	0	0	1	0	1	0	1	1	0	1	1	1	0	0	0	0	1
0	0	1	1	1	1	0	0	1	0	1	1	0	1	0	0	0	1	1	1	0	0	0	0	1	1	0	1	1	0	0	1	0	0	0	0	1	1	0	1	1	0	1	1	1	0	0	0	1	1
0	0	1	0	1	0	1	0	0	1	1	1	1	1	0	0	1	0	1	0	0	1	0	1	1	0	0	1	0	0	0	1	1	1	0	1	1	1	0	1	1	1	1	0	0	0	1	0	1	0
0	0	0	0	1	1	0	0	0	0	1	1	1	0	0	0	1	0	0	1	0	1	0	1	0	1	0	1	0	0	0	1	0	1	0	1	0	1	0	0	0	0	1	0	1	0	0	0	0	1
1	0	0	1	0	0	1	0	1	0	1	1	1	1	1	1	0	0	1	0	0	1	0	1	0	1	1	1	0	0	1	1	1	1	1	1	1	1	0	1	1	0	1	0	0	0	0	0	1	1
1	0	1	1	1	0	0	0	0	0	1	1	1	0	0	0	0	1	0	1	0	0	1	1	1	1	0	1	0	0	1	0	0	0	0	1	1	0	1	1	1	0	1	0	0	0	0	0	0	1
1	0	0	0	1	0	1	0	1	0	1	1	1	0	0	0	0	1	0	1	1	1	0	1	0	1	0	1	0	0	1	1	1	1	0	0	1	0	0	1	0	0	0	0	0	0	0	0	1	1
0	1	0	1	1	1	1	0	0	1	1	1	1	0	1	0	1	0	0	1	1	1	0	1	0	1	0	0	0	0	1	0	0	1	0	1	0	1	1	1	1	1	0	1	0	0	0	0	1	1
0	0	0	0	1	0	1	0	0	1	1	0	1	0	0	0	0	0	0	1	1	1	0	1	0	1	0	0	0	1	0	1	0	0	0	1	0	0	0	1	1	0	1	0	0	0	0	1	0	1
0	0	0	1	1	0	0	0	0	1	1	1	0	0	0	0	0	0	0	0	1	1	1	1	1	0	0	1	0	0	1	1	1	0	0	1	1	0	0	1	1	0	1	1	0	0	1	0	0	1
1	1	0	0	1	0	0	0	0	1	0	1	1	0	1	0	0	1	0	1	1	0	0	1	1	0	0	0	0	0	0	1	1	0	0	0	0	0	0	0	1	1	0	1	0	0	0	1	0	0
1	0	0	1	1	0	1	0	1	1	1	1	0	1	0	0	0	0	1	1	0	0	0	0	0	1	1	1	1	0	1	1	0	1	0	1	0	0	0	1	1	1	1	0	1	0	0	0	0	1
1	0	1	0	1	0	0	1	0	1	1	1	0	0	0	0	0	0	1	0	0	1	1	1	1	0	0	1	1	0	0	0	0	0	0	1	1	1	1	1	1	1	1	1	1	0	1	0	0	1
0	1	1	0	0	0	0	0	0	1	1	1	1	0	0	1	0	0	1	0	0	1	0	1	1	1	1	0	0	1	1	1	1	1	0	1	1	1	0	1	0	1	0	0	0	0	0	1	0	1
1	0	1	1	0	1	1	1	0	1	1	1	1	1	0	0	1	1	0	1	0	1	0	1	0	1	0	0	0	0	1	0	1	1	1	1	1	0	0	1	1	0	1	0	0	0	0	0	0	0
1	1	1	1	1	0	0	0	0	1	1	1	1	0	0	0	0	0	1	1	0	1	1	1	1	1	0	1	1	0	1	0	1	1	0	1	1	1	1	0	0	0	1	0	0	0	0	0	1	0
1	0	1	1	1	1	0	1	0	1	1	1	0	0	0	1	0	1	1	0	0	1	0	1	1	1	1	0	0	1	1	0	1	1	1	1	1	1	0	1	1	0	1	1	1	0	1	1	1	1
1	0	0	1	1	1	0	0	0	1	1	1	1	0	0	0	0	1	1	0	0	1	0	1	0	1	0	0	1	0	1	0	1	0	0	0	0	0	1	0	0	0	1	0	0	1	1	1	1	1
1	1	1	0	1	1	0	1	0	0	1	1	0	0	0	0	1	1	1	1	0	1	1	1	0	1	0	0	0	0	1	0	1	0	1	0	1	1	0	1	1	1	1	1	0	0	0	0	0	1
1	1	1	1	1	1	0	0	0	1	1	1	1	1	0	1	1	1	1	1	1	1	1	1	1	1	1	1	0	0	1	0	1	0	0	1	1	1	0	1	1	0	1	0	1	0	1	1	1	1
1	1	0	0	1	0	0	0	1	1	1	1	1	0	0	1	1	1	1	0	1	1	0	0	0	1	0	0	0	0	1	1	1	0	0	1	1	1	0	0	1	0	1	0	0	0	1	1	0	1
1	0	1	1	1	0	0	0	0	1	1	1	1	1	0	0	0	1	1	1	1	1	1	1	0	1	0	1	0	0	1	1	1	0	0	1	1	1	0	0	1	0	1	0	0	0	0	0	0	0
1	0	0	1	1	0	0	0	0	0	1	1	1	1	0	0	0	1	1	0	0	0	1	1	1	0	1	0	0	0	1	0	1	1	0	0	1	1	0	0	1	0	0	0	0	0	0	0	0	1
1	0	1	1	0	1	0	0	0	1	1	1	0	0	0	0	1	0	1	0	0	1	0	1	0	1	0	0	1	0	1	0	1	1	0	0	1	1	1	1	1	0	1	0	0	1	0	1	1	1
1	0	0	1	1	1	0	0	0	1	1	1	1	0	0	0	1	0	0	0	0	1	0	1	0	1	0	0	1	0	1	0	1	1	0	1	1	1	0	0	1	0	1	1	1	0	0	0	0	1
1	1	1	1	1	1	1	0	1	1	1	1	1	0	1	0	0	1	1	1	0	1	0	0	1	0	0	0	0	0	1	1	1	0	0	1	1	1	1	0	0	0	1	0	1	0	1	1	0	1
1	0	1	0	1	0	0	0	0	0	1	1	0	0	0	0	1	1	1	0	0	1	0	0	1	1	1	0	1	1	1	0	1	0	0	0	1	0	0	1	0	0	1	0	0	0	0	1	1	1
1	0	1	1	1	1	1	1	0	1	1	1	1	1	0	1	0	1	1	0	0	1	0	1	1	1	0	1	0	1	1	0	1	0	0	1	1	1	1	0	1	0	1	0	1	0	1	1	0	1
1	0	0	0	1	1	1	1	0	1	1	1	1	1	0	1	0	0	0	0	0	1	0	0	1	0	0	0	0	0	1	0	1	1	1	0	1	1	0	0	0	0	1	0	0	0	1	0	0	1
1	0	0	1	1	1	0	0	0	0	1	1	1	1	0	1	0	1	1	0	0	1	0	1	1	1	1	0	0	0	1	0	1	1	0	0	1	1	0	0	1	0	1	0	1	0	0	0	1	1
1	1	1	1	1	1	0	1	1	1	1	1	1	1	0	1	1	1	1	1	0	1	1	1	1	0	1	1	0	1	1	1	1	1	0	1	1	1	0	1	1	0	1	1	1	1	1	1	0	1
1	1	1	1	1	1	1	1	0	1	1	1	1	1	0	1	1	1	1	1	0	1	1	1	1	0	0	0	0	0	1	1	1	0	0	0	1	1	1	1	1	0	0	1	1	0	0	1	1	1
1	0	0	1	1	1	0	0	0	0	1	1	0	0	1	1	1	1	1	0	0	1	0	1	1	1	0	0	0	1	1	0	1	0	1	1	1	1	1	0	1	0	1	1	1	0	0	0	1	0
0	0	1	1	1	1	1	0	0	0	1	1	1	0	0	0	1	1	1	0	0	1	1	1	0	0	0	0	1	1	1	1	1	1	0	1	1	1	0	0	1	1	0	1	1	0	1	0	0	1
1	1	1	0	1	0	1	0	0	1	1	1	0	1	0	0	1	1	1	1	0	1	0	1	1	1	0	1	0	0	1	1	1	1	0	1	1	1	1	1	1	0	1	1	0	0	1	0	1	1
1	0	0	0	1	0	0	1	0	1	1	1	1	0	0	0	0	0	1	0	0	1	1	0	0	0	0	0	0	0	1	0	1	1	1	0	1	1	0	1	1	0	0	1	0	0	0	1	0	0
0	0	1	1	1	1	0	0	1	0	1	1	0	0	0	0	0	1	0	0	0	1	0	1	1	1	0	0	1	0	1	0	0	1	0	1	1	0	0	0	1	0	1	0	0	0	1	0	0	0
1	0	0	1	1	0	1	0	0	1	1	1	1	0	0	0	1	1	1	1	0	1	1	1	1	0	0	0	0	0	1	0	1	0	1	0	1	1	1	0	0	0	1	0	1	0	0	0	1	1
1	0	1	1	1	1	0	1	0	1	1	1	0	0	0	0	0	1	1	0	0	1	0	1	1	1	0	0	1	1	1	0	0	0	0	1	0	1	0	0	1	0	1	0	1	0	1	0	0	0
1	0	0	1	1	1	1	0	0	1	1	1	1	1	0	1	0	0	0	0	1	1	1	1	1	1	0	0	1	0	1	0	1	0	1	0	1	0	1	1	0	1	1	0	0	0	0	0	1	1
1	0	1	1	1	1	1	1	0	1	1	1	1	1	0	1	0	1	1	1	0	1	1	1	0	1	0	1	0	0	1	0	1	0	1	0	1	1	0	1	0	1	1	0	1	0	0	0	0	1
0	1	0	1	1	0	1	0	0	1	1	1	1	1	0	0	1	1	1	1	0	1	0	1	1	1	1	0	1	1	1	1	1	1	1	1	1	1	1	1	1	0	1	1	1	0	0	0	1	1
1	0	1	1	1	0	0	0	0	0	1	1	0	1	0	0	1	1	0	1	0	1	0	1	0	1	0	0	0	0	1	0	1	1	0	1	1	0	0	0	1	0	0	0	0	0	0	0	0	0
1	0	0	0	1	1	0	0	0	0	1	1	1	0	1	0	0	1	1	0	0	1	1	1	0	0	0	0	0	0	0	0	1	0	1	1	0	0	0	1	1	0	1	0	0	0	0	0	1	1
1	0	1	0	1	0	0	0	1	1	1	1	1	0	1	0	0	0	0	0	0	0	1	1	0	1	1	0	0	0	1	0	0	0	1	0	1	1	0	1	0	0	1	0	0	0	1	1	1	0
1	0	1	1	0	1	1	0	0	1	1	1	0	0	0	0	0	1	1	0	1	1	1	1	1	0	0	0	0	0	1	0	1	1	0	1	1	1	0	1	1	0	0	1	1	0	1	0	0	0
0	0	1	1	1	0	0	0	0	1	1	1	1	0	1	0	0	0	1	0	0	1	0	1	1	0	1	0	1	0	1	0	1	0	0	0	0	1	0	0	0	0	1	1	0	0	0	0	0	1
1	1	1	1	1	1	1	0	1	1	1	1	0	0	1	1	0	1	1	0	0	0	1	1	1	1	1	0	0	0	1	1	1	0	0	1	1	1	0	1	1	1	1	0	1	1	0	0	1	0
1	0	0	1	1	0	0	0	0	1	1	1	0	0	0	0	1	1	1	1	0	1	1	1	0	1	0	0	0	0	1	0	1	1	0	1	1	1	1	1	1	0	0	1	0	0	1	0	1	1
1	1	1	1	1	0	1	1	0	1	1	1	1	0	0	0	1	1	1	0	0	0	1	1	0	1	1	0	0	1	1	0	1	0	0	1	1	1	0	1	1	1	1	0	1	0	0	0	0	0
0	1	1	1	1	0	1	0	0	1	1	1	0	1	1	0	0	1	1	0	0	0	0	1	0	1	0	0	0	0	1	0	1	1	0	1	1	1	0	1	1	0	1	1	0	0	0	1	1	1
1	1	1	1	1	0	1	1	0	1	1	1	1	1	0	0	1	1	1	0	0	1	1	1	1	1	1	0	0	1	1	1	1	0	1	1	1	1	0	1	1	0	1	0	0	1	0	0	1	1
1	0	1	0	1	1	0	0	0	0	1	1	1	1	0	0	1	1	1	0	0	1	1	1	1	1	0	0	0	1	1	1	1	1	1	1	1	0	0	1	1	0	1	1	1	0	0	0	0	0
1	0	1	1	1	0	1	1	1	1	1	1	1	0	0	1	0	1	0	1	0	1	0	1	1	1	0	1	0	1	1	0	1	1	0	1	1	1	1	1	1	1	1	1	1	0	1	1	0	0
1	0	1	0	1	1	1	0	1	1	1	1	1	1	0	1	0	1	1	1	0	1	0	1	1	1	0	0	0	0	1	0	0	1	0	0	1	0	1	0	1	0	0	1	1	1	0	0	0	0
1	0	0	1	1	1	1	0	1	0	1	0	1	1	0	1	0	1	0	1	1	1	0	1	1	1	0	0	0	0	1	0	1	1	0	1	1	0	0	1	1	0	1	0	1	0	0	0	0	1
1	0	0	0	0	0	0	0	0	1	1	1	1	1	0	1	0	0	1	0	0	1	0	1	0	1	0	0	0	0	1	0	1	1	0	1	1	0	0	1	0	0	0	0	1	0	1	0	0	0
1	1	1	0	1	0	1	0	0	1	1	1	1	1	1	0	0	1	1	0	0	1	0	1	1	1	1	0	0	0	1	0	1	1	0	0	0	1	0	0	0	0	1	0	0	0	1	0	1	1
1	0	1	0	1	1	1	1	0	0	1	1	1	1	0	0	0	1	0	1	0	0	1	0	0	1	1	0	0	1	0	0	1	0	0	1	1	1	0	1	1	1	1	0	0	0	1	0	1	1
1	0	1	1	1	1	1	0	0	1	1	1	0	0	1	0	0	1	1	0	1	1	0	1	1	1	0	0	1	1	1	0	1	1	1	1	1	1	0	1	1	1	1	0	1	0	1	0	1	1
1	1	1	0	1	1	1	1	0	1	1	1	1	1	1	1	0	1	1	0	0	1	1	1	0	1	0	0	0	1	1	0	1	0	0	1	1	1	0	0	1	0	1	0	0	0	0	0	1	0
1	1	0	0	1	1	1	1	0	0	1	1	1	1	1	0	1	1	1	0	0	1	1	1	1	0	0	0	0	1	1	1	1	0	0	0	1	1	0	0	0	1	1	1	0	0	0	0	0	0
0	0	0	0	1	1	1	0	0	1	1	1	1	0	0	0	1	0	1	0	0	1	0	1	1	1	1	0	0	1	1	0	1	0	0	1	1	0	0	0	1	0	1	0	0	0	0	0	1	0
0	0	1	0	1	0	1	1	0	1	1	1	1	1	0	0	0	1	0	0	0	1	0	1	1	0	1	0	0	1	1	1	1	1	1	1	1	1	0	1	1	1	1	1	1	0	1	0	0	1
1	1	0	1	1	0	0	1	0	1	1	1	1	0	0	0	0	1	1	1	0	1	1	1	0	1	0	0	1	0	1	0	1	0	1	1	1	1	0	1	1	0	1	0	0	0	1	0	0	1
1	0	1	1	1	1	1	0	0	0	0	1	1	0	0	0	0	0	1	0	0	1	0	1	1	1	1	1	0	1	1	0	1	1	0	1	1	1	0	1	1	1	1	1	0	0	1	1	0	1
1	1	0	1	1	1	1	0	0	0	1	1	1	1	0	0	0	1	1	0	1	0	0	1	1	1	0	0	0	1	1	1	1	1	0	0	0	0	0	1	1	1	1	1	1	0	0	0	1	1
1	0	0	0	0	1	1	0	1	1	1	1	1	0	0	0	1	0	1	0	0	1	0	1	1	1	0	0	0	0	1	0	1	1	0	1	1	0	0	1	1	0	1	0	0	1	0	0	1	1
1	0	1	1	1	1	0	1	0	1	1	1	1	1	0	0	0	1	1	1	0	1	1	1	0	1	1	0	0	1	1	0	1	1	0	1	1	1	1	1	1	1	1	0	0	0	0	1	1	1
1	1	1	1	1	1	0	0	0	0	1	1	1	1	1	1	0	1	1	0	1	1	1	1	0	1	1	0	0	1	1	0	1	1	0	1	1	1	0	1	1	0	1	0	0	0	0	0	1	1
1	0	0	1	1	1	1	1	0	1	1	1	1	0	0	0	0	1	1	1	0	1	1	1	0	1	1	0	1	0	1	0	1	0	0	1	1	1	1	1	1	0	1	0	0	0	0	0	1	1
1	1	1	1	1	1	1	0	0	1	1	1	1	1	1	0	0	1	0	1	0	1	1	1	1	0	1	0	0	0	1	1	1	0	0	1	0	1	0	1	1	0	1	0	0	0	0	1	0	1
1	0	1	1	1	1	1	1	1	1	1	1	1	1	0	1	0	1	1	1	0	1	1	1	1	1	1	1	0	1	1	1	1	0	1	1	1	1	0	1	0	1	1	1	1	0	0	0	1	1
1	0	1	1	1	1	0	1	0	1	1	1	1	1	0	0	1	1	1	1	0	1	1	1	0	1	1	0	0	1	1	1	1	1	0	1	0	0	0	1	1	0	1	0	0	0	1	1	1	1
1	1	1	1	1	0	1	1	0	1	1	1	1	1	1	0	1	1	1	0	0	1	1	1	1	1	1	0	0	1	1	1	1	1	0	1	1	1	0	1	1	0	1	1	1	0	0	0	1	1
1	0	0	0	1	1	0	1	0	0	1	1	1	1	0	0	0	0	0	0	0	0	0	0	0	1	0	0	0	0	1	0	0	0	0	0	1	0	0	1	1	0	0	1	0	0	0	0	0	0
1	0	1	1	1	0	0	0	0	1	1	1	1	1	0	1	0	1	1	1	0	1	1	1	0	1	1	0	0	1	1	0	1	0	0	1	1	1	1	1	1	0	1	0	0	0	0	0	1	1
0	1	0	1	1	1	1	1	0	1	1	1	1	1	1	0	0	1	1	1	1	1	1	1	1	1	0	0	1	1	1	1	1	1	0	1	1	1	0	1	0	1	1	0	0	0	0	0	1	1
1	0	0	1	1	0	1	1	0	1	1	1	1	0	0	0	0	1	0	0	0	1	0	1	0	0	1	0	0	0	1	1	1	0	0	0	0	1	0	1	1	1	1	1	0	0	1	0	1	1
1	1	1	0	1	1	0	0	0	0	1	1	1	0	0	0	0	1	0	0	0	1	0	1	0	1	0	0	0	1	1	0	1	1	0	1	1	1	0	1	1	1	1	0	1	0	1	0	0	1
1	0	1	0	0	1	0	0	1	1	1	1	1	1	0	0	1	1	1	1	1	1	1	1	0	1	1	0	0	1	1	1	1	1	0	1	1	1	0	1	0	0	1	0	1	0	0	0	1	1
1	0	0	0	1	1	1	1	0	0	1	1	0	0	0	0	1	1	0	0	0	1	1	1	0	1	0	0	0	0	1	1	1	1	0	1	1	0	0	1	1	0	1	1	1	1	0	0	0	1
1	1	0	1	1	1	1	1	0	1	1	1	0	1	0	0	0	1	0	1	0	1	1	1	0	1	1	0	0	0	1	1	1	1	0	0	1	1	0	1	1	0	1	1	0	0	1	0	0	1
1	1	1	0	0	0	1	1	1	1	1	1	1	0	1	0	0	0	0	0	0	1	0	0	1	1	1	0	0	1	0	0	1	0	0	1	1	1	1	1	0	0	0	1	1	0	1	0	0	1
1	1	1	1	1	0	1	1	1	0	1	1	0	1	0	0	1	1	1	0	0	1	1	1	1	1	1	0	0	1	1	1	1	1	1	1	1	1	0	1	0	0	1	0	0	0	0	1	1	1
1	1	1	1	1	1	1	1	1	1	1	1	1	1	0	1	1	1	1	1	0	1	1	1	1	0	1	1	0	1	1	0	1	1	0	1	0	1	0	1	1	0	1	0	1	0	0	0	1	1
1	0	1	1	1	1	0	0	0	1	1	1	1	0	0	0	1	1	1	0	0	1	1	1	1	1	1	0	1	0	1	0	1	1	1	1	1	0	0	0	0	0	1	0	1	0	1	0	1	0
1	0	0	0	1	1	0	0	1	0	1	1	1	0	0	0	0	1	1	1	0	1	0	1	0	0	0	0	1	1	0	0	1	0	0	1	0	1	1	1	0	0	1	0	0	0	0	0	1	1
1	1	1	0	1	1	0	0	0	1	1	1	1	1	1	0	0	1	1	0	0	1	0	1	0	0	0	0	0	0	1	1	1	1	0	0	1	1	0	1	1	0	1	1	0	0	1	0	0	1
0	1	1	1	1	1	1	1	0	1	1	1	1	1	1	1	0	1	1	1	0	1	1	1	1	1	1	0	1	1	1	0	1	1	0	1	1	1	0	1	1	0	1	0	1	0	0	0	1	0
1	0	0	0	1	1	0	1	0	1	1	1	1	1	1	0	0	1	0	1	0	1	1	1	0	0	0	0	1	1	1	0	1	0	1	1	1	0	0	1	0	0	1	0	0	0	0	0	1	0
0	0	0	0	1	1	1	0	0	1	1	1	1	0	0	0	0	1	1	0	0	1	0	1	0	1	0	0	1	0	1	0	1	1	0	0	0	1	0	0	0	1	1	0	0	0	0	0	1	1
1	0	1	0	1	1	0	0	0	0	1	1	1	0	0	1	0	1	1	0	0	1	0	1	1	0	0	0	0	0	0	1	0	0	0	1	1	1	0	1	1	0	1	0	1	0	0	0	1	1
0	0	1	1	1	1	0	1	0	0	1	1	1	0	1	0	0	0	1	1	0	1	1	1	1	1	0	0	1	0	1	0	1	1	0	0	1	1	0	1	0	0	1	0	0	0	1	1	1	1
1	0	1	0	1	1	1	1	1	0	1	1	1	0	0	0	1	1	1	1	1	1	1	1	0	1	0	0	1	1	1	1	1	0	0	1	1	1	1	0	0	0	1	1	0	0	0	0	1	1
1	1	1	0	1	1	1	1	1	1	1	1	1	1	1	0	1	1	1	0	0	1	1	1	1	1	1	1	1	1	1	1	1	1	1	1	1	1	0	1	0	0	1	1	1	0	0	1	0	1
1	0	1	1	1	1	1	1	1	1	1	1	1	1	0	0	0	1	1	1	0	1	1	1	1	1	1	0	0	1	1	0	1	1	1	1	0	0	0	1	1	0	1	1	0	0	0	1	0	1
1	1	1	1	1	1	1	0	0	0	1	1	1	1	1	1	0	1	1	0	1	1	1	1	1	0	1	0	1	0	1	0	1	1	0	1	1	1	0	1	1	0	1	1	1	0	1	0	1	1
1	1	1	1	1	1	0	1	0	1	1	1	1	0	0	0	1	0	1	0	1	1	1	1	1	0	0	0	0	0	1	0	1	1	0	1	0	1	0	1	1	0	1	1	1	0	1	0	1	1
1	1	1	0	1	0	1	0	0	1	1	1	1	0	0	1	0	1	0	0	0	1	1	0	1	1	1	0	1	0	1	0	1	1	0	1	1	1	1	1	0	1	1	0	1	0	1	0	0	1
0	1	1	1	0	1	1	0	0	1	1	1	1	0	1	0	0	1	1	1	0	1	1	1	1	1	1	0	0	0	1	1	1	1	0	1	1	1	0	1	1	0	1	0	0	0	1	0	0	1
1	1	0	0	1	1	0	0	0	1	1	1	1	0	0	0	0	1	1	1	0	1	0	1	1	1	1	0	0	0	1	1	1	1	0	0	1	1	0	1	0	1	1	0	1	1	1	0	1	1
1	0	1	1	1	1	0	0	0	1	1	1	1	1	1	1	0	0	1	1	0	0	1	1	1	0	0	0	1	0	1	0	1	1	1	1	1	1	0	1	1	1	1	0	0	0	0	0	1	1
1	1	1	1	1	1	1	0	1	1	1	1	1	0	0	0	1	1	1	1	1	1	1	1	1	1	1	0	1	1	1	0	1	0	1	1	1	0	0	1	1	0	1	0	1	0	0	1	1	1
1	0	1	1	1	1	1	1	1	1	1	1	1	0	0	0	0	1	1	1	1	1	1	1	1	0	1	0	1	1	1	1	1	0	1	1	1	1	1	1	1	0	1	1	1	0	0	1	0	1
1	0	1	1	1	0	1	1	0	1	1	1	1	1	1	1	0	1	1	1	0	1	1	1	0	1	1	1	0	1	1	0	1	0	0	1	1	1	0	1	1	0	1	1	1	0	1	0	1	1
1	0	0	1	1	0	0	0	1	1	1	1	1	1	0	1	0	0	0	1	0	1	1	1	0	1	0	0	1	0	1	0	0	0	0	1	1	1	0	1	0	0	0	1	0	1	0	1	0	1
1	1	1	1	1	0	0	0	0	0	1	1	1	1	0	0	1	0	1	0	0	1	0	1	1	0	0	0	1	1	1	1	1	1	1	0	1	1	0	0	1	0	1	1	0	0	0	0	0	1
1	0	1	0	1	1	0	1	1	0	1	1	1	0	1	0	1	1	0	1	0	1	0	1	1	1	1	0	0	1	1	0	1	1	0	1	0	1	0	1	0	0	1	0	0	0	0	0	1	0
1	1	0	0	1	1	0	0	0	1	1	1	1	1	0	0	1	1	1	0	0	1	1	1	1	1	0	0	0	0	1	1	1	1	0	0	1	0	0	1	1	0	0	0	0	0	0	0	1	1
1	1	0	0	1	1	0	0	0	1	1	1	1	1	0	0	0	1	1	0	0	1	0	1	0	1	0	1	0	1	1	0	1	1	1	1	1	0	1	0	1	0	1	1	0	0	0	0	0	1
1	0	0	1	0	1	0	0	0	0	1	1	1	1	0	0	0	0	0	1	0	1	0	1	0	1	0	0	1	0	0	1	1	0	0	1	1	1	0	1	1	0	1	0	0	0	1	0	1	1
1	0	1	0	1	1	1	1	1	1	1	1	1	0	0	1	0	1	1	1	0	1	1	1	1	1	1	0	0	1	1	1	1	0	1	1	1	1	0	1	0	0	0	0	1	1	0	0	1	1
1	1	0	1	1	0	1	0	0	1	1	1	0	0	0	0	0	1	1	0	0	1	0	1	0	0	1	1	0	1	1	0	1	1	0	0	1	0	1	0	1	1	1	1	1	0	0	0	0	1
1	1	1	1	1	1	1	1	1	0	1	1	1	1	1	0	0	1	1	1	0	1	1	1	0	0	1	0	1	1	1	1	1	1	0	1	1	0	1	1	1	0	1	0	0	0	0	0	0	0
1	1	1	1	1	1	1	0	1	1	1	1	1	1	1	1	0	1	1	0	0	1	1	1	1	1	1	0	1	1	1	0	1	0	1	1	1	1	1	1	1	0	1	1	1	0	0	0	0	1
1	0	1	1	1	1	1	0	0	1	1	1	1	1	0	1	1	1	1	1	1	1	1	1	0	1	1	0	0	1	1	0	1	0	0	1	1	1	0	1	1	0	1	0	0	0	1	1	0	1
1	0	1	0	0	1	1	1	1	0	1	1	1	0	1	0	0	1	0	0	0	1	0	1	1	0	1	0	0	1	1	0	1	0	0	1	1	0	0	1	1	0	0	0	0	0	0	0	1	1
1	1	1	0	1	0	1	0	0	0	1	1	0	1	1	0	0	1	1	1	0	1	1	1	0	0	0	0	0	0	1	1	1	0	0	1	1	0	0	0	0	1	0	1	1	0	0	0	0	1
1	1	0	1	1	1	1	0	1	1	1	1	1	0	1	0	0	0	1	0	0	1	0	1	1	1	1	0	0	1	1	0	1	1	0	1	0	1	0	1	1	1	1	1	1	0	0	0	1	1
1	1	1	1	1	1	1	1	1	1	1	1	1	1	1	0	1	1	1	1	0	1	1	1	1	1	1	0	0	1	1	1	1	1	0	1	1	1	0	1	1	0	1	0	1	1	1	0	1	1
1	0	1	0	1	1	0	1	0	0	1	1	1	0	0	0	0	1	1	1	0	1	1	1	0	1	1	0	0	1	0	0	1	1	1	1	0	1	0	0	1	0	0	0	0	0	0	1	0	1
1	1	1	1	1	1	1	0	0	1	1	1	1	1	0	1	0	1	1	1	0	1	0	1	1	0	1	0	0	1	1	1	1	1	1	1	1	1	1	1	1	0	1	0	1	0	1	0	0	1
1	0	1	1	1	1	1	0	1	0	1	1	1	0	1	0	0	1	1	0	0	1	1	1	0	1	0	1	0	1	1	0	1	0	0	1	1	1	0	1	1	0	1	0	1	0	1	0	1	1
1	1	1	1	1	1	1	0	0	1	1	1	0	1	0	0	0	1	1	0	0	1	1	1	1	1	1	0	0	1	1	0	1	1	0	1	1	1	0	1	1	0	1	1	1	0	0	0	1	1
0	0	0	0	1	0	1	0	1	0	1	1	1	1	0	0	0	0	1	1	0	1	0	1	0	1	0	1	0	0	1	1	1	0	0	1	1	0	1	1	0	0	1	1	0	0	1	0	1	1
1	1	1	0	1	1	0	1	0	1	1	1	1	1	1	1	1	1	1	1	0	1	1	1	0	1	1	1	1	1	1	1	1	1	1	1	1	1	0	1	1	0	1	1	0	0	0	0	0	0
1	1	1	1	1	1	1	1	0	1	1	1	1	1	1	1	0	1	0	0	0	1	1	1	0	0	1	0	0	1	1	1	1	0	0	1	1	1	0	1	0	0	1	1	1	1	0	0	1	1
1	0	0	1	1	0	0	0	0	0	1	1	1	0	0	0	0	1	0	0	0	1	0	1	0	1	0	0	0	0	0	1	1	0	0	1	1	0	0	1	0	0	1	1	0	0	0	1	1	0
1	1	1	1	1	1	1	1	1	1	1	1	1	1	0	1	0	1	1	1	0	1	1	1	1	1	1	1	1	1	1	0	1	1	1	1	1	1	0	1	0	0	1	1	1	0	0	1	1	1
1	0	1	1	1	0	1	0	0	0	1	1	1	1	0	0	0	1	1	1	0	1	1	1	0	1	1	0	0	0	1	1	1	0	0	0	0	1	0	0	0	0	1	1	0	0	1	0	0	1
1	0	0	1	1	0	1	1	0	1	1	1	1	0	1	0	1	1	1	0	0	1	0	1	0	0	0	0	1	0	1	0	1	0	0	1	0	1	0	0	1	1	1	1	1	0	1	0	0	1
1	1	1	1	1	0	0	0	0	0	1	1	1	1	1	1	0	1	1	1	0	1	1	1	1	1	0	0	0	0	1	0	1	0	0	1	1	1	0	0	1	0	1	1	1	0	0	0	1	1
1	1	1	1	1	1	0	0	0	1	1	1	1	1	0	0	0	1	1	0	0	1	0	1	0	0	1	0	1	1	1	0	1	1	0	1	1	1	0	1	1	0	1	1	1	0	0	0	0	1
1	0	1	1	1	1	1	1	1	1	1	1	1	1	0	1	1	1	1	1	0	1	1	1	1	1	1	0	0	1	1	1	1	1	0	1	1	1	1	1	1	0	1	1	1	1	0	1	1	1
1	0	0	0	1	0	1	0	0	0	1	1	1	0	0	0	1	1	0	1	0	1	1	1	0	1	0	0	1	1	1	0	1	1	0	1	1	1	0	1	1	0	0	0	0	1	0	0	0	1
0	0	0	0	1	1	0	0	1	1	1	1	1	1	0	0	0	1	1	0	0	1	1	1	0	1	1	0	0	0	1	0	1	0	0	1	1	1	1	1	1	0	1	0	0	0	0	0	1	1
0	0	0	0	1	0	0	0	1	0	1	1	1	0	0	0	1	0	0	0	0	0	1	1	0	1	0	0	0	1	1	0	0	0	1	0	1	0	0	0	1	0	1	0	1	0	0	0	0	1
1	1	1	1	1	1	1	1	1	1	1	1	1	1	0	1	0	1	1	1	0	1	1	1	1	0	1	0	0	1	1	1	1	1	0	1	1	1	1	1	0	0	1	0	1	1	1	0	1	1
1	0	1	0	0	1	0	1	1	0	1	1	1	0	1	0	1	0	1	1	0	1	0	1	0	1	0	0	1	1	1	1	1	0	0	0	1	0	0	0	0	1	1	1	0	0	1	1	0	1
0	0	1	1	1	1	1	1	1	1	1	1	1	1	1	1	0	1	1	1	1	1	1	1	1	0	1	0	1	1	1	0	1	1	1	1	1	1	0	1	1	1	1	1	0	0	1	0	0	1
0	0	1	0	1	1	0	1	0	0	1	1	1	1	1	1	0	1	1	1	0	1	0	1	1	1	0	0	1	1	1	0	1	1	0	1	1	1	0	0	1	1	1	1	0	0	1	0	1	1
1	0	1	1	1	1	1	0	0	1	1	1	1	1	1	0	0	1	1	0	0	1	1	1	0	0	1	0	1	1	1	0	1	0	0	1	1	1	1	1	1	0	1	1	1	0	0	0	0	1
1	0	1	1	1	0	0	0	0	0	1	1	1	0	0	0	0	0	1	1	1	1	1	0	1	1	0	0	1	1	1	0	1	1	0	1	1	1	0	1	0	1	1	1	1	0	0	0	1	0
1	0	1	1	1	1	0	1	0	1	1	1	1	0	1	0	0	1	1	0	0	1	1	0	0	1	1	0	1	1	1	0	1	1	0	1	1	1	0	1	1	0	1	0	0	0	0	0	1	1
1	1	1	0	1	0	1	1	0	1	1	1	1	1	0	0	0	1	0	1	0	1	0	1	1	1	0	0	0	1	1	1	1	0	0	1	1	1	0	1	1	0	0	1	0	0	1	0	0	1
1	0	1	1	1	1	0	1	1	1	1	1	1	1	1	1	0	1	1	1	1	1	1	1	1	0	1	1	1	1	1	0	1	1	1	1	1	1	0	1	1	0	1	1	0	0	1	0	1	1
1	0	0	1	1	0	0	1	1	1	1	1	0	1	1	0	1	1	1	1	0	1	0	1	0	0	0	0	1	1	1	1	1	0	0	1	0	1	0	1	1	0	1	1	0	0	0	0	1	0
1	0	1	1	1	1	0	1	0	0	1	1	1	1	0	0	1	1	1	0	0	1	0	1	1	1	1	0	0	1	1	0	1	0	1	1	1	1	1	1	0	0	0	1	1	0	0	1	1	1
1	0	0	0	1	0	1	0	0	1	1	0	0	1	0	0	0	1	1	0	0	0	0	1	1	1	0	0	0	1	1	0	1	1	0	1	0	1	0	1	1	0	1	0	1	0	1	0	0	1
1	0	1	1	1	1	1	1	0	1	1	1	1	1	1	0	0	0	1	1	0	1	0	1	0	1	1	1	1	1	1	1	1	1	0	0	0	1	1	1	0	0	1	0	1	0	1	0	1	1
1	0	1	1	1	0	1	0	0	1	1	1	1	1	0	0	1	1	1	0	0	1	1	1	1	1	1	0	0	1	1	1	1	0	0	1	1	0	0	1	1	1	1	1	1	0	1	0	1	0
1	0	0	1	1	0	1	1	0	0	1	1	1	0	1	0	0	1	1	0	0	0	1	1	0	1	1	0	0	1	1	0	1	1	0	1	1	1	1	0	1	1	1	0	1	0	1	0	0	1
1	1	1	1	1	1	1	1	1	1	1	1	1	1	1	0	0	1	1	1	0	1	1	1	0	0	1	0	1	1	1	1	1	0	0	1	1	1	0	1	1	0	0	1	1	0	0	0	0	1
1	1	1	1	1	1	1	1	0	0	1	1	1	1	1	1	1	1	1	0	0	1	1	1	1	0	1	0	1	1	1	0	1	1	0	1	1	1	0	1	0	1	1	0	0	0	0	0	0	1
1	1	1	1	1	1	1	0	0	1	1	1	1	0	0	0	0	1	1	1	0	1	1	1	1	0	1	0	0	1	1	0	1	0	0	1	1	1	0	0	1	1	1	1	1	0	0	0	1	1
1	0	1	1	1	0	0	0	0	0	1	1	1	0	0	1	0	0	0	0	0	1	1	1	0	1	1	0	0	1	1	1	1	0	0	0	1	1	1	1	1	1	1	0	1	0	0	0	1	1
0	0	1	1	1	1	1	1	1	1	1	1	1	1	1	1	0	1	1	0	1	1	1	1	1	1	1	0	0	1	1	1	1	0	0	1	1	1	0	1	1	0	1	0	1	0	1	1	0	1
1	1	1	1	1	1	1	0	1	0	1	1	1	0	0	0	0	0	1	0	0	1	1	1	1	1	1	0	0	1	1	1	1	0	0	1	1	1	0	1	0	1	1	1	0	0	0	0	1	1
1	0	1	1	1	1	1	0	1	1	1	1	1	0	1	1	0	1	1	0	1	1	0	1	1	1	1	1	1	0	1	0	1	1	0	1	1	1	0	0	0	0	1	1	0	0	1	0	0	1
1	0	1	1	1	0	0	1	0	1	1	1	0	0	1	1	0	1	1	1	0	1	0	1	1	1	1	0	0	1	1	0	1	0	0	1	1	1	1	1	1	0	1	1	0	0	0	0	1	1
1	0	1	1	1	1	1	1	0	1	1	1	1	1	0	1	0	1	1	0	0	1	1	1	1	1	1	0	0	1	1	1	1	0	0	0	0	1	1	0	0	0	1	0	1	0	0	0	1	1
1	1	1	1	1	0	0	0	0	1	1	1	0	0	0	0	0	1	0	1	0	1	0	1	1	1	0	0	1	1	1	1	1	1	0	1	1	1	0	1	1	1	1	1	0	0	0	0	1	1
1	0	1	0	1	0	0	0	0	0	1	1	1	1	1	1	0	1	1	0	0	1	1	1	1	1	0	0	0	1	0	1	1	0	0	1	1	0	0	0	1	0	1	0	0	0	0	0	1	1
0	0	0	0	1	0	0	0	1	1	1	1	1	0	0	0	0	1	0	0	0	1	1	0	1	1	1	0	1	1	1	0	1	0	0	1	1	1	1	0	1	1	1	0	0	0	0	1	0	1
1	1	1	0	1	0	0	0	0	0	1	1	1	0	0	1	0	1	1	1	0	1	0	1	1	0	0	0	1	0	1	0	1	0	1	1	1	1	0	0	1	0	1	1	0	0	1	0	0	1
1	0	0	0	1	0	1	1	0	1	1	1	1	0	0	0	0	1	0	0	0	0	0	1	1	0	0	0	0	1	1	0	1	1	0	1	1	1	0	1	1	0	1	1	0	1	0	0	0	1
0	1	1	0	1	1	1	1	1	1	0	1	0	0	0	0	1	0	1	0	1	1	0	1	1	1	0	0	0	0	0	0	0	1	0	0	0	1	1	0	0	1	0	0	0	0	0	1	1	1
1	1	1	1	1	1	1	1	0	1	1	1	1	1	0	1	0	1	1	1	1	0	1	1	0	1	1	1	0	0	1	1	1	0	1	0	1	1	0	1	1	0	1	1	1	0	0	0	0	1
1	0	0	1	1	1	1	1	0	1	1	1	1	1	0	0	1	0	1	1	0	1	1	1	0	1	1	0	0	0	1	0	1	0	0	0	1	1	1	0	0	0	1	1	1	0	1	0	0	0
1	1	1	1	1	1	1	0	0	0	1	1	1	0	0	0	0	1	1	0	0	1	0	1	1	1	1	0	0	1	0	1	1	0	0	1	0	1	0	1	1	0	1	0	1	1	0	0	1	0
1	1	1	1	1	1	1	1	1	1	1	1	1	1	0	1	1	1	1	1	1	1	1	1	1	0	1	1	0	1	1	1	1	1	0	1	1	1	1	1	1	1	1	1	0	0	1	1	0	1
1	1	1	1	1	1	1	1	0	1	1	1	1	1	1	0	0	1	1	1	0	1	1	1	1	0	1	0	0	0	1	1	1	0	1	1	0	1	0	1	1	1	1	1	1	0	0	0	0	1
1	1	1	1	1	1	1	1	0	1	1	1	1	0	0	0	0	1	1	0	0	1	1	1	0	0	1	0	0	1	1	1	1	1	1	1	1	1	0	0	1	0	1	0	1	0	1	0	0	1
0	0	0	0	1	1	1	0	1	0	1	1	1	0	0	0	0	0	0	0	0	1	0	1	0	1	0	0	1	0	1	0	1	0	0	1	1	1	0	1	1	0	1	1	1	0	0	0	1	1
1	0	1	1	1	1	0	0	1	1	1	0	1	0	1	1	0	0	0	1	0	1	0	1	1	0	1	0	0	1	1	0	1	1	0	1	1	1	1	0	1	1	1	1	0	0	0	0	1	1
0	1	1	0	1	1	0	1	1	1	1	1	0	0	0	0	0	0	1	1	1	0	1	0	1	0	1	0	0	0	1	1	1	0	0	1	1	0	0	1	1	0	0	1	0	0	0	0	1	0
0	0	0	0	0	0	1	1	1	0	1	1	1	0	0	1	1	1	1	1	0	0	0	1	1	0	0	0	1	0	1	1	1	0	0	0	0	1	1	0	0	1	1	0	0	0	0	0	0	1
1	0	1	1	1	1	0	0	0	1	1	1	1	0	0	0	0	0	1	1	0	1	0	1	0	1	0	1	0	0	0	1	1	0	0	1	1	1	0	1	1	0	1	1	0	0	0	0	1	0
0	0	0	1	1	1	0	0	1	0	1	1	0	0	0	1	0	1	1	0	1	1	1	1	1	1	1	0	0	1	1	0	1	0	0	0	1	1	1	1	1	0	1	1	1	0	0	0	0	1
0	1	0	1	1	0	1	1	1	1	1	1	0	1	1	0	0	1	1	0	1	1	0	0	1	1	0	0	0	1	1	1	1	1	1	0	0	1	1	1	1	0	1	1	1	0	1	0	1	0
1	0	0	1	1	1	0	0	1	0	1	1	0	0	0	1	1	0	0	0	0	1	1	1	1	0	0	0	0	0	0	1	1	1	1	1	0	0	0	1	1	0	0	0	1	0	0	1	0	1
1	0	0	1	1	1	0	0	0	1	1	1	1	0	0	0	0	1	1	1	0	1	0	1	1	1	0	0	1	0	1	0	1	0	0	0	0	0	1	0	0	0	1	0	0	0	1	0	1	0
1	1	1	1	1	1	1	0	1	1	1	1	1	0	1	0	0	0	1	1	0	0	0	1	1	1	0	1	0	1	1	1	1	1	0	1	0	1	0	1	1	0	1	1	1	0	0	0	0	0
0	0	1	1	1	1	1	0	1	0	1	1	0	1	0	0	0	1	1	1	1	1	0	1	0	1	0	1	1	1	0	0	1	1	0	1	0	1	0	1	1	1	0	1	0	0	1	0	1	0
1	0	1	1	1	1	1	0	1	0	1	1	0	0	0	0	0	1	1	0	0	1	1	1	0	1	0	0	0	0	1	0	1	1	1	1	1	0	0	0	1	0	0	0	0	0	0	1	1	1
1	0	1	1	1	0	0	0	1	1	1	1	1	1	0	0	0	0	0	1	1	1	0	0	1	1	1	0	0	0	1	1	1	1	0	1	1	1	0	1	0	0	1	0	1	0	1	1	0	0
1	1	1	0	1	1	1	1	1	1	1	0	1	0	0	0	0	1	1	0	0	1	0	0	1	1	0	0	0	0	1	0	1	1	0	1	0	1	0	1	1	0	1	0	0	0	0	0	0	1
1	0	1	1	1	1	1	0	1	0	1	1	1	1	0	1	0	1	1	1	0	1	1	1	1	0	1	0	0	1	1	1	1	0	1	1	1	1	0	1	0	0	1	0	0	0	1	0	1	1
0	0	0	1	1	0	0	0	0	0	1	1	0	0	1	0	1	0	0	1	1	0	0	0	1	1	0	0	1	0	1	0	0	0	0	1	1	0	0	1	1	0	1	1	0	0	1	0	0	1
1	0	1	0	1	1	1	1	0	0	1	1	0	1	0	0	0	1	1	1	0	0	0	1	1	0	0	0	0	1	1	1	1	1	0	1	0	0	0	1	0	0	1	1	0	0	0	1	1	1
1	1	0	1	0	0	1	0	1	0	1	1	1	0	0	0	1	1	0	0	0	1	1	0	0	0	0	0	0	0	1	0	1	0	0	1	1	0	0	1	1	0	1	0	0	0	0	1	0	0
0	0	0	0	1	0	0	0	1	1	1	1	0	1	0	0	0	0	0	0	0	1	0	1	1	0	0	0	0	0	1	1	1	0	0	1	1	0	0	1	0	0	1	0	1	0	1	0	0	1
1	1	1	1	1	1	1	1	1	1	1	1	0	0	0	1	1	1	1	0	0	0	0	1	0	1	1	0	1	0	1	1	1	1	1	1	1	1	1	0	1	0	1	1	1	0	0	0	0	1
1	0	0	0	1	0	0	0	1	1	1	1	1	0	0	0	0	0	1	1	0	0	1	1	1	1	1	0	0	0	1	0	1	1	0	1	1	1	0	0	1	0	0	1	1	0	0	0	0	0
1	1	0	1	1	1	1	1	0	1	1	0	1	0	0	0	0	0	1	0	0	0	0	0	1	1	0	0	0	0	1	0	1	1	1	1	0	0	0	1	1	0	1	0	0	0	1	1	0	0
0	1	0	1	0	0	0	0	1	0	1	1	0	0	0	0	0	1	1	1	0	1	0	0	1	1	0	0	0	0	0	1	1	1	0	1	1	1	1	0	0	1	0	0	0	0	0	0	0	0
0	0	0	0	1	1	0	0	0	0	1	1	1	0	0	0	0	0	1	1	0	1	0	1	0	1	1	0	0	0	0	1	1	1	1	1	0	0	1	0	1	0	1	0	0	0	0	0	1	1
1	0	1	0	0	0	1	0	1	0	1	1	1	1	1	0	0	1	1	1	0	1	0	1	1	1	1	0	1	0	1	1	1	1	0	0	1	1	1	0	0	0	1	0	1	0	0	0	1	1
1	0	1	0	1	1	1	0	1	1	1	1	0	0	0	0	1	1	1	1	0	0	0	1	0	1	1	1	0	0	1	0	1	1	0	1	1	1	1	1	0	0	1	1	0	0	0	0	1	0
1	0	1	1	1	1	1	1	0	0	1	1	1	0	0	0	0	0	0	1	0	1	0	1	1	0	0	0	0	0	1	1	1	0	0	1	0	1	1	1	1	0	1	1	1	0	0	0	0	1
1	0	1	1	1	1	1	0	1	0	1	1	1	1	0	0	0	1	0	0	0	1	0	1	1	0	0	0	0	0	1	0	1	0	0	1	1	1	0	1	1	0	0	0	0	0	0	0	1	0
1	1	1	1	1	0	0	1	1	1	1	1	0	1	1	0	0	0	0	1	0	1	0	1	1	0	0	0	0	0	1	1	1	1	1	1	1	1	1	1	1	0	1	0	1	0	1	0	0	1
0	0	1	0	1	0	0	0	0	1	1	1	1	1	0	0	0	0	0	0	0	0	0	1	0	1	0	0	0	0	1	1	1	1	0	1	0	1	0	1	0	0	1	0	0	0	0	0	1	0
1	0	0	1	1	1	0	0	1	1	1	1	0	0	0	0	1	0	0	0	0	1	1	1	1	1	0	1	0	0	0	0	1	0	0	1	1	1	0	1	1	1	1	0	0	0	0	0	1	1
0	0	1	1	1	1	0	0	0	0	1	1	1	0	0	0	0	1	0	0	0	1	0	0	1	0	0	0	0	0	1	0	1	1	1	1	0	0	0	1	0	1	1	0	1	0	0	0	1	1
1	0	1	1	1	0	1	0	1	0	1	1	0	0	0	0	0	1	0	0	0	1	0	1	1	1	1	0	0	1	1	0	1	0	0	0	0	1	1	0	0	1	1	1	1	0	0	0	1	0
1	1	1	1	1	1	1	0	1	1	1	1	1	0	1	0	1	1	1	1	0	1	0	1	0	0	0	0	0	0	1	0	1	1	0	0	1	0	0	0	1	0	0	0	0	0	0	0	0	0
0	0	0	1	1	1	0	0	1	0	1	1	1	0	0	0	1	0	0	0	0	1	0	0	0	1	0	0	1	0	1	0	1	1	1	1	1	1	0	1	0	0	1	0	0	0	0	1	1	1
1	1	0	1	0	1	1	0	1	1	1	1	1	1	0	0	1	1	0	0	1	1	0	0	1	1	0	0	0	1	1	0	1	0	1	0	1	1	1	0	0	0	1	0	1	0	0	0	0	0
1	0	1	1	0	1	1	0	1	0	1	1	1	0	0	0	0	1	1	0	0	1	0	1	1	0	0	0	1	1	1	1	1	0	1	0	1	1	1	1	0	0	1	1	1	0	0	0	0	0
0	0	1	1	1	1	0	0	1	0	1	1	1	0	0	0	0	1	0	0	0	1	0	1	0	0	0	0	1	1	1	1	1	1	1	1	0	1	1	1	1	1	1	0	0	0	0	0	0	0
1	1	1	1	0	0	0	0	1	1	1	1	1	1	1	0	0	1	1	1	0	1	0	0	1	1	1	1	0	1	1	1	1	0	0	0	1	1	1	1	0	0	1	1	1	0	0	1	0	0
1	0	1	0	0	1	0	1	0	1	1	1	1	1	0	0	0	0	1	1	0	1	0	0	0	0	0	0	0	1	1	0	1	0	0	0	1	1	0	1	0	1	0	1	1	0	0	1	0	0
0	0	1	1	1	1	1	0	1	0	1	1	0	0	0	0	0	0	1	1	0	1	1	1	1	1	1	1	0	1	1	0	1	0	0	0	0	0	0	1	0	0	0	1	1	1	1	1	0	1
1	1	0	0	1	1	0	0	0	1	1	1	1	0	0	0	0	0	1	0	0	0	0	1	1	1	1	0	0	0	1	0	1	0	0	1	1	0	0	0	1	1	1	0	0	0	0	0	1	0
1	1	1	0	1	1	0	0	0	0	1	1	1	0	0	0	0	0	0	0	0	1	0	1	0	1	0	0	1	0	1	0	1	1	0	1	1	1	1	1	1	0	0	1	1	0	0	0	0	1
1	1	0	0	1	1	0	0	1	0	1	1	0	1	0	0	0	1	1	1	0	0	1	0	0	1	0	1	0	0	1	0	1	0	0	1	1	0	0	0	1	0	0	1	0	0	0	0	1	0
1	1	0	1	1	1	1	0	1	1	1	1	0	1	0	0	1	1	1	1	0	0	1	0	1	1	1	0	0	0	1	1	1	0	0	1	1	1	0	1	0	0	1	0	1	0	1	0	0	1
1	0	1	0	1	1	0	0	1	1	1	0	1	0	0	0	0	0	0	0	0	1	0	1	0	1	0	0	0	0	1	0	1	1	0	1	1	1	0	0	0	0	1	0	1	0	0	0	1	1
0	0	1	0	1	1	0	0	0	0	1	0	1	0	0	0	0	0	0	0	0	1	0	0	0	0	1	0	1	0	1	0	1	0	1	1	1	0	0	0	1	1	1	0	1	0	0	0	1	1
1	0	0	0	0	1	1	0	0	0	1	1	1	1	0	0	1	0	0	0	0	1	1	1	0	0	0	0	0	0	1	0	0	1	0	1	0	1	0	0	1	1	0	1	1	0	1	0	0	1
0	1	0	1	1	0	0	0	0	1	1	1	1	0	0	0	0	0	0	0	0	0	1	1	1	0	0	1	0	0	0	0	0	1	0	0	1	0	0	1	0	0	1	0	0	1	1	0	0	0
1	0	0	1	0	1	1	0	0	0	0	1	1	0	0	1	0	1	1	1	0	0	0	0	1	0	0	1	0	0	1	0	1	1	1	0	1	1	0	1	0	1	1	0	0	1	0	0	0	1
0	0	0	0	1	1	1	0	0	0	1	1	1	1	0	1	1	0	1	0	0	1	1	1	1	1	0	0	0	1	1	0	0	1	0	1	1	0	0	0	1	1	1	1	1	0	0	1	0	0
1	0	1	1	1	1	1	1	0	1	1	1	1	1	0	0	0	1	1	1	1	1	1	1	1	1	1	0	0	1	1	0	1	0	0	1	1	1	0	1	1	0	1	0	1	1	0	1	0	1
1	0	1	1	0	0	1	1	0	1	1	1	0	0	0	0	0	1	0	0	0	1	0	1	1	1	0	0	1	1	1	0	1	0	0	1	1	1	1	1	1	0	1	1	1	1	1	0	0	0
1	0	1	0	1	1	1	0	1	0	1	1	1	0	0	0	1	0	1	1	0	1	0	1	0	1	1	0	0	1	1	0	0	1	0	1	1	1	0	0	0	0	0	0	1	0	0	1	0	1
1	0	1	0	1	1	0	0	0	1	1	1	1	1	1	0	0	1	1	0	1	1	1	1	0	1	1	0	0	1	1	1	0	0	0	0	1	1	1	1	1	0	1	1	1	0	1	1	0	1
1	0	1	1	1	1	1	0	1	1	1	0	1	1	0	0	0	1	1	0	0	0	1	1	0	0	1	0	0	1	1	0	1	1	1	0	1	1	0	1	0	0	1	0	1	1	1	1	1	0
1	1	1	1	1	1	1	1	0	1	1	1	1	1	0	1	0	1	1	0	0	1	1	1	1	1	1	0	0	1	1	1	1	0	1	1	1	1	0	1	1	0	1	0	1	0	0	1	0	1
1	0	0	0	0	0	1	0	1	0	1	1	0	1	0	0	0	0	1	0	1	1	0	0	0	1	0	0	1	0	1	0	1	1	0	1	0	1	0	1	0	0	1	1	1	1	1	0	0	1
0	0	0	0	0	0	1	0	0	0	1	1	1	0	0	1	0	0	1	0	1	1	1	1	0	1	0	0	1	1	0	1	0	0	0	1	1	0	0	0	1	0	1	0	1	0	1	0	0	1
0	0	1	0	0	1	1	1	0	0	1	1	1	0	1	0	0	1	1	0	0	1	0	1	1	0	0	0	0	0	0	0	1	0	0	0	0	1	1	1	0	0	0	0	1	1	1	1	1	1
1	0	1	1	1	1	1	0	0	1	1	1	1	1	1	1	0	1	1	0	1	1	0	0	1	1	1	0	1	1	1	1	1	1	1	1	1	1	1	1	1	0	1	0	1	1	1	1	1	1
1	0	0	0	0	1	1	0	0	1	1	1	1	0	0	1	1	0	0	0	0	1	1	1	0	1	0	0	1	1	1	0	1	0	0	0	1	1	0	0	1	0	1	1	0	0	1	1	0	1
0	0	1	0	1	1	0	0	0	0	1	1	1	0	0	0	0	1	1	0	0	1	0	1	1	0	0	0	1	1	1	1	0	0	0	0	1	0	0	1	1	1	1	0	1	0	0	0	0	0
0	0	0	1	0	0	0	0	1	1	1	1	1	0	1	0	1	0	1	1	0	1	0	1	0	1	0	0	0	0	1	1	0	0	0	1	0	0	0	0	0	0	0	0	0	0	0	0	0	1
1	1	1	0	0	0	0	0	1	1	1	1	1	0	0	0	0	1	1	0	0	1	0	0	0	1	1	0	0	0	1	0	0	1	0	0	0	1	0	1	1	1	0	0	1	0	1	0	0	1
1	0	1	1	1	1	1	1	1	0	1	1	1	1	0	1	0	1	1	1	0	1	1	1	0	1	1	1	0	1	1	0	1	0	0	1	1	1	0	1	1	0	1	1	1	0	0	1	1	1
1	1	0	0	1	1	1	0	0	1	1	1	1	0	0	0	1	0	1	0	0	0	0	1	1	1	0	0	0	0	1	0	1	0	0	0	0	1	0	1	1	0	0	0	1	0	1	0	0	1
1	0	0	1	1	0	0	0	0	1	1	1	1	0	0	1	1	1	1	0	0	1	0	1	0	1	0	0	0	1	1	0	0	0	1	1	0	0	0	1	1	0	1	0	0	1	1	1	0	1
1	0	1	1	1	0	0	0	0	1	1	1	1	1	0	1	1	1	1	1	0	1	1	1	1	1	1	0	0	1	1	1	1	0	0	1	0	1	1	1	1	1	1	1	1	1	1	0	1	1
1	1	1	1	0	1	1	1	1	1	1	1	1	0	1	0	1	1	1	0	0	1	1	1	0	1	1	0	0	1	1	1	1	0	0	1	1	1	1	1	1	0	1	1	0	0	1	1	1	1
1	0	0	0	1	1	1	1	0	0	1	1	0	0	0	1	0	1	0	1	0	1	1	1	1	1	0	1	0	1	1	1	1	0	0	1	1	1	1	1	1	0	1	1	1	1	1	0	1	1
1	0	0	1	0	0	0	0	1	0	1	1	1	0	0	0	0	1	1	0	0	1	1	1	0	1	1	0	1	1	1	0	1	0	0	1	1	0	1	1	0	1	1	0	1	0	0	0	1	1
1	0	0	0	1	1	1	0	0	1	1	1	1	0	0	0	0	1	1	0	0	1	0	1	0	1	1	0	0	1	1	0	1	1	0	0	1	1	0	1	1	0	1	0	0	0	1	0	1	1
1	0	1	1	1	1	1	1	0	1	1	1	1	1	1	1	0	1	1	0	0	1	0	1	0	1	1	0	0	1	1	1	1	1	0	0	1	1	1	1	0	1	1	1	1	1	0	0	0	1
1	0	0	1	1	0	1	0	0	0	1	1	1	0	0	0	0	1	1	0	0	1	1	1	0	1	0	0	0	0	1	0	1	0	0	0	1	0	0	0	1	0	1	0	0	1	0	0	1	1
0	0	0	1	1	1	0	1	1	0	1	1	1	0	0	0	1	1	1	1	1	1	0	1	0	0	1	0	1	1	1	1	1	0	0	1	1	1	0	0	0	0	1	0	1	0	1	1	0	1
1	0	1	0	0	1	1	1	0	0	1	1	1	1	0	0	0	1	1	0	0	1	0	1	1	1	1	0	0	1	1	1	1	0	0	1	1	1	0	1	1	1	1	0	1	0	1	0	0	1
0	0	1	0	1	1	0	0	1	1	1	1	1	0	0	1	0	1	1	1	0	1	0	1	1	1	1	0	0	1	1	1	1	1	0	1	1	1	0	1	0	0	1	1	0	0	0	0	0	1
1	0	0	0	1	1	0	0	1	0	1	1	1	1	1	0	0	1	1	1	0	1	1	0	1	1	1	1	1	0	1	0	1	1	1	1	1	1	0	1	0	1	0	0	1	0	1	0	1	0
1	0	1	1	1	1	1	1	0	1	1	1	1	1	1	1	1	1	1	0	1	1	1	1	0	1	1	1	0	1	1	1	1	1	0	1	1	1	0	1	1	0	1	1	1	1	0	0	0	1
1	0	1	1	1	1	1	0	0	1	1	1	1	1	0	1	0	1	1	0	0	1	0	1	1	1	1	0	0	0	1	0	1	1	0	1	0	1	0	1	1	0	1	0	1	0	0	1	1	1
1	1	1	1	1	1	1	0	0	1	1	1	1	1	0	1	0	1	1	0	1	1	1	1	0	0	0	0	1	1	1	0	1	1	0	1	1	1	0	1	0	0	1	1	1	0	0	0	1	1
1	1	1	0	1	1	1	0	0	1	1	1	1	1	1	0	0	1	1	0	1	1	0	0	0	1	0	0	0	1	1	1	1	1	0	1	1	1	0	1	1	1	1	1	1	0	1	1	0	1
1	0	0	1	1	1	1	0	0	1	1	1	1	1	1	1	0	1	1	1	0	1	1	1	0	1	0	0	0	1	1	0	1	0	1	1	1	1	0	1	1	0	1	0	1	0	1	1	0	1
1	0	1	0	1	0	1	0	1	1	1	1	0	1	0	0	0	0	1	0	0	1	0	1	1	1	0	0	1	1	1	0	1	1	0	1	0	1	1	1	1	0	1	0	1	0	0	0	0	1
1	0	1	1	1	1	0	0	0	0	1	1	1	1	0	0	0	1	1	0	0	1	0	1	1	1	1	0	0	1	1	1	1	0	0	1	1	0	0	1	1	0	1	1	0	0	1	0	0	1
1	0	1	1	1	1	1	1	0	1	1	1	1	1	0	1	0	1	1	1	1	1	1	1	0	1	1	1	0	1	1	0	1	0	1	1	0	1	0	1	1	0	1	1	1	0	0	1	1	1
1	1	1	1	1	1	1	1	0	1	1	1	1	1	0	1	1	1	1	1	1	1	1	1	0	0	1	1	0	1	1	0	1	1	0	1	1	1	1	1	1	0	1	1	1	1	1	0	1	1
1	1	1	0	1	1	1	1	0	0	1	1	1	1	0	0	0	1	0	1	0	1	0	1	0	1	0	1	0	1	1	0	1	1	0	0	0	1	0	1	1	0	1	0	1	1	0	0	0	1
1	0	1	1	1	1	1	1	0	1	1	1	1	1	1	0	1	1	0	0	0	1	0	1	1	1	0	0	1	1	1	1	1	1	0	1	1	1	0	1	1	0	1	0	1	0	1	0	1	1
1	0	1	1	1	1	0	1	0	1	1	1	1	1	0	1	0	1	1	0	0	1	1	1	0	1	1	0	0	1	1	1	1	1	0	1	1	1	1	1	0	0	1	1	1	1	1	0	0	1
1	0	1	1	1	0	0	0	0	0	1	1	1	1	0	0	1	0	1	0	0	1	1	1	1	1	1	0	0	0	1	0	1	1	0	1	0	1	0	1	1	0	1	0	0	0	1	1	1	1
0	0	0	0	1	1	1	0	1	1	1	1	1	1	0	0	0	0	1	0	0	1	1	1	0	0	1	0	1	0	1	0	0	1	0	1	0	0	0	0	0	0	1	0	1	0	1	0	0	1
1	0	1	1	1	1	0	0	0	1	1	1	1	1	1	0	0	1	1	0	1	1	1	1	1	0	1	0	0	1	1	0	1	1	1	1	1	1	1	1	1	0	1	0	1	0	1	1	1	1
1	1	1	1	1	0	1	1	1	1	1	1	1	1	0	0	0	1	1	1	0	0	1	1	1	0	1	0	0	1	1	0	1	1	0	1	0	1	1	1	1	0	1	1	1	1	0	1	0	1
1	0	1	0	1	1	1	0	0	1	1	1	1	1	0	0	0	1	1	0	0	1	0	1	1	1	1	0	0	1	1	1	1	0	0	1	0	0	0	1	1	0	1	0	1	1	1	0	1	1
1	0	1	0	1	1	1	0	0	1	1	1	1	1	0	0	0	1	1	1	0	1	0	0	1	0	1	0	0	1	1	0	1	1	0	0	1	1	0	1	1	1	1	0	1	0	1	0	0	1
1	0	1	1	1	1	1	1	1	1	1	0	1	1	0	0	1	1	1	0	0	1	1	1	1	1	1	0	1	1	1	1	1	1	1	0	1	1	0	1	1	0	1	0	1	0	1	1	0	1
1	0	1	1	1	1	1	1	0	1	1	1	1	1	0	0	1	1	1	1	1	1	1	1	1	1	1	0	0	1	1	0	1	0	0	1	1	1	0	1	1	0	1	1	1	1	1	0	0	1
1	0	1	1	1	1	1	0	0	1	1	1	1	0	1	0	0	1	1	1	0	1	0	1	1	0	0	0	0	0	1	0	1	1	0	1	1	1	0	1	1	0	1	0	1	0	0	0	1	0
1	0	0	0	1	1	0	1	1	1	1	1	0	1	0	0	0	1	0	1	0	1	1	1	1	1	1	0	1	1	1	0	1	1	0	1	1	1	1	1	1	1	1	0	1	0	0	0	0	1
1	0	1	1	1	1	1	1	0	1	1	1	1	1	0	0	1	1	1	1	0	1	1	1	1	1	1	0	0	1	1	0	1	1	0	1	1	1	0	1	1	0	1	1	1	0	1	0	0	1
1	1	1	1	1	1	1	1	1	1	1	1	1	1	1	1	0	1	1	0	0	0	1	1	1	1	1	0	0	1	1	1	1	1	0	1	1	1	0	1	1	0	1	1	1	0	1	1	0	1
1	0	0	1	0	1	0	0	0	0	1	1	1	0	1	0	0	1	0	0	1	0	0	1	0	1	1	0	1	0	1	0	1	1	0	0	0	0	0	1	1	0	1	1	0	0	1	1	1	1
1	0	1	0	1	1	1	0	0	0	1	1	0	1	0	1	1	1	1	0	1	1	1	1	0	0	1	0	0	1	1	0	1	0	0	1	1	1	0	1	1	0	1	0	1	1	1	1	0	1
1	1	1	1	1	0	1	1	0	1	1	1	1	1	0	0	0	1	1	1	0	1	1	1	0	0	1	0	0	1	1	0	1	0	0	1	1	1	0	1	1	0	1	0	1	0	1	1	0	1
1	0	1	1	1	0	1	0	0	1	1	1	1	1	0	1	1	1	1	0	1	1	1	0	0	0	1	0	0	1	1	1	1	1	0	1	1	1	1	1	1	0	1	0	1	0	1	0	1	1
1	1	0	1	1	0	1	0	0	0	1	1	1	0	0	0	0	1	1	0	0	1	1	1	1	1	1	0	0	1	1	0	1	1	0	1	1	1	0	1	1	0	1	1	1	1	0	1	0	1
1	0	1	1	1	0	1	0	1	1	1	1	1	1	0	0	0	1	1	0	0	1	1	1	1	1	0	0	1	1	1	1	1	1	0	1	0	1	0	1	1	0	1	1	1	0	0	1	0	1
1	0	1	1	1	0	1	0	0	0	1	1	1	1	0	0	0	1	1	0	1	1	1	0	1	0	1	1	0	1	1	0	1	0	0	1	1	1	0	1	1	0	1	0	1	0	1	0	1	1
1	1	0	0	1	1	1	0	0	0	1	1	1	0	1	0	1	0	1	0	0	1	0	1	0	1	1	1	1	0	1	1	1	0	0	1	1	1	1	1	1	1	1	0	1	0	1	1	0	1
1	0	1	1	1	1	0	0	0	1	1	1	1	1	0	0	0	1	1	1	0	1	0	1	0	1	1	0	0	1	1	0	1	1	0	1	1	1	0	1	0	0	1	0	1	0	1	0	0	1
1	1	1	1	1	1	1	1	0	0	1	1	1	0	0	0	0	1	0	0	1	1	1	1	0	0	1	1	0	0	1	1	1	0	0	1	1	1	0	1	1	1	1	1	1	1	0	1	0	1
1	0	0	1	0	1	0	0	0	1	1	1	0	1	1	0	0	1	1	0	0	1	0	1	1	1	0	1	0	0	1	0	1	0	0	1	1	1	0	1	1	1	1	0	1	0	1	1	0	1
1	0	0	0	1	1	0	0	0	1	1	1	0	1	0	0	0	1	0	0	0	1	0	1	1	1	1	0	0	0	1	0	1	0	0	1	1	0	0	1	1	1	1	1	0	0	1	0	1	1
1	0	1	1	1	1	0	0	1	1	1	1	1	1	0	0	1	1	1	0	0	1	1	1	1	0	1	0	0	1	1	0	1	1	0	1	1	0	1	0	1	0	1	0	1	1	0	1	0	1
1	1	1	1	1	1	0	1	0	1	1	1	1	1	0	0	0	1	1	0	0	1	1	1	0	1	1	0	1	1	1	0	1	1	0	1	0	1	0	1	0	1	1	1	1	0	1	1	0	1
1	0	1	1	0	1	1	0	1	0	1	1	1	0	0	0	1	1	1	1	0	1	1	1	1	1	1	0	0	1	1	0	1	1	0	1	1	1	1	1	1	0	1	1	0	0	1	0	0	1
1	1	1	0	1	1	1	0	0	0	1	1	1	1	0	1	0	1	1	1	0	1	1	1	1	1	0	0	1	1	1	0	1	0	0	1	1	0	1	1	1	0	1	0	1	0	0	1	1	1
1	1	1	1	1	1	1	1	1	1	1	0	1	1	0	1	0	1	1	0	1	1	1	1	1	1	1	0	0	1	1	1	1	1	1	1	1	1	1	1	1	1	1	1	1	0	1	1	0	1
1	0	1	1	1	1	0	0	1	0	1	1	1	0	0	0	0	1	1	0	0	1	0	1	0	1	0	0	0	1	1	0	0	1	0	1	1	1	0	1	1	0	1	0	1	0	0	0	0	1
1	0	1	0	1	1	1	1	0	1	1	1	1	1	1	1	0	1	1	1	0	1	1	1	1	1	1	1	0	1	1	0	1	1	0	1	1	1	1	1	1	0	1	1	1	0	1	0	0	1
1	1	1	1	1	1	1	0	1	0	1	1	1	1	1	0	0	1	1	1	0	1	1	1	1	1	1	0	0	1	1	1	1	1	0	1	1	1	0	1	1	0	1	1	1	0	0	1	1	1
1	0	1	1	1	0	1	1	0	1	1	1	1	1	1	1	0	1	1	0	0	1	0	1	1	1	1	0	0	1	1	1	1	1	1	1	1	1	0	1	1	1	1	1	1	0	1	0	0	1
1	0	1	0	1	0	0	0	0	1	1	1	1	0	0	0	1	0	0	0	0	0	0	1	1	1	0	0	0	0	1	1	0	0	0	1	1	0	0	0	1	0	0	0	0	0	1	0	1	1
1	0	1	1	1	0	1	0	1	0	1	1	1	0	0	1	0	1	1	0	0	1	0	1	1	0	0	0	0	0	1	0	1	1	0	1	1	1	0	1	1	0	1	0	1	0	1	1	1	1
1	1	1	1	1	1	0	0	0	1	1	1	0	1	0	0	0	0	1	0	0	1	0	1	1	1	0	0	0	1	1	0	1	0	1	1	1	1	0	1	1	0	1	0	1	0	0	1	0	1
1	0	0	1	1	0	0	0	0	0	1	1	1	0	0	0	1	1	1	0	0	1	1	1	1	1	1	0	0	0	1	0	1	0	0	0	1	1	0	0	1	0	1	0	0	1	0	1	0	1
1	1	1	1	0	1	1	0	1	1	1	1	1	1	0	1	0	1	1	0	1	1	1	1	1	1	1	0	0	1	1	0	1	0	0	1	1	1	1	1	1	0	1	0	0	0	1	0	1	1
1	0	1	1	1	0	1	0	1	1	1	1	1	1	0	0	0	1	1	1	0	1	0	1	0	0	1	0	0	1	1	0	1	1	0	1	1	1	0	1	1	0	1	0	0	1	0	0	1	1
1	1	0	1	1	0	0	0	1	0	1	1	1	0	1	0	0	1	0	1	1	1	0	1	1	1	0	0	0	1	1	0	1	0	0	1	0	1	0	1	1	0	1	0	1	0	0	1	1	1
1	1	1	1	1	1	1	0	0	1	1	1	1	1	1	0	0	1	1	0	1	1	1	1	1	1	1	0	1	1	1	0	1	1	1	1	1	0	1	1	1	0	1	0	1	0	0	0	1	1
1	0	0	1	1	1	1	1	1	1	1	1	1	0	0	0	0	1	1	0	0	1	1	1	0	1	1	0	0	1	1	1	1	1	0	0	1	1	1	1	0	1	1	1	1	0	1	0	0	1
1	1	1	0	1	1	1	1	0	1	1	1	1	1	0	0	0	1	0	1	0	1	1	1	1	1	1	0	0	1	1	0	1	1	0	1	1	1	0	1	0	0	0	1	1	0	1	0	0	0
1	0	1	1	1	1	1	0	1	1	1	1	1	1	0	0	0	1	1	0	0	1	1	0	1	1	1	0	0	0	1	1	1	0	0	1	1	1	1	1	1	0	1	0	1	1	1	0	1	0
1	1	1	1	1	1	1	0	1	1	1	1	1	1	1	0	0	1	1	0	0	1	1	1	1	0	1	0	0	1	1	1	1	1	0	1	1	1	0	1	1	1	1	1	1	0	1	0	0	1
1	1	1	1	1	1	1	0	0	1	1	1	1	1	1	1	1	1	1	0	0	1	1	1	1	0	1	0	0	1	1	1	1	1	1	1	1	1	0	1	0	0	1	0	1	1	1	0	0	1
1	1	0	1	1	1	1	0	0	1	1	1	1	1	0	0	0	1	1	0	0	1	0	1	1	0	1	0	0	0	1	0	1	0	0	1	1	1	0	1	0	1	1	1	1	1	1	0	0	1
1	0	0	1	1	1	1	0	0	1	1	1	1	0	0	0	0	1	1	0	1	1	0	1	0	0	0	0	1	1	1	1	1	1	0	0	1	1	0	1	1	0	1	1	0	1	1	1	0	1
1	0	0	0	1	1	0	0	0	0	1	1	1	0	1	0	0	1	1	0	0	1	1	1	1	1	1	0	1	0	1	1	1	1	0	1	1	1	0	1	0	0	0	0	1	1	0	0	0	0
1	1	0	0	1	1	1	0	0	0	1	1	1	1	0	0	0	1	1	0	0	1	0	1	0	0	0	0	0	1	1	0	1	1	1	0	1	1	1	0	1	0	1	1	1	0	1	1	1	1
1	1	0	1	0	0	1	0	0	1	0	1	1	1	0	0	0	1	0	1	0	1	0	0	0	1	0	0	1	0	1	0	1	0	0	1	1	0	1	1	1	0	1	0	1	0	0	0	0	1
1	0	1	0	1	1	1	1	0	1	1	0	0	1	0	0	1	1	0	0	0	1	1	0	0	1	0	0	0	1	1	0	0	1	0	1	1	1	0	0	1	0	1	1	0	0	0	1	1	1
1	0	1	1	1	1	1	0	1	1	1	1	1	1	0	1	0	1	1	0	1	1	1	1	1	1	0	0	0	1	1	0	1	1	0	1	1	1	1	1	1	1	1	0	1	1	1	1	0	1
1	1	1	1	1	1	0	1	0	0	1	1	1	1	0	0	1	1	0	0	0	1	1	0	0	0	1	0	0	1	1	0	1	0	0	1	1	1	0	1	0	0	1	0	0	0	0	1	1	0
1	0	1	0	1	1	0	0	0	1	1	1	1	1	0	0	0	1	1	1	0	0	0	1	1	1	0	1	1	0	1	0	0	1	0	0	1	0	0	1	1	1	0	1	1	0	0	0	1	1
0	0	1	1	0	1	1	0	0	1	1	1	1	0	0	0	1	1	1	0	0	1	0	1	1	1	0	0	0	0	1	0	1	0	0	1	1	1	0	1	1	0	1	0	1	0	0	1	1	0
0	0	0	0	1	1	0	0	0	1	1	1	0	0	1	0	0	1	0	0	0	1	0	0	1	0	0	0	0	1	1	0	1	0	0	0	1	0	0	1	0	0	1	1	0	0	1	1	0	1
1	0	0	0	1	1	1	0	0	0	1	1	0	1	0	1	1	0	0	0	0	1	0	1	1	1	0	0	0	1	1	0	0	1	0	1	0	0	0	0	1	1	1	1	0	0	0	1	0	0
1	0	1	0	1	0	1	0	0	0	1	1	1	1	0	1	0	1	0	1	0	1	0	1	0	1	0	0	0	0	1	0	1	1	1	1	1	1	0	1	1	0	1	0	0	0	0	0	0	1
1	0	1	0	0	1	1	1	0	0	1	1	0	1	0	0	0	0	0	1	0	1	0	1	1	1	0	0	1	1	1	0	1	1	0	1	1	1	0	0	1	0	1	0	1	0	0	0	0	1
1	0	1	0	1	0	1	0	1	1	1	1	1	1	0	1	0	0	1	0	0	1	0	1	1	1	0	0	0	1	0	0	1	0	0	1	1	0	0	1	1	0	1	0	1	0	0	0	1	1
1	0	1	0	1	1	1	1	0	0	1	1	1	1	1	0	0	1	1	0	0	1	0	1	1	0	1	0	1	1	0	0	1	1	0	1	1	0	0	1	1	1	1	0	0	0	1	0	1	1
1	1	0	0	0	1	0	1	1	0	1	0	1	1	0	0	0	0	0	1	0	1	0	0	0	1	0	0	0	0	1	1	1	0	0	1	1	0	0	1	0	0	1	0	1	0	0	0	1	1
1	1	0	0	0	0	1	0	0	0	1	1	0	1	0	1	0	1	0	1	0	1	0	1	0	1	0	0	0	1	0	1	0	0	1	0	1	1	0	1	0	0	0	1	0	0	0	0	1	0
1	0	1	1	1	0	1	0	1	1	1	1	1	1	0	0	0	0	0	0	0	1	0	1	1	1	0	0	1	1	0	0	1	1	0	0	1	0	0	1	1	0	1	0	0	0	0	1	0	0
1	1	1	0	1	0	1	1	0	1	1	1	0	1	1	0	0	0	0	1	0	1	0	1	0	0	1	1	1	1	0	0	1	1	0	0	1	1	1	1	1	0	1	0	1	0	0	1	0	0
1	1	0	1	1	0	1	0	0	0	1	1	1	0	0	0	0	1	0	0	0	1	0	1	0	1	0	0	0	1	0	0	1	1	0	1	0	1	0	0	1	0	0	0	0	0	0	0	1	1
1	0	1	1	1	0	1	0	0	0	1	1	1	0	0	0	0	0	0	0	0	1	0	1	0	0	0	0	1	0	0	0	1	1	0	1	1	1	0	0	1	0	1	0	1	0	0	0	0	1
1	1	1	1	1	0	1	0	1	0	1	1	0	0	0	0	0	1	0	1	0	1	0	1	1	1	0	0	0	1	1	0	1	0	0	1	1	0	1	1	0	0	1	0	0	0	0	1	1	0
0	1	1	1	0	1	1	1	0	1	1	1	1	0	0	0	0	0	1	1	0	1	0	1	1	1	1	0	0	0	1	0	1	0	1	1	1	0	0	0	1	0	0	1	0	1	0	0	0	0
0	0	1	0	1	1	0	0	0	1	1	1	0	1	1	0	0	0	0	0	0	1	0	1	1	1	0	0	1	0	1	0	1	0	1	1	1	0	0	1	1	1	1	0	0	0	0	0	1	1
0	1	0	0	1	0	0	0	0	1	1	1	1	0	1	0	0	0	1	1	0	1	0	0	0	1	0	0	0	1	1	0	1	0	1	1	0	1	0	1	0	0	1	0	0	0	0	0	0	0
1	0	0	0	1	0	0	0	0	0	1	0	1	0	0	1	0	1	0	0	0	1	0	1	0	0	0	0	0	0	1	0	0	0	0	0	1	0	0	1	0	0	0	0	0	0	0	0	1	0
1	0	0	0	1	0	0	0	1	0	1	1	1	0	0	1	1	0	1	0	0	1	0	0	1	0	0	0	1	0	0	0	0	0	1	1	0	1	0	1	0	1	0	0	0	0	0	0	1	0
1	0	0	0	1	0	1	1	1	0	1	1	1	0	0	0	1	0	0	0	0	1	0	1	0	1	0	0	1	0	0	0	0	0	0	1	1	0	0	1	0	1	1	0	0	1	0	0	0	1
0	1	1	0	1	1	1	0	1	0	1	1	1	1	0	1	1	1	1	1	1	1	0	0	0	0	1	0	0	1	1	1	1	0	0	1	1	1	1	1	0	0	1	1	0	0	0	1	0	1
1	0	0	1	1	0	1	0	0	1	1	1	1	1	0	1	0	0	0	1	0	1	0	1	1	1	0	0	0	0	1	0	1	0	0	0	0	1	1	1	1	0	1	0	0	0	0	0	1	1
1	0	0	0	1	0	0	0	0	0	1	1	1	0	0	0	1	0	0	0	0	0	0	1	0	1	0	0	1	1	0	0	1	1	1	1	1	1	1	0	1	0	1	0	0	0	0	0	1	1
1	1	1	1	1	1	1	1	0	1	1	1	1	0	1	0	0	0	1	1	0	1	0	0	0	0	1	0	0	1	1	0	1	0	1	1	1	0	0	1	1	1	1	1	0	0	1	0	0	0
1	1	1	1	0	0	1	1	0	0	1	1	1	1	1	0	1	1	0	1	0	0	0	1	1	1	0	0	0	0	1	0	1	1	1	0	1	1	1	0	1	0	1	0	0	1	1	0	1	0
1	0	0	0	1	1	1	1	0	1	1	1	1	0	0	1	0	0	1	0	0	0	1	1	0	0	0	0	1	1	0	0	0	1	1	1	1	1	0	1	0	1	0	0	0	0	0	0	0	0
1	0	0	1	1	0	1	0	0	1	1	1	0	1	0	0	0	1	0	1	0	1	0	0	1	1	0	0	0	1	1	0	1	1	0	1	1	0	0	1	1	1	0	0	0	0	0	0	1	0
0	0	1	0	0	1	1	1	0	0	1	1	1	0	1	0	1	1	1	0	0	1	0	1	1	1	0	0	1	1	1	1	1	1	1	1	1	1	1	1	1	1	0	0	0	0	0	0	0	1
1	0	1	1	1	1	0	0	0	1	1	1	1	1	0	1	0	0	0	0	0	1	0	1	1	1	0	0	1	1	0	0	1	1	1	1	1	0	1	1	1	0	1	0	0	0	1	0	0	1
1	0	0	1	0	0	1	0	0	0	1	1	1	1	0	0	1	0	1	1	0	1	0	0	1	1	0	0	0	0	1	0	1	1	0	1	1	1	0	1	1	0	1	0	0	0	0	1	1	1
1	0	1	0	1	1	1	0	0	0	1	1	0	1	0	1	1	0	0	0	0	1	0	1	1	1	0	0	0	1	1	0	1	1	0	1	1	0	0	1	0	0	1	0	1	0	1	0	0	0
1	0	0	0	1	1	0	0	0	0	1	1	1	0	0	0	0	0	0	1	0	1	0	1	1	0	0	0	1	1	0	0	0	1	1	1	0	1	0	0	1	0	1	0	0	0	0	0	0	0
1	1	0	0	1	0	0	1	0	1	1	1	1	1	1	0	0	0	1	0	1	1	0	1	1	0	0	0	0	1	1	0	1	0	0	1	1	1	0	1	1	0	0	0	0	0	0	1	1	1
1	0	1	1	1	1	1	1	0	1	1	1	1	0	0	1	0	1	1	0	0	1	0	1	1	0	1	1	0	1	0	0	1	0	0	0	1	0	0	1	1	0	0	0	0	1	0	0	1	1
0	1	1	1	1	0	1	1	1	0	1	0	1	1	0	0	0	0	0	1	0	0	0	1	0	1	0	0	1	1	1	0	1	0	1	1	0	1	0	1	1	1	1	0	0	0	0	0	0	1
0	0	1	0	1	0	1	1	0	0	1	1	1	0	1	1	0	1	0	0	0	1	0	1	1	1	1	0	0	0	1	1	1	1	0	1	1	0	0	1	0	0	0	0	1	0	0	0	1	1
1	0	1	1	1	0	1	1	0	1	1	1	1	0	1	0	0	1	1	0	0	1	0	1	1	0	0	0	0	0	0	0	1	1	0	1	0	1	0	1	1	0	1	0	0	0	0	0	1	1
1	0	1	0	0	1	1	1	0	0	1	1	1	0	0	1	0	0	0	1	1	1	0	1	0	1	0	0	0	0	0	0	1	0	1	1	1	1	0	1	0	0	1	0	0	0	1	0	1	0
1	0	1	0	1	0	1	1	0	1	1	1	1	1	1	0	0	1	0	0	0	1	0	1	1	1	0	0	0	1	1	0	1	0	0	1	1	1	1	1	1	0	1	0	0	0	0	0	1	0
1	1	0	1	1	1	1	1	0	1	1	1	1	1	0	0	1	0	0	0	0	1	0	1	1	1	1	0	0	1	0	0	1	0	0	1	0	0	0	0	1	1	1	1	1	0	1	0	0	0
1	1	1	1	1	1	1	0	0	0	1	1	1	1	0	1	0	1	0	1	0	1	0	1	1	1	1	0	1	1	1	0	1	1	1	1	1	1	0	1	1	1	1	0	1	0	0	0	0	1
1	1	1	1	0	1	1	1	0	1	1	1	1	0	1	1	0	0	1	1	0	1	1	1	1	1	1	0	0	1	1	0	1	1	0	0	1	1	0	1	1	0	1	0	0	0	0	0	1	1
1	0	0	0	1	0	1	1	0	0	1	1	1	0	0	0	0	0	1	0	0	1	0	1	1	0	1	0	0	1	1	1	1	1	0	1	1	1	0	1	0	0	1	1	0	0	0	0	1	1
1	1	1	1	1	0	1	1	0	1	1	1	1	0	0	1	0	1	1	0	0	1	1	1	1	0	1	0	1	1	1	1	1	0	0	1	1	1	0	1	1	0	1	0	0	1	0	0	1	1
0	0	0	0	1	0	1	1	0	0	1	1	0	1	0	0	0	0	0	0	0	0	0	1	0	1	0	0	0	1	1	1	0	1	0	0	0	0	1	0	1	1	0	0	0	1	1	0	0	0
1	0	0	1	1	0	0	0	0	1	1	1	1	1	1	0	0	0	0	0	0	1	0	1	0	1	0	0	0	1	0	0	1	1	1	1	1	1	0	1	1	0	1	0	0	1	0	0	1	0
1	1	1	1	0	0	0	1	0	1	1	0	1	0	1	0	0	0	0	0	0	1	1	1	0	0	0	0	0	0	0	0	0	1	0	0	0	0	0	0	1	0	1	0	0	0	1	1	1	1
0	0	1	0	1	0	1	0	0	0	1	1	1	1	0	1	1	0	0	0	0	1	0	1	0	0	0	0	0	0	1	0	1	1	0	1	1	0	0	1	1	0	1	0	0	0	0	0	0	1
1	0	0	0	1	0	1	0	0	1	1	1	0	1	0	1	0	0	0	1	0	1	0	1	1	1	0	0	1	1	0	0	1	1	0	1	0	0	1	1	0	0	0	0	0	1	1	0	1	0
1	0	1	0	1	0	1	1	1	1	1	1	0	1	0	0	1	1	1	1	0	1	0	1	1	0	0	0	0	1	1	0	1	1	0	1	1	1	1	1	0	0	1	0	0	0	1	0	1	1
1	1	0	0	1	0	1	0	0	0	1	1	1	1	0	0	0	0	0	0	0	1	0	0	1	1	0	1	0	0	0	0	1	1	1	1	1	0	0	1	0	0	1	0	0	0	1	0	1	1
0	0	1	0	0	0	1	1	0	1	1	1	1	1	1	1	0	0	0	1	0	1	0	1	1	1	1	0	1	1	1	1	1	0	0	1	0	0	0	1	1	1	1	0	0	0	0	1	1	1
1	0	1	1	1	0	1	1	0	1	1	1	1	0	0	1	0	1	1	0	0	1	0	1	1	1	1	0	1	1	1	1	1	0	0	1	1	0	0	1	0	0	0	0	0	0	0	1	1	1
1	0	0	1	1	0	1	1	0	0	1	1	1	1	0	0	0	1	0	1	0	1	0	1	1	1	1	0	0	1	1	0	1	0	0	1	1	0	0	0	1	1	0	0	0	0	1	0	0	1
1	0	1	1	1	1	1	0	0	1	1	1	1	0	1	1	0	1	0	1	0	1	0	1	0	1	1	0	1	0	0	0	1	1	0	1	1	1	1	1	0	0	0	0	0	0	0	1	1	1
1	0	0	0	1	0	1	1	0	1	1	1	1	0	0	1	0	1	0	1	0	1	0	1	1	1	1	0	0	1	0	0	1	1	0	1	1	0	1	1	1	0	0	0	1	0	0	0	1	1
1	0	0	1	1	0	1	1	0	0	1	1	0	0	0	1	0	0	1	1	0	1	0	1	1	1	0	0	0	1	1	1	1	0	0	1	0	1	1	1	1	1	0	0	1	0	0	1	1	1
1	0	0	1	1	0	1	0	1	0	1	1	1	1	0	0	0	0	0	0	0	1	0	1	1	1	0	0	1	1	1	0	1	1	1	0	0	1	0	1	0	0	1	0	0	0	1	0	1	1
0	0	0	1	1	0	1	0	0	1	0	1	1	1	0	0	0	0	0	0	0	1	0	0	0	0	0	1	0	0	0	0	0	1	0	1	1	0	0	1	1	0	1	0	0	0	1	0	0	1
1	1	1	1	1	1	1	0	0	1	1	1	1	1	0	0	0	1	1	1	0	1	0	1	1	0	0	0	0	1	1	1	1	1	0	1	1	1	1	1	1	0	1	0	0	0	0	0	1	0
1	0	1	0	1	1	0	1	0	1	1	1	1	1	0	1	0	0	1	0	0	1	1	1	1	0	0	0	1	1	0	0	1	1	0	1	0	0	1	1	0	0	0	0	0	0	0	0	0	0
1	0	1	0	1	0	1	0	0	1	1	1	1	1	0	0	0	0	1	0	0	1	0	1	1	1	0	0	0	1	1	0	1	1	0	1	1	1	0	0	1	1	0	0	0	0	0	0	0	1
0	0	1	1	1	1	1	0	0	0	1	1	1	1	0	0	0	0	1	0	0	1	0	0	1	1	0	0	0	1	1	0	1	0	0	1	1	0	0	1	0	0	1	0	0	0	0	0	0	1
1	0	1	1	1	0	1	0	0	1	1	1	1	0	0	0	0	1	1	0	0	1	0	0	1	1	0	0	0	0	1	0	1	0	0	1	1	1	1	0	0	0	1	1	0	0	0	0	1	0
1	1	1	1	1	1	1	0	0	0	1	1	1	1	1	0	0	1	1	0	0	1	0	1	1	1	0	0	1	1	1	0	1	1	0	0	1	0	0	1	1	0	1	1	0	0	1	0	1	1
1	0	1	1	1	0	1	0	0	1	1	1	1	1	0	0	1	1	1	1	0	0	1	1	0	0	1	0	0	1	0	1	1	0	1	1	1	1	1	1	0	0	1	0	1	0	0	0	1	1
0	0	0	0	1	1	1	1	0	1	1	0	1	0	0	0	0	0	0	0	0	1	1	1	1	1	0	0	1	0	0	0	0	0	0	0	0	1	1	1	1	1	0	0	0	0	0	0	1	1
1	0	1	0	1	0	1	1	0	0	1	1	1	0	0	0	0	1	1	1	0	1	0	1	0	1	0	0	1	1	1	0	1	0	1	0	1	1	0	1	1	0	1	1	0	0	0	0	1	1
1	1	0	0	1	1	0	1	0	0	1	1	0	1	0	1	0	0	1	1	0	1	1	1	0	1	0	0	1	1	1	1	1	0	1	1	0	1	0	0	1	0	0	1	0	0	0	0	1	1
1	0	1	0	1	0	1	1	0	1	1	1	0	1	0	0	0	0	0	0	0	1	0	0	1	0	0	0	1	1	1	0	1	0	1	1	0	1	0	1	0	0	0	0	1	0	1	0	1	1
1	0	0	0	0	0	0	0	0	1	1	1	1	1	0	0	0	0	0	0	0	0	0	0	0	0	0	0	1	1	0	0	1	0	1	1	1	1	0	0	0	1	1	0	0	0	1	1	0	1
1	1	1	1	1	0	1	0	0	1	1	1	1	1	0	1	1	0	0	0	0	0	0	1	0	0	0	0	1	1	0	0	1	1	1	1	1	0	1	0	0	1	0	0	0	0	0	0	1	1
0	0	0	0	1	0	0	0	0	1	1	1	1	0	1	0	0	0	0	0	0	1	0	1	0	1	1	0	0	1	1	0	0	0	0	1	0	0	0	0	1	0	1	1	0	0	0	0	1	0
1	1	0	1	1	0	1	0	1	0	1	1	1	1	0	0	0	1	1	0	0	1	1	1	1	0	0	0	0	1	1	0	1	1	0	1	1	1	1	1	1	0	0	0	0	1	0	0	1	1
1	0	0	1	1	1	1	0	0	1	1	1	0	0	0	0	0	1	0	0	0	1	0	0	1	0	0	0	0	1	1	1	1	0	0	1	1	0	1	0	1	0	1	1	0	0	1	0	0	0
1	0	0	0	0	0	0	0	0	1	1	1	1	0	1	0	0	0	1	0	0	0	0	0	0	0	0	0	1	0	1	0	0	0	0	1	0	1	0	0	1	0	1	0	0	0	1	0	0	0
0	1	1	0	1	0	1	0	0	1	1	1	0	0	0	0	0	0	0	1	0	1	0	1	0	1	0	0	0	0	0	1	1	0	1	0	1	1	0	1	0	0	0	0	1	0	1	1	1	1
1	0	0	0	0	0	1	0	0	1	1	1	1	1	0	0	0	0	1	1	0	1	0	1	1	0	0	0	0	1	1	0	1	0	1	1	1	0	0	1	1	0	1	1	0	0	0	0	0	1
1	0	1	0	0	1	1	0	0	0	1	1	1	1	1	0	0	1	1	1	0	0	0	1	1	1	0	0	0	1	1	0	1	1	0	1	1	0	1	1	1	1	1	0	0	0	0	0	0	1
1	0	0	1	1	1	0	0	0	0	0	1	1	1	0	0	0	0	0	0	0	1	0	1	0	0	0	0	0	0	0	0	0	1	0	1	1	0	0	0	1	1	1	1	0	0	0	0	1	1
0	0	1	1	1	0	0	1	1	1	1	1	1	0	0	0	0	0	1	0	0	1	0	0	0	1	0	0	0	1	1	1	1	1	0	1	1	0	0	0	1	0	1	1	1	0	0	0	0	0
1	0	1	0	1	1	0	1	0	1	1	1	1	1	0	1	0	0	1	0	0	1	0	1	1	1	0	0	0	1	1	0	1	0	0	1	1	0	0	1	1	0	1	0	0	0	0	0	1	0
1	0	0	0	1	0	1	1	0	1	1	1	1	0	0	0	0	0	1	1	0	1	0	1	1	1	0	0	0	0	1	1	1	1	0	1	1	1	1	1	0	0	0	0	1	0	0	1	0	0
0	0	0	0	0	1	0	0	0	0	1	1	0	0	1	0	0	0	0	1	0	1	1	1	0	1	0	0	1	0	0	0	1	1	0	1	1	1	0	1	1	0	1	1	0	0	0	1	0	0
0	1	0	0	1	0	0	0	0	0	1	0	1	1	1	0	1	0	1	1	0	0	0	1	1	1	0	0	0	1	0	0	0	0	0	0	1	1	0	1	0	0	0	0	0	1	0	1	0	0
0	0	0	1	0	1	0	1	0	1	0	1	0	1	0	0	0	0	0	0	0	0	0	0	1	1	0	0	1	1	1	1	1	0	0	1	1	1	0	1	0	0	0	0	0	0	0	0	1	0
1	0	1	1	1	1	1	0	0	0	1	1	1	0	0	0	1	0	1	0	0	1	0	1	0	0	0	0	0	0	0	0	1	1	1	1	1	0	0	1	1	0	0	1	0	0	0	0	1	1
1	0	0	0	1	1	1	1	0	1	1	1	1	1	0	0	0	0	1	1	0	1	0	1	1	1	0	0	1	0	1	0	1	0	1	1	0	1	0	1	0	0	0	0	0	0	1	0	0	0
1	0	1	0	1	0	1	0	0	1	1	1	1	1	0	1	1	0	0	0	0	1	0	1	0	0	0	0	0	0	0	0	1	1	0	0	1	0	0	1	1	1	1	1	0	0	0	0	0	0
1	0	1	1	1	0	1	1	0	1	1	1	1	1	0	0	0	0	1	1	0	1	0	1	1	0	0	0	1	1	1	0	1	0	1	1	1	1	0	1	1	0	1	0	0	0	1	0	1	1
0	0	0	1	1	0	0	1	0	1	1	1	1	1	0	0	0	0	1	1	0	0	0	1	1	1	0	0	0	0	0	0	1	1	0	1	0	0	0	0	1	0	0	1	0	1	0	1	1	0
1	0	0	0	1	0	1	0	1	0	1	1	1	0	0	0	0	1	1	0	0	1	0	1	0	0	0	0	1	1	1	1	0	1	1	0	1	1	1	1	0	0	0	0	0	0	1	0	1	1
0	1	1	0	1	1	1	1	1	1	1	1	1	1	1	1	0	1	1	1	0	1	1	1	0	0	1	0	1	1	1	0	1	1	0	1	1	1	0	1	1	1	1	0	0	0	0	0	0	1
1	0	0	0	1	0	1	0	0	1	1	1	1	1	1	0	0	1	0	0	0	1	0	1	1	0	0	0	1	1	1	0	1	1	1	1	1	1	0	0	1	1	0	0	0	0	0	0	1	1
0	0	1	1	1	1	0	0	0	1	1	1	1	0	0	1	0	1	0	1	0	1	0	0	1	1	0	0	1	1	0	0	1	1	0	1	0	1	0	1	1	0	0	0	0	0	0	1	0	1
0	0	1	1	1	0	1	1	0	1	1	1	1	0	0	0	0	0	0	0	0	1	0	1	1	1	0	0	0	1	0	0	1	0	0	0	0	0	0	1	0	1	0	0	1	1	0	0	1	1
1	0	1	0	0	1	0	1	0	1	1	1	1	1	0	0	1	0	0	1	1	1	0	1	1	0	1	0	0	1	1	0	1	1	0	1	1	1	0	1	1	0	1	0	0	0	0	0	0	1
0	1	0	1	1	0	1	1	0	1	1	1	1	1	0	1	0	1	0	1	0	1	0	0	1	0	0	0	1	1	0	0	1	0	0	1	1	0	1	1	1	0	1	0	0	0	0	0	1	0
0	0	0	1	1	1	1	1	0	1	1	1	1	1	0	0	0	1	0	1	0	1	0	1	1	0	1	0	1	0	1	0	1	0	0	1	1	0	1	1	1	0	1	0	0	0	0	0	0	0
1	0	1	0	1	0	0	0	1	1	1	1	0	1	1	0	0	1	0	0	0	1	0	1	0	0	1	0	1	0	1	1	1	1	0	0	1	0	0	1	1	1	1	0	0	0	0	1	0	0
0	1	1	0	1	0	0	0	0	0	1	1	1	1	0	1	0	1	1	1	0	1	0	0	1	0	0	0	0	1	1	1	1	1	0	1	1	0	1	1	0	0	1	0	0	0	0	1	0	0
1	0	1	1	0	1	1	1	0	1	1	1	1	1	1	1	0	1	1	0	0	0	0	0	1	1	0	0	0	0	0	1	1	1	0	1	1	1	0	1	1	0	0	0	0	0	0	0	1	1
1	0	1	1	1	1	1	0	1	1	1	1	1	1	0	1	1	1	1	1	0	1	1	1	0	1	1	0	1	1	1	1	1	0	1	1	0	1	1	1	1	1	1	1	0	1	0	0	0	0
1	1	1	1	1	1	1	1	0	1	1	1	1	0	1	1	0	1	0	1	0	1	1	1	1	1	0	1	1	1	0	0	1	1	1	0	1	1	1	1	0	0	1	1	1	0	0	0	0	0
1	0	1	1	1	1	1	0	0	1	1	0	1	1	0	0	0	1	1	0	0	1	1	0	1	0	1	0	1	0	1	0	1	1	1	0	1	1	0	1	0	0	0	0	0	0	0	0	0	0
1	1	1	1	1	0	1	0	1	0	1	1	1	0	0	1	0	1	1	1	1	1	1	1	1	0	0	0	0	0	1	1	1	1	0	0	1	1	1	0	1	0	1	0	0	0	0	1	0	1
1	0	1	0	1	0	1	0	1	1	1	1	1	1	0	1	1	1	1	0	0	1	1	1	1	1	1	0	1	0	1	0	1	0	0	1	1	1	1	1	0	0	1	1	0	0	0	1	0	1
1	0	1	1	1	0	1	0	0	1	1	1	1	0	0	0	1	0	1	0	0	0	1	1	1	0	1	0	0	1	1	0	1	0	1	1	1	1	1	1	1	1	0	0	0	0	0	0	1	1
1	0	1	1	1	1	1	1	1	0	1	1	1	1	0	0	1	1	1	0	0	1	0	1	1	0	0	0	1	0	1	1	1	1	0	1	1	1	1	1	1	0	1	0	1	0	0	0	1	1
1	0	1	1	1	1	1	0	0	0	1	1	1	1	1	0	1	1	0	0	0	1	1	1	1	1	1	0	0	0	1	0	1	1	0	0	1	1	1	1	0	0	1	0	0	0	1	0	1	1
0	0	1	0	1	1	1	0	1	1	1	1	1	1	0	0	0	1	1	0	0	0	0	1	0	1	0	0	1	1	1	0	1	1	1	1	1	1	0	1	0	0	1	0	0	0	1	0	0	0
1	1	1	1	1	1	0	0	1	1	1	1	1	1	0	0	0	1	1	1	0	0	1	1	1	0	1	0	0	0	1	0	1	1	0	1	1	1	0	1	1	0	1	1	1	0	1	1	1	1
1	0	1	1	1	1	0	0	1	0	1	1	0	0	0	1	1	1	1	1	0	1	0	1	1	1	1	0	1	1	1	0	1	1	1	0	1	1	1	1	0	0	0	1	1	0	0	1	1	0
1	0	1	0	1	1	0	0	0	0	1	1	1	0	0	0	0	1	1	0	0	1	1	1	1	1	1	0	1	1	0	0	1	1	1	1	0	1	1	1	1	0	1	0	1	1	1	0	0	1
1	0	1	1	1	1	0	1	0	1	1	1	1	0	0	0	0	0	1	1	0	1	0	0	1	0	0	0	0	0	1	0	1	0	0	1	0	1	0	0	1	0	0	0	0	0	1	1	1	1
1	1	1	1	0	1	1	0	1	0	1	0	1	0	0	1	1	1	0	0	0	1	0	0	1	1	0	0	1	1	0	0	1	0	1	0	0	1	0	0	1	1	1	0	0	0	1	0	1	1
0	1	0	1	1	0	1	0	1	1	1	1	0	1	1	0	0	1	1	0	0	0	1	1	1	0	1	1	1	1	1	1	1	1	0	1	1	1	1	1	1	0	1	1	1	0	0	1	1	1
1	1	1	1	1	1	1	1	1	0	1	1	0	0	0	1	0	1	0	1	0	1	1	1	1	1	1	0	1	0	1	1	1	0	0	1	1	1	1	1	1	1	1	0	1	0	1	1	1	1
1	1	1	1	1	1	1	1	1	1	1	1	0	1	1	1	1	1	1	1	1	1	1	1	1	1	0	0	1	0	1	0	1	1	0	1	1	1	1	1	0	0	0	0	0	0	0	1	1	0
1	0	1	0	1	0	1	0	1	1	1	1	1	0	0	0	0	1	0	0	0	1	1	1	1	0	1	0	1	0	1	0	1	1	1	1	1	1	0	0	1	0	0	1	0	0	0	1	1	1
1	0	1	1	1	0	1	1	1	1	1	1	1	1	0	0	0	1	1	1	0	0	1	1	1	1	1	1	1	1	1	1	1	1	1	1	1	1	1	1	0	0	0	0	1	0	0	1	0	1
1	1	1	1	1	1	1	0	0	0	1	1	1	1	0	1	1	1	1	1	0	1	1	1	1	1	0	0	1	1	1	0	1	1	1	1	1	1	1	1	1	0	1	0	1	0	1	1	0	1
1	0	1	1	1	1	0	0	0	1	1	1	1	0	0	0	0	1	1	0	0	1	1	1	1	1	1	0	1	0	1	0	1	0	0	0	1	1	1	1	0	0	1	1	0	0	1	0	1	1
1	0	1	1	1	1	1	1	0	1	1	1	1	1	1	1	0	1	1	0	0	1	1	1	0	0	1	0	0	1	1	0	1	0	1	1	1	1	1	1	1	0	1	1	1	0	0	0	1	1
1	1	1	1	1	1	1	0	1	0	1	1	0	0	0	0	0	1	1	1	1	1	1	1	1	1	1	0	0	1	1	0	1	1	0	1	1	1	1	1	1	1	1	0	0	0	0	0	1	1
1	0	1	1	1	0	1	0	1	1	1	1	1	0	0	0	1	0	1	1	0	1	0	1	0	1	0	0	0	0	1	0	1	0	0	1	0	0	0	1	0	0	1	0	0	0	0	0	1	1
1	0	1	1	1	0	1	0	0	0	1	1	1	0	0	1	1	1	1	1	0	1	0	1	1	1	0	0	0	0	1	0	1	1	0	1	1	1	1	0	1	0	0	0	0	0	1	0	1	0
0	0	0	0	0	1	1	0	1	0	1	1	1	1	0	0	0	1	0	0	0	1	1	0	0	1	0	0	0	0	1	1	0	1	1	1	0	1	0	0	1	1	0	0	0	0	0	0	1	1
1	0	1	1	0	1	1	0	1	1	1	1	1	1	1	1	0	1	1	1	0	0	1	1	1	1	1	1	0	1	1	0	1	0	1	1	1	1	1	1	1	0	1	1	1	1	1	1	0	1
1	0	1	1	1	1	0	1	1	1	1	1	1	1	0	1	1	1	1	1	0	1	0	1	1	0	1	1	0	1	1	0	1	1	1	1	1	1	0	1	0	0	1	0	1	0	1	0	0	1
1	0	0	1	1	1	1	1	0	0	1	1	1	0	1	1	1	1	1	1	0	1	1	1	1	0	0	0	0	0	1	0	1	0	0	1	1	1	1	0	0	0	1	0	0	0	1	0	1	1
1	1	1	1	1	1	1	0	0	1	1	1	1	0	1	1	1	1	1	1	0	1	1	1	1	1	0	0	0	1	1	1	1	1	0	1	1	1	1	1	1	0	1	1	1	0	0	1	0	1
1	1	0	0	1	1	1	1	1	1	1	1	1	0	0	0	1	1	1	1	0	1	0	1	1	1	1	0	1	0	1	1	1	1	0	1	1	1	1	1	1	0	1	1	1	0	1	0	1	1
1	0	0	1	1	1	0	0	0	1	1	1	1	0	0	0	1	1	1	1	0	1	0	1	0	1	0	0	0	0	1	0	1	1	0	0	0	0	1	0	1	0	0	0	1	0	0	0	1	1
1	0	0	1	1	1	1	0	0	1	1	1	0	0	0	0	0	1	1	1	0	1	0	1	1	1	0	0	0	0	1	0	1	0	0	1	1	1	0	1	1	0	1	0	1	0	0	0	0	1
0	0	0	1	0	1	0	1	0	1	1	1	0	0	0	1	0	0	0	1	1	1	0	1	0	0	0	1	0	0	1	0	1	1	1	1	1	1	0	1	1	0	0	0	0	1	1	1	1	0
1	1	1	1	1	1	1	1	1	1	1	1	1	1	1	1	0	1	0	0	0	1	1	1	1	0	1	0	1	1	1	1	1	0	1	1	1	1	0	1	0	1	1	0	1	0	1	0	0	1
1	0	0	0	1	0	1	1	0	1	1	1	1	1	1	0	0	1	1	0	0	1	0	1	1	1	0	0	0	1	1	0	1	1	0	1	1	1	0	1	1	0	1	1	0	0	1	0	1	0
1	0	1	1	1	1	1	1	1	1	1	1	1	1	1	1	1	1	1	0	0	1	1	1	1	0	1	0	0	1	1	1	1	1	1	0	1	1	0	1	1	0	1	0	0	0	0	0	0	1
1	0	1	1	1	0	1	0	0	1	1	1	1	1	1	0	1	1	1	1	0	1	0	1	1	1	1	1	0	1	0	0	1	1	0	1	1	0	1	0	0	0	1	0	0	0	1	0	1	1
1	0	1	0	0	1	0	0	1	0	1	1	0	1	0	0	0	1	1	1	0	1	1	1	0	1	1	0	0	0	1	1	1	1	0	0	1	1	1	1	1	0	0	0	0	0	1	0	1	1
0	0	1	1	1	1	0	1	0	1	1	1	0	0	0	0	0	1	1	0	0	1	0	1	0	1	0	0	1	0	1	0	1	1	0	1	1	0	0	0	1	0	1	1	0	0	0	1	0	1
1	0	1	1	1	1	1	0	1	1	1	1	1	0	0	0	1	1	1	0	0	1	1	1	1	1	1	0	0	1	1	0	1	0	0	1	1	1	1	1	1	0	1	0	0	0	0	0	1	1
1	0	1	1	1	0	1	1	1	1	1	1	1	1	1	1	1	1	1	1	0	1	1	1	1	0	0	0	0	1	1	0	1	1	1	1	1	1	1	1	1	0	1	1	0	1	1	0	0	1
1	0	0	1	1	1	0	1	0	1	1	1	1	0	1	1	1	1	1	1	0	1	0	1	0	0	0	0	0	0	1	0	1	1	0	1	0	1	0	1	1	0	1	0	0	0	0	0	0	0
1	0	1	1	0	0	0	1	0	1	1	1	0	0	1	0	1	1	1	1	1	1	0	1	1	1	0	0	0	0	1	0	1	1	0	0	1	1	0	1	1	1	0	0	0	0	0	1	0	1
1	0	1	1	1	0	1	0	1	0	1	1	1	1	0	1	0	1	1	1	0	1	1	1	0	1	1	0	0	1	1	1	1	0	0	1	1	0	0	1	1	0	0	0	0	0	1	0	0	1
1	0	1	0	1	1	1	0	1	1	1	1	1	1	0	0	0	1	0	0	0	1	0	1	1	1	0	0	1	1	0	0	0	1	0	1	1	1	1	0	0	0	1	0	0	0	0	0	0	0
1	0	1	1	0	1	0	1	1	1	1	1	0	0	1	0	0	1	1	1	0	1	0	1	1	1	0	0	1	1	1	1	1	1	0	1	1	0	1	1	1	0	0	0	1	0	0	0	0	0
1	0	0	0	0	1	1	0	0	0	1	1	1	0	0	0	0	1	1	0	0	0	0	1	1	1	0	0	0	1	1	0	1	1	0	0	1	1	0	1	0	0	1	1	0	0	0	0	0	1
1	0	1	1	1	0	1	1	1	1	1	1	1	0	0	1	1	0	1	0	0	1	1	1	1	1	1	0	0	0	1	0	1	1	1	1	1	1	0	1	1	0	1	0	0	0	0	1	1	1
1	0	1	1	1	1	1	1	1	0	1	1	1	0	0	0	0	1	1	0	0	1	0	1	0	1	0	0	0	0	1	0	1	1	1	1	1	0	0	0	1	0	0	0	1	0	0	0	0	1
1	1	1	1	0	1	1	0	1	1	1	1	1	1	0	1	0	0	1	1	0	1	1	1	0	1	0	1	0	1	1	1	1	1	0	1	1	0	1	1	1	1	1	1	1	0	0	0	0	0
1	0	1	1	1	1	0	1	0	1	1	1	0	0	0	0	0	0	1	1	0	1	0	0	0	1	1	1	0	0	1	1	1	0	0	0	0	1	1	1	1	0	1	0	1	0	0	1	1	1
1	0	0	0	1	1	1	0	0	0	1	1	1	0	0	0	0	1	1	1	1	1	0	1	1	1	0	0	0	0	0	1	1	0	0	1	1	0	0	1	0	0	0	1	1	0	0	0	0	1
1	0	1	0	1	1	0	0	0	1	1	1	0	0	0	0	1	1	1	1	0	1	0	1	0	0	0	0	0	1	1	0	1	0	0	0	0	1	1	0	0	0	1	0	0	1	0	1	1	1
1	0	0	0	1	1	1	0	1	1	0	1	0	0	0	1	0	1	0	1	0	1	1	1	0	0	0	0	1	1	1	0	1	0	0	1	1	1	1	1	1	0	1	1	1	0	1	0	0	1
1	0	1	0	0	1	0	0	0	0	1	1	1	1	0	1	0	1	1	1	0	0	1	0	1	1	1	0	1	1	1	1	1	1	1	1	1	1	1	1	0	0	1	0	1	0	0	0	0	1
1	0	0	0	1	1	1	0	0	1	1	1	1	0	1	1	1	1	1	0	0	1	1	1	1	1	0	1	0	1	1	1	1	1	1	0	1	1	1	1	0	0	1	0	0	0	0	0	1	0
1	0	1	0	0	1	0	1	0	0	1	1	0	0	0	0	0	0	0	0	0	1	0	1	1	1	0	0	1	1	1	0	1	1	1	1	1	0	1	1	0	1	0	0	1	0	1	0	0	1
1	1	0	1	1	0	1	1	1	1	1	1	1	1	0	0	0	1	1	1	0	1	1	1	1	0	1	1	0	1	1	1	1	1	0	1	1	1	0	1	1	0	1	1	1	0	1	0	0	1
1	1	0	1	1	1	1	0	0	1	1	0	0	1	1	0	0	1	1	0	0	1	1	0	1	1	0	0	0	1	1	1	1	0	1	0	1	1	0	1	0	0	1	0	0	0	1	0	1	1
1	0	0	0	1	1	1	0	0	1	1	1	1	1	0	1	0	1	1	1	1	1	1	1	1	1	1	1	0	0	1	0	1	1	0	0	1	1	0	1	0	0	1	1	0	0	0	1	0	1
0	0	0	0	1	0	0	0	0	1	0	1	0	0	0	0	0	1	1	1	0	1	0	0	0	0	0	1	1	0	1	0	1	0	0	0	1	0	0	1	0	0	1	0	1	0	1	0	0	1
1	0	0	1	1	1	0	0	0	0	1	0	1	0	1	1	0	1	1	0	0	1	1	0	1	1	0	1	0	0	1	0	1	1	1	0	1	0	0	1	0	1	1	1	1	1	1	0	1	1
0	0	0	1	1	0	1	0	0	1	1	1	0	0	0	0	1	0	0	1	0	0	1	1	1	1	0	0	0	1	1	1	1	0	0	0	1	1	0	1	1	1	0	0	0	0	0	1	0	1
0	1	0	1	1	1	1	0	0	1	1	1	0	1	0	0	1	0	0	0	0	1	0	1	0	1	0	1	1	0	1	0	1	1	0	0	1	1	0	1	0	0	1	1	0	1	1	0	0	1
1	0	1	0	1	1	0	0	0	0	1	1	0	1	0	0	1	1	1	0	0	1	1	1	1	1	0	1	0	0	1	0	1	0	0	1	1	1	1	1	1	0	0	1	0	0	0	0	1	1
1	0	0	0	1	1	0	0	0	1	1	1	0	0	0	0	0	0	1	0	0	1	0	1	1	1	0	0	0	0	1	0	0	1	0	1	1	1	0	0	0	0	1	1	0	0	0	0	0	0
1	0	1	0	1	0	0	0	0	0	1	1	0	0	0	0	0	0	1	1	0	1	0	1	0	1	0	0	0	1	1	1	1	0	0	1	1	0	0	1	1	0	1	1	0	1	1	0	0	1
1	0	1	0	0	1	1	0	0	1	1	1	0	1	0	0	0	0	1	0	0	1	0	1	1	0	0	1	0	1	0	0	1	1	1	1	1	1	0	1	1	0	1	0	0	0	0	1	1	1
0	0	1	0	0	1	1	1	0	0	1	1	0	1	1	0	0	1	0	1	0	1	1	0	1	1	0	1	1	0	1	0	1	0	0	1	1	1	0	1	1	0	0	0	0	0	0	0	1	1
1	1	1	0	1	1	1	1	0	1	1	1	1	1	0	0	0	1	1	1	0	1	0	1	1	1	0	1	1	1	1	0	1	1	1	1	1	1	0	1	1	0	1	0	0	0	0	1	0	0
0	1	0	0	1	0	1	0	1	1	1	1	0	0	1	1	1	1	0	1	0	1	0	1	1	0	0	0	0	0	0	0	0	0	0	0	1	0	1	0	1	0	0	0	0	0	0	0	1	0
1	1	1	1	1	1	1	1	0	1	1	1	1	1	0	1	0	1	1	1	1	1	1	1	1	1	1	1	0	0	1	1	1	1	1	1	1	1	0	1	1	1	0	1	0	0	0	1	1	1
1	0	0	0	1	0	1	0	1	0	1	1	1	0	1	0	0	1	1	0	0	1	0	1	0	1	0	1	0	1	1	1	1	0	0	0	1	0	0	0	1	0	1	0	1	0	1	0	1	1
0	0	0	0	0	1	0	0	1	1	1	1	0	0	1	0	0	1	1	1	0	1	1	1	0	1	0	1	0	0	1	0	1	1	0	0	0	0	0	1	0	0	0	0	0	0	0	0	0	0
1	1	1	1	1	1	0	1	1	1	1	1	1	1	0	1	1	1	1	1	0	1	1	1	1	0	1	0	0	1	1	1	1	0	1	1	1	1	0	1	1	0	1	0	0	0	0	1	0	1
1	0	1	1	1	1	1	1	1	1	1	1	1	0	0	1	1	0	1	0	0	1	1	1	1	1	0	0	0	1	1	0	1	1	1	1	1	1	0	1	1	0	1	0	0	0	0	1	0	1
1	0	1	0	0	0	0	0	0	1	1	1	1	1	0	0	0	0	1	1	0	1	0	1	0	1	0	1	0	0	1	0	1	1	0	1	1	0	0	1	1	0	1	0	0	0	0	1	1	0
1	1	1	1	1	1	1	1	1	1	1	1	1	0	0	0	0	1	1	1	0	1	1	1	1	0	1	1	0	1	1	1	1	0	1	1	1	1	0	1	1	0	0	1	0	0	1	0	0	1
0	0	0	0	1	1	1	0	0	0	1	1	0	0	0	0	0	1	1	0	0	1	1	1	1	0	1	1	0	0	0	0	1	1	1	1	1	1	0	1	1	1	1	0	1	1	1	1	0	1
1	0	1	0	1	1	0	1	0	1	1	1	1	0	0	0	0	1	1	1	0	1	1	1	1	0	0	1	0	0	1	0	1	0	1	1	0	1	0	1	1	0	0	1	1	0	0	0	1	1
0	0	0	0	1	1	1	0	0	0	1	1	1	1	0	0	0	0	1	1	0	1	0	1	1	1	0	0	0	0	1	0	1	1	0	0	1	1	1	1	1	0	1	0	0	0	0	1	0	1
0	0	1	0	0	1	1	0	0	1	1	1	1	0	0	0	1	0	1	1	0	0	0	0	1	1	0	0	0	1	1	0	1	0	0	1	1	1	0	1	0	0	1	0	0	0	0	0	1	1
1	0	1	0	1	1	1	0	0	1	1	1	1	1	0	1	0	1	1	1	0	1	1	1	0	1	0	1	0	0	1	0	1	1	1	1	1	1	0	1	1	0	1	0	0	0	1	0	0	1
0	0	1	0	1	1	1	0	0	1	1	1	1	0	0	1	0	0	0	1	0	0	0	0	1	0	0	0	0	0	1	0	0	0	0	0	1	0	0	1	1	0	0	0	1	0	0	0	0	1
0	0	0	0	1	1	1	1	0	0	1	1	1	1	0	1	0	1	1	1	1	1	0	1	0	0	0	0	0	0	1	0	1	1	1	1	1	1	0	1	1	1	1	0	0	1	0	1	0	0
1	0	1	0	1	0	1	1	1	1	1	1	0	1	0	1	1	1	1	1	1	1	1	1	1	0	1	1	0	0	1	1	1	0	0	1	1	1	1	1	1	0	1	0	0	0	0	1	0	1
1	0	1	0	1	1	1	1	0	1	1	1	1	0	0	0	0	1	1	1	0	1	0	1	1	0	0	1	0	0	1	0	1	1	0	0	1	0	0	1	1	0	0	0	0	0	1	1	1	1
1	1	1	1	1	0	1	1	1	1	1	1	1	1	0	1	0	0	1	1	0	1	1	1	1	1	1	1	0	0	1	0	1	1	1	1	1	1	1	1	1	0	0	0	0	0	0	0	1	1
1	1	1	0	1	1	1	0	0	1	1	1	1	1	0	1	1	0	1	0	0	1	0	1	0	0	0	1	0	0	1	0	1	1	0	1	0	1	0	1	1	0	1	0	0	1	1	0	1	0
0	1	1	0	1	1	1	0	0	1	1	1	1	0	0	1	0	1	1	1	0	0	1	1	0	1	1	0	1	1	1	0	1	0	0	1	1	1	0	1	0	1	1	0	1	0	0	1	0	1
0	1	1	0	1	1	1	0	0	1	1	1	0	0	0	1	0	1	1	1	0	1	1	1	1	0	0	1	0	0	1	0	1	1	0	1	1	1	0	1	1	1	1	0	0	0	0	1	1	1
1	1	0	0	1	0	1	1	1	1	1	1	1	1	0	0	1	1	1	0	0	1	0	1	1	0	0	0	0	0	1	0	1	1	0	1	0	1	1	1	0	0	1	1	0	0	1	0	0	1
0	0	0	0	0	1	0	0	0	0	1	1	1	1	0	0	0	0	1	0	0	1	0	0	0	1	0	0	0	0	1	0	1	1	1	1	1	1	0	0	1	0	0	0	0	0	0	1	1	1
1	0	0	1	1	1	0	0	1	1	1	1	1	1	0	1	0	1	1	1	0	1	1	0	1	1	0	0	0	0	1	0	1	1	1	1	1	1	0	1	1	0	1	0	0	0	1	0	0	0
1	0	0	0	1	1	1	0	1	0	1	1	0	1	0	0	1	1	1	1	1	1	0	0	1	1	0	1	0	1	1	0	1	1	0	1	1	1	0	1	1	0	1	0	1	0	0	0	0	0
1	0	0	0	1	1	0	0	1	1	1	1	1	0	0	0	0	1	1	1	0	1	0	1	1	0	1	1	0	0	1	1	1	1	0	1	1	1	0	1	0	1	1	0	0	1	0	1	1	1
1	0	1	0	1	1	1	0	0	0	1	1	1	0	0	0	0	0	1	0	0	0	0	1	0	1	0	0	1	1	1	0	1	0	1	0	1	0	0	1	1	1	1	0	0	0	1	1	1	1
1	0	0	0	1	1	1	0	0	1	1	1	1	0	1	0	0	1	0	1	0	0	0	1	1	0	0	1	0	0	1	0	1	1	1	1	1	1	0	1	1	0	0	0	0	0	1	1	1	1
1	0	0	0	1	1	0	0	0	1	1	1	1	0	0	0	0	0	1	1	1	1	0	1	0	0	0	1	0	0	1	0	1	1	0	1	1	1	0	0	0	1	1	0	0	0	0	0	1	0
1	0	1	1	0	1	1	0	1	1	1	1	1	1	0	0	1	1	1	0	0	1	1	1	0	1	0	1	0	0	1	1	1	0	0	1	1	1	1	1	1	0	1	0	0	0	0	1	1	0
0	0	1	0	1	0	0	0	0	0	1	1	0	0	0	0	0	0	1	1	0	0	0	1	1	1	0	0	1	1	1	1	1	1	1	1	1	0	0	1	1	0	1	0	0	0	1	0	1	1
1	0	0	0	1	0	1	0	0	0	1	1	1	0	1	0	0	0	1	0	0	1	0	1	0	0	0	1	0	0	1	0	1	0	0	1	1	1	0	1	0	0	0	1	0	0	0	0	1	0
1	1	1	0	1	1	0	0	0	0	1	1	1	0	0	0	0	1	1	1	0	1	1	1	1	0	1	1	0	0	1	1	1	1	0	1	1	1	0	1	1	0	1	0	0	0	0	0	1	1
0	0	0	0	1	1	0	0	1	1	0	1	0	0	0	0	1	1	1	1	1	0	0	1	1	0	0	0	0	0	1	0	0	0	0	1	0	0	0	1	1	0	1	0	0	1	1	0	1	1
1	0	0	0	1	1	1	0	1	0	1	1	1	0	0	0	0	0	1	0	0	1	0	1	1	0	0	0	0	1	1	0	0	1	0	0	0	0	0	1	0	0	1	1	0	0	1	0	1	1
1	1	1	0	1	0	1	0	1	0	1	1	1	1	0	1	0	1	1	0	0	1	1	1	1	0	0	0	0	0	1	1	1	1	1	0	1	1	1	1	0	1	1	1	1	0	0	1	0	1
1	0	1	1	1	1	0	0	1	1	1	1	1	1	0	1	0	1	1	0	0	1	1	1	1	1	1	0	0	1	1	1	1	0	1	1	1	1	0	1	1	0	1	1	0	0	0	0	0	1
1	1	1	1	1	1	1	1	0	0	1	1	1	1	0	0	0	1	1	1	1	1	0	1	1	0	1	1	0	1	1	0	1	1	0	1	1	1	0	1	1	0	0	0	1	0	1	1	0	1
1	0	0	0	1	0	1	1	1	1	1	1	1	0	0	0	0	1	1	0	0	1	0	1	0	1	0	1	0	0	1	0	1	0	0	1	1	0	0	1	1	0	1	0	0	0	1	0	1	1
1	1	1	1	1	0	1	1	0	0	1	1	1	0	1	1	0	1	1	0	0	1	1	0	1	1	1	1	0	0	1	0	1	1	0	1	0	1	1	1	1	0	1	0	0	0	0	0	0	0
1	0	0	0	1	0	1	0	0	0	1	1	0	1	1	0	1	0	1	0	0	1	0	1	0	1	0	0	0	0	1	0	1	1	1	0	1	1	0	0	0	0	1	1	0	0	1	1	0	1
0	0	1	0	1	0	1	0	1	1	1	1	1	1	0	0	0	1	1	0	0	1	0	1	0	1	0	1	0	0	1	1	1	1	0	1	1	1	0	1	0	0	1	0	0	0	1	0	1	1
0	0	0	0	1	1	1	0	0	1	1	1	1	0	0	1	0	0	0	1	0	1	0	1	1	0	0	0	0	1	1	0	1	1	0	1	0	1	0	1	1	0	1	0	0	0	0	0	0	0
1	0	1	0	0	0	1	0	1	1	1	0	1	0	0	1	1	1	1	1	0	1	1	1	1	1	0	0	0	1	1	0	1	1	0	1	1	0	1	1	1	1	0	1	0	0	0	0	1	0
1	0	0	0	1	1	0	0	0	1	1	0	1	0	0	0	1	0	1	1	0	1	0	0	0	1	0	1	0	1	1	1	1	1	0	0	1	1	1	0	1	0	1	0	0	0	0	1	0	0
1	1	1	1	1	1	1	1	1	1	1	1	1	0	1	0	0	1	1	1	0	1	1	1	1	0	0	0	0	0	1	0	1	1	0	0	1	1	0	1	0	0	1	1	0	0	1	1	0	1
1	1	1	0	1	0	1	0	1	0	1	1	0	1	0	0	1	1	0	0	0	1	0	1	1	1	0	0	0	0	1	1	1	0	0	0	1	0	0	1	1	0	1	1	0	0	0	0	0	1
0	0	0	1	1	1	0	0	0	1	1	0	1	1	0	0	1	1	1	1	0	1	0	0	1	1	0	1	1	1	1	0	1	1	0	1	1	1	1	0	0	0	1	0	1	0	0	0	0	0
1	0	0	0	1	1	1	0	1	1	1	0	0	0	0	0	0	0	1	0	0	1	0	1	0	1	0	0	0	0	1	1	1	1	0	1	1	0	0	1	1	1	1	0	0	1	1	1	1	1
0	1	0	0	1	0	0	0	0	0	1	1	1	0	0	0	1	1	1	0	0	1	0	1	1	0	0	0	1	0	1	1	0	1	0	0	1	1	0	1	1	0	1	0	0	0	0	0	0	0
1	0	1	0	1	0	1	1	0	0	1	1	1	0	1	0	1	0	0	1	0	1	1	1	1	0	0	0	0	1	1	0	1	1	1	1	0	0	0	1	0	0	1	0	1	0	1	0	0	1
1	1	0	0	1	1	1	0	1	1	1	1	1	1	0	1	0	1	1	1	0	1	1	1	1	1	0	0	0	0	1	0	1	1	0	0	1	1	1	1	1	0	1	0	0	0	0	1	1	1
1	1	1	0	1	1	1	1	0	0	1	1	0	0	0	0	0	1	1	1	0	1	1	1	1	0	0	1	1	1	1	0	1	0	0	1	1	1	0	1	1	0	1	1	0	1	1	0	0	1
1	0	1	0	1	0	1	1	1	1	1	1	1	1	0	0	0	1	1	0	1	1	1	1	1	1	0	0	0	1	1	0	1	0	0	1	1	1	0	1	1	0	1	0	1	0	0	0	1	1
1	1	0	1	1	1	0	0	0	1	1	1	1	1	0	1	1	1	1	0	0	1	0	1	1	1	0	0	0	0	1	0	1	1	1	1	1	1	1	1	1	0	1	0	1	0	0	0	0	1
1	1	0	0	1	0	0	1	1	1	1	1	1	0	0	1	1	0	1	0	0	1	1	1	1	1	0	0	0	0	1	1	1	1	1	0	1	0	0	0	1	0	1	0	1	0	0	1	0	1
0	0	1	1	1	1	1	0	1	1	1	1	0	1	0	1	1	1	1	1	0	1	1	1	1	1	1	1	0	1	1	1	1	1	1	1	1	1	0	1	1	0	0	1	1	0	1	0	0	1
1	0	0	1	1	0	0	0	0	1	1	0	1	0	0	0	1	1	1	1	0	1	1	1	0	1	0	0	0	0	0	0	1	0	1	1	1	0	0	0	1	0	1	0	0	0	0	0	1	0
1	1	1	1	1	1	1	0	1	1	1	1	1	1	0	1	0	1	1	0	0	1	1	1	1	1	1	1	1	1	1	1	1	0	0	1	1	1	1	1	1	0	1	1	0	1	1	1	0	1
1	0	1	0	1	1	1	0	0	1	1	1	1	1	0	0	0	1	1	0	0	1	1	1	1	1	0	0	0	0	1	0	1	1	0	1	0	0	0	1	1	1	1	0	0	0	0	1	1	1
1	0	1	1	1	1	0	1	0	1	1	1	1	0	0	1	0	1	1	0	0	1	0	1	1	1	0	0	0	1	1	0	1	1	0	1	1	0	1	1	1	0	1	1	1	1	0	0	1	0
0	0	1	1	1	1	1	0	0	1	1	1	1	0	0	1	0	1	1	1	0	1	1	1	1	1	1	1	0	1	1	0	1	0	0	1	1	1	0	1	1	0	1	1	0	0	0	0	1	0
1	0	0	0	1	1	0	0	0	1	1	1	0	1	0	0	0	1	1	0	0	1	0	1	0	1	0	0	0	0	1	1	1	0	1	0	1	0	0	0	1	0	1	1	1	0	0	0	1	1
1	1	1	1	1	1	1	0	1	0	1	1	1	1	1	1	0	1	1	0	0	1	1	1	1	0	1	0	0	0	1	1	1	1	1	1	1	1	0	1	1	0	1	0	0	0	0	1	0	1
1	0	1	0	1	1	1	0	1	1	1	1	1	1	0	1	0	1	1	0	0	1	0	1	1	1	0	0	0	0	1	1	1	1	1	1	1	0	1	1	1	0	1	0	1	0	0	0	1	1
0	0	0	1	1	0	1	1	1	0	1	1	1	1	0	1	0	1	1	0	0	1	0	0	0	1	0	1	0	1	1	1	1	1	1	1	1	0	1	0	0	0	1	0	0	0	0	1	1	0
1	1	0	0	1	1	1	1	0	0	1	1	0	0	0	1	0	1	1	0	0	1	0	0	1	1	0	1	0	0	1	1	1	0	0	0	1	1	1	0	1	0	1	0	0	0	1	0	1	0
1	1	1	1	0	1	1	1	1	1	1	0	1	1	0	1	0	1	1	1	1	1	1	1	0	1	1	0	1	0	1	0	1	1	1	1	1	1	0	1	1	0	0	1	0	0	0	0	1	0
1	1	0	1	1	1	0	0	1	0	1	1	1	0	0	1	0	1	1	0	0	1	0	1	0	1	0	0	1	0	1	1	1	0	0	0	1	1	0	1	1	0	1	1	0	0	0	0	1	1
1	0	0	0	0	0	1	0	0	0	1	1	1	1	0	1	0	1	1	1	0	1	1	1	1	1	0	0	0	0	1	0	1	1	1	1	1	1	0	1	0	0	0	0	0	0	1	1	1	1
1	0	0	1	1	1	0	0	0	1	1	1	0	1	1	1	0	1	1	0	0	1	0	1	1	1	0	1	0	1	1	0	1	1	0	1	1	1	0	1	1	0	1	1	0	0	0	0	1	1
0	0	1	0	1	1	1	1	1	0	1	1	1	0	0	0	0	1	1	1	0	1	1	1	1	0	0	1	0	1	1	0	1	1	0	0	1	0	0	1	0	0	0	0	0	0	0	0	0	1
0	0	1	0	0	1	0	0	1	1	1	1	1	1	1	1	0	1	1	1	0	1	1	1	1	0	0	1	0	1	1	1	1	1	1	1	1	1	0	0	1	0	1	0	0	0	1	0	1	1
0	0	0	0	1	1	1	0	0	0	0	1	0	0	1	0	0	0	0	1	0	1	0	1	1	0	0	0	0	0	1	1	1	1	0	0	1	0	0	1	0	0	1	0	1	0	0	0	0	0
0	0	1	0	0	1	0	0	0	1	1	1	1	1	0	0	0	1	0	0	0	1	0	1	1	0	0	0	0	0	1	0	0	0	0	0	1	0	0	1	1	0	1	1	0	0	0	0	0	1
1	0	1	0	1	1	1	0	0	1	1	1	1	1	0	1	1	0	1	1	0	1	0	1	1	1	0	0	0	0	1	1	1	1	0	1	1	1	1	1	1	0	0	0	0	0	0	0	1	1
0	0	1	0	1	1	0	1	0	1	1	1	1	1	0	0	0	1	1	1	0	1	1	1	1	0	0	1	0	1	1	0	1	0	0	1	1	0	1	0	1	0	1	0	1	0	1	1	0	1
1	0	1	1	1	1	1	0	1	1	1	1	1	0	1	0	0	1	0	1	0	1	0	0	1	0	0	0	0	0	1	0	1	1	0	1	1	1	0	1	0	1	1	1	0	0	1	0	1	0
0	0	0	1	1	0	0	0	0	1	1	1	1	0	0	1	1	1	1	1	0	0	0	1	1	0	0	0	1	1	1	0	1	1	0	1	1	0	1	0	1	0	1	0	0	0	0	0	0	0
1	1	1	1	1	0	1	0	0	0	1	1	1	1	0	0	0	1	1	0	0	1	0	1	1	1	0	0	0	1	1	0	1	0	0	1	1	1	1	1	1	1	1	0	1	0	1	0	1	1
0	0	0	1	1	0	0	0	0	0	1	1	1	1	0	0	0	1	1	0	0	1	0	1	1	0	0	0	0	0	1	1	0	0	0	1	0	1	0	0	1	0	1	1	0	0	0	0	1	1
1	1	1	1	1	1	1	0	0	1	1	1	1	1	1	1	1	1	1	1	1	0	1	1	1	0	1	1	0	1	1	1	1	1	1	1	1	1	1	1	1	0	1	0	1	0	0	0	0	1
1	0	0	0	1	0	0	0	0	0	1	1	1	0	1	0	0	0	0	0	0	1	0	1	1	0	0	0	0	0	1	0	0	0	1	1	0	0	1	1	1	0	1	0	1	0	0	0	0	1
1	1	1	0	1	0	1	0	0	1	1	1	1	0	0	0	0	0	1	1	0	1	0	1	1	0	0	0	0	1	1	1	1	1	1	1	1	1	1	0	1	1	0	1	0	0	0	0	0	1
1	1	1	1	1	1	1	0	0	0	1	1	1	1	1	1	0	1	1	0	1	1	1	1	1	0	0	0	1	1	1	1	1	0	1	1	1	1	1	1	1	0	1	0	0	0	0	1	0	1
1	1	0	0	1	1	1	0	1	0	1	1	1	0	0	0	0	1	0	1	0	1	0	1	0	0	0	0	0	1	1	1	1	1	0	1	1	1	1	1	1	1	1	0	1	0	0	0	0	1
1	1	1	1	1	1	1	0	0	0	1	1	1	0	0	1	0	1	1	1	0	1	1	1	1	0	0	0	0	0	1	1	1	0	0	0	1	1	1	1	1	0	1	0	0	0	0	1	1	1
1	0	1	1	1	0	1	0	0	1	1	1	1	1	1	1	1	1	1	0	0	1	0	1	0	1	1	0	0	1	1	0	1	1	1	1	1	1	0	1	1	0	1	0	1	0	1	0	0	1
0	0	1	0	1	0	0	0	1	0	1	1	1	0	1	0	0	1	0	0	0	0	0	1	1	1	0	0	0	0	1	0	1	0	0	0	0	0	1	1	1	0	1	0	1	0	0	0	0	0
0	0	0	1	1	1	1	1	1	0	1	1	1	1	0	0	0	0	1	1	0	1	1	1	1	0	1	0	1	0	1	1	1	1	1	1	1	1	0	1	1	1	1	1	1	0	1	0	1	0
1	1	1	1	1	1	1	1	0	1	1	1	1	1	1	1	0	1	1	0	0	1	1	1	1	1	1	0	0	1	1	1	1	1	1	1	1	1	1	1	1	0	1	0	1	0	1	0	0	1
1	0	1	1	0	1	1	0	1	1	1	1	1	1	0	1	1	1	1	1	0	1	1	1	0	1	0	1	0	0	1	1	1	1	1	0	0	1	0	1	1	1	1	0	1	0	0	0	1	1
1	1	0	0	1	0	0	1	0	0	1	1	1	1	0	1	0	1	0	1	0	1	0	1	1	0	1	0	0	1	1	1	1	0	0	1	0	1	1	1	1	0	1	0	0	0	0	0	0	1
1	1	0	0	0	1	0	0	0	0	1	0	1	0	0	1	0	1	1	1	1	1	1	1	1	1	0	0	1	0	1	1	1	1	0	1	1	1	0	1	0	1	1	0	1	0	0	0	0	1
0	0	1	0	1	1	1	0	0	0	1	1	1	1	0	1	0	1	1	1	0	1	1	1	1	0	1	0	0	1	1	0	1	1	0	1	1	1	0	1	1	0	1	1	0	0	0	1	0	1
1	0	1	1	1	0	0	0	0	0	1	1	1	0	0	0	0	1	1	0	0	1	1	1	1	1	1	0	1	0	1	0	1	0	0	1	1	0	1	1	0	0	1	0	1	0	0	0	0	1
0	1	1	1	1	1	1	0	1	1	1	1	0	0	1	0	0	1	1	0	1	1	0	1	0	0	0	0	0	1	1	1	1	0	0	1	1	1	0	1	1	1	1	0	0	0	1	1	1	1
1	0	1	1	1	1	1	1	0	0	1	1	1	1	0	1	1	1	1	0	0	1	0	1	1	0	0	0	0	1	1	0	1	0	1	1	1	1	0	1	1	0	0	0	0	0	0	0	0	1
1	0	0	1	0	1	1	0	0	0	1	1	1	1	0	0	1	1	1	0	0	1	1	1	1	0	0	0	0	1	1	0	1	0	0	0	0	0	1	0	1	0	1	0	0	0	0	1	1	1
1	0	1	1	1	1	1	0	0	1	1	1	1	1	0	0	0	1	1	1	0	1	1	1	1	1	0	0	1	0	1	1	1	1	1	1	0	1	0	0	0	0	1	1	1	0	0	0	0	1
1	0	0	1	1	1	1	0	0	0	1	1	0	1	0	0	1	1	1	0	0	1	0	1	0	1	1	0	0	0	1	0	1	1	0	1	0	0	0	1	1	0	1	1	0	0	1	1	0	1
0	0	0	0	1	1	0	0	0	0	1	1	1	0	0	0	0	0	1	1	1	1	0	0	1	1	0	1	1	0	0	0	1	0	1	0	0	0	0	0	0	0	0	0	1	0	0	0	0	1
1	0	0	0	0	1	1	0	0	1	1	1	1	1	1	1	0	1	0	0	0	1	0	1	0	0	0	0	1	1	1	0	0	0	0	0	1	1	0	1	1	0	1	0	0	0	1	1	1	0
1	0	1	1	1	1	1	0	1	1	1	1	1	1	0	1	0	1	1	0	0	1	1	1	0	1	1	0	0	1	1	0	1	0	0	1	1	1	1	1	1	0	1	1	1	0	1	0	0	1
1	1	0	0	1	0	0	1	0	1	1	1	1	0	1	0	0	0	0	0	0	1	0	1	0	1	0	0	1	1	0	1	1	0	0	1	1	0	0	1	1	0	1	1	0	0	0	0	0	0
1	0	0	0	1	0	1	0	0	1	1	1	0	0	0	1	0	1	1	0	0	1	0	0	0	0	0	0	0	0	1	0	1	0	0	0	0	0	1	1	1	1	1	1	1	0	0	0	0	1
1	0	1	1	1	1	0	0	0	1	1	1	1	1	0	0	0	1	1	1	1	1	0	1	1	1	0	0	0	0	0	0	1	1	1	1	1	0	1	1	1	0	1	1	0	0	0	0	1	0
1	1	1	1	1	0	1	0	0	1	1	1	1	0	1	0	1	0	1	1	0	1	0	1	1	0	1	0	0	0	1	0	1	0	0	1	0	0	0	1	0	0	1	1	0	0	0	1	1	1
1	1	1	1	1	0	1	1	0	1	1	1	1	0	1	0	0	1	0	0	0	1	1	1	1	0	1	0	0	1	1	0	1	1	0	1	1	0	0	1	1	0	1	0	0	0	0	1	0	1
1	0	1	1	1	1	1	0	0	0	1	1	1	1	0	0	0	1	1	1	0	1	0	1	0	1	0	1	0	1	1	1	1	0	0	1	1	1	1	0	1	0	1	0	0	0	0	0	0	0
1	1	1	1	1	1	1	0	0	1	1	1	1	0	0	0	0	1	1	0	0	0	0	1	1	1	0	0	0	0	1	1	1	1	0	1	1	1	1	0	1	0	0	0	0	0	1	0	0	1
1	1	0	1	1	1	1	0	0	0	1	1	1	0	0	0	1	1	1	0	0	1	0	0	1	1	0	0	1	0	1	0	1	0	0	1	1	0	0	1	1	0	1	1	1	0	0	0	0	1
1	1	0	1	1	0	0	1	0	1	0	1	1	0	0	0	0	1	0	0	0	0	1	0	1	1	0	0	0	0	1	0	1	1	0	1	1	1	1	1	1	0	0	0	0	0	1	0	1	1
1	1	1	1	1	1	1	0	0	1	1	1	1	1	0	1	1	1	0	1	0	1	1	1	1	0	1	0	0	1	1	1	1	1	0	1	1	1	1	1	1	0	1	0	1	1	0	0	1	1
0	0	0	0	1	1	1	0	0	0	1	1	1	0	0	0	0	1	0	0	0	1	0	1	0	1	1	0	0	1	1	0	1	1	0	0	1	0	0	1	1	0	1	1	0	0	0	1	1	0
0	0	0	1	1	1	0	0	0	0	1	1	1	1	1	0	1	1	1	1	0	1	0	0	1	1	0	0	1	1	1	1	0	1	0	1	1	0	0	1	1	0	0	0	0	1	0	0	0	1
1	1	1	1	1	1	0	1	0	1	1	1	1	0	0	0	1	1	1	0	0	1	1	1	0	0	1	0	1	1	1	1	1	1	0	1	0	1	0	1	1	1	1	0	0	1	0	0	0	1
1	0	0	0	1	1	1	0	0	0	1	1	1	0	0	1	1	1	1	1	0	1	0	0	0	1	1	0	1	1	1	1	1	0	1	0	1	0	1	1	1	0	1	0	0	1	1	0	0	0
1	0	0	1	1	1	1	0	0	1	1	1	1	1	1	0	1	1	1	1	0	1	1	1	1	1	0	0	0	1	1	1	1	0	0	0	1	1	1	1	1	0	1	1	0	1	0	0	0	0
1	1	1	1	1	0	1	0	0	1	1	1	1	0	1	1	0	1	1	1	0	1	1	1	0	0	0	0	0	0	1	0	1	1	0	1	0	1	1	0	1	1	1	1	0	1	0	0	0	1
1	0	1	0	1	0	1	0	1	1	1	1	1	1	1	1	0	1	1	0	0	1	0	1	1	1	1	1	1	0	1	1	1	0	0	1	1	0	0	0	0	1	1	0	0	1	0	0	1	0
1	0	0	0	1	1	1	1	0	0	1	1	1	0	0	1	1	1	0	0	0	0	0	1	1	1	0	0	0	0	1	0	1	1	1	1	1	1	0	1	1	0	1	0	0	0	1	1	0	1
1	0	1	0	1	1	0	0	0	0	0	1	1	1	0	0	0	1	1	1	1	1	0	1	0	1	0	0	1	0	1	1	1	1	0	1	1	1	1	1	1	0	1	0	1	0	0	0	1	1
1	0	0	0	1	0	0	0	1	0	1	1	1	0	1	0	0	1	1	0	0	1	0	1	1	1	0	0	0	1	1	0	1	0	0	1	1	1	1	0	1	0	1	0	0	0	0	0	1	1
1	0	1	0	0	0	1	0	0	1	1	1	0	1	0	1	1	1	0	0	0	1	0	1	1	0	0	0	0	1	1	0	1	0	0	1	1	0	0	0	1	1	1	0	0	0	1	0	1	0
1	1	0	0	1	0	1	0	0	0	1	1	1	0	0	0	1	1	0	0	1	1	0	0	0	0	1	0	0	0	1	1	0	1	0	1	1	1	0	0	1	0	1	0	0	0	0	1	1	1
1	1	1	1	1	0	1	0	0	0	1	1	1	1	1	1	0	1	1	1	0	1	1	1	1	1	1	0	0	0	1	0	1	1	1	1	1	1	1	1	1	0	1	0	1	0	0	0	1	1
1	0	1	0	1	0	1	1	0	1	1	1	1	1	1	0	0	1	1	1	0	1	0	1	0	0	1	0	0	0	1	0	1	1	1	1	1	1	0	0	1	0	0	0	1	0	1	1	0	1
1	0	0	1	1	1	0	0	1	1	1	1	1	1	1	1	0	1	0	1	1	1	1	1	0	0	0	0	0	0	1	0	1	0	1	1	1	1	0	1	1	0	1	0	0	0	0	0	1	1
1	0	0	1	0	0	1	0	0	1	1	1	0	0	1	1	1	1	0	0	0	1	0	1	1	0	0	1	0	0	0	1	0	0	0	1	1	1	0	0	1	0	1	0	1	0	0	0	1	1
0	0	0	0	1	0	1	0	0	0	0	1	0	0	1	0	0	1	0	1	1	1	0	1	1	0	0	0	0	0	0	0	1	0	1	1	1	1	1	0	1	0	1	0	0	0	0	0	1	0
1	0	0	1	0	1	1	0	0	0	1	1	1	0	1	1	0	1	1	0	0	1	0	1	1	1	0	1	0	1	1	1	0	0	1	1	1	1	0	0	1	1	0	0	0	0	0	0	0	1
1	0	0	1	1	1	1	0	0	1	1	1	1	0	1	1	0	1	1	1	0	1	0	1	0	0	0	0	0	1	1	0	1	1	0	1	1	1	0	1	1	1	1	0	0	0	0	0	1	0
1	0	1	1	1	0	1	0	1	1	1	1	1	0	1	1	0	1	0	1	0	1	0	1	1	0	0	0	0	0	1	0	1	1	0	0	1	1	0	0	0	1	1	1	0	0	1	0	0	1
1	0	1	1	1	0	1	1	0	0	1	1	1	1	1	1	0	1	1	1	1	1	0	1	0	1	1	0	0	0	1	0	1	0	0	1	1	1	0	1	1	1	0	1	0	0	0	0	1	0
0	0	1	1	1	1	1	0	0	1	1	1	1	1	1	0	1	1	0	1	0	1	0	1	1	0	0	0	0	1	0	1	1	1	0	1	1	1	0	1	0	0	1	0	1	0	0	0	1	1
1	0	0	1	1	1	1	0	0	0	1	1	1	1	1	0	1	1	0	0	0	1	0	1	1	0	0	0	1	1	1	0	1	1	1	1	1	1	1	0	1	0	1	0	1	0	0	1	1	1
1	0	0	0	1	0	0	1	1	0	1	1	1	0	0	0	0	1	1	1	0	1	0	0	1	1	0	0	1	0	1	1	1	0	1	1	1	0	0	0	1	0	1	0	0	0	1	0	0	1
1	1	0	1	1	1	1	0	0	0	1	1	0	0	1	0	0	1	0	1	0	1	1	0	1	1	0	0	0	0	1	1	1	1	0	1	1	1	0	1	1	0	1	0	1	0	1	0	1	1
1	0	1	1	1	1	1	0	0	1	1	1	1	0	1	1	0	1	1	1	0	1	1	1	1	1	1	0	0	1	1	1	1	1	0	1	1	1	0	0	1	0	0	0	0	0	1	0	0	0
1	1	1	1	1	0	1	0	1	0	1	1	1	1	1	1	1	1	1	0	0	1	1	1	1	1	0	0	1	0	1	1	1	0	1	1	1	1	0	1	1	0	1	1	0	0	0	1	1	0
1	0	1	0	1	1	1	0	0	0	1	1	1	0	1	1	0	1	1	1	0	1	1	1	1	0	1	0	0	0	1	1	1	1	0	1	1	1	0	1	1	0	1	1	0	0	1	1	0	1
0	0	0	0	1	1	0	0	0	0	1	1	0	1	1	0	0	1	0	0	0	0	0	1	1	0	0	0	0	0	1	1	1	0	1	1	1	0	1	1	1	1	1	0	1	0	0	0	1	1
1	1	0	1	1	0	1	0	1	1	0	1	1	0	0	0	1	1	0	0	0	0	0	1	1	0	0	0	0	1	1	0	1	1	0	0	1	0	0	1	1	0	1	0	0	1	1	0	0	0
1	0	1	1	1	0	1	0	0	1	1	1	1	0	1	1	0	1	0	0	0	1	0	1	1	0	0	0	0	0	1	0	1	0	1	1	1	1	0	0	1	0	1	0	1	0	1	1	1	1
1	0	0	0	1	0	1	0	1	0	1	1	1	0	0	0	1	1	0	1	0	1	0	1	1	1	0	0	0	1	0	1	0	1	1	1	1	1	0	0	1	0	1	0	0	0	0	0	1	1
1	0	1	1	1	1	1	0	0	0	1	1	1	0	0	1	0	1	0	0	0	1	0	1	1	0	0	0	0	0	0	0	1	1	1	0	1	1	0	0	1	0	1	1	1	1	1	0	1	0
1	1	1	1	1	0	0	0	0	1	1	1	1	0	0	0	0	1	1	1	0	1	0	1	1	0	0	0	0	0	1	0	1	1	1	1	1	0	0	0	1	0	1	0	1	1	1	0	1	1
0	0	1	0	1	1	1	0	0	0	1	1	1	0	0	0	0	1	1	0	0	1	0	1	1	0	0	1	0	0	1	0	1	1	0	1	1	1	1	0	1	0	1	1	1	0	1	0	0	1
1	0	1	0	1	1	0	0	0	1	1	1	0	0	1	1	0	0	0	0	0	1	0	1	0	0	0	0	0	0	1	0	0	1	1	1	1	0	0	1	1	1	1	1	1	0	0	0	1	0
1	0	1	0	1	1	1	1	0	0	1	1	1	0	1	0	0	1	0	0	0	1	0	1	1	1	1	0	0	0	1	0	1	1	0	1	1	1	1	0	1	0	1	1	1	0	0	0	1	1
1	0	0	1	1	0	1	0	1	1	1	1	1	1	1	0	1	0	0	0	0	1	0	0	1	1	0	1	1	0	1	1	1	1	1	1	1	1	0	0	0	0	1	0	1	0	0	1	1	0
1	1	1	0	1	0	1	0	0	0	1	1	0	0	0	0	0	1	1	1	1	1	0	1	0	0	0	0	1	0	1	0	1	0	1	0	0	1	0	1	1	0	1	0	1	0	0	0	0	1
1	0	0	0	1	0	1	0	0	0	1	1	1	0	1	0	0	1	0	0	0	1	0	1	1	1	0	0	0	0	0	1	1	1	1	1	1	1	0	1	0	0	1	0	0	0	0	0	0	1
1	0	1	0	1	1	1	0	0	1	1	1	1	0	0	0	0	1	0	0	0	1	0	1	1	0	0	0	0	0	1	0	0	1	0	1	1	1	1	0	1	1	1	0	0	0	0	0	1	1
0	0	0	0	1	1	0	0	0	0	1	1	1	0	0	0	0	1	0	1	0	1	0	1	1	0	0	0	0	0	1	0	1	1	0	1	1	0	1	1	1	0	1	0	0	0	0	0	0	1
1	0	1	1	1	1	1	0	0	1	1	1	1	0	1	1	1	0	1	1	1	1	1	1	0	1	0	0	0	1	1	0	1	1	0	1	1	0	0	1	0	0	1	1	0	0	0	1	1	1
1	0	0	0	0	1	1	0	0	1	1	1	0	0	1	0	0	0	0	1	0	1	0	1	1	0	0	0	1	0	1	0	0	1	0	0	1	0	1	0	1	0	1	0	0	0	0	0	1	1
1	0	1	1	1	1	1	0	0	0	1	1	1	0	1	1	1	1	1	0	1	1	0	1	1	1	0	1	0	1	1	1	1	1	1	1	1	0	0	1	1	0	1	0	0	0	0	1	1	1
1	1	1	1	1	0	1	0	1	0	1	1	1	1	1	1	0	1	1	1	0	1	1	1	1	1	0	0	1	1	1	0	1	1	1	1	1	1	0	1	1	0	1	0	0	0	0	0	1	1
1	1	1	0	1	0	1	0	0	1	1	1	1	0	0	1	0	1	1	0	0	1	1	1	1	1	0	0	0	0	1	0	1	0	1	1	0	1	0	1	0	0	1	0	0	0	1	1	0	1
1	0	0	0	1	0	1	0	0	0	1	1	1	1	1	1	0	1	1	0	0	1	0	0	1	1	0	0	0	1	1	1	1	1	0	1	1	1	1	0	1	1	1	0	1	0	1	1	1	0
1	0	1	0	1	1	0	0	0	1	1	1	1	0	1	1	1	1	0	1	0	1	0	1	1	0	0	0	0	1	1	1	1	1	1	1	1	1	0	1	0	1	1	0	1	0	0	0	0	0
1	0	0	1	1	1	0	0	0	1	1	1	0	1	0	1	1	1	0	1	1	1	0	1	1	0	0	0	0	0	1	0	1	0	1	1	1	1	0	1	1	0	1	0	1	0	0	0	0	1
1	0	1	0	1	1	1	0	0	1	1	1	1	0	0	1	1	1	0	0	0	0	0	1	1	0	0	0	0	1	1	1	1	1	0	1	1	1	0	1	1	0	1	1	0	0	0	1	1	0
[truncated: 3,587 more rows]
[truncated: 251 more columns]
