# Supplementary material for: Feasibility of applying computerized adaptive testing to the Clinical Medical Science Comprehensive Examination in Korea: a psychometric study
Source: J Educ Eval Health Prof. 2025 Oct 1;22:29. doi: 10.3352/jeehp.2025.22.29 (PMC12976739; doi:10.3352/jeehp.2025.22.29)
Supplement: Supplementary file 1 [file jeehp-22-29-dataset1.zip › 20_1.csv]

A69986	A70147	A70204	A70123	A68935	A69736	A70458	A70377	A69487	A69138	A70380	A69648	A69049	A70230	A70058	A69654	A69076	A69353	A68937	A69124	A68978	A69385	A69092	A69669	A68950	A69846	A70447	A69579	A69084	A69140	A69765	A70056	A68956	A70137	A70302	A70273	A69897	A70193	A69843	A69439	A69996	A69931	A69866	A69932	A69997	A70050	A69934	A70091	A69937	A70096
0	0	0	1	0	0	0	0	1	0	0	0	1	0	0	0	0	0	0	0	0	0	0	1	0	1	0	1	0	0	1	1	1	0	1	1	0	1	0	1	0	1	0	0	0	0	0	1	1	0
0	0	1	0	0	0	0	1	1	0	1	1	1	0	1	0	1	1	0	0	0	0	1	0	1	0	0	0	0	1	1	0	1	0	1	1	0	1	1	0	0	1	1	1	1	0	0	1	1	0
0	0	0	0	1	0	0	1	1	0	0	0	0	0	1	0	1	0	0	0	1	1	0	1	0	0	0	0	0	1	0	0	0	0	0	0	0	1	0	0	1	1	0	0	0	1	0	0	1	0
0	0	1	0	1	1	0	1	0	0	1	1	1	0	1	0	0	1	1	0	0	1	0	1	0	1	0	0	1	1	1	0	0	0	1	1	0	1	1	1	0	1	0	0	0	0	1	0	0	0
0	0	1	1	0	1	0	0	0	0	1	0	1	0	1	0	0	0	0	0	0	0	0	1	0	1	0	0	0	1	1	1	0	0	1	1	0	1	1	0	0	1	0	0	0	1	0	0	0	0
1	0	1	0	0	1	0	0	0	0	0	1	1	0	1	0	1	0	0	0	1	0	0	0	0	1	0	0	0	1	1	0	1	0	1	1	0	1	1	1	0	1	0	0	0	0	0	0	1	0
0	0	1	1	0	0	0	0	1	0	0	1	0	0	0	0	0	0	1	1	0	0	0	0	0	1	0	0	0	1	1	1	0	0	1	1	0	1	1	1	0	1	0	0	1	0	0	1	1	0
1	0	1	0	0	0	0	0	1	0	1	0	0	0	0	1	1	0	0	0	1	0	1	1	1	1	0	1	0	1	1	0	0	0	1	1	0	1	1	0	0	1	0	0	0	0	0	1	0	0
1	0	1	1	0	1	0	1	1	0	1	1	0	0	1	0	1	0	1	0	0	1	0	1	0	0	0	0	0	1	1	0	0	0	1	1	0	1	1	1	0	1	0	0	0	0	0	0	1	0
1	0	0	0	0	0	0	0	1	0	1	1	1	0	0	0	1	0	0	0	1	0	0	0	0	0	0	0	0	1	1	1	1	1	1	1	0	1	1	0	0	0	0	0	0	0	0	1	1	0
0	0	1	0	1	1	0	1	1	0	1	1	1	0	1	0	0	0	1	1	1	1	0	1	1	1	0	1	0	1	1	1	0	0	1	1	0	1	1	1	1	1	0	0	0	0	1	1	1	0
0	1	1	1	0	0	0	0	0	0	1	1	1	0	1	1	1	1	0	0	1	0	1	0	1	1	0	0	0	1	1	0	1	0	1	1	0	1	1	0	0	1	0	0	0	0	0	1	1	0
0	0	1	0	0	0	0	0	1	0	1	1	1	1	1	0	0	0	0	1	0	0	0	1	0	1	0	0	0	1	1	0	0	1	1	1	0	1	1	1	0	1	0	0	1	0	0	0	1	0
1	1	1	0	0	1	0	0	1	0	1	0	1	0	1	0	0	1	1	1	0	0	1	1	1	1	0	1	0	1	1	0	0	0	1	1	0	1	1	1	1	1	1	0	0	0	0	0	0	1
0	0	1	1	0	1	0	0	0	0	1	0	0	0	1	0	0	0	1	0	0	0	0	0	0	1	0	1	0	1	1	0	0	0	1	1	0	1	1	1	0	1	0	0	0	0	0	1	1	0
1	1	1	1	0	0	0	1	0	0	0	1	1	1	1	1	1	1	0	1	1	1	1	0	1	1	0	0	0	1	1	0	1	0	0	1	0	1	1	1	0	0	1	0	0	1	1	1	1	0
1	0	1	0	0	0	0	1	0	0	0	1	1	1	1	1	0	1	0	0	1	0	0	1	1	1	0	1	0	1	1	0	0	1	1	1	0	1	1	0	0	1	0	0	0	0	1	1	0	0
0	1	1	0	0	0	0	0	0	0	1	1	0	0	1	0	0	1	0	1	0	0	0	1	0	1	0	1	0	1	1	0	0	1	1	1	0	1	1	0	0	1	0	0	1	1	0	0	1	0
0	0	1	0	0	0	0	1	1	0	0	1	1	0	1	1	0	0	1	0	0	0	0	1	1	1	0	1	0	1	1	0	1	1	1	1	0	1	0	1	0	1	0	0	0	1	1	1	1	0
0	0	1	0	0	1	1	0	1	0	0	0	1	0	1	0	0	1	0	0	0	0	0	1	1	1	1	0	0	0	1	1	1	0	1	1	1	1	1	1	0	0	0	1	1	0	1	0	1	1
0	0	1	0	0	0	0	1	0	0	0	0	1	0	1	0	1	1	1	0	1	1	0	0	1	1	1	1	0	1	1	0	0	1	0	1	0	1	0	1	1	1	0	0	0	0	0	1	0	0
1	1	1	1	0	0	0	1	1	0	1	1	1	0	1	0	1	1	1	1	1	0	0	0	1	1	0	0	0	1	1	0	1	0	1	1	0	1	1	1	0	1	0	0	0	0	0	1	0	0
1	0	1	0	0	1	0	1	1	0	1	0	1	1	0	0	0	0	0	0	0	0	1	1	1	1	1	1	0	1	1	0	0	0	0	1	0	1	1	1	0	1	0	0	0	0	1	1	0	0
1	0	1	1	0	0	0	1	1	0	1	1	0	0	1	1	0	1	1	0	0	1	0	0	1	1	0	0	0	1	1	0	0	0	1	1	0	1	1	0	1	1	1	0	0	0	1	0	1	0
0	0	0	1	0	0	0	0	0	0	1	0	1	0	1	0	0	1	0	0	0	1	0	0	0	1	0	0	0	1	1	0	0	0	1	1	0	1	1	0	1	1	1	0	0	0	0	1	0	1
0	1	1	1	0	1	0	1	0	0	1	1	1	0	1	1	0	0	1	0	0	0	0	1	0	1	0	1	0	1	1	1	1	0	1	1	1	1	1	1	0	1	0	0	0	0	0	0	1	0
0	1	1	1	0	1	0	1	1	0	1	1	0	0	0	0	1	1	1	1	0	1	1	1	0	1	1	1	0	1	1	0	0	0	0	1	1	1	1	0	0	0	1	0	0	0	0	1	0	1
0	1	1	0	0	1	0	1	1	0	1	1	0	0	1	1	0	1	1	0	0	1	0	0	0	0	0	1	0	1	1	0	0	0	1	1	1	1	1	1	1	0	0	1	0	0	0	0	1	0
1	1	1	0	0	1	0	1	1	0	1	1	1	0	1	1	0	1	1	1	1	1	0	1	0	1	0	0	0	1	1	0	0	1	0	1	0	1	1	1	0	1	0	0	0	0	1	0	1	1
0	0	0	0	0	0	0	0	1	0	1	0	0	0	1	0	0	0	0	1	0	1	0	1	0	1	0	1	0	1	1	0	0	0	1	1	0	1	1	1	0	1	0	0	0	0	0	0	0	0
1	1	0	0	0	1	0	1	1	0	1	0	1	0	1	0	1	0	1	0	1	0	1	1	0	1	0	0	1	1	1	0	0	0	0	1	0	1	1	0	1	1	1	0	0	0	0	0	1	0
1	1	1	0	0	0	0	0	0	0	0	0	0	0	0	0	1	1	1	0	1	0	1	1	1	1	0	1	0	0	1	0	0	0	1	1	1	1	1	0	1	0	0	0	0	0	0	1	1	0
0	0	1	0	0	1	0	0	1	0	1	0	0	0	1	0	0	1	0	1	0	0	0	1	0	1	0	1	1	1	1	0	0	1	1	1	0	1	1	0	0	0	0	1	0	0	0	1	0	0
1	1	1	0	0	1	0	0	1	0	1	1	1	0	0	0	1	1	0	0	0	1	1	1	0	1	0	0	0	1	1	0	1	0	1	1	0	1	1	1	0	1	0	1	0	0	0	1	0	0
0	0	1	0	0	1	0	1	1	0	1	1	0	0	1	1	1	0	1	0	1	1	0	0	0	1	0	1	0	1	1	0	0	0	1	1	1	1	0	0	0	1	0	0	0	0	0	0	0	0
1	0	1	0	0	1	0	0	1	0	0	1	0	0	1	0	1	1	1	1	1	0	1	1	1	1	0	1	0	1	1	1	0	0	0	1	0	1	1	1	1	1	0	1	0	0	0	0	1	0
1	1	1	1	0	0	0	1	0	1	0	1	1	1	1	1	1	1	1	0	1	1	0	1	0	1	0	0	0	1	1	0	1	1	0	1	0	1	1	0	0	0	0	0	0	0	1	1	1	0
0	1	1	0	0	0	0	1	1	0	1	0	0	1	0	0	0	1	1	1	1	0	0	1	1	1	1	1	0	1	1	0	1	0	1	1	0	1	1	1	0	1	0	0	1	0	0	0	1	1
0	1	1	1	0	1	1	1	1	0	1	1	0	0	1	0	1	0	0	1	0	1	0	1	1	1	0	1	1	1	1	0	1	0	0	1	0	1	1	0	0	1	0	0	0	0	1	0	1	0
1	1	0	0	0	1	0	0	0	0	1	1	1	0	0	0	0	1	0	0	0	0	1	1	0	1	0	0	0	1	1	0	0	0	1	1	0	1	1	1	0	1	1	1	0	0	0	1	1	0
1	1	1	1	0	0	1	1	1	0	1	0	1	0	1	0	0	0	0	0	1	1	1	0	0	1	0	0	0	0	1	1	0	0	1	1	0	1	0	0	0	1	0	0	0	0	0	1	1	0
1	0	1	1	1	0	0	0	1	0	1	1	1	0	1	1	0	1	1	0	0	1	0	0	1	1	0	1	1	1	1	1	0	0	1	1	0	1	1	1	1	1	1	1	1	0	1	1	0	0
1	1	1	1	0	0	0	1	0	1	1	1	1	1	1	0	0	1	1	0	1	0	1	0	1	1	0	0	0	1	1	1	0	1	0	1	0	1	1	1	0	1	1	1	1	1	1	0	1	1
1	0	1	0	0	1	0	0	0	0	1	1	1	1	1	0	1	1	1	0	0	0	1	1	0	1	0	0	0	1	1	1	0	1	1	1	0	0	0	1	0	0	1	0	0	0	1	1	1	1
1	0	0	1	1	1	0	1	1	0	0	1	1	0	1	0	0	0	1	0	1	1	0	0	0	0	0	1	1	1	1	1	0	0	1	1	0	1	1	1	1	1	0	1	0	0	0	1	1	0
1	1	1	1	1	1	0	0	1	0	1	1	1	0	0	1	1	1	1	0	1	0	1	1	1	0	0	1	0	1	1	0	0	1	1	1	0	1	1	1	0	1	1	0	1	0	0	0	1	0
1	0	1	1	1	1	0	1	1	0	0	1	1	1	1	0	1	1	0	0	1	0	0	1	0	1	0	0	1	1	1	1	0	1	1	1	0	1	1	1	1	1	1	1	0	0	1	1	0	0
0	0	0	0	0	1	0	1	0	0	0	1	1	0	0	1	0	1	0	0	0	0	0	1	1	1	0	0	0	1	1	0	0	0	1	1	1	1	0	1	0	0	0	0	1	0	0	0	0	0
1	0	1	1	1	1	1	0	0	0	1	1	0	1	1	1	0	0	1	1	0	0	0	1	1	1	0	0	1	1	1	0	0	0	1	1	0	1	1	0	1	1	0	0	0	0	1	0	1	0
1	0	1	1	1	1	0	1	1	0	1	1	1	0	1	0	1	1	1	0	1	0	0	1	0	1	1	0	1	1	1	1	0	1	1	0	1	1	1	1	0	1	0	1	0	0	1	1	1	1
1	1	0	1	1	1	0	1	1	0	1	1	1	0	1	1	1	0	0	0	1	0	1	0	0	1	0	0	1	1	1	1	0	0	1	0	0	1	1	0	0	1	1	0	0	0	1	0	1	0
1	0	0	1	0	0	0	1	0	0	1	1	0	0	0	0	1	1	0	0	1	0	1	1	0	0	1	0	0	1	1	0	1	1	1	1	0	1	0	0	0	1	0	1	0	0	1	1	1	0
1	1	1	1	1	0	0	0	1	0	0	1	1	0	0	0	0	0	1	0	1	0	0	0	0	0	0	0	1	1	1	0	0	0	1	1	1	0	1	0	0	1	0	0	0	0	1	1	0	0
1	1	1	0	1	1	0	0	0	0	1	1	1	0	1	0	1	0	1	0	1	1	0	1	0	1	0	0	0	1	1	1	0	0	1	1	1	1	1	0	0	1	1	1	0	0	1	1	1	1
1	0	1	1	1	0	0	1	0	0	0	1	1	1	1	1	1	1	1	0	1	0	0	0	0	1	1	0	1	1	1	0	0	1	1	1	0	1	1	1	0	1	1	1	0	0	1	1	1	1
1	0	1	1	1	0	0	1	0	0	1	0	1	1	1	0	0	0	1	0	1	0	1	1	1	1	0	0	1	1	1	1	0	1	1	1	0	1	0	1	0	1	1	1	1	0	1	1	0	1
1	0	1	1	1	0	0	0	1	0	1	1	1	0	1	0	0	1	0	0	0	0	0	1	1	1	0	0	1	1	1	1	0	1	1	0	1	1	1	0	1	1	0	0	1	0	1	1	0	1
0	1	1	1	1	1	0	1	1	0	1	1	1	1	1	1	1	1	1	0	1	0	1	1	0	1	1	0	1	1	1	1	1	1	1	1	1	1	1	0	1	1	1	1	0	0	1	1	1	0
1	1	1	1	0	0	0	0	1	0	1	1	1	1	1	1	0	1	1	0	1	1	0	0	1	1	0	0	1	1	1	1	0	1	1	1	0	0	1	1	0	1	0	1	0	0	0	0	1	0
0	0	0	1	0	1	0	1	0	0	1	1	1	1	1	0	1	1	1	0	1	0	0	0	1	0	0	0	1	1	1	1	0	0	1	1	0	1	1	0	0	1	1	1	0	0	0	0	1	0
1	1	1	1	0	1	0	1	1	0	0	1	1	0	1	0	1	1	1	1	0	0	1	1	1	1	1	1	1	1	1	1	1	1	1	1	1	0	1	1	1	1	1	1	0	0	0	1	1	1
1	0	1	1	1	1	0	1	0	0	0	1	1	0	1	0	1	1	0	0	1	0	1	0	1	0	1	0	0	1	1	1	0	0	1	1	0	1	1	1	0	0	0	0	0	0	1	1	1	0
1	1	0	1	1	1	0	1	0	0	1	1	1	0	1	0	1	1	0	1	0	1	0	0	1	1	0	0	0	1	1	1	1	1	1	1	0	1	0	0	1	1	1	0	1	0	0	1	1	1
1	0	1	1	1	1	0	0	1	1	0	1	1	1	0	1	1	0	1	0	1	0	1	0	0	1	1	1	1	1	1	1	0	0	1	1	1	1	1	1	1	1	0	1	0	0	1	0	1	1
1	0	1	1	1	0	1	1	0	1	1	0	1	0	0	1	1	1	1	0	0	0	1	0	0	1	0	0	1	1	1	0	0	1	1	1	1	1	1	1	0	1	1	0	0	0	0	1	0	0
1	1	1	1	0	0	0	1	1	0	1	1	1	0	0	1	0	1	0	0	0	0	1	1	1	0	0	0	1	1	1	1	0	0	0	1	1	1	1	1	0	1	1	1	0	1	0	1	1	1
1	0	1	1	0	0	0	0	0	0	0	1	1	0	1	0	0	0	1	0	0	0	0	0	1	1	0	0	0	1	1	0	0	0	1	1	0	1	1	0	0	1	1	1	0	0	0	0	0	0
0	0	1	1	1	0	1	1	1	0	0	1	1	0	1	0	1	1	1	1	1	1	1	1	1	1	1	1	1	1	1	1	0	1	1	1	0	1	1	1	1	1	1	1	0	0	0	1	1	1
1	0	1	1	0	0	0	1	0	0	1	1	1	0	1	1	0	1	0	0	1	0	1	1	1	1	0	1	0	1	1	1	0	0	1	1	0	1	1	1	0	0	0	0	0	0	0	0	0	0
0	0	1	0	1	1	0	0	0	0	0	1	1	1	1	1	1	1	1	1	1	0	1	0	0	1	0	1	1	1	1	1	0	1	1	0	0	1	1	1	0	0	0	0	1	0	0	1	1	1
0	1	0	1	0	1	0	1	1	0	1	1	1	1	0	0	0	1	0	0	1	0	0	1	0	0	1	0	0	1	1	0	0	0	0	1	0	1	0	1	1	1	0	0	0	1	0	0	1	0
1	0	0	1	0	0	0	1	0	0	1	0	1	0	0	1	1	1	1	0	0	0	1	0	0	1	0	1	1	1	1	1	0	0	1	1	0	1	0	1	0	1	1	1	0	0	1	0	0	1
1	0	1	1	1	0	0	0	1	1	1	1	1	1	1	0	1	1	1	0	0	0	1	0	1	1	1	0	1	1	1	0	1	0	1	1	1	1	1	0	0	1	1	1	1	0	0	0	1	1
1	1	1	1	1	1	0	1	1	1	0	1	1	0	0	0	1	0	0	0	0	1	1	0	0	1	0	0	0	1	1	1	0	1	1	1	0	1	1	1	0	1	1	1	0	0	1	1	1	1
1	0	1	0	1	1	1	1	1	0	1	0	1	0	0	1	0	1	1	0	0	1	0	0	0	0	1	0	0	1	1	1	0	1	0	1	0	1	1	1	0	1	1	1	0	0	1	0	0	0
0	1	0	1	1	1	0	1	1	0	1	1	1	0	0	0	0	1	0	0	1	0	1	0	1	0	0	1	0	1	1	1	0	0	1	1	1	0	1	1	1	1	0	0	1	0	1	1	0	0
1	0	0	1	0	0	1	0	1	0	1	1	1	0	1	1	0	1	1	0	1	1	1	0	1	0	1	0	0	1	1	1	0	1	1	1	1	1	0	0	0	1	0	1	0	0	0	0	0	0
1	1	1	0	1	1	0	0	0	0	1	0	1	0	1	0	0	1	1	0	1	1	0	1	0	1	0	0	0	1	1	1	1	1	1	0	0	1	1	1	0	1	0	1	0	0	0	0	1	0
1	1	1	0	1	0	1	1	1	0	1	0	1	0	0	0	0	1	1	0	0	0	0	0	1	1	1	0	1	1	1	1	0	0	1	0	0	1	1	1	0	1	0	1	1	0	0	1	1	0
1	1	1	1	1	1	0	1	1	0	1	1	1	0	1	1	1	1	1	0	1	1	1	0	1	1	1	1	1	1	1	1	1	1	1	1	0	1	1	1	1	1	1	0	0	0	1	1	1	0
1	1	1	0	1	0	1	0	1	0	1	1	1	0	0	0	0	1	0	0	1	1	1	1	1	0	1	0	0	1	1	1	0	0	1	1	0	1	1	1	1	1	1	1	1	0	0	1	0	1
1	0	1	1	1	0	0	0	0	0	1	1	1	1	1	0	0	1	0	0	0	0	1	0	1	1	0	1	0	1	1	1	0	0	1	1	0	0	1	0	0	1	1	1	1	0	0	1	1	0
0	1	1	1	1	1	1	1	1	0	1	1	1	0	0	1	0	1	0	1	1	0	0	1	0	1	0	0	0	1	1	1	1	1	1	0	0	1	1	1	1	1	1	1	0	0	0	0	0	0
1	1	1	1	0	0	0	1	1	0	1	0	1	0	0	1	1	1	1	0	0	0	1	0	0	1	1	0	1	1	1	1	0	1	1	1	0	1	1	1	0	1	0	1	0	0	0	0	1	1
0	1	1	0	0	0	1	0	0	0	1	1	1	1	0	0	0	0	1	0	1	1	1	1	0	1	1	1	0	1	1	1	1	1	1	1	0	1	1	0	0	1	0	0	0	0	1	0	0	0
0	0	1	1	1	0	0	1	1	0	1	1	1	0	1	0	1	1	1	0	0	1	0	0	1	1	1	1	1	1	1	1	0	1	1	1	0	1	1	1	0	1	0	1	0	0	0	0	1	1
1	0	0	1	1	0	1	0	0	0	1	0	1	1	1	1	0	1	1	1	1	0	1	0	0	1	0	0	1	1	1	1	0	1	1	1	0	1	1	0	1	1	0	0	0	0	0	0	1	0
1	0	1	1	0	1	0	1	0	0	1	0	1	0	1	1	0	1	1	0	0	0	0	1	0	0	1	0	1	1	1	1	1	1	1	1	0	1	0	0	0	1	1	0	1	0	0	1	1	0
0	0	0	0	0	0	0	1	0	0	1	0	1	1	0	0	0	1	1	0	1	0	0	1	1	1	0	0	1	1	0	1	0	0	1	1	0	1	1	0	1	1	0	0	0	0	0	0	0	0
1	1	1	1	1	0	0	1	0	0	1	1	1	0	0	1	1	1	1	1	1	0	0	0	1	1	0	0	1	1	1	0	1	1	1	1	0	1	1	1	0	1	0	1	0	0	0	0	1	0
1	0	1	0	1	0	0	1	0	1	1	0	1	1	1	1	1	1	0	1	1	0	0	1	0	0	0	1	1	1	1	1	1	1	0	1	0	1	1	0	0	1	0	1	0	0	0	1	1	0
1	1	1	1	1	1	1	1	1	0	1	0	0	0	1	1	0	0	0	1	1	0	1	0	0	0	1	0	1	0	1	1	1	1	1	1	1	1	0	1	1	1	0	0	0	0	1	0	1	0
1	0	1	1	1	1	1	1	1	0	1	0	1	1	1	0	0	1	1	0	1	0	1	1	1	1	1	0	1	1	1	1	0	1	1	1	1	1	1	1	0	1	1	1	1	0	1	1	1	0
1	0	0	1	1	0	0	1	0	0	1	1	1	0	1	0	0	1	1	0	0	0	0	1	1	0	0	0	0	1	1	1	0	0	1	1	0	1	1	1	1	1	0	0	0	0	1	1	1	0
1	1	1	0	1	1	0	1	1	0	1	1	1	1	1	1	1	1	1	0	1	0	1	0	0	1	0	0	1	1	1	1	0	1	1	1	0	1	1	1	1	1	0	1	1	0	1	0	0	0
1	0	0	1	0	0	0	0	1	0	0	1	1	0	0	0	1	1	0	0	1	1	1	1	0	0	0	0	0	1	1	1	0	0	1	0	1	1	1	0	0	1	0	1	1	0	0	0	0	0
0	0	1	1	1	0	1	0	1	0	1	0	1	0	1	0	0	0	1	1	0	1	1	1	0	0	1	1	1	1	1	1	0	1	1	1	0	1	1	1	0	1	0	1	0	0	0	1	0	0
1	1	1	1	1	0	1	1	1	0	1	1	1	0	1	1	1	1	1	0	0	0	1	0	0	1	0	1	1	1	1	1	0	0	0	1	1	1	1	1	1	1	1	1	1	0	0	1	1	0
0	0	1	1	1	1	0	0	1	0	1	0	1	1	1	0	0	1	0	0	0	0	1	0	0	1	1	0	0	1	1	1	1	1	1	1	0	1	1	1	0	1	0	1	1	0	1	0	0	0
1	0	1	0	1	1	0	0	0	0	1	0	1	1	1	0	0	1	0	0	0	0	1	0	0	1	0	0	1	1	1	1	0	1	1	1	0	1	0	0	0	1	0	1	1	0	1	1	0	0
1	0	0	1	1	0	0	0	0	0	1	1	1	0	1	0	0	1	1	0	1	0	1	0	0	0	0	0	1	1	1	1	1	1	1	1	0	1	1	1	1	1	0	1	0	0	0	1	0	0
1	0	1	1	1	1	0	0	1	0	1	0	1	1	1	0	0	0	0	0	0	1	0	0	0	1	0	1	0	1	1	0	0	1	1	1	0	1	1	1	0	1	0	1	0	0	1	1	1	0
1	0	1	0	1	0	0	0	0	0	1	1	1	1	1	0	1	1	0	0	1	0	0	1	0	1	0	1	0	1	1	0	0	0	0	1	0	1	1	0	1	1	0	1	0	0	1	1	1	1
1	1	1	0	0	0	0	1	1	0	1	1	1	0	1	1	1	1	0	1	1	0	0	0	1	1	0	0	0	1	1	1	0	0	1	1	0	1	1	1	0	1	0	0	0	0	1	1	1	0
0	0	1	1	1	0	0	1	1	0	1	1	1	1	1	1	0	1	1	0	0	0	1	1	0	1	0	1	1	1	1	1	1	0	1	1	1	1	1	1	1	1	1	0	1	0	0	1	1	1
1	0	1	0	1	1	0	1	1	0	1	1	1	1	1	0	0	1	0	0	0	0	1	1	1	0	1	0	0	1	1	1	0	0	1	1	1	1	1	1	1	1	0	1	1	0	1	0	1	1
1	1	0	1	1	0	0	1	1	0	1	1	1	1	0	0	0	0	1	0	0	0	0	0	1	1	0	1	0	1	1	0	0	1	1	1	0	1	0	0	1	1	0	0	0	0	1	1	0	0
0	0	1	1	1	0	0	0	1	0	1	1	1	0	1	0	0	1	1	0	1	0	0	0	0	0	1	1	0	1	1	1	0	0	1	1	0	1	1	1	0	0	0	0	0	1	0	0	0	1
1	0	0	1	0	1	0	0	1	0	1	1	1	0	1	0	1	1	0	0	0	0	0	0	1	0	1	1	0	1	1	0	0	1	1	1	1	1	0	0	0	1	0	0	0	0	1	0	1	0
1	0	1	0	1	1	1	0	0	0	1	0	1	0	1	0	1	0	1	0	1	0	0	1	1	0	1	1	0	1	1	0	0	1	1	1	0	1	1	1	0	0	0	1	0	1	1	0	0	0
1	0	0	0	1	0	1	0	1	0	1	1	1	1	1	0	0	1	1	0	1	1	0	1	0	1	1	0	1	1	1	0	0	1	1	1	0	1	1	1	0	1	1	0	0	1	1	1	1	1
1	0	0	0	1	0	1	0	1	0	1	1	1	1	1	1	0	1	1	0	1	1	0	1	0	1	1	0	1	1	1	0	0	1	1	1	0	1	1	1	0	1	1	0	0	1	1	1	1	1
1	1	0	0	1	0	0	1	1	0	1	0	1	1	1	0	1	1	0	0	0	0	0	1	0	1	1	0	1	0	1	1	0	1	1	1	0	0	1	1	0	1	1	1	0	0	0	1	1	0
0	0	0	0	0	1	0	1	1	0	0	1	0	1	0	0	1	0	0	0	0	0	1	0	0	0	0	0	0	0	0	0	0	0	0	1	0	1	1	1	0	1	1	0	0	0	0	0	1	0
1	0	1	1	1	1	0	1	0	1	1	0	1	0	1	1	0	1	0	0	0	1	1	0	0	1	0	1	1	1	1	1	0	1	1	1	0	1	1	1	0	1	0	0	0	0	0	1	1	0
1	1	0	0	0	0	0	1	0	0	1	1	1	0	1	1	0	0	0	0	0	0	1	0	0	1	0	0	1	0	1	1	0	0	0	1	0	1	1	1	0	1	0	0	0	0	0	1	1	1
1	0	1	0	1	1	0	0	0	0	1	1	1	1	0	0	0	1	1	0	0	0	0	0	0	1	1	0	0	1	1	0	0	1	1	1	0	1	0	1	0	1	1	1	0	0	1	0	1	0
0	0	1	1	0	0	0	1	1	0	1	1	0	1	0	0	0	0	0	1	0	0	1	0	1	0	0	1	0	0	0	0	0	0	1	1	0	0	0	0	1	0	0	1	1	0	1	1	1	0
1	0	0	0	0	0	0	0	1	0	1	1	0	1	0	1	1	0	0	0	1	1	0	1	0	1	0	0	0	1	1	1	0	0	1	1	0	1	1	0	0	1	0	0	1	0	0	0	1	1
1	0	0	0	0	1	0	1	0	0	1	1	1	1	1	0	1	0	0	0	0	0	0	1	1	1	0	1	1	1	1	0	0	0	1	1	0	1	1	0	0	1	1	0	0	0	0	0	0	0
1	0	1	1	1	0	0	1	1	0	1	0	1	1	1	0	0	1	1	1	0	0	0	0	1	1	0	0	0	0	1	1	0	0	0	1	0	1	0	0	0	1	1	0	0	0	0	0	0	0
1	0	0	0	1	0	1	1	0	0	0	1	1	0	0	0	0	0	0	0	0	0	0	0	0	1	1	1	0	0	0	0	0	0	0	0	0	1	0	0	0	0	0	0	0	1	0	0	0	0
1	0	0	1	1	1	0	0	1	1	1	0	1	1	1	1	0	1	0	0	0	0	0	1	0	1	1	0	0	1	1	1	0	1	1	1	1	1	1	1	0	1	0	0	0	0	1	0	0	0
1	0	0	1	1	1	1	0	0	1	1	1	1	1	1	0	0	1	1	0	0	0	0	1	0	1	0	0	0	0	1	1	0	0	1	1	1	1	1	1	0	1	0	0	0	0	0	0	0	0
0	0	1	1	1	0	0	0	1	1	0	0	1	0	0	0	0	0	0	0	0	1	0	1	0	0	0	1	0	1	1	1	0	1	1	1	1	1	0	0	0	1	1	1	0	0	1	1	1	1
0	0	0	0	1	1	0	0	0	0	1	1	1	0	0	1	1	1	1	0	0	0	0	1	0	0	1	0	0	1	1	1	0	1	0	1	0	1	1	1	0	1	1	0	0	0	0	0	0	0
1	0	1	0	0	0	0	1	1	1	1	1	1	0	1	0	1	1	1	0	1	0	0	1	0	1	0	1	0	0	1	1	1	1	1	1	0	1	1	1	0	1	0	1	1	0	0	1	1	1
0	0	1	0	1	1	1	0	0	0	1	1	0	1	1	0	1	1	1	0	1	1	0	1	0	1	0	1	1	1	1	0	0	0	0	0	0	1	1	0	0	1	0	1	0	0	1	0	1	1
1	0	0	1	1	0	0	1	1	1	1	1	1	1	0	0	1	1	1	0	0	0	1	1	0	1	1	0	1	1	1	0	1	0	1	1	1	1	1	1	0	1	0	0	0	0	1	0	1	0
1	0	0	0	0	1	0	1	0	0	0	0	1	1	1	1	0	1	0	1	0	0	0	1	0	0	0	1	0	0	0	0	0	0	1	1	0	0	0	0	1	0	0	0	0	0	0	0	0	0
1	0	0	0	1	0	1	0	1	0	1	1	0	1	1	0	0	0	0	0	1	0	0	1	0	1	0	1	1	1	1	1	0	0	1	1	0	1	1	1	0	1	1	0	1	0	0	0	0	0
0	0	0	1	0	0	0	0	0	0	1	0	1	1	0	1	0	1	1	0	1	0	0	0	0	1	1	0	0	1	1	0	0	0	1	1	0	1	1	1	1	1	1	0	1	0	1	0	1	1
1	0	1	1	1	0	1	1	1	0	1	1	1	1	0	1	1	0	0	0	1	0	0	1	1	1	0	1	1	1	1	0	0	0	1	1	1	1	1	1	0	1	1	0	1	0	0	0	1	0
1	0	0	1	1	0	0	1	0	0	0	0	0	0	1	0	0	1	0	0	0	0	1	1	1	0	0	1	0	0	0	1	0	0	1	1	0	1	1	0	0	1	0	0	0	1	0	1	1	1
0	0	0	0	1	1	1	0	0	0	1	1	0	0	1	0	0	0	1	0	1	0	1	0	0	0	0	0	0	1	0	0	0	0	1	0	0	0	0	0	0	0	0	0	0	0	0	0	1	0
1	1	0	1	1	0	0	0	1	0	1	1	1	1	1	0	1	1	0	0	0	0	1	1	1	0	0	1	1	1	1	1	1	1	0	1	0	0	0	1	0	1	0	0	0	0	0	0	1	0
1	1	0	0	0	0	1	0	1	0	1	1	1	0	0	1	0	1	0	1	1	0	1	1	0	1	0	0	0	0	1	1	0	1	1	1	1	1	0	1	1	1	1	1	0	0	0	0	1	0
1	0	0	1	1	1	0	0	0	0	1	0	1	1	1	0	0	1	1	1	0	0	1	1	0	1	0	0	0	0	1	1	0	1	1	1	1	1	1	1	0	1	0	0	1	1	0	0	1	1
0	0	0	0	0	0	0	0	0	0	0	0	0	0	0	0	0	0	0	0	0	0	0	0	0	0	1	1	1	0	0	1	0	0	1	1	0	1	0	1	0	1	1	0	0	0	0	0	1	0
1	0	0	1	0	0	0	1	1	0	0	0	1	1	1	0	1	0	0	0	0	0	0	0	1	1	0	0	0	1	1	1	0	1	1	1	0	1	0	0	0	1	0	0	1	1	0	0	1	0
1	0	1	1	1	0	1	1	1	0	1	1	1	1	1	1	1	1	0	0	1	0	0	1	1	0	0	1	1	1	1	0	0	1	1	1	1	1	1	1	0	0	1	0	1	0	0	0	1	0
0	0	1	1	0	0	0	1	1	0	1	1	0	1	0	1	1	1	0	1	1	0	0	0	0	1	1	1	1	1	1	0	0	1	1	1	0	1	0	0	0	1	0	0	0	0	0	0	1	0
0	1	1	0	0	1	0	0	1	0	1	1	1	0	1	1	1	1	0	0	0	1	0	0	0	1	0	0	1	0	1	0	0	1	1	1	0	0	1	0	0	0	0	0	0	0	0	1	1	0
0	0	0	1	1	0	0	0	0	0	1	0	1	1	0	0	0	0	1	0	1	0	0	1	0	0	0	0	0	0	1	0	0	1	1	1	0	1	0	0	0	0	1	0	0	0	0	0	1	0
0	1	0	0	0	0	1	1	0	0	1	0	1	1	0	0	0	1	1	0	0	0	1	1	1	1	0	0	0	1	1	1	1	0	1	0	0	1	1	1	0	1	0	0	1	0	0	0	0	1
1	0	0	0	0	0	0	1	1	0	1	0	0	1	0	0	0	1	0	1	1	1	0	0	1	1	1	0	1	1	1	1	0	0	1	1	0	1	1	1	0	1	0	0	1	0	0	1	0	0
1	0	1	1	1	0	1	1	1	1	1	1	1	1	1	1	1	0	0	0	1	0	0	1	1	1	0	1	1	1	1	0	0	1	1	1	1	1	1	1	0	1	0	0	1	0	0	0	1	1
1	1	0	0	1	0	0	0	1	0	1	0	1	0	0	0	1	1	0	0	0	0	0	0	0	1	0	0	0	1	1	1	1	0	0	1	0	0	1	0	1	1	0	0	0	0	0	1	1	0
1	0	1	0	0	0	0	0	0	0	1	1	0	1	0	1	0	1	0	0	0	0	0	1	0	1	0	1	0	1	1	1	0	0	1	1	0	1	0	0	0	1	0	0	0	0	0	1	1	0
0	1	0	0	0	0	0	0	1	0	1	0	0	0	1	1	0	0	0	1	0	0	0	0	0	0	1	0	0	0	0	0	1	0	1	0	0	0	0	0	0	0	0	1	1	0	0	0	0	0
1	0	1	1	1	0	0	1	1	0	1	1	1	0	1	1	1	0	1	0	1	0	0	1	1	1	0	1	0	1	1	1	1	0	1	1	1	1	0	1	0	1	0	0	1	0	0	0	1	1
1	0	0	1	0	0	1	1	1	0	1	1	1	1	1	1	1	1	0	1	1	0	0	1	1	1	0	1	1	1	1	0	0	0	1	1	1	1	1	1	0	1	0	0	1	0	0	0	1	1
1	0	1	1	1	0	0	1	1	0	1	1	1	1	1	1	1	0	0	1	1	0	0	1	1	1	0	1	1	1	1	1	0	1	1	1	1	1	1	1	0	1	1	0	1	0	0	0	1	0
0	0	1	0	1	0	0	1	1	0	0	1	0	1	1	1	0	1	0	0	1	0	0	0	0	1	0	1	0	1	1	1	0	0	1	1	0	1	0	1	0	0	0	0	0	0	1	1	1	0
0	0	1	0	0	0	0	1	1	0	1	1	1	1	1	0	1	1	0	0	1	0	1	1	0	1	1	0	0	1	1	1	0	1	1	1	0	1	1	1	0	1	1	1	0	1	0	0	1	1
0	0	1	1	0	0	0	1	0	0	1	0	1	1	1	1	0	1	0	0	0	0	1	0	0	1	0	1	1	0	1	1	0	0	1	1	0	1	0	0	0	1	0	0	0	0	0	0	1	0
1	0	1	1	1	0	0	0	1	0	1	1	1	1	1	1	1	0	0	0	1	1	0	1	1	1	1	1	1	1	1	0	0	1	1	1	1	1	1	1	0	1	0	0	1	0	0	0	1	0
0	0	0	1	0	0	0	0	1	0	1	0	1	1	1	0	1	1	1	0	1	1	0	0	0	0	1	1	1	1	1	1	1	1	1	1	0	1	1	1	1	1	1	1	1	0	1	0	1	0
0	0	1	1	0	1	1	1	1	1	1	0	1	1	0	0	0	1	0	0	1	0	0	0	0	1	1	0	0	1	0	1	0	1	0	1	1	1	0	0	0	1	1	0	0	0	0	0	1	0
1	0	1	1	1	0	1	1	1	1	1	1	1	1	1	1	1	1	1	1	1	1	1	1	0	1	0	1	0	1	1	1	0	1	1	1	0	1	1	1	0	1	0	0	0	0	0	0	1	0
0	0	0	0	0	1	0	0	0	0	1	0	1	1	1	0	1	1	0	0	0	0	1	1	0	1	0	1	0	1	1	1	0	1	1	0	0	1	0	0	0	1	1	0	1	0	0	0	0	0
0	0	0	1	0	0	0	0	1	0	1	0	1	1	1	0	1	1	1	0	1	1	0	0	0	0	1	1	1	1	1	1	1	1	0	1	1	1	0	0	1	1	1	1	1	0	1	0	1	0
1	0	0	0	1	0	0	0	1	0	0	1	1	1	1	0	0	0	1	0	1	0	1	0	0	1	1	1	0	1	1	0	0	1	0	1	1	1	0	1	0	1	1	1	0	1	1	0	1	1
1	0	1	0	1	0	0	1	1	1	1	1	0	0	0	0	0	1	0	1	0	0	0	0	0	0	0	0	0	0	1	1	0	1	1	1	1	0	1	0	0	1	0	0	0	0	1	0	1	1
0	0	0	1	0	0	0	0	1	0	1	0	1	1	1	0	1	1	1	0	1	1	0	0	0	0	1	1	1	1	1	1	1	1	1	1	0	1	1	1	1	1	1	1	1	0	1	0	1	0
1	0	0	1	0	0	1	0	1	1	1	0	1	1	1	1	0	1	1	1	0	0	0	0	0	0	0	1	1	1	1	1	0	1	1	1	0	1	1	1	1	1	0	0	0	0	1	1	1	0
1	0	1	0	1	1	0	0	1	0	1	1	1	0	1	0	1	1	1	1	0	0	1	1	0	0	0	0	0	1	1	1	1	1	1	1	0	1	0	1	0	1	0	0	0	0	0	1	1	0
1	1	1	1	1	0	0	1	1	0	0	1	1	0	0	1	1	1	1	0	1	0	1	1	0	1	1	1	0	1	1	1	0	1	1	1	0	1	1	0	0	1	0	0	1	0	0	0	1	1
1	0	1	0	1	0	1	1	1	1	1	1	1	1	1	0	1	1	0	1	0	1	1	1	0	1	1	1	0	1	1	1	1	1	0	1	0	1	1	1	0	1	1	0	1	0	0	0	0	1
1	0	1	0	0	0	0	0	0	0	0	0	1	0	1	0	0	1	1	0	0	0	0	0	0	0	0	0	1	1	1	0	0	0	1	0	0	1	0	0	0	1	0	0	0	0	0	0	0	0
1	0	1	1	1	0	1	0	0	1	1	1	1	1	1	1	0	1	1	1	1	0	1	0	0	0	0	1	1	1	1	1	0	1	1	1	1	1	1	1	0	1	0	0	0	0	1	1	1	1
1	0	0	0	1	1	0	1	1	0	1	1	1	1	1	1	1	1	0	1	1	0	1	1	0	0	0	1	0	1	1	1	0	1	1	1	1	1	1	1	0	1	0	1	0	0	0	0	1	0
0	0	1	1	1	1	0	0	1	0	1	1	1	1	1	0	0	1	1	0	1	0	1	0	0	1	0	1	1	1	1	1	1	1	1	1	1	1	1	1	0	0	1	1	0	0	1	1	1	1
0	0	1	0	1	1	1	1	1	0	1	1	1	1	1	1	0	1	0	1	1	0	1	0	0	0	1	1	0	1	1	0	0	1	1	1	1	1	0	1	0	1	0	1	0	0	1	0	0	1
1	0	1	1	0	0	1	0	1	1	1	1	1	1	1	1	1	1	1	0	1	0	1	1	0	1	1	0	1	1	1	1	1	0	1	1	1	1	1	1	0	1	0	0	0	0	1	1	1	0
1	0	1	0	1	1	1	0	1	0	1	0	1	1	0	0	1	1	1	0	0	0	0	0	0	1	0	0	0	1	1	0	0	0	1	1	0	1	1	1	0	1	0	0	0	0	0	1	0	1
1	0	1	1	1	1	0	1	1	0	1	1	1	1	1	1	1	1	0	0	1	0	0	1	1	1	0	0	1	1	1	0	0	1	1	0	1	1	1	1	0	1	0	0	0	0	0	0	1	0
1	0	0	0	1	0	1	1	1	0	0	1	1	1	1	0	0	1	0	0	0	0	0	1	0	1	1	0	0	1	1	0	0	0	1	0	1	1	1	1	0	1	1	0	1	0	0	1	0	0
0	0	0	0	1	1	1	1	0	0	1	0	1	1	1	1	0	1	0	1	0	0	1	1	0	1	0	0	0	1	1	0	1	1	1	1	0	1	1	1	0	1	1	1	1	0	0	1	0	1
1	1	1	1	1	0	0	0	0	0	1	0	1	0	1	0	0	0	0	1	0	0	1	0	1	0	0	0	0	1	0	0	0	0	0	1	0	0	0	0	1	0	0	0	0	1	1	0	1	0
0	1	0	1	1	0	0	1	1	0	1	1	1	1	1	0	1	1	1	0	0	0	1	1	0	1	0	0	1	1	1	0	0	1	0	1	0	1	1	1	0	1	0	1	0	0	0	1	1	0
0	1	1	0	0	1	0	1	0	0	1	0	1	0	1	0	1	1	1	1	0	0	0	0	0	1	0	0	0	0	1	1	1	1	1	1	1	1	0	1	0	1	1	1	1	0	1	1	1	0
0	1	0	0	1	0	0	0	1	0	0	0	0	0	1	0	0	0	1	0	1	0	0	0	0	1	1	1	0	1	1	0	0	0	0	1	0	1	1	0	0	1	0	0	1	0	0	0	1	0
1	1	0	1	0	0	0	0	1	0	1	1	1	1	1	1	0	0	0	0	0	0	0	0	0	0	1	0	0	1	1	1	1	1	1	1	0	1	0	1	0	1	1	0	1	0	1	1	1	1
1	0	0	0	1	1	1	1	0	0	0	0	1	1	1	1	1	0	0	0	0	0	1	1	0	0	0	0	0	1	1	1	0	0	1	1	0	0	0	0	0	1	1	1	0	1	1	0	1	0
0	0	1	1	1	0	1	1	0	0	1	1	0	1	1	0	1	1	0	0	0	0	0	0	0	0	1	0	0	1	1	0	1	1	0	1	0	1	1	1	0	1	0	1	0	0	0	1	0	0
0	1	0	0	0	1	0	1	0	0	0	0	0	0	1	0	0	0	0	0	0	0	0	1	0	0	0	1	0	0	1	1	0	0	0	0	0	1	0	0	0	0	1	0	0	0	0	1	1	1
0	1	1	0	0	0	0	1	1	0	1	1	0	1	1	0	1	1	1	1	1	0	0	1	1	1	0	1	0	1	1	0	0	0	0	1	0	1	0	0	0	0	1	0	0	0	0	0	0	0
1	0	1	1	0	0	1	1	0	0	1	1	1	1	1	0	0	0	0	1	0	0	0	0	0	0	0	0	0	0	1	0	0	0	0	1	0	1	0	1	1	0	1	0	1	1	0	0	0	0
1	1	1	1	0	0	0	1	1	1	1	0	1	1	0	1	0	1	0	1	0	0	0	0	0	0	1	0	1	1	1	1	1	1	0	1	1	1	0	1	1	1	0	1	1	0	0	0	1	0
0	0	0	0	0	0	0	0	1	1	1	0	1	1	1	1	0	1	1	0	1	1	0	0	0	0	1	0	0	0	1	1	1	0	1	1	0	1	1	1	0	1	0	0	1	1	0	0	1	0
1	0	1	0	1	0	1	0	0	0	1	1	1	0	0	1	1	1	0	0	0	1	0	1	0	1	0	0	0	1	1	1	0	0	1	1	0	1	1	0	0	1	1	1	0	0	1	1	1	0
0	0	1	1	0	0	1	1	1	0	1	1	1	1	1	0	0	1	1	1	1	0	1	0	0	0	1	0	0	0	1	1	0	1	1	0	1	1	1	1	0	1	0	1	0	0	0	1	0	1
0	0	1	0	0	0	1	0	1	0	1	0	1	0	1	1	0	1	0	1	0	0	0	0	0	1	0	1	0	1	1	0	0	0	0	1	0	0	0	0	0	0	0	1	0	0	0	0	1	0
1	1	1	1	1	0	1	1	1	0	1	1	1	1	1	0	1	1	0	0	1	0	0	0	0	1	0	1	1	1	1	1	0	0	1	0	0	1	1	1	0	1	0	1	1	0	0	1	0	1
0	0	0	0	1	0	0	0	1	1	1	0	1	1	1	0	1	0	0	1	0	0	1	0	0	1	1	0	0	0	1	0	0	0	1	1	0	1	0	0	0	0	0	0	0	0	0	0	1	0
1	1	1	1	1	0	0	0	1	0	1	1	1	1	1	1	0	1	1	0	1	0	1	1	1	0	1	1	1	0	1	0	1	1	1	1	1	1	1	1	0	1	0	1	0	0	0	1	1	0
0	1	1	0	1	1	0	0	1	0	0	1	1	1	1	0	1	1	0	0	1	0	0	1	0	1	1	1	0	0	1	0	0	0	0	1	1	0	0	1	0	1	0	0	0	0	0	1	0	1
1	0	1	1	1	0	0	0	0	0	1	0	1	0	1	0	0	1	0	1	0	1	0	0	0	0	0	0	0	0	0	0	0	0	0	0	0	0	0	0	0	0	0	0	0	0	0	0	0	0
1	1	1	1	1	0	1	1	1	1	1	1	1	1	1	1	1	1	0	0	0	1	1	0	0	1	0	1	0	1	1	1	0	1	1	1	1	1	1	1	1	1	1	0	0	0	1	0	1	0
1	0	0	1	1	0	1	1	0	0	1	1	1	1	1	1	0	0	1	0	1	1	0	0	0	1	1	1	0	0	1	1	0	1	0	1	1	1	0	0	1	1	1	1	0	0	1	0	1	0
1	0	1	0	0	0	0	0	1	0	1	1	1	0	1	0	0	1	0	0	0	0	0	0	0	1	0	0	0	1	1	0	0	1	1	1	0	1	1	1	0	1	1	1	0	0	1	0	0	1
1	0	1	1	0	0	1	0	1	0	1	1	1	1	1	0	1	1	1	0	1	0	0	1	1	1	1	1	1	1	1	1	0	1	0	1	1	1	0	1	0	1	0	1	0	0	0	0	1	0
0	1	1	0	0	0	1	1	0	0	1	1	1	1	1	0	1	1	1	1	0	0	1	1	0	1	0	1	0	1	1	0	0	1	1	0	0	1	1	1	0	1	1	1	1	1	1	0	0	1
1	0	0	1	0	0	1	1	0	0	1	1	1	0	1	0	0	1	1	1	1	0	1	0	0	1	0	0	0	1	1	1	1	1	1	1	1	0	0	1	0	0	0	0	0	1	0	0	1	0
1	0	0	0	1	0	1	0	1	0	1	1	1	1	1	1	0	1	1	0	1	1	0	1	0	1	0	0	1	1	1	0	0	1	1	1	0	1	1	1	0	1	1	0	0	1	1	1	1	1
1	1	1	1	1	0	0	0	1	0	1	1	1	1	1	1	0	1	1	0	1	0	1	1	1	0	1	1	1	0	1	0	1	1	1	1	1	1	1	1	0	1	0	0	0	0	0	0	0	0
1	0	1	0	0	0	0	0	0	0	0	1	1	1	0	0	1	0	1	1	0	0	1	1	1	1	0	1	0	0	1	1	0	0	1	0	0	0	0	0	0	1	1	0	0	1	0	0	1	1
1	0	0	0	0	0	0	1	0	0	0	0	1	1	1	0	0	0	1	0	0	0	0	0	0	0	0	0	0	1	0	0	0	0	0	1	0	0	0	0	0	0	0	0	0	0	0	1	1	1
1	0	0	0	1	0	1	0	1	0	1	1	1	1	1	1	0	1	1	0	1	1	0	1	0	1	0	0	1	1	1	0	0	1	1	1	0	1	1	1	0	1	1	0	0	1	1	1	1	1
0	1	1	0	1	0	0	1	1	0	1	1	1	0	1	0	0	1	1	0	0	1	0	0	0	0	1	0	0	1	1	0	1	0	0	1	0	0	1	1	0	1	1	0	1	0	0	1	0	0
0	1	1	1	1	0	1	1	1	1	1	1	1	1	1	0	0	1	0	0	1	0	0	0	0	1	0	0	1	1	1	1	0	1	1	1	0	0	1	1	0	1	0	0	1	0	0	0	0	0
1	0	0	0	1	0	1	1	1	1	1	1	1	1	1	0	1	1	0	1	0	0	1	1	1	0	1	0	1	1	1	0	0	0	1	1	1	1	1	1	0	1	0	1	0	0	1	0	0	0
0	0	0	1	1	0	1	1	1	0	0	1	1	1	1	0	1	1	1	1	1	0	1	1	0	1	0	1	0	1	1	1	1	1	1	1	1	1	1	1	1	1	0	0	0	0	1	1	0	0
1	0	1	0	1	1	0	1	1	1	1	1	1	1	1	0	0	0	1	1	1	0	1	1	0	1	1	0	1	1	1	0	1	1	1	1	0	1	1	1	1	1	1	0	0	0	0	0	0	0
1	1	1	1	1	0	0	0	1	0	1	1	1	1	1	1	0	1	1	0	1	0	1	1	1	0	1	1	1	0	1	0	1	1	1	1	1	1	1	1	1	1	0	0	1	0	0	0	0	0
0	0	1	1	1	0	1	1	0	0	1	1	1	1	1	0	1	1	1	0	1	1	1	0	0	1	1	1	0	1	1	1	1	0	1	1	1	1	0	1	0	1	1	1	0	0	0	1	0	1
0	0	1	0	1	1	1	1	1	1	1	0	1	1	1	0	0	0	0	0	0	0	1	1	0	1	1	1	0	1	1	1	0	1	1	1	0	1	0	0	0	1	0	0	1	1	0	0	1	1
1	0	0	0	1	0	1	1	1	0	1	1	1	1	0	0	1	1	1	0	1	0	0	1	0	1	1	1	0	1	1	0	0	1	1	0	1	1	1	1	1	0	1	1	0	0	0	0	1	1
0	0	0	0	1	1	1	1	1	0	1	1	1	1	1	0	0	0	1	0	0	0	0	1	0	1	0	0	0	0	1	0	0	0	1	0	0	1	1	0	0	1	1	0	1	0	0	0	0	0
1	0	0	1	1	0	1	1	0	0	1	1	1	1	1	0	0	1	0	0	0	0	1	0	1	0	0	1	0	1	1	1	0	1	1	1	1	1	1	1	0	1	1	1	1	0	0	0	1	1
1	1	1	0	1	1	0	1	0	0	0	0	1	0	0	0	0	1	0	0	0	0	0	0	0	0	0	0	0	1	1	1	0	1	1	1	0	1	1	0	1	1	1	0	0	0	0	0	1	0
1	0	0	0	1	0	0	0	1	0	1	0	1	0	0	1	0	0	0	0	0	1	1	0	0	1	1	0	0	1	0	0	0	1	0	0	0	1	1	0	1	1	0	0	0	1	1	0	1	0
0	0	1	1	0	0	0	1	1	0	1	0	1	0	1	0	0	1	0	1	0	0	0	0	0	1	0	1	1	1	1	0	0	1	1	1	0	1	1	0	0	0	1	0	0	0	0	1	0	0
0	0	1	0	1	1	0	1	0	0	1	0	1	0	1	0	0	1	1	1	1	1	0	1	0	0	0	1	0	1	1	0	0	0	0	1	0	1	0	0	0	1	1	0	0	0	0	0	1	0
1	0	0	1	1	1	0	1	1	0	1	1	0	0	0	0	0	0	0	0	0	1	1	0	0	1	0	0	1	1	1	0	0	0	1	1	0	1	0	0	1	1	1	1	0	1	0	1	0	0
1	0	1	0	0	1	0	0	0	0	1	0	0	0	1	1	1	0	1	0	1	0	1	1	0	1	0	0	0	0	1	0	0	0	1	1	1	1	1	0	1	1	0	0	0	0	0	1	1	0
1	0	1	0	0	0	0	1	1	0	1	1	1	0	1	1	1	0	0	0	1	0	0	0	0	0	1	0	0	1	1	0	1	0	1	0	0	1	1	0	0	0	0	1	0	0	1	1	1	0
1	1	1	1	0	0	0	0	1	0	1	0	1	0	1	0	0	1	0	0	1	0	0	1	0	1	1	0	1	1	1	0	0	0	1	1	0	1	1	0	0	1	0	0	0	0	0	1	0	0
1	0	1	0	0	1	0	0	1	0	0	0	1	0	1	0	1	1	0	0	1	0	0	1	1	0	0	0	1	1	1	0	0	0	1	0	1	1	0	0	0	1	1	0	0	1	0	0	1	1
0	0	1	1	0	1	0	1	0	0	1	0	1	1	1	1	1	1	1	0	0	1	0	1	1	0	1	0	1	1	1	1	0	0	1	1	0	1	1	0	1	1	0	1	0	0	0	1	1	0
1	1	1	0	0	0	0	1	1	0	1	1	1	0	1	0	1	1	1	0	1	0	0	1	0	1	1	0	1	1	1	0	0	1	1	1	1	1	1	1	1	1	1	1	0	0	0	1	1	1
1	0	1	1	1	0	1	0	0	0	1	1	1	1	0	1	0	1	1	0	1	0	1	1	0	1	0	1	1	1	1	1	0	1	1	1	0	1	1	1	0	0	1	1	0	0	1	1	0	0
0	1	0	0	1	0	0	0	0	0	1	1	1	0	1	0	1	1	0	0	1	0	1	1	0	1	0	0	0	1	1	0	0	1	1	0	1	1	1	1	0	0	0	0	0	0	0	0	1	0
1	1	0	1	0	0	0	0	0	0	1	1	1	1	1	0	0	1	0	0	1	1	0	1	0	0	0	0	1	0	1	0	0	1	1	1	0	1	1	0	0	1	0	1	0	0	1	0	0	0
1	0	1	0	0	0	0	1	1	0	1	1	1	0	1	0	1	1	1	0	0	1	1	0	1	1	0	0	1	1	1	1	1	1	1	1	1	1	1	1	0	1	1	1	0	0	0	1	1	0
0	0	1	1	0	0	0	1	0	0	1	1	1	1	1	1	0	1	1	0	0	0	1	0	0	1	0	0	1	1	1	0	1	0	1	1	0	1	1	0	1	0	0	1	1	0	1	1	1	0
1	0	0	1	1	1	0	1	0	0	0	0	1	0	1	0	1	0	0	0	1	1	1	1	0	1	1	1	0	1	1	0	0	0	1	1	1	0	1	0	0	1	1	0	0	0	1	1	1	0
0	1	0	1	0	1	0	0	0	0	0	0	1	0	1	0	1	1	0	0	1	0	1	1	0	0	0	0	1	1	1	0	1	0	1	1	0	1	1	0	1	0	0	1	0	0	0	1	1	0
1	0	1	0	0	0	0	1	0	0	1	0	0	0	1	0	0	1	1	0	1	1	0	1	0	0	0	1	1	1	1	0	0	0	1	0	0	1	0	0	1	1	1	0	1	0	1	0	1	0
1	1	1	1	0	0	0	1	1	0	1	1	1	0	1	1	1	1	0	1	0	1	1	0	1	1	0	1	1	1	1	1	1	0	1	1	1	1	1	1	0	1	1	1	1	0	1	1	1	0
1	0	0	1	0	0	0	0	1	0	0	1	1	1	0	0	1	1	1	0	0	0	0	0	1	1	0	0	1	1	1	0	1	0	0	0	1	0	0	0	0	1	1	0	0	0	0	0	1	0
1	1	1	1	0	0	0	1	0	0	0	0	1	0	1	0	0	1	1	0	1	0	1	1	1	1	0	1	0	1	1	0	1	0	1	1	0	1	1	1	0	1	1	0	0	0	0	1	0	1
0	1	0	1	0	1	0	1	0	0	1	1	1	0	1	1	0	1	1	0	1	0	0	0	1	1	0	1	1	1	1	1	0	1	1	0	0	1	1	0	0	0	0	1	0	1	0	1	1	0
1	1	0	1	0	1	0	1	1	0	1	1	1	0	1	1	0	0	1	0	1	0	1	1	1	1	0	1	1	1	1	0	0	1	1	1	1	1	1	0	1	1	0	0	0	0	0	1	1	0
1	0	1	0	0	1	0	0	1	1	1	1	0	0	0	1	0	1	0	1	1	0	1	0	0	1	0	0	1	1	1	1	0	0	1	1	0	1	1	0	1	1	0	1	0	1	0	0	1	1
1	1	1	1	0	0	0	0	1	0	1	1	0	0	1	0	1	1	1	0	1	0	1	0	0	1	0	0	1	1	1	0	0	0	1	1	0	1	1	1	0	1	0	1	0	0	0	1	0	0
0	0	1	1	0	0	0	0	1	0	1	1	1	0	0	1	0	1	1	0	1	1	1	1	0	1	0	0	1	1	1	0	1	0	1	1	0	1	1	1	1	1	1	1	0	0	0	0	1	0
1	1	1	1	0	0	0	0	0	0	1	0	1	0	1	0	0	1	0	0	0	0	1	0	0	1	0	1	1	1	1	0	1	0	1	1	1	0	1	1	0	1	0	0	0	1	1	0	1	0
1	1	1	1	0	0	0	0	1	0	0	1	1	0	1	0	1	0	0	0	1	0	0	0	0	1	0	1	1	1	1	0	0	0	1	1	0	1	1	0	0	0	0	0	1	0	0	0	1	1
1	1	0	1	0	0	0	1	0	0	1	0	1	0	1	0	1	0	0	0	1	0	1	1	1	0	0	1	0	1	1	0	0	0	1	1	1	1	1	0	1	1	0	0	0	0	0	1	1	0
1	0	1	1	0	0	0	1	1	0	0	1	1	0	0	1	1	1	0	0	0	0	0	1	1	1	0	0	1	1	1	1	0	0	1	1	0	1	1	0	0	1	1	0	0	0	0	1	1	0
1	1	1	1	1	1	0	1	0	0	0	0	0	0	1	0	1	1	1	0	0	0	1	1	0	0	0	0	1	1	1	1	1	1	1	1	0	1	1	0	1	0	0	1	0	0	1	1	1	0
0	1	1	1	0	0	0	0	1	0	1	1	0	0	0	0	0	0	1	0	0	0	0	1	1	1	0	1	1	1	1	1	0	0	1	1	1	1	1	1	0	1	1	0	1	0	0	1	0	0
1	1	1	1	1	1	0	0	1	0	1	1	1	0	1	1	0	1	0	0	0	0	1	0	0	0	0	1	0	1	1	0	0	0	1	0	0	1	1	0	0	1	0	1	0	0	0	0	1	0
1	0	1	1	0	1	0	1	0	0	0	1	1	0	1	1	0	1	0	0	0	0	1	0	1	1	1	0	1	1	1	1	0	0	0	1	1	1	1	0	0	1	0	0	1	0	0	1	1	0
1	0	1	1	0	0	0	1	0	0	1	0	1	0	1	0	0	0	1	0	1	0	1	1	1	1	0	0	0	1	0	0	0	0	1	0	1	1	0	0	0	1	0	0	0	0	0	0	0	0
1	0	0	1	0	0	0	1	1	0	1	0	1	1	1	1	0	1	1	0	0	1	1	0	0	1	0	0	0	0	0	0	0	0	1	1	0	1	1	0	0	0	1	0	0	0	0	1	0	0
0	1	1	1	0	0	0	0	0	0	0	0	1	0	1	0	1	0	0	0	0	0	0	1	0	1	0	0	1	0	1	1	0	0	1	1	0	1	0	0	0	1	1	1	0	0	0	0	0	0
0	1	0	1	0	0	1	0	0	0	1	1	0	0	1	0	0	0	0	0	1	0	1	0	0	0	1	0	1	0	1	1	0	0	1	1	0	1	1	0	0	1	0	0	1	0	1	1	1	1
0	1	1	1	0	1	0	1	0	0	1	1	0	0	1	1	1	1	1	0	0	0	1	1	1	1	0	0	1	1	1	1	1	1	1	1	1	1	1	1	1	1	0	1	0	0	0	1	1	1
1	0	0	1	0	0	0	1	1	0	1	1	1	0	1	1	1	1	1	0	1	1	0	1	1	1	1	0	1	1	1	1	0	0	1	1	0	1	1	0	0	1	0	1	0	0	0	0	1	0
1	1	0	1	0	0	0	1	0	0	1	1	1	0	1	0	1	1	1	0	1	0	0	0	0	0	0	1	1	1	1	0	1	1	1	1	0	1	0	0	1	1	0	0	0	1	0	0	1	0
0	1	1	1	1	1	0	0	1	0	1	0	1	0	1	1	1	1	0	0	0	1	0	0	0	1	0	1	1	1	1	1	0	1	1	1	0	1	1	0	1	1	0	1	1	1	0	0	0	0
1	0	0	1	1	1	0	0	0	0	1	1	1	0	0	1	1	1	1	0	1	0	1	0	0	0	0	1	0	1	1	0	1	0	1	1	0	1	1	0	0	1	1	0	0	0	0	0	0	0
1	0	1	1	0	1	0	0	1	1	1	1	1	0	1	0	0	1	1	0	1	1	0	0	0	1	0	0	0	1	1	1	0	0	1	0	0	1	0	0	1	1	0	0	0	0	0	0	1	1
0	1	1	1	0	0	0	0	1	0	1	1	1	0	1	0	1	0	0	1	1	0	1	0	0	0	0	1	1	1	1	0	1	1	0	1	0	1	0	0	0	1	0	0	0	0	0	1	1	0
0	1	0	1	0	0	0	1	0	0	1	1	1	0	1	0	0	1	1	0	1	1	0	1	0	1	0	1	1	1	1	0	0	0	1	1	0	1	0	0	0	1	1	0	1	0	1	1	0	1
1	1	1	1	1	0	0	1	1	0	1	0	1	0	0	0	0	1	0	0	0	0	0	0	0	1	0	1	1	1	1	0	0	0	0	1	0	1	1	0	0	1	0	0	0	0	0	1	1	0
1	0	0	1	0	1	0	0	0	0	1	0	0	0	0	0	1	1	1	0	1	0	1	1	0	1	1	0	1	1	1	0	0	0	1	1	0	1	1	0	1	1	0	0	0	0	0	1	1	0
1	1	0	0	0	1	0	1	0	0	1	0	1	0	0	0	0	0	0	1	1	0	0	1	0	0	0	0	1	1	1	0	0	0	0	0	0	1	1	0	0	0	0	1	0	0	0	0	1	0
1	1	1	1	0	0	0	0	1	0	0	1	1	0	0	1	1	1	1	0	0	0	0	1	1	1	0	0	1	1	1	1	0	0	1	0	1	1	1	0	0	1	1	1	0	0	0	0	1	1
0	1	1	1	0	1	0	1	0	0	1	1	1	0	1	1	1	1	1	0	0	1	1	0	0	1	1	0	0	1	1	1	0	1	1	1	0	1	1	0	1	1	1	1	1	0	0	1	1	1
1	0	0	1	0	0	0	1	1	1	1	0	0	1	1	0	1	1	1	0	1	0	0	0	1	1	0	0	1	1	1	0	0	0	1	1	1	1	0	0	0	1	1	0	0	0	0	0	1	0
1	0	1	1	0	1	0	1	1	0	1	1	1	1	0	1	1	1	1	1	0	0	0	1	0	0	0	0	0	1	1	0	0	1	1	0	0	1	1	1	1	1	0	1	0	0	0	1	1	0
0	0	1	1	0	1	0	0	0	0	1	0	1	0	1	0	1	0	0	0	1	0	1	0	0	1	0	1	0	1	1	0	0	0	1	1	0	1	0	0	0	1	0	0	1	0	0	1	1	0
1	1	1	1	1	1	0	1	1	0	1	1	1	1	1	1	1	1	1	0	0	0	0	0	1	1	1	1	1	1	1	1	1	1	1	1	1	1	1	0	1	1	0	1	0	0	1	0	1	0
1	0	1	1	1	1	0	0	1	0	1	0	1	1	0	1	0	1	1	0	0	0	0	0	1	1	0	0	1	1	1	0	0	0	0	1	0	1	1	1	0	1	1	1	1	0	0	0	1	0
1	0	1	0	0	0	0	1	1	0	0	1	1	0	1	1	1	1	0	1	1	0	1	0	1	1	0	0	1	1	0	0	0	0	1	1	0	1	0	0	0	1	0	0	1	0	0	0	1	0
0	0	1	1	1	0	1	1	0	0	1	0	1	1	1	1	1	1	0	1	0	1	1	1	0	1	0	1	1	1	1	1	0	1	1	1	1	1	0	0	0	0	0	1	1	0	1	1	1	0
0	1	1	0	0	0	1	1	1	0	1	1	0	0	1	0	0	0	0	0	1	0	1	1	1	1	0	1	1	1	1	0	0	1	1	1	0	1	0	0	0	1	0	0	0	0	1	1	1	0
1	1	1	1	1	0	0	0	1	0	1	1	1	0	1	1	0	0	0	0	1	0	0	1	0	1	0	1	0	1	1	0	0	1	1	1	1	1	1	0	0	1	1	0	0	0	0	0	0	0
1	1	1	1	1	1	0	1	0	0	1	1	1	1	1	1	0	1	1	0	1	1	0	1	0	0	1	0	1	1	1	0	0	1	1	1	0	1	1	1	1	1	0	1	1	0	1	1	1	1
1	1	1	1	1	0	0	1	0	0	1	0	1	0	1	1	0	1	1	0	1	0	0	1	0	1	0	1	1	1	1	1	0	1	1	1	1	1	1	1	0	1	0	0	0	0	1	1	1	0
1	0	1	1	1	1	0	0	1	0	0	0	1	0	1	0	0	1	0	0	1	0	1	1	0	0	1	1	1	1	1	1	0	0	1	1	0	1	1	0	0	1	1	0	1	0	0	0	0	0
1	1	0	1	1	0	0	1	1	0	1	0	1	1	1	1	1	1	1	0	0	0	1	0	0	0	0	0	0	1	1	1	1	1	1	1	1	0	1	0	0	1	0	1	0	0	0	0	1	0
0	0	0	1	0	1	0	1	0	0	0	0	1	0	1	0	0	1	0	0	0	0	1	0	0	1	1	0	0	1	1	0	0	0	1	1	0	1	0	0	1	0	0	1	0	0	1	1	1	0
0	0	1	0	1	0	0	0	0	0	1	0	1	0	0	1	0	1	1	0	0	1	0	1	1	0	1	0	1	0	1	0	0	1	1	0	0	1	0	1	1	1	1	1	0	0	0	1	0	0
1	0	1	1	0	0	0	1	1	0	1	0	1	0	1	1	0	1	1	0	1	0	1	1	1	1	0	1	1	1	1	1	1	0	1	1	1	1	1	1	1	1	0	1	1	0	0	1	1	1
1	0	0	1	1	1	0	0	0	0	1	1	1	0	1	0	0	0	0	0	0	0	1	0	0	1	0	1	1	1	1	0	0	1	1	1	0	1	1	0	0	1	0	1	1	1	0	1	1	0
0	0	1	0	1	1	0	0	0	0	0	1	1	0	1	1	1	0	1	0	1	0	0	1	0	1	0	0	1	1	1	0	0	0	0	1	1	1	1	0	0	1	0	1	0	0	1	1	1	0
1	0	1	0	0	1	0	0	0	0	1	1	1	0	1	1	1	1	0	0	0	0	1	1	1	1	0	0	0	1	1	0	0	0	1	1	0	1	1	0	1	1	1	0	1	0	1	0	1	1
0	1	0	1	0	0	0	1	0	0	1	0	1	0	1	0	1	1	0	0	0	0	0	1	1	1	0	0	0	1	1	0	0	0	1	1	0	1	0	0	1	1	1	1	1	0	0	0	0	0
1	0	0	0	0	1	0	0	0	0	1	0	1	0	1	0	0	0	0	0	0	0	1	0	0	0	0	1	0	0	1	1	0	0	1	1	0	1	0	0	1	1	1	1	1	1	0	0	1	0
1	1	1	0	1	0	0	1	1	0	1	1	1	1	1	0	1	1	0	0	1	0	1	0	1	1	0	1	1	1	1	1	1	1	1	1	1	1	1	1	1	1	1	1	1	0	1	1	1	1
1	0	0	1	0	0	0	0	0	0	0	0	1	0	1	1	0	0	1	0	1	0	0	1	0	1	0	0	0	1	1	1	1	0	1	1	1	1	1	0	0	1	1	1	0	0	0	0	0	0
1	0	0	1	0	1	0	0	1	0	0	1	1	0	1	0	1	0	0	0	0	0	1	0	0	0	0	0	1	1	1	0	0	1	1	1	0	1	1	0	0	1	1	1	0	0	1	1	0	1
1	0	1	1	1	0	0	0	1	0	1	1	1	1	1	1	1	1	1	1	1	0	1	0	1	1	0	1	1	1	1	1	0	1	1	1	1	1	0	1	0	1	1	1	1	0	1	0	1	1
0	0	0	0	0	1	0	0	0	0	1	1	1	0	1	0	0	0	0	0	1	1	0	0	1	0	0	0	0	1	1	0	0	1	1	1	0	1	0	0	0	1	1	0	0	0	0	1	1	0
0	1	0	0	0	1	0	0	0	0	0	1	1	0	1	0	1	0	1	1	0	0	0	0	0	0	0	1	0	1	1	0	0	0	0	1	0	1	1	0	1	1	1	1	0	0	1	1	1	0
1	0	0	0	0	0	0	0	0	0	1	1	1	0	1	0	0	0	0	0	0	0	0	1	1	1	0	0	1	1	1	0	0	0	1	1	1	1	0	0	1	1	0	1	0	0	0	1	0	0
1	1	1	0	0	0	0	0	0	0	0	0	1	0	1	0	0	1	0	0	0	0	0	0	0	1	0	0	1	1	1	0	1	0	1	0	0	1	1	0	1	1	1	1	0	0	0	0	1	0
1	1	1	0	0	0	0	1	1	0	1	1	0	0	1	1	1	1	0	0	1	0	0	1	0	0	1	0	1	1	1	1	0	1	1	1	0	1	0	1	0	1	1	1	1	0	0	1	1	1
0	0	0	1	0	0	0	1	0	0	0	1	0	0	1	0	0	0	0	0	0	0	0	1	0	1	1	1	1	1	1	0	0	0	1	1	0	1	0	0	1	1	0	1	0	0	0	0	1	1
1	1	1	1	0	0	0	1	0	0	1	1	0	0	0	1	1	1	0	0	1	0	1	1	0	1	0	0	1	1	1	1	1	1	1	1	1	1	1	1	0	1	1	1	1	0	1	0	0	1
1	0	1	1	0	1	0	1	1	0	0	1	1	0	1	1	1	1	1	0	1	0	1	1	0	1	0	1	1	1	1	1	0	0	1	1	0	1	1	0	0	1	1	1	1	0	1	1	1	1
1	1	1	0	1	1	0	0	1	0	1	0	1	0	1	1	0	1	0	0	1	0	0	1	0	0	1	0	1	1	1	1	0	0	1	1	0	1	1	0	0	1	1	0	0	0	0	1	0	1
0	0	0	0	1	1	0	1	0	0	0	1	1	0	1	0	1	0	1	0	0	0	0	1	0	1	0	0	1	1	1	1	0	1	1	1	0	1	1	1	0	1	0	0	0	0	1	0	1	0
0	0	1	1	1	1	0	1	0	0	1	0	1	0	1	0	0	0	1	1	0	0	0	0	1	1	0	1	1	1	1	1	0	0	1	1	0	0	1	0	0	1	1	0	0	0	0	0	0	1
1	1	1	1	0	0	0	0	0	0	0	0	1	1	1	0	0	1	0	0	0	0	0	0	0	1	0	0	1	1	1	0	0	1	1	1	0	0	1	0	1	1	1	0	1	0	0	0	1	0
0	0	0	1	0	0	0	0	0	0	0	0	0	0	1	0	1	0	1	0	0	1	1	0	0	1	0	0	0	1	1	0	0	0	1	1	0	1	0	0	0	1	1	0	0	0	0	0	1	0
0	1	1	1	0	0	0	0	1	0	1	0	0	0	1	0	0	0	0	0	1	1	1	1	0	1	0	0	1	1	1	0	0	0	0	1	0	1	0	0	0	1	1	0	0	0	0	1	1	0
1	1	0	1	0	1	0	0	1	0	1	0	0	0	1	1	1	0	1	0	1	0	0	1	0	1	0	0	1	1	1	1	0	0	1	1	0	1	0	0	1	1	1	1	0	0	0	1	1	1
1	0	0	1	0	1	0	0	1	0	1	0	1	0	1	0	0	0	1	0	0	1	0	1	0	1	0	0	0	0	1	0	0	0	1	1	0	1	1	0	0	1	1	1	1	0	0	1	1	1
1	1	1	1	0	1	0	1	0	0	1	1	1	0	1	1	1	0	1	0	1	1	0	1	0	0	0	0	1	1	1	1	0	0	1	1	0	1	1	0	0	1	1	1	0	0	0	1	1	1
1	0	1	0	1	0	0	0	0	0	1	0	1	0	1	1	0	0	0	0	1	0	0	0	0	1	1	0	1	1	1	0	0	1	1	1	0	1	1	0	0	1	1	1	1	0	0	0	0	0
1	0	1	1	0	1	0	1	1	0	1	0	1	0	1	1	0	1	0	1	0	0	1	1	0	1	0	0	0	1	1	0	0	0	1	1	0	1	1	0	0	1	1	1	1	0	0	0	1	1
1	0	1	1	1	0	0	1	0	0	1	1	1	1	1	1	0	1	1	0	0	0	0	1	0	1	0	0	1	0	1	1	0	0	1	1	1	1	1	1	0	1	1	1	1	1	1	1	0	1
1	0	1	1	0	0	0	0	1	0	1	1	1	0	1	1	1	1	1	0	1	0	1	1	0	1	1	0	0	1	1	1	0	1	1	1	0	1	0	0	1	1	1	1	1	0	1	1	0	1
1	1	1	1	0	0	0	0	1	0	1	0	0	1	0	1	0	1	0	0	0	0	0	0	0	1	0	0	1	1	1	1	1	1	1	1	0	1	1	0	1	1	1	1	0	0	1	0	1	0
0	0	0	0	0	1	0	0	1	0	0	1	0	0	1	0	0	1	0	0	1	0	0	0	0	1	1	0	0	1	1	0	1	0	1	1	1	1	0	1	0	1	0	0	0	0	1	1	1	1
0	0	0	1	0	1	0	0	1	0	1	0	1	0	1	0	0	0	0	1	0	0	0	1	0	1	0	1	1	0	1	0	0	0	1	1	0	0	1	0	0	1	1	0	1	0	0	0	1	0
0	0	1	0	0	1	0	0	0	0	1	0	0	0	0	0	0	1	1	0	1	0	1	0	0	1	0	1	1	1	0	0	0	0	0	1	0	1	1	0	1	1	1	1	1	1	0	1	1	0
1	0	1	1	0	1	0	1	0	1	1	0	0	1	1	0	1	1	0	0	1	0	0	1	1	1	0	1	1	1	1	0	1	0	1	1	0	1	1	0	0	1	0	1	0	0	0	1	1	1
1	0	0	1	1	0	0	1	1	0	1	1	1	1	1	1	1	1	1	0	1	0	1	0	1	1	1	1	1	1	1	1	0	1	1	1	1	1	1	1	0	1	1	1	1	1	1	1	1	1
1	0	1	1	0	0	0	1	1	0	0	1	1	1	1	1	0	1	0	1	1	0	0	0	0	1	0	0	1	1	1	1	0	1	1	1	1	1	1	1	1	1	1	1	1	0	1	0	1	1
1	0	1	1	1	0	0	1	0	0	0	0	1	0	0	0	0	0	0	0	0	0	0	1	0	1	0	0	0	1	1	0	0	0	1	1	0	1	1	1	1	1	0	0	0	0	0	0	1	0
0	0	0	1	1	0	0	1	1	0	1	1	1	0	0	0	1	1	0	0	0	1	0	1	0	0	0	0	0	1	1	1	0	0	0	1	0	1	1	0	0	1	1	0	1	0	1	1	1	0
1	0	1	1	0	1	0	0	0	0	1	1	1	0	0	1	1	0	0	0	1	0	0	0	0	0	1	0	0	1	0	0	0	0	1	1	0	1	0	0	0	1	0	0	0	0	0	0	0	0
1	0	0	1	0	0	0	0	0	0	0	0	1	0	0	0	0	1	1	0	1	0	0	0	1	0	0	1	0	1	1	0	0	0	1	1	0	1	1	0	1	1	1	0	0	0	1	1	1	0
1	0	1	0	0	0	0	0	1	0	1	0	1	0	1	1	1	1	1	0	0	1	0	1	0	1	1	1	1	1	1	1	0	0	1	1	0	1	0	1	0	0	0	0	0	0	0	0	1	0
1	0	1	1	0	1	0	1	0	0	0	1	1	0	0	0	1	1	0	1	0	0	1	1	0	1	0	0	1	1	1	1	1	1	1	1	0	1	1	1	0	1	1	1	0	0	0	1	1	0
0	0	1	1	1	1	0	1	1	0	1	0	1	0	1	0	0	1	1	0	1	0	1	1	1	0	0	0	0	1	1	1	0	0	0	1	0	1	0	1	0	0	0	0	0	0	0	1	1	0
1	0	1	1	1	0	0	1	1	0	0	1	1	0	0	0	1	0	0	0	1	0	0	0	0	0	0	0	1	1	1	0	0	0	1	0	0	1	1	0	0	1	0	0	0	0	0	1	0	0
1	1	1	1	1	1	0	1	0	0	1	1	1	1	1	0	0	0	0	0	1	0	1	1	1	1	0	1	0	0	0	0	0	0	0	1	0	1	1	0	0	0	1	0	0	0	0	0	1	0
0	1	0	1	0	0	0	1	0	0	1	1	1	1	1	1	1	0	0	1	0	0	0	1	0	1	0	0	1	1	1	0	1	1	1	1	0	1	1	0	0	1	1	0	1	0	0	1	1	0
1	1	1	1	1	0	0	0	1	1	0	0	1	1	0	0	0	0	1	0	1	0	0	0	0	1	1	1	1	1	1	0	0	1	1	1	0	1	1	1	0	0	0	0	0	0	0	0	1	0
1	0	0	1	0	0	0	1	1	0	1	0	1	0	0	1	0	1	1	0	1	1	0	0	0	0	1	0	1	1	1	0	1	0	0	1	0	1	1	0	1	1	0	0	1	0	1	1	1	0
1	1	1	1	1	1	0	0	0	0	1	1	1	1	0	0	1	1	0	1	1	0	1	1	1	0	0	0	0	1	1	0	0	0	0	1	0	1	1	0	0	1	0	0	0	0	0	1	1	1
1	0	0	1	1	1	0	0	0	0	1	0	1	0	1	1	1	1	0	1	0	1	1	1	0	0	1	0	0	0	0	0	1	0	1	1	0	1	0	0	0	1	0	0	0	0	0	1	1	0
1	0	0	0	1	1	0	1	0	0	1	1	1	0	0	0	1	1	1	0	0	0	1	0	0	0	0	0	0	1	1	1	1	1	1	1	0	1	0	0	1	1	0	0	0	0	0	0	1	1
0	1	1	1	1	0	0	1	1	0	0	1	1	1	1	0	1	1	1	0	0	0	0	1	0	1	1	0	1	1	1	1	1	1	1	1	1	1	1	1	0	1	0	0	1	1	0	1	1	0
1	1	1	1	0	0	1	0	1	1	1	1	1	1	0	1	1	1	1	1	1	0	1	1	1	1	1	0	1	1	1	1	0	1	1	1	0	1	1	1	0	1	1	1	0	0	1	1	1	0
0	0	0	0	0	1	0	1	0	0	1	0	1	0	1	1	0	0	0	1	0	0	1	1	0	0	0	0	0	1	0	0	0	0	0	1	0	1	1	0	0	1	1	0	1	0	1	1	1	0
1	0	1	1	1	0	1	0	1	1	1	1	1	1	1	0	1	1	1	1	1	0	1	1	1	1	0	1	1	1	1	1	0	1	1	1	1	1	1	1	1	1	0	1	0	1	0	1	1	0
1	0	1	0	0	0	0	1	0	1	0	1	1	1	1	1	1	0	1	0	1	0	0	1	1	0	0	0	0	1	1	1	0	1	1	1	0	1	1	1	0	1	1	1	0	0	0	0	1	1
1	1	1	1	1	1	1	0	0	1	0	0	1	0	1	0	1	0	0	0	1	0	1	1	0	1	1	0	1	1	1	1	0	0	1	1	0	1	0	0	0	1	0	0	1	0	0	1	0	0
1	0	0	1	1	1	0	1	0	0	0	1	1	1	1	1	1	0	0	1	1	0	1	1	1	1	1	1	0	1	1	1	0	1	1	1	0	1	1	1	1	1	0	1	0	0	1	1	0	0
1	1	1	1	1	0	0	1	1	0	1	1	1	1	0	1	0	0	0	0	1	0	0	1	0	1	1	1	1	1	1	0	0	0	1	1	0	1	0	0	1	1	0	0	1	1	0	1	1	0
1	0	1	1	0	1	0	0	0	0	1	1	1	1	1	1	1	1	1	0	0	0	0	1	1	1	0	0	1	1	1	1	1	1	1	1	1	1	1	1	1	1	0	1	0	0	1	1	1	1
1	0	1	1	1	1	1	0	1	0	1	1	1	1	1	0	0	1	1	0	1	0	1	0	0	1	1	1	1	1	1	1	1	1	1	1	1	1	1	1	0	1	0	0	1	0	0	1	1	0
0	0	0	0	0	1	0	1	0	0	0	0	1	0	1	0	0	1	0	0	1	0	1	1	1	1	0	1	1	1	1	0	0	0	1	1	0	1	1	0	0	1	0	0	0	0	0	1	1	0
0	1	0	1	0	0	0	1	0	0	1	1	1	0	0	1	0	1	1	0	1	0	0	0	1	0	1	0	0	1	0	1	0	0	1	1	1	1	1	0	0	1	1	1	0	0	0	1	1	0
1	0	1	1	1	1	0	0	0	0	1	0	1	0	0	0	1	1	0	1	1	0	1	1	1	0	0	0	0	1	1	1	0	1	1	1	0	1	1	0	0	1	1	0	0	0	0	0	1	0
1	1	1	1	1	1	0	1	0	0	1	1	1	1	1	1	1	1	1	1	1	0	1	1	0	1	0	0	0	1	1	1	0	1	1	1	1	1	1	1	0	1	0	1	0	0	0	1	1	1
1	0	1	0	1	1	1	1	1	1	1	1	1	1	1	0	1	1	1	1	0	1	1	0	1	1	0	0	1	1	1	1	1	1	1	1	1	1	1	1	1	1	1	1	0	0	1	1	1	0
1	0	1	1	0	0	0	0	0	0	0	0	1	0	1	0	0	1	0	0	0	0	1	1	0	1	1	0	1	1	1	0	1	0	1	1	0	1	1	0	0	0	0	1	0	0	1	0	1	0
1	1	1	1	1	1	0	1	0	0	1	1	1	0	0	1	1	1	0	0	1	0	0	1	0	1	1	0	1	1	1	1	1	0	1	1	0	1	1	1	1	1	1	0	0	0	0	0	1	0
1	1	0	1	1	0	0	0	0	0	0	0	1	1	1	0	1	1	0	0	1	0	1	0	1	1	0	1	1	1	1	0	1	0	1	1	0	1	1	0	0	1	1	0	0	0	0	0	1	0
1	0	1	1	1	1	0	0	0	0	1	0	1	0	1	0	0	0	0	0	1	1	0	0	0	0	0	0	1	1	1	1	0	1	1	1	0	1	0	0	0	1	1	0	0	0	0	1	1	0
1	0	1	1	1	0	0	0	0	0	0	0	1	0	0	0	0	0	1	1	1	0	0	1	1	0	0	0	1	1	1	0	0	0	1	0	0	1	0	0	0	1	1	0	0	0	0	1	1	0
1	1	1	1	1	0	0	1	0	0	1	1	1	0	1	0	0	0	1	0	1	0	1	1	0	0	1	0	1	1	1	1	1	0	1	1	0	1	1	1	1	1	1	1	0	0	0	1	1	0
1	1	0	1	0	1	0	0	0	0	1	0	1	0	1	0	1	1	1	1	0	0	0	1	1	1	1	1	0	1	1	0	1	1	1	0	0	1	1	1	0	1	1	0	0	0	0	1	1	0
1	1	1	1	1	0	0	0	0	0	1	0	1	1	1	0	1	0	0	0	0	0	1	0	0	1	0	0	0	1	1	0	0	0	1	1	1	0	1	0	0	1	1	0	0	0	0	0	1	0
1	0	1	0	1	0	0	0	0	0	1	1	1	1	1	1	1	0	1	0	0	0	0	1	0	1	0	0	1	1	1	0	0	0	1	1	1	1	0	0	1	1	1	1	0	0	0	0	1	0
1	0	1	1	1	0	0	1	0	0	1	0	1	1	0	1	1	1	1	0	0	0	1	1	1	1	1	0	1	1	1	0	0	0	1	1	0	1	1	0	1	1	1	0	0	1	1	1	1	0
1	0	1	0	0	1	0	1	1	0	1	1	1	0	1	1	0	1	0	0	0	0	1	0	1	1	0	0	1	1	1	1	1	0	0	1	0	1	1	1	1	1	0	1	0	0	1	1	0	0
1	0	1	1	1	0	0	1	0	0	1	1	1	0	1	0	0	0	1	0	1	0	1	0	0	1	0	0	1	1	1	1	0	1	1	1	0	1	0	1	0	1	1	0	0	0	0	1	1	0
1	0	1	1	1	0	0	1	1	0	0	1	1	1	0	1	1	1	0	0	1	0	1	1	0	1	1	1	1	1	1	0	0	0	1	1	0	1	1	1	0	1	0	0	1	0	1	1	0	0
1	1	1	1	1	0	0	0	1	0	1	1	1	1	0	1	0	1	1	1	0	0	0	1	0	1	0	1	1	1	1	0	0	1	1	1	0	1	1	0	0	1	1	0	0	0	0	0	1	0
1	1	0	0	1	1	1	1	0	0	1	1	1	0	1	1	1	1	0	1	1	0	1	0	1	1	1	0	1	1	1	1	0	0	1	1	0	1	1	1	0	1	0	1	0	0	0	1	0	0
1	0	0	0	1	0	0	1	0	0	1	1	1	0	0	1	1	1	0	0	0	0	1	1	1	0	1	0	1	0	1	0	0	0	0	1	0	1	1	1	0	1	1	0	0	0	0	1	0	0
1	0	1	1	1	1	0	0	0	0	1	1	1	0	1	0	0	0	0	0	1	0	0	1	1	1	0	1	1	1	1	1	0	1	1	1	0	1	1	1	1	1	1	0	1	0	1	1	0	0
1	0	1	1	1	1	0	1	1	0	1	1	1	0	1	0	0	1	1	0	1	0	1	1	1	1	0	0	0	1	1	0	0	1	1	1	0	1	1	1	1	1	1	0	0	0	1	1	1	0
1	1	1	1	1	1	0	1	1	0	1	1	1	1	0	1	1	1	1	0	1	0	1	1	1	0	0	1	1	1	1	1	1	1	1	1	0	1	1	1	0	1	1	0	1	0	0	1	1	1
0	1	1	1	1	0	1	1	0	0	1	1	1	0	1	0	1	1	1	0	1	0	1	1	1	1	0	1	1	1	1	1	0	0	1	1	0	1	1	1	0	1	1	1	0	0	0	0	1	0
1	0	0	1	1	1	0	1	0	0	1	0	1	0	1	1	0	1	1	0	0	1	1	1	0	1	0	0	0	1	0	1	0	0	1	1	0	1	0	0	0	1	1	1	0	0	0	1	1	0
1	0	1	0	1	0	0	0	0	0	0	0	1	1	0	1	1	1	0	1	1	1	0	0	1	0	0	0	1	1	1	1	0	0	1	1	0	1	1	0	0	1	1	1	0	1	0	0	1	0
1	0	0	0	0	0	0	0	1	0	1	1	0	0	1	0	0	1	1	0	1	0	1	1	1	1	0	0	1	0	1	0	0	0	0	1	0	0	0	1	0	1	0	1	0	0	0	1	1	0
1	1	1	1	1	1	0	1	1	0	1	1	1	1	1	1	1	1	1	1	0	0	0	0	0	1	0	1	1	1	1	1	1	1	1	1	0	1	1	1	0	1	0	0	1	0	0	1	1	0
1	0	1	1	1	0	0	0	1	1	1	1	1	1	1	0	0	1	0	0	1	0	1	0	1	1	1	1	1	1	1	1	0	1	0	1	0	1	1	1	0	1	0	1	0	0	1	1	1	0
0	1	1	1	1	0	1	1	1	0	1	1	1	0	1	1	1	1	1	1	1	0	1	1	1	1	0	1	1	1	1	1	1	1	1	1	1	1	1	1	0	1	0	1	1	1	0	1	1	1
1	0	1	0	1	0	0	1	0	0	0	0	1	1	1	1	0	1	1	0	0	0	1	1	0	1	1	1	1	1	1	1	1	1	1	1	1	1	1	1	1	1	1	1	0	0	1	1	0	0
1	0	1	1	1	1	1	1	1	0	1	1	1	1	1	0	1	1	1	1	1	0	1	0	1	1	0	1	1	1	1	1	0	1	1	1	1	1	1	1	1	1	1	0	1	0	1	1	1	0
1	0	1	1	1	1	0	1	0	0	0	1	1	1	1	0	0	1	1	0	1	0	1	0	0	1	0	1	1	1	1	0	0	0	1	1	0	1	0	1	0	1	0	1	0	0	0	1	0	1
1	1	1	1	1	1	0	0	0	0	1	1	1	0	1	1	0	1	1	0	1	1	0	0	1	1	0	0	1	1	1	1	1	1	1	1	0	1	1	0	1	1	1	0	0	0	1	1	1	0
1	1	1	1	1	0	0	1	1	1	0	1	0	1	1	0	1	1	1	1	1	0	1	1	1	1	1	1	1	1	1	1	1	1	1	1	1	1	1	1	0	1	1	1	0	0	0	1	1	0
1	1	0	1	1	0	0	1	0	1	1	1	1	1	1	0	0	1	0	0	0	0	1	0	0	1	0	0	1	1	1	1	0	1	1	1	0	1	0	0	0	1	1	0	0	0	1	0	0	0
1	0	1	1	1	1	0	1	1	0	1	1	1	0	1	1	1	1	0	0	1	0	1	0	1	1	0	1	1	1	1	1	1	0	1	1	0	1	1	1	0	1	1	0	0	0	0	1	0	0
1	1	0	1	1	1	0	1	0	0	1	1	1	0	1	1	0	1	0	0	0	0	1	1	0	1	1	1	0	1	1	0	1	0	1	1	0	1	1	0	0	1	1	0	0	0	0	1	1	0
1	0	1	1	1	0	0	0	0	0	1	0	1	0	0	0	0	1	1	0	1	0	1	1	1	1	1	1	1	1	1	0	0	0	1	1	0	1	1	0	0	1	1	0	0	0	0	1	1	0
0	0	1	1	1	0	0	1	1	0	0	1	1	1	1	1	0	1	1	0	1	0	0	1	1	1	0	1	1	1	1	1	0	0	1	1	1	1	1	1	0	1	1	1	1	0	0	0	0	1
1	0	1	1	0	0	1	1	1	0	1	1	1	0	0	0	0	1	1	0	1	0	0	1	1	1	1	1	1	1	1	0	0	0	0	1	1	1	1	1	0	1	0	0	1	0	0	1	1	0
1	0	1	1	1	1	0	1	1	1	1	1	1	1	0	1	1	1	1	1	1	0	1	1	1	1	0	1	1	1	1	1	1	1	1	1	1	1	1	1	0	1	0	1	0	1	0	1	1	0
1	0	0	1	1	1	0	0	0	0	1	1	1	0	1	1	0	0	1	0	1	0	0	1	0	0	1	0	1	1	1	0	1	0	1	1	0	1	1	0	1	1	1	0	0	0	0	1	0	0
1	1	1	1	1	1	1	1	1	0	1	1	1	0	1	1	1	1	1	1	1	1	1	0	0	0	0	0	1	1	1	1	1	1	1	1	1	1	0	1	0	1	1	0	0	0	0	1	1	1
1	1	1	1	1	1	0	0	1	1	1	1	1	1	1	1	1	1	0	0	0	0	1	0	0	1	0	0	1	1	1	1	0	1	1	0	0	1	1	1	1	1	0	1	0	0	0	0	1	0
1	0	1	0	1	0	0	1	1	0	1	1	1	1	0	1	1	0	0	0	1	1	0	1	1	1	0	0	1	1	1	0	1	1	1	1	0	1	1	1	1	1	1	1	0	0	0	1	1	0
0	0	0	1	1	1	0	0	0	0	0	1	0	0	1	1	0	0	0	1	1	0	1	1	0	1	0	0	0	1	1	1	0	0	1	0	0	1	1	0	1	1	1	1	0	0	0	0	1	0
1	1	1	1	0	1	0	1	1	1	1	1	1	1	1	1	1	1	1	1	1	1	0	1	0	1	0	1	1	1	1	1	1	1	1	1	0	1	1	0	0	1	1	1	0	0	1	1	1	0
1	1	1	1	0	1	0	0	1	0	0	0	1	0	1	0	0	1	1	0	1	0	0	1	0	1	0	0	1	1	1	1	0	0	1	1	0	1	1	0	0	1	1	1	0	0	0	0	1	0
1	1	1	1	1	0	0	0	0	0	0	1	1	1	1	1	1	1	1	1	1	0	1	1	1	1	0	1	1	1	1	1	1	0	1	1	1	1	1	1	0	1	1	1	0	0	1	1	1	0
1	1	1	1	1	0	1	1	1	1	1	1	1	0	0	1	1	1	1	0	0	0	1	1	1	1	0	1	1	1	1	1	1	0	1	1	0	1	1	0	1	1	1	0	1	0	0	1	0	0
1	0	1	1	0	1	0	0	0	0	1	1	1	0	1	1	1	0	0	0	0	1	1	0	0	1	1	0	1	1	1	0	0	0	1	1	0	1	1	0	1	1	1	0	0	0	0	1	1	0
1	0	0	1	0	0	0	1	0	0	1	0	1	0	0	0	0	1	0	0	1	1	0	1	0	1	0	0	0	1	1	1	0	0	1	1	0	1	1	1	0	1	1	0	0	0	0	1	1	1
1	0	1	1	1	0	0	0	1	0	1	0	1	0	1	1	1	0	1	1	1	0	0	1	1	1	0	0	1	1	1	1	0	0	1	1	0	1	1	0	0	1	1	0	1	0	0	0	1	0
1	1	1	1	0	0	1	1	0	0	1	1	1	1	1	1	1	1	0	0	1	1	0	1	1	1	0	1	1	1	1	1	1	1	1	1	1	1	1	1	0	1	1	1	0	0	0	1	1	1
1	1	0	1	1	1	0	1	0	0	1	1	1	0	0	0	1	0	1	1	0	0	0	0	1	1	1	1	1	1	1	1	1	0	1	1	1	1	1	1	0	1	1	0	0	1	0	1	1	1
1	1	1	1	1	0	0	1	1	1	1	1	1	0	1	0	1	1	0	1	1	0	1	0	1	1	0	0	1	1	1	1	1	1	1	1	1	1	1	1	0	1	1	1	0	0	0	0	1	1
1	1	1	1	1	1	0	0	1	0	0	1	1	1	1	0	0	1	1	0	0	0	0	0	1	0	0	1	1	1	1	0	1	1	1	1	0	1	1	1	0	1	1	0	0	0	0	1	0	0
1	0	1	1	1	1	0	1	0	0	0	1	1	1	1	0	0	1	1	0	0	0	1	1	0	1	0	0	0	1	1	1	0	0	1	1	1	1	1	1	1	1	0	0	0	0	0	1	1	0
0	0	1	1	1	0	0	1	0	0	0	1	1	0	0	1	0	1	1	0	0	0	0	1	1	1	0	1	1	1	0	0	0	1	1	1	0	1	0	1	0	1	1	0	1	0	0	1	1	0
1	0	1	1	1	1	0	0	0	0	1	1	1	1	1	1	0	1	1	0	1	0	0	1	1	1	0	0	1	1	1	1	0	0	1	1	0	1	1	1	0	1	0	0	0	0	0	0	1	1
1	0	1	1	1	1	1	1	1	0	0	1	1	0	1	0	0	1	1	0	1	0	1	1	0	1	1	1	1	1	1	0	0	1	1	1	1	1	0	1	0	1	1	1	0	0	0	1	1	0
1	0	1	0	1	1	0	0	1	0	1	1	1	1	0	1	1	1	1	0	1	0	0	0	0	1	0	1	0	1	1	1	1	0	1	1	0	1	1	1	1	1	1	1	0	0	0	1	0	0
1	0	1	1	1	1	0	0	1	0	1	1	1	1	1	0	1	0	0	0	0	0	1	1	1	1	1	0	1	1	1	1	0	1	1	1	0	1	0	1	0	1	0	1	0	0	0	0	0	0
1	0	1	1	1	0	0	1	1	0	0	0	1	1	1	0	1	1	1	0	0	0	1	1	0	0	0	0	1	1	1	1	0	0	1	1	0	1	1	1	1	1	0	0	1	0	1	0	1	1
1	0	1	0	1	0	0	1	0	1	1	1	1	0	0	1	1	1	0	0	1	0	0	0	0	1	0	0	1	1	1	0	1	1	1	1	0	1	0	1	1	1	0	1	1	0	0	1	1	0
1	0	1	1	1	0	0	1	0	0	1	0	1	0	1	1	0	1	1	0	1	0	1	0	0	1	0	1	1	1	1	1	1	0	1	1	0	1	1	1	1	1	1	1	0	0	1	0	1	0
1	0	1	0	1	0	0	1	1	0	1	0	1	0	1	1	0	0	1	0	1	0	1	0	1	1	0	1	1	1	1	1	1	1	1	1	0	1	1	1	1	1	1	1	0	0	1	1	1	0
1	0	0	0	1	1	0	0	0	0	1	1	1	1	1	0	1	1	1	0	1	0	0	1	1	1	0	0	1	1	1	1	0	0	1	1	0	1	1	1	0	1	1	0	1	0	0	0	1	0
1	0	0	1	1	1	0	1	1	0	1	1	1	0	1	0	1	1	0	0	1	0	0	1	1	0	1	0	1	1	0	1	1	0	1	1	0	1	1	0	0	0	0	0	0	1	0	0	0	0
1	0	1	0	0	0	0	1	1	1	0	1	1	0	0	1	0	1	1	0	1	0	1	1	1	1	1	1	1	1	1	1	0	0	1	1	0	1	1	1	1	1	0	0	1	0	0	0	1	1
1	1	1	0	0	0	1	0	0	0	1	1	1	0	0	0	0	1	0	1	0	0	1	0	1	1	0	0	1	1	1	1	1	0	1	1	0	1	0	1	1	1	1	0	1	0	0	1	1	0
1	1	1	1	0	0	0	1	1	0	1	1	1	1	1	1	1	1	1	0	1	0	1	1	1	1	0	1	1	1	1	1	0	1	1	1	1	1	1	1	1	1	1	1	0	0	0	1	1	1
1	0	1	0	1	0	0	0	0	0	0	0	1	0	1	0	0	1	1	0	0	0	1	1	1	1	0	0	1	1	1	1	0	1	1	1	0	1	1	1	0	1	1	0	0	0	1	1	0	0
0	1	1	1	0	1	0	1	1	0	1	1	1	1	1	0	1	0	1	0	1	0	0	1	0	1	0	0	1	0	0	1	1	1	0	1	0	1	1	1	1	1	1	1	0	0	1	0	1	0
1	0	0	0	1	1	0	1	0	0	1	1	1	0	1	1	0	0	0	0	1	0	0	1	0	1	0	0	1	1	1	1	0	1	0	1	0	1	1	1	0	1	1	0	0	0	0	0	1	0
1	1	1	1	1	0	0	1	0	0	1	1	1	1	1	1	0	1	1	0	1	0	1	1	0	1	1	1	1	1	1	1	1	1	1	1	1	1	1	1	0	1	0	1	0	0	1	1	1	1
1	1	1	1	1	0	0	1	0	0	1	1	1	1	1	0	1	1	1	1	1	0	1	1	1	1	1	1	1	1	1	1	0	1	1	1	0	1	1	1	1	1	1	1	0	0	0	1	1	0
1	1	1	1	0	0	0	1	0	0	1	1	1	0	1	0	1	1	1	0	1	0	1	1	0	1	0	1	1	1	1	0	0	0	0	1	0	1	1	1	0	1	1	1	0	0	0	1	0	0
1	1	1	1	1	1	0	1	0	0	1	1	1	1	1	1	1	1	1	1	1	0	1	1	1	1	0	1	1	1	1	1	1	1	0	1	0	1	1	1	0	1	1	0	0	0	0	1	1	0
0	0	0	0	0	0	0	0	0	0	0	0	1	0	0	0	0	1	0	0	1	0	0	0	0	1	0	0	1	1	1	0	0	0	1	1	1	1	1	0	0	1	1	0	0	0	0	1	0	0
1	0	1	1	0	1	0	0	0	0	0	0	1	0	0	0	1	1	1	0	1	0	1	1	1	1	1	1	1	1	1	0	1	1	1	1	0	1	1	1	0	1	0	0	0	0	1	0	1	0
1	1	1	1	1	0	0	1	0	0	1	1	1	0	0	1	1	1	0	1	1	1	1	1	1	1	0	1	1	1	1	1	0	1	1	1	0	1	1	1	1	1	0	1	0	0	0	0	1	0
1	0	1	1	1	0	0	1	0	1	1	1	0	0	0	1	1	1	1	0	1	1	1	0	0	1	0	0	1	1	1	1	0	0	1	1	0	1	1	1	0	1	1	0	1	0	1	1	0	0
1	0	1	1	1	1	1	1	1	0	1	1	1	0	0	0	0	0	0	0	0	0	0	1	1	1	0	1	1	1	1	0	0	0	0	1	1	1	1	0	0	1	1	0	0	0	0	1	0	0
1	1	0	1	1	0	0	1	0	0	1	0	1	0	1	1	1	1	0	0	0	0	0	1	0	1	1	0	1	1	1	0	1	0	1	1	0	1	1	0	0	1	1	0	0	0	0	0	1	0
1	0	1	1	1	0	0	1	1	0	1	1	1	0	1	1	0	1	0	0	1	0	0	0	1	1	1	0	1	1	1	1	0	1	0	1	1	1	1	1	1	1	1	1	1	0	0	1	1	1
1	0	1	1	0	1	0	0	0	1	0	1	1	1	1	1	1	1	1	0	1	1	1	0	1	1	0	0	1	1	1	0	1	1	1	1	1	1	1	1	0	1	1	1	0	0	0	1	0	0
1	0	1	1	1	0	0	1	0	0	0	1	1	1	1	1	1	1	0	0	1	1	1	1	1	1	0	1	1	1	1	1	0	1	1	1	0	1	1	1	1	1	0	0	0	0	1	0	1	0
1	1	1	1	1	0	0	0	1	0	1	1	1	1	1	1	1	1	0	1	1	0	0	1	1	1	0	1	1	1	1	1	1	0	1	1	1	1	1	1	0	0	1	1	0	0	0	1	1	0
0	0	1	1	0	1	0	1	0	0	1	1	1	0	1	0	1	1	1	0	0	0	0	1	1	0	0	1	1	1	1	1	1	1	1	1	0	1	1	1	0	1	1	1	0	1	1	0	0	1
1	0	1	1	0	0	0	0	1	1	1	1	1	1	0	0	0	1	0	0	0	0	0	0	0	1	1	1	1	1	1	1	0	1	0	1	0	1	1	0	0	1	0	0	1	0	0	1	1	0
1	0	1	1	1	1	0	1	0	0	0	0	1	0	1	1	0	0	0	0	1	1	1	1	1	1	0	0	1	1	1	0	0	0	1	1	0	1	1	0	0	1	1	1	0	0	0	1	0	0
1	0	1	1	1	1	0	0	1	0	1	1	1	0	1	0	1	1	0	0	1	0	1	1	1	1	0	1	1	1	1	1	0	0	1	1	0	1	1	0	0	1	0	1	0	0	0	0	1	0
1	0	0	0	1	1	0	1	0	0	0	1	1	1	1	0	0	1	1	0	1	0	0	1	1	1	0	0	0	1	1	0	1	0	0	1	0	1	0	0	0	1	0	1	0	0	0	0	1	0
1	1	1	1	1	0	1	1	0	0	1	1	1	1	1	1	0	1	1	1	1	0	1	0	0	1	0	1	1	1	1	1	1	1	0	1	1	1	1	1	0	1	1	0	1	0	1	0	1	0
1	0	1	0	1	1	0	0	1	0	1	1	1	0	1	0	0	1	1	0	1	1	1	0	0	1	0	0	1	1	1	0	0	0	1	1	0	1	1	1	1	1	1	0	0	0	0	1	1	0
1	1	1	1	1	1	0	1	0	0	1	1	1	1	0	0	0	1	1	0	0	0	1	1	1	1	0	1	1	1	1	1	1	1	1	1	0	1	0	1	0	0	1	0	1	0	1	1	1	1
1	0	1	1	1	0	0	1	1	0	1	1	1	0	1	0	1	1	1	0	1	0	0	0	0	1	1	0	1	1	1	1	1	0	1	1	0	1	1	0	1	1	0	0	0	1	0	0	0	0
1	0	0	0	1	0	0	0	1	0	1	0	1	1	1	1	1	1	0	0	0	0	1	1	1	0	0	1	1	1	0	0	0	1	1	1	0	1	1	1	1	1	0	0	1	0	0	0	1	1
1	0	0	1	1	0	0	1	0	0	1	1	1	0	0	0	0	1	0	0	0	0	0	1	1	0	1	1	1	1	1	0	1	1	0	1	0	1	1	0	0	1	1	0	1	0	0	1	1	0
1	0	1	1	1	1	0	0	0	0	1	0	1	1	1	1	1	1	0	0	0	0	1	0	0	1	0	1	0	1	1	1	0	0	1	1	1	1	1	1	0	1	0	0	1	0	1	0	1	0
1	0	0	1	0	1	0	1	1	0	1	1	1	0	0	0	1	1	1	1	1	0	1	0	0	1	0	0	0	1	1	0	1	0	1	1	0	1	1	0	0	1	0	1	0	0	1	1	1	0
0	0	1	0	1	1	0	1	0	0	1	0	1	0	1	0	0	1	0	0	1	0	0	0	0	0	0	0	0	1	1	1	0	0	1	1	0	1	0	1	0	1	1	0	0	0	1	0	1	0
1	1	1	0	1	1	1	1	1	1	0	1	1	0	1	0	1	1	0	1	0	0	1	0	0	0	0	0	0	1	1	1	1	1	0	1	0	1	1	1	1	1	0	0	0	1	1	0	1	0
1	0	1	1	1	1	0	1	0	0	1	0	1	1	1	1	1	1	0	0	0	0	1	0	1	1	0	0	0	1	1	1	1	0	1	1	0	1	0	0	1	0	1	1	0	0	0	1	0	0
1	1	1	1	0	1	0	1	1	0	1	1	1	0	1	0	0	0	0	0	1	0	0	1	1	0	0	0	0	1	1	0	0	0	1	1	0	1	1	0	0	1	1	1	0	0	1	0	1	0
1	0	1	0	0	1	0	1	1	0	1	1	1	0	0	1	0	1	0	1	0	1	0	1	0	1	1	0	1	1	1	1	0	0	1	1	0	1	1	1	1	1	0	1	1	0	0	0	1	0
1	0	1	0	0	0	0	0	1	0	1	1	1	1	1	1	0	1	0	0	1	0	0	1	0	0	0	0	0	1	1	0	1	1	1	1	1	1	1	1	1	1	0	1	1	0	0	0	1	0
0	0	1	1	0	1	0	0	0	0	1	1	1	1	1	0	0	1	1	0	1	1	0	0	0	1	0	0	1	1	1	1	1	1	1	1	0	1	1	1	1	1	1	1	0	0	0	1	1	0
1	1	1	0	1	1	0	1	1	0	1	1	1	1	1	0	1	1	1	0	1	1	0	0	0	1	0	0	1	1	1	1	0	1	1	1	0	1	1	1	0	1	1	1	0	0	1	1	1	0
1	1	1	1	0	1	1	1	1	0	1	1	1	0	1	1	1	1	0	0	1	1	1	1	1	1	0	1	0	1	1	0	0	1	0	1	1	1	1	0	0	1	0	1	0	0	1	0	1	0
1	1	1	0	0	0	0	1	0	1	1	1	1	1	0	0	0	1	0	0	0	0	0	0	0	1	0	0	0	1	1	1	0	0	1	1	0	1	1	1	1	1	1	1	0	0	1	1	1	0
0	0	1	0	0	1	0	0	0	0	1	1	1	0	1	0	0	1	1	0	0	1	1	0	1	0	1	0	0	1	1	1	0	0	1	0	1	1	1	0	1	1	0	1	0	0	0	1	1	0
1	1	1	0	0	1	0	0	0	0	1	1	1	0	1	0	0	1	0	0	1	0	1	0	0	1	0	0	1	1	1	1	0	1	1	1	0	1	1	1	0	1	0	1	0	0	0	1	1	0
0	0	1	0	0	0	0	0	0	0	1	1	1	0	0	0	1	1	1	0	1	1	1	1	0	1	0	0	0	1	1	1	0	0	1	0	0	1	1	1	0	1	1	1	0	0	1	1	0	0
1	0	1	0	0	1	0	1	1	0	1	1	1	0	0	0	1	0	0	0	0	0	1	1	0	1	1	1	0	1	1	0	1	0	1	1	0	1	1	0	1	1	1	0	0	0	1	1	0	0
1	1	1	1	0	0	0	1	1	0	1	1	1	0	0	1	0	1	1	0	1	0	1	0	0	1	0	0	1	1	1	1	0	1	1	1	0	1	1	1	1	1	1	1	1	0	0	0	1	0
1	0	1	1	1	0	0	1	1	1	1	1	1	0	1	0	0	1	1	1	1	0	0	1	1	1	1	0	0	1	1	1	0	0	1	0	0	1	1	1	0	1	1	1	0	0	1	1	0	0
1	1	0	1	0	1	0	1	0	0	1	0	0	0	1	0	0	1	1	0	0	1	0	0	1	1	0	0	1	1	1	1	1	0	1	1	0	1	1	0	0	1	1	0	0	0	0	1	1	0
1	1	1	1	1	0	1	1	0	0	0	1	1	0	1	1	1	1	0	0	1	0	1	0	0	1	0	0	0	0	1	1	0	0	1	0	0	1	1	1	0	1	1	1	0	0	1	1	1	1
1	0	0	1	1	0	1	0	0	0	1	1	1	1	1	0	1	0	0	0	0	0	0	1	1	0	0	1	0	0	1	1	0	0	1	1	0	1	1	0	0	1	1	1	0	0	1	1	0	0
1	1	1	0	0	1	0	1	0	1	0	1	1	0	0	1	1	1	1	0	0	0	1	1	0	1	0	1	0	1	1	1	0	0	1	1	0	1	1	0	0	1	0	0	0	1	0	1	1	0
1	1	1	1	1	1	0	1	1	0	1	1	1	0	0	1	1	1	0	0	0	1	1	1	0	0	0	0	0	1	1	1	0	0	1	1	0	1	1	1	1	1	0	1	0	0	1	1	1	0
1	1	1	1	1	1	1	1	1	1	1	1	1	1	1	0	1	1	1	1	1	0	1	0	0	1	0	0	1	1	1	1	1	1	1	0	0	1	1	1	0	1	1	1	1	0	0	1	1	0
1	0	1	0	1	1	0	1	1	0	1	1	1	0	1	0	1	1	0	0	0	0	1	0	0	1	1	0	0	1	1	0	0	0	0	1	1	1	1	0	1	1	1	0	0	1	1	1	0	0
1	0	1	1	0	1	0	0	0	0	1	1	1	0	1	0	0	0	0	0	0	0	0	1	1	1	0	0	0	0	0	1	0	0	0	1	1	1	1	0	1	1	1	1	0	1	1	0	0	0
0	0	1	1	1	0	1	0	1	0	1	1	1	0	1	1	0	1	0	0	1	0	0	0	1	1	0	0	0	1	1	1	1	0	1	1	1	1	1	0	1	1	1	0	1	0	1	0	1	0
1	0	1	0	1	1	1	1	0	0	1	1	1	0	1	0	1	1	0	0	0	1	0	0	1	1	0	0	0	1	1	1	0	1	1	1	0	1	1	0	1	1	1	1	1	0	1	1	1	0
1	1	1	1	1	1	0	1	0	0	1	1	1	1	1	1	1	0	0	0	1	1	1	1	0	0	0	0	0	1	1	0	0	0	1	1	0	1	1	0	0	1	1	1	0	0	0	1	0	0
1	1	1	1	1	1	0	1	1	0	1	1	1	0	1	1	1	1	0	0	0	0	1	0	0	0	1	0	1	0	1	0	0	1	1	1	0	1	0	1	0	1	1	1	0	0	1	1	1	0
1	0	1	1	0	1	0	0	1	0	1	1	1	0	1	0	1	1	0	0	0	0	1	1	0	1	1	0	1	1	1	1	0	1	1	1	0	1	1	0	0	1	1	0	0	0	1	1	1	0
1	1	1	1	1	1	0	1	0	0	1	1	1	0	1	1	0	1	0	0	0	1	0	0	0	1	1	0	0	1	1	0	1	0	1	1	0	0	1	1	0	1	0	1	0	0	0	1	1	0
1	0	1	0	1	0	1	1	0	0	1	1	1	0	1	0	1	1	0	0	1	0	0	1	0	0	0	0	0	1	1	0	1	0	1	1	0	1	1	0	1	1	1	1	0	0	1	1	0	0
1	1	1	1	0	1	0	0	1	1	1	1	1	0	1	0	0	1	0	0	1	0	1	0	0	1	0	0	0	1	1	0	0	1	1	1	0	1	1	0	0	1	1	1	1	0	0	0	0	1
1	1	1	1	1	0	0	0	1	0	1	1	1	1	1	0	0	1	1	0	0	0	0	1	0	1	0	0	0	1	1	1	0	1	1	1	1	1	1	0	1	1	1	1	0	0	1	1	1	1
1	1	0	1	1	0	0	1	1	1	1	0	1	1	0	1	1	0	1	1	1	0	1	0	1	1	0	1	0	0	1	1	1	1	0	1	0	1	1	0	0	1	1	1	0	0	0	1	1	1
0	1	1	1	0	0	0	0	1	0	1	1	1	0	1	0	1	0	0	0	1	0	0	1	0	1	1	0	0	1	1	1	1	0	1	1	0	1	1	1	1	1	1	1	0	0	1	1	0	0
1	1	1	1	1	1	1	1	1	0	1	1	1	1	1	0	1	1	1	1	0	1	0	0	0	1	1	0	0	1	1	1	1	1	0	0	1	1	0	1	1	1	1	1	1	0	1	0	1	0
1	1	1	0	1	0	1	1	1	0	1	1	1	1	0	0	1	1	1	0	1	0	1	0	1	1	1	1	1	1	1	1	0	0	1	1	0	1	0	1	1	1	1	1	0	0	1	0	1	0
1	1	1	1	0	1	1	0	0	0	1	1	1	1	0	1	0	1	0	1	0	1	0	0	1	1	0	0	0	1	1	1	0	1	1	1	1	1	1	1	0	1	1	1	0	0	1	1	1	1
1	0	0	1	0	0	0	0	0	1	0	1	1	0	1	1	0	1	0	0	1	0	0	0	1	1	0	0	0	1	1	1	1	0	1	1	0	1	1	0	0	0	1	0	0	0	1	1	1	0
1	0	1	1	0	1	0	1	1	0	1	0	1	0	0	1	0	1	0	0	1	1	1	1	0	1	0	1	0	1	1	1	0	1	1	0	0	1	1	0	0	1	0	0	0	0	1	1	0	0
1	0	0	1	1	0	0	1	0	0	1	0	1	0	1	0	0	1	0	0	0	1	0	1	1	1	0	1	0	1	1	0	0	0	1	1	0	1	1	0	1	1	1	0	1	1	0	0	1	0
0	0	1	1	1	0	0	0	1	0	1	0	1	1	1	1	1	0	0	0	1	0	0	1	0	0	0	0	1	1	1	0	0	1	1	1	0	0	1	0	1	1	0	0	0	0	0	1	1	0
1	0	0	1	1	0	0	0	0	0	0	1	1	0	1	1	0	1	0	0	1	0	0	0	0	1	0	1	1	1	1	0	0	1	0	0	0	1	1	0	0	1	1	1	0	0	0	0	1	0
1	1	1	1	1	0	0	1	1	0	1	0	1	0	1	1	1	1	0	0	1	0	0	1	1	0	0	1	0	1	1	1	0	0	1	1	0	1	1	0	1	1	1	1	0	1	0	1	1	0
1	0	1	1	1	1	0	1	1	0	1	1	1	0	1	1	0	1	0	1	0	0	0	0	0	1	0	0	1	1	0	0	0	0	0	1	0	1	1	1	0	1	0	1	0	0	1	1	1	0
1	1	1	1	0	0	0	0	1	0	0	0	1	0	0	1	0	1	0	1	0	0	1	1	1	1	0	1	1	0	1	1	0	0	1	1	0	1	0	0	1	1	1	0	1	0	0	1	1	0
1	0	1	1	0	1	0	0	1	1	1	1	1	1	0	1	1	1	1	0	1	0	1	0	1	1	0	1	1	1	1	1	0	1	1	1	0	1	1	0	1	1	0	1	0	1	0	1	0	0
0	0	0	0	0	1	0	0	1	0	0	0	1	0	0	0	1	1	0	0	0	1	0	1	0	1	0	0	1	1	1	0	0	0	1	1	0	1	1	0	0	1	1	0	1	0	0	0	1	1
1	0	1	0	0	0	0	0	1	1	1	1	1	0	1	0	0	1	0	1	1	0	0	1	0	0	0	0	0	1	1	1	1	1	1	1	1	1	1	0	0	1	0	1	0	0	0	0	1	0
0	0	1	0	1	1	0	1	0	0	0	0	1	0	0	1	0	1	0	0	0	0	0	0	1	1	0	1	1	1	1	1	1	1	0	1	0	1	0	0	0	1	0	0	0	0	0	0	1	1
1	0	1	1	1	0	0	1	0	0	1	1	1	0	1	0	1	1	0	0	1	0	1	0	0	0	0	1	1	1	1	1	1	1	1	1	0	1	1	0	0	1	1	1	0	0	1	1	1	1
1	1	0	1	0	0	0	0	1	0	1	1	1	0	1	0	1	1	0	0	1	0	0	1	0	1	0	0	0	1	1	0	0	0	1	1	0	1	1	0	0	1	1	1	0	0	1	1	1	0
1	1	1	1	1	0	0	1	0	1	1	1	1	1	1	1	1	1	1	0	0	0	1	0	1	1	0	1	1	1	1	1	0	1	1	1	1	1	1	1	1	1	0	1	0	0	0	1	1	1
1	0	1	1	1	0	0	1	1	1	1	1	1	0	1	1	0	1	1	0	1	0	0	0	0	1	1	0	1	1	1	0	0	0	1	0	1	1	1	0	0	0	1	0	0	0	1	0	1	0
1	1	0	0	1	0	0	0	1	1	0	1	1	0	0	1	1	1	1	0	1	0	0	0	1	1	1	1	1	1	1	1	0	1	1	1	0	1	1	1	0	1	0	0	1	0	0	1	0	0
1	0	1	1	0	1	0	1	1	1	1	1	1	0	1	0	0	1	0	0	0	0	1	0	0	1	0	0	0	1	1	1	1	0	1	1	0	1	1	0	0	1	1	1	0	0	0	1	1	0
1	1	0	1	0	0	0	1	0	0	1	1	1	0	1	1	1	1	0	0	0	0	0	1	0	0	0	0	1	1	1	0	0	1	0	0	0	1	1	1	1	1	0	1	0	0	0	1	1	0
1	0	1	1	1	0	0	1	1	1	1	1	1	0	1	1	1	1	1	0	1	0	0	0	1	1	1	1	1	0	1	1	1	1	1	1	1	1	1	1	1	0	0	0	1	0	0	0	1	0
0	0	1	1	1	1	0	1	1	1	1	0	1	1	1	0	1	1	1	0	0	0	0	0	0	1	1	0	0	1	1	0	0	1	1	1	0	1	1	0	0	1	0	0	1	0	0	0	1	1
1	0	1	1	1	1	0	1	1	1	1	1	1	0	1	0	1	0	0	0	0	1	1	1	0	1	0	0	0	1	1	1	0	1	1	0	0	1	1	1	0	1	0	1	1	0	0	1	0	0
1	0	1	1	1	0	0	0	1	0	0	1	1	1	1	0	1	1	1	0	1	0	0	0	1	1	0	0	1	1	1	0	0	1	1	1	0	1	1	0	0	1	0	0	1	0	0	1	0	0
0	1	1	1	1	0	1	0	1	0	0	0	1	0	1	1	1	1	1	0	0	0	1	0	0	1	1	0	1	1	1	0	1	0	1	1	1	1	1	0	0	1	1	1	1	1	0	1	1	0
1	0	1	1	1	1	0	1	1	1	0	0	1	0	1	1	1	1	0	0	1	0	1	1	1	1	0	0	1	1	1	1	0	1	1	0	0	1	1	1	0	1	1	0	0	0	0	0	1	0
1	1	0	1	1	0	0	1	0	0	1	1	1	0	1	1	0	1	0	0	1	0	0	1	1	0	0	0	1	1	1	1	0	1	1	1	1	1	1	0	1	0	0	0	1	0	0	0	1	0
1	0	1	1	1	1	0	0	0	0	0	1	1	0	1	0	0	1	0	0	1	1	0	1	0	1	0	0	0	1	1	0	0	1	1	1	0	1	1	0	0	0	0	0	0	1	0	0	1	1
1	1	1	1	1	0	0	0	0	1	1	1	1	0	1	0	0	1	1	1	0	1	0	1	1	1	0	0	1	1	1	1	1	1	1	1	0	1	1	0	0	1	0	1	1	0	0	1	0	0
0	1	1	1	0	1	0	1	0	0	0	1	0	1	1	0	1	1	1	0	1	0	0	1	1	1	0	1	0	1	1	0	0	0	0	0	0	1	1	0	1	1	0	0	0	0	0	0	1	0
1	1	1	1	1	1	0	1	0	1	1	1	1	0	1	1	1	1	0	0	0	0	0	0	0	1	1	0	1	1	1	1	1	1	1	1	0	1	1	1	1	1	1	1	0	0	1	0	1	0
0	1	0	0	1	0	0	0	0	0	0	0	0	0	0	1	1	0	0	0	1	0	0	0	0	0	0	1	0	1	1	0	0	0	1	0	0	1	0	0	0	1	0	1	0	0	0	1	1	1
1	1	0	1	0	0	0	1	0	0	1	0	1	0	1	1	1	1	1	1	1	0	1	0	0	0	0	0	0	1	1	0	0	0	1	1	0	1	1	0	1	1	0	1	0	0	0	0	1	0
1	0	1	1	1	0	0	0	0	1	1	1	1	0	1	1	1	1	1	0	1	1	0	1	0	1	0	1	0	1	1	1	1	0	1	0	0	1	1	1	0	1	0	0	0	0	0	0	1	0
1	0	0	0	0	0	1	1	0	0	1	0	1	0	0	1	0	1	0	0	1	1	1	0	0	1	1	0	1	0	0	0	0	0	0	1	0	1	1	0	0	1	1	1	0	0	0	0	1	0
1	0	1	0	1	1	0	1	1	1	1	0	0	1	1	0	1	1	0	0	0	0	1	0	1	1	0	1	1	1	1	1	0	0	1	1	0	1	1	1	0	1	1	0	0	1	0	0	0	0
1	0	0	1	0	0	0	0	0	0	0	0	0	0	0	0	0	1	0	0	0	0	1	0	1	0	0	1	0	0	0	0	0	1	0	0	1	1	0	0	0	1	0	0	0	0	0	0	0	0
1	0	1	0	1	0	0	0	1	0	1	0	1	1	1	0	0	1	0	0	0	1	1	0	0	1	0	1	0	1	1	0	0	0	0	1	1	1	1	1	0	1	1	0	1	0	0	0	1	0
1	0	1	1	1	0	0	1	1	1	1	1	1	0	1	1	0	1	1	0	1	0	1	1	0	1	0	1	1	1	1	1	1	1	1	1	0	1	1	1	1	1	1	1	1	0	1	0	1	0
1	1	1	1	1	1	0	1	1	0	0	1	1	1	1	1	1	1	1	0	1	0	0	0	0	1	0	0	1	1	1	1	0	0	0	0	1	1	1	1	0	1	1	0	0	0	0	0	1	0
1	1	1	0	0	1	0	1	1	1	1	1	1	0	1	1	1	1	1	1	1	0	1	0	0	0	0	1	1	1	1	1	0	1	1	1	1	1	1	1	1	1	0	1	1	0	1	1	1	0
0	1	1	1	0	0	0	1	1	1	0	1	1	1	1	0	1	1	1	0	1	0	1	1	0	1	0	0	1	1	1	1	1	0	1	1	1	1	1	1	0	1	0	0	1	1	1	0	1	1
1	1	1	1	1	0	0	0	0	0	0	0	1	0	1	0	1	1	0	0	0	1	0	0	0	1	0	0	0	1	1	0	0	0	1	1	1	1	1	0	0	1	1	1	1	1	0	0	0	0
1	1	1	1	0	1	0	1	1	0	0	1	1	0	0	1	1	1	1	0	0	0	1	0	0	1	0	0	1	1	1	0	0	1	1	1	0	1	1	0	0	1	1	0	1	0	0	1	1	1
0	0	0	1	0	1	0	0	0	0	1	0	1	0	1	1	1	1	1	0	0	0	1	0	0	1	0	0	0	1	1	0	0	1	1	1	0	1	1	0	0	1	1	0	0	0	0	1	1	0
1	0	1	1	1	1	0	0	1	0	1	1	1	1	1	1	1	1	1	0	0	0	1	0	1	1	0	0	0	1	1	0	0	1	1	1	0	1	1	0	0	1	0	0	0	0	0	0	0	0
0	0	0	0	1	1	0	1	1	0	0	1	1	0	1	1	0	1	0	0	0	1	0	1	1	1	0	0	0	1	1	0	0	1	1	1	0	1	1	0	0	1	1	1	1	0	0	1	0	0
1	0	1	1	1	0	0	1	0	0	0	1	0	0	1	0	1	0	0	0	0	1	1	0	0	0	0	1	0	1	1	1	1	1	1	1	0	1	1	1	0	1	1	0	0	0	1	0	0	0
1	0	0	1	0	0	0	1	0	1	1	0	1	1	1	0	1	0	0	1	1	0	0	0	0	0	0	0	1	1	1	0	0	0	1	1	0	1	1	0	1	0	0	0	0	0	1	1	1	0
1	1	1	0	1	1	0	0	1	1	1	1	1	0	1	1	1	1	1	0	1	0	1	0	0	0	1	1	1	1	1	1	1	1	1	1	1	1	1	1	1	1	0	1	0	0	0	0	1	0
1	0	0	1	1	0	0	0	0	1	1	0	1	0	0	1	1	1	0	0	0	0	1	1	0	0	0	0	1	1	1	1	0	0	1	1	0	0	1	1	1	1	0	0	0	0	0	0	1	0
1	0	1	1	1	0	0	0	0	1	0	1	1	1	0	1	1	1	0	0	1	1	0	1	1	1	0	1	1	1	1	1	1	1	1	0	1	1	1	1	0	1	1	1	1	0	0	0	1	0
1	0	0	1	1	1	0	0	1	0	1	0	1	0	1	1	1	1	1	0	1	0	1	1	1	1	0	1	1	1	1	0	0	0	1	1	0	1	1	0	1	1	1	1	1	0	0	0	1	0
0	0	0	1	1	1	0	1	0	0	1	1	1	1	1	1	1	0	1	0	1	0	1	1	0	0	0	1	0	1	1	0	0	1	1	1	0	1	1	0	0	0	0	1	1	0	1	0	1	0
1	1	0	1	0	1	0	1	0	1	1	0	0	0	1	0	1	1	0	0	0	0	1	0	0	0	0	1	0	1	1	1	0	1	1	1	0	1	1	0	0	1	1	0	0	0	1	1	1	0
1	1	0	1	0	0	0	0	0	0	1	0	1	0	1	0	1	1	0	0	1	0	0	0	0	0	1	0	1	1	1	0	0	0	1	1	0	1	1	0	1	1	0	0	1	0	0	1	0	0
1	1	1	1	1	0	0	0	0	0	1	1	1	1	1	1	1	1	1	0	0	0	1	0	1	0	0	0	1	1	1	1	0	0	1	1	0	1	1	1	0	1	1	1	0	0	1	1	1	1
0	1	1	0	1	1	0	1	0	1	1	1	1	1	1	0	1	1	1	0	0	0	0	0	0	0	1	0	0	0	0	1	0	0	0	0	0	0	0	0	0	0	0	0	0	0	0	0	0	0
0	1	1	1	0	0	0	0	0	0	0	1	1	0	0	1	0	0	0	0	0	1	1	0	0	0	0	0	0	0	1	0	0	1	1	1	0	1	1	0	0	1	0	1	0	1	0	0	0	0
0	0	1	0	1	1	0	1	1	0	1	1	1	0	1	0	1	1	1	0	0	1	1	1	0	0	0	1	0	1	1	0	1	1	1	1	0	1	1	0	0	1	0	1	0	0	0	1	1	0
0	1	0	0	1	0	0	1	1	0	0	0	1	0	0	0	1	0	0	0	1	0	0	1	0	1	0	0	0	1	0	0	0	0	1	1	0	1	0	0	0	1	1	0	1	0	0	0	0	1
1	0	1	1	1	1	0	1	0	0	1	1	1	1	1	0	0	0	0	1	0	0	0	1	0	0	0	1	0	1	1	1	1	1	1	1	0	1	1	0	0	1	0	1	0	1	0	1	1	1
0	0	0	1	0	0	0	0	0	0	1	0	0	0	0	1	1	0	1	1	0	0	1	0	1	0	1	1	0	0	0	0	0	0	0	0	1	0	0	0	0	1	0	0	0	0	0	1	1	0
0	0	1	1	0	1	1	0	0	0	1	1	0	1	0	1	1	1	0	0	0	0	1	0	0	1	1	1	1	1	1	0	0	0	1	1	1	0	0	0	0	1	1	1	0	0	0	0	1	0
0	0	1	0	0	0	0	0	1	0	0	0	0	0	0	0	1	0	0	0	1	1	0	0	0	1	1	1	0	1	0	0	0	0	0	0	0	0	0	0	0	0	0	0	0	0	0	0	0	0
0	0	1	0	0	0	0	1	0	0	0	0	1	1	1	1	0	1	1	0	0	0	1	1	0	0	1	0	1	1	1	1	0	1	1	1	0	1	1	0	0	0	0	0	0	0	0	0	1	0
0	0	0	1	1	1	0	0	0	0	1	1	1	1	1	0	0	1	1	0	0	0	0	1	0	0	1	1	1	1	1	1	0	0	1	1	0	1	0	0	0	1	0	0	1	0	0	0	0	0
0	1	0	1	0	1	0	0	0	0	1	1	0	0	1	1	0	0	0	1	0	0	0	1	0	0	0	0	0	0	1	1	0	0	0	0	0	1	0	0	0	1	1	1	0	0	0	0	1	1
1	0	1	1	0	1	0	1	0	0	1	1	1	1	1	1	1	1	1	0	0	0	0	1	1	0	1	0	1	1	1	1	0	0	1	1	0	1	1	1	1	1	0	0	0	0	0	1	0	0
1	1	1	0	0	0	0	0	1	0	1	1	1	1	0	0	0	1	1	0	0	0	1	1	0	1	1	1	0	1	1	0	0	0	0	1	0	1	0	0	0	1	0	1	0	0	0	0	0	0
1	1	0	1	0	1	0	1	1	0	1	1	1	1	1	1	1	0	1	0	0	1	1	1	1	1	1	1	1	1	1	1	0	0	1	1	0	1	1	0	0	1	0	0	0	0	0	0	1	0
0	0	0	1	0	0	1	1	1	0	1	0	0	1	0	0	0	0	0	0	0	1	1	1	1	0	0	0	0	0	1	0	0	0	1	1	0	1	1	1	0	1	1	1	0	0	0	0	0	0
1	1	1	1	0	0	0	1	1	0	1	1	1	1	1	0	1	0	0	0	0	0	1	1	0	1	1	1	1	1	1	1	0	1	1	1	0	1	1	0	0	1	0	0	0	0	0	1	0	0
0	1	1	1	0	1	0	0	0	0	1	1	1	1	0	0	0	0	0	0	0	1	1	0	0	0	0	1	0	0	1	0	1	0	1	1	0	1	1	0	1	1	0	1	0	0	0	1	1	0
0	0	0	1	0	1	0	0	0	0	1	1	1	1	1	0	0	1	0	0	0	1	1	1	0	0	1	0	1	1	1	0	0	0	1	1	0	1	1	1	0	0	1	1	1	0	0	1	1	0
0	0	1	1	1	0	0	0	0	0	1	1	1	0	0	0	1	1	1	0	0	1	1	0	0	1	0	0	0	0	0	0	0	0	1	1	0	0	1	0	0	1	1	0	1	0	0	1	1	0
0	0	1	0	1	1	0	1	0	0	0	1	1	0	0	0	0	1	1	0	1	1	0	0	0	1	0	1	0	1	1	0	0	0	1	1	0	1	1	0	0	0	0	0	0	0	0	1	0	1
0	0	0	0	1	0	1	1	1	0	1	1	0	1	1	0	0	1	0	0	0	0	1	1	0	0	0	0	1	1	1	1	1	1	1	1	0	0	0	1	0	1	0	0	0	0	0	1	1	0
0	0	1	1	0	0	0	1	0	0	1	0	0	1	1	1	0	1	1	0	0	0	1	0	0	1	1	1	0	0	1	1	0	0	1	1	1	1	0	0	0	0	0	0	0	0	0	0	0	0
0	0	0	0	0	1	0	0	0	1	0	1	0	0	1	0	0	0	1	0	0	0	0	0	0	0	0	0	0	0	0	0	0	0	1	1	1	1	0	0	0	0	0	1	0	0	0	1	1	0
1	0	1	0	1	1	0	0	0	0	1	0	1	0	1	1	0	1	1	0	0	0	0	1	0	1	0	0	0	0	1	0	0	0	1	1	0	1	1	0	0	1	0	1	0	0	1	0	0	0
0	1	0	1	0	0	0	0	0	0	1	0	0	1	0	0	1	0	0	0	1	0	0	0	0	0	0	0	0	1	1	0	0	0	0	1	0	0	0	0	1	0	0	0	0	0	0	0	0	0
1	0	0	0	0	0	1	0	0	0	1	0	1	0	1	1	1	0	0	0	0	0	1	1	0	0	1	0	1	0	1	0	0	0	1	1	0	1	0	0	0	1	1	0	0	0	0	0	1	0
0	0	1	1	1	0	0	1	0	1	1	0	1	1	1	1	1	1	1	0	1	0	1	1	0	0	0	0	1	1	0	1	0	1	1	1	0	1	0	0	0	0	0	0	0	0	0	0	1	1
1	0	1	0	0	1	0	0	0	0	0	0	1	0	1	0	1	0	1	0	1	1	0	0	1	1	0	0	1	1	1	1	1	0	1	1	1	1	1	0	0	1	0	0	0	0	0	1	0	1
1	0	1	1	0	1	0	1	0	0	1	0	1	1	0	0	0	0	1	0	1	1	1	0	1	1	0	0	0	1	1	0	0	1	1	1	0	1	1	0	0	1	1	1	0	1	0	0	0	0
0	0	0	1	0	1	0	1	0	0	1	0	1	0	1	0	1	1	1	0	0	0	0	1	0	0	0	0	1	1	1	1	1	0	0	1	0	1	1	0	0	1	0	0	0	0	0	1	1	0
0	0	1	1	0	1	0	1	0	1	1	0	1	1	0	1	0	0	0	0	1	1	1	1	0	0	1	0	1	1	1	1	0	0	1	1	0	1	0	0	0	0	0	0	0	0	0	0	1	0
0	1	0	0	0	0	0	1	0	0	1	0	1	1	1	1	1	0	0	0	0	0	1	0	0	0	1	1	0	1	1	1	1	1	1	1	0	1	0	1	0	0	1	1	0	0	0	1	1	0
1	0	1	1	1	1	0	1	0	0	1	1	1	1	1	0	1	1	0	0	0	1	0	1	1	1	0	1	1	1	1	0	1	1	1	1	1	1	1	1	0	1	0	1	0	0	0	0	1	1
1	1	0	0	0	1	0	0	0	0	1	0	0	1	1	0	1	0	1	0	0	0	1	0	0	0	1	1	1	0	1	0	1	0	1	1	0	1	0	0	0	1	1	1	0	0	1	0	1	0
0	0	1	1	0	0	1	1	0	0	1	0	0	0	0	0	0	1	0	0	1	0	0	1	1	1	1	0	0	0	1	1	0	0	1	1	0	0	1	0	0	1	0	1	0	0	1	1	0	1
1	1	1	1	1	1	0	0	0	0	1	1	1	1	0	0	1	0	1	0	1	1	1	0	1	1	1	1	1	1	1	1	0	0	1	1	0	1	1	0	0	1	0	0	0	0	0	1	1	0
0	0	1	1	0	1	0	1	1	0	1	0	0	0	0	1	1	0	0	0	0	0	0	0	0	0	0	0	0	0	0	1	0	1	0	0	1	1	0	0	0	1	0	1	0	0	1	1	0	1
0	1	1	1	0	0	0	1	0	0	1	1	1	1	0	0	0	0	1	0	1	0	1	1	0	0	0	0	0	1	1	1	1	0	1	1	0	1	1	0	0	1	0	1	0	0	0	0	0	0
0	1	0	0	0	1	0	1	1	0	1	0	1	0	0	0	0	1	0	0	0	0	0	1	0	0	1	1	0	0	1	0	0	0	0	1	0	1	1	0	0	0	0	0	0	0	0	1	0	0
0	0	0	0	1	0	0	0	0	0	1	0	1	1	0	0	0	1	0	0	0	0	1	0	0	1	1	1	1	1	1	1	0	0	1	1	0	1	1	0	0	1	1	0	0	0	0	0	1	0
0	0	0	1	0	0	1	0	0	0	1	0	1	0	0	0	1	1	0	0	0	0	0	0	1	0	0	1	0	0	1	0	0	0	1	1	0	0	1	0	1	1	1	0	0	0	0	0	0	0
0	0	1	1	1	1	0	0	0	0	1	0	1	1	1	0	1	0	0	0	0	0	1	0	0	0	1	1	0	1	1	0	0	0	1	0	0	1	1	1	0	1	0	0	0	0	0	1	1	0
1	1	1	1	0	1	0	1	0	0	1	1	1	1	0	1	0	1	1	0	0	0	0	1	0	0	1	0	0	0	1	1	0	1	1	1	1	1	1	0	0	1	0	0	0	0	1	0	0	0
0	0	1	0	0	0	0	1	0	0	1	1	0	1	1	0	1	0	0	0	0	0	0	1	0	1	0	1	1	1	1	0	1	1	1	1	0	1	0	1	0	1	1	0	0	0	0	0	0	0
1	0	0	1	1	0	0	1	0	0	1	0	1	1	1	1	1	1	1	0	1	0	1	1	0	0	0	1	0	1	1	1	0	0	1	1	0	1	0	0	0	1	0	0	0	1	0	1	1	0
0	1	1	1	0	1	0	0	0	0	1	0	1	0	0	1	0	0	0	0	1	0	1	1	0	0	0	0	0	0	1	0	0	0	1	1	1	1	1	0	0	1	0	0	0	0	0	0	0	0
1	0	0	1	1	1	0	0	0	0	1	1	1	1	0	0	1	1	1	0	0	0	1	1	1	0	1	1	1	1	1	1	0	1	1	1	0	1	0	1	1	1	0	0	0	0	0	0	1	0
1	0	1	1	0	1	0	0	0	0	1	0	0	0	0	0	1	1	0	0	0	1	0	1	0	0	1	0	0	1	1	0	0	0	1	1	0	1	1	1	1	1	0	0	0	0	0	1	0	1
0	1	1	1	0	1	1	1	0	0	1	0	1	0	1	0	1	1	1	0	1	1	1	1	0	0	1	0	0	1	1	0	1	0	0	0	0	0	0	0	0	1	0	0	0	0	0	0	1	1
0	0	1	0	0	1	0	1	0	1	1	0	1	1	0	0	0	1	1	0	0	0	0	1	0	0	0	1	0	1	1	0	0	0	1	1	0	1	1	0	0	1	0	0	0	0	0	0	1	0
1	1	1	1	0	0	0	1	0	0	1	1	1	1	1	1	0	1	0	0	1	1	0	0	1	1	1	0	0	1	1	1	1	1	1	1	0	1	1	1	0	1	0	1	0	0	0	1	1	0
1	1	1	1	0	0	0	1	1	0	1	0	1	0	0	0	1	1	1	0	1	1	1	0	0	1	0	1	1	1	1	1	1	1	1	1	1	1	1	1	0	1	0	1	0	0	0	1	1	0
1	1	1	1	1	1	0	1	1	1	1	1	1	0	1	1	1	1	1	1	0	1	1	1	1	1	1	1	1	1	1	1	1	1	1	1	1	1	1	1	1	1	0	1	1	1	0	1	1	0
1	1	1	0	1	0	0	0	1	0	0	1	1	0	0	0	0	1	0	0	0	0	1	1	0	1	0	0	1	1	1	1	1	1	1	1	1	1	1	1	0	1	1	1	1	0	1	0	0	0
1	1	1	1	1	1	0	1	0	0	1	1	1	1	1	1	1	1	1	0	1	0	1	1	1	1	1	1	1	1	1	1	1	1	1	1	1	1	1	1	0	1	0	1	0	0	0	1	0	0
1	0	0	1	0	1	0	1	1	0	1	0	1	0	1	1	0	1	0	1	0	0	1	0	1	0	0	1	1	1	1	0	1	1	1	1	0	1	1	1	0	1	0	1	0	0	0	0	0	0
1	1	1	0	0	0	0	1	0	0	1	1	1	1	1	1	1	1	0	1	1	1	1	1	0	1	0	1	0	1	1	1	0	0	1	1	1	1	1	1	0	1	0	1	0	0	1	1	1	0
1	0	1	1	1	1	0	1	0	0	1	1	1	1	0	1	1	1	0	0	1	0	0	1	1	1	0	1	0	1	1	1	0	1	1	1	0	1	1	1	1	1	0	1	0	0	0	0	0	0
1	1	0	1	1	1	0	0	0	0	1	1	1	1	0	1	1	1	0	1	1	0	0	0	0	1	0	0	1	0	1	0	0	1	1	1	0	1	1	1	0	1	0	1	0	0	0	0	0	0
1	1	0	0	0	1	0	1	0	0	1	1	1	0	0	1	1	1	0	0	0	0	1	1	1	1	0	1	0	1	1	0	1	0	1	1	1	1	1	1	1	1	0	1	1	0	1	0	1	0
1	1	1	1	1	1	0	0	1	1	0	1	1	1	1	1	1	1	1	1	1	1	0	1	1	1	1	0	1	1	1	1	1	1	1	1	1	1	1	1	0	1	1	1	1	0	1	0	1	1
1	1	0	1	1	0	0	1	1	1	0	1	1	0	0	1	1	1	0	0	1	0	1	1	0	0	1	0	1	1	1	1	0	1	1	1	0	1	0	0	1	1	0	1	0	0	0	1	0	0
1	0	1	1	1	1	0	1	0	0	1	1	1	0	1	1	0	1	1	1	1	1	1	1	1	1	1	1	1	1	1	1	1	1	1	1	0	1	1	1	0	1	1	1	0	0	1	1	1	0
1	1	1	1	1	0	1	1	1	1	0	1	1	0	0	0	0	1	1	1	0	0	1	1	0	1	0	1	1	1	1	1	1	1	1	0	1	1	1	1	0	1	0	0	0	0	1	1	1	0
1	0	1	1	1	1	0	1	1	0	1	1	1	0	0	1	0	1	1	0	1	0	0	1	0	1	1	1	1	1	1	1	1	1	1	0	0	1	0	1	0	1	1	1	0	0	1	0	0	1
1	1	1	1	1	1	0	1	1	0	1	1	1	1	1	0	1	1	1	1	1	0	1	1	0	1	1	1	1	1	1	1	1	1	1	1	1	1	1	1	0	1	0	1	0	0	0	0	1	1
1	0	1	1	1	1	0	1	0	0	1	0	1	0	1	1	1	1	1	1	0	0	1	1	1	1	1	0	1	1	1	1	0	1	1	1	0	1	1	1	0	1	1	1	0	0	1	0	1	0
1	0	1	1	1	1	0	1	0	1	0	1	1	0	1	0	1	1	0	0	1	1	0	1	1	1	0	1	1	1	1	1	1	1	1	1	0	1	1	1	0	1	0	1	0	1	0	1	1	0
0	1	1	1	1	1	1	1	1	0	1	1	1	1	0	1	1	1	1	1	0	0	1	1	0	1	1	0	0	1	1	1	1	1	0	1	1	1	0	1	0	1	1	1	0	1	0	1	1	0
1	1	1	1	1	1	1	1	1	1	1	1	1	1	1	0	1	1	1	1	1	1	1	1	1	1	1	0	1	1	1	0	1	1	1	1	1	1	1	1	0	1	1	1	1	0	1	1	0	1
1	1	1	0	0	0	0	1	1	0	1	1	1	1	1	0	1	1	1	0	0	0	0	1	1	1	0	0	1	1	1	0	0	0	1	1	0	1	1	0	0	1	0	0	0	0	0	0	1	0
1	1	1	1	1	1	1	0	0	1	1	1	1	1	1	1	1	1	0	1	1	1	1	0	1	1	0	0	1	1	1	1	1	1	1	1	1	1	1	1	0	1	0	0	0	1	0	1	1	1
1	1	1	1	1	1	1	1	1	1	1	1	1	0	1	1	1	1	1	1	1	1	1	1	1	1	1	1	1	1	1	1	1	1	1	1	1	1	1	1	1	1	0	1	0	0	1	1	0	1
1	1	1	1	1	0	1	1	1	1	1	1	1	1	1	1	1	1	1	1	0	1	1	0	1	1	1	0	1	1	1	1	1	1	1	1	1	1	1	1	0	1	1	1	0	0	1	1	0	1
1	1	1	1	0	1	0	1	0	0	1	1	1	0	1	0	1	1	1	0	1	0	1	0	1	1	1	0	1	1	1	1	1	1	1	1	1	1	1	1	0	1	1	0	1	0	1	1	0	1
1	1	1	1	0	1	0	1	0	0	1	1	1	1	0	0	1	1	0	0	1	0	1	1	0	1	0	0	0	1	1	0	0	1	1	1	0	1	1	1	0	1	0	0	0	1	0	0	0	1
1	1	1	1	1	1	0	0	1	1	1	1	1	0	1	1	1	1	1	0	1	0	1	1	1	1	0	0	1	1	1	1	1	1	1	1	0	1	1	1	0	1	1	1	1	0	0	1	1	0
1	1	0	1	1	1	0	1	1	0	0	1	1	0	1	0	1	1	0	1	1	0	1	1	0	1	0	0	1	1	1	1	1	1	1	0	0	1	0	1	1	1	0	1	0	0	1	0	1	1
1	1	1	1	1	1	0	1	0	0	1	1	1	0	0	1	1	1	1	1	1	0	1	1	1	1	0	1	1	1	1	1	1	1	1	1	1	1	1	1	1	1	0	1	0	0	1	0	1	1
1	1	1	1	0	1	1	1	1	1	0	1	1	1	1	0	1	1	1	1	1	0	1	0	1	1	0	0	1	1	1	1	1	1	1	1	1	1	1	1	0	1	1	1	1	0	1	0	1	1
0	1	1	1	1	1	0	1	1	0	1	1	1	1	1	0	1	1	0	1	1	0	1	1	1	1	1	1	0	1	1	1	1	1	1	1	0	1	1	0	1	1	1	1	1	0	0	1	0	0
1	0	1	1	0	1	0	1	1	0	0	1	1	0	1	1	0	1	0	0	1	0	1	0	1	1	0	0	1	1	1	1	1	1	1	0	1	1	1	1	0	1	0	0	1	0	1	0	1	0
1	0	1	1	0	1	0	0	0	0	1	1	0	1	0	0	1	0	0	0	1	0	0	0	0	0	0	1	0	1	1	1	1	1	1	1	0	1	1	1	1	1	1	1	0	0	0	1	1	1
1	1	1	1	0	1	0	1	1	1	1	1	1	0	1	1	1	1	1	1	1	0	1	1	0	1	1	0	1	1	1	1	1	1	1	1	1	1	1	1	1	1	0	1	0	1	0	0	0	1
0	1	1	1	0	1	0	0	1	0	1	0	1	0	0	1	1	1	1	1	1	0	1	0	0	1	1	1	1	1	0	1	0	0	1	1	0	1	1	1	1	1	0	0	0	1	0	1	1	0
1	0	1	1	0	1	0	0	1	0	1	1	1	0	1	1	1	1	0	0	1	0	0	1	0	0	1	0	1	1	1	0	1	1	1	1	0	1	1	1	0	1	0	0	0	1	0	0	1	0
1	0	1	1	0	1	0	0	0	0	1	1	1	0	0	0	0	1	1	1	1	1	1	1	1	0	0	1	1	1	1	0	0	1	1	0	0	1	0	1	0	0	0	0	0	1	0	0	1	0
1	1	1	1	1	1	0	1	1	1	1	1	1	1	1	1	0	1	1	0	1	0	1	1	0	1	1	0	1	1	1	1	1	1	1	1	0	1	1	1	0	1	1	1	1	0	1	1	1	0
1	1	1	0	0	0	1	0	0	0	1	1	1	0	1	0	0	1	1	0	1	0	0	0	0	1	0	1	1	1	0	1	1	1	1	1	0	0	0	0	1	1	0	1	1	0	0	1	1	0
0	1	1	1	1	0	1	1	0	0	0	1	1	1	1	1	1	1	0	1	1	0	1	1	1	1	0	0	1	1	1	1	1	1	1	1	0	0	1	1	0	1	1	1	1	0	0	1	1	0
0	0	1	0	1	1	0	0	0	0	0	1	1	0	1	1	1	1	0	0	1	1	1	0	1	1	0	0	0	1	1	0	1	0	1	1	0	1	1	0	0	1	0	1	0	0	1	0	1	0
1	1	1	1	1	1	0	0	0	0	0	0	1	0	1	0	1	1	1	0	0	0	0	1	0	1	0	0	0	1	1	0	0	1	1	1	0	1	0	1	1	1	0	1	0	0	0	1	1	0
0	0	0	1	0	1	0	0	1	0	1	0	1	1	1	1	0	0	1	0	1	0	0	0	0	1	0	0	0	1	1	0	0	1	1	1	0	1	1	0	0	0	0	0	0	0	0	0	1	0
1	1	1	0	1	0	0	1	1	0	1	1	1	1	1	1	0	1	1	0	1	1	0	0	1	0	0	0	1	1	1	1	1	0	1	1	0	1	1	0	0	0	0	0	0	0	1	1	1	0
0	0	0	0	1	1	1	1	0	0	1	1	1	1	1	1	0	1	0	1	0	0	0	0	1	1	0	0	0	0	1	0	1	0	1	1	1	1	1	0	1	1	0	0	1	0	0	0	1	0
1	0	1	1	0	1	0	1	0	0	1	1	1	1	1	1	0	1	1	0	1	0	1	1	0	1	1	0	0	1	1	1	1	1	1	1	1	1	1	0	1	1	0	0	0	0	0	0	1	0
1	0	1	1	1	0	1	1	1	1	1	1	1	1	1	0	1	1	1	1	1	0	1	1	0	1	1	0	1	1	1	1	1	1	1	1	0	1	1	1	1	1	1	1	0	0	1	0	1	0
1	0	1	1	1	0	0	1	0	0	1	1	1	1	1	1	1	1	0	0	0	1	1	0	1	1	1	0	1	1	1	1	1	1	1	1	0	1	1	0	0	1	1	0	0	0	1	1	1	0
1	1	1	1	1	1	1	1	1	0	1	1	1	0	1	1	0	1	1	1	1	0	1	1	1	1	0	1	1	1	1	1	1	1	1	1	1	1	1	1	1	1	1	0	0	0	0	1	1	0
1	0	0	1	1	1	0	1	0	0	1	1	1	1	1	0	1	1	1	0	0	1	1	1	0	1	1	0	0	1	1	0	1	1	1	1	1	1	1	1	0	1	1	0	0	0	1	1	1	0
1	0	1	1	1	0	1	0	0	0	1	1	1	1	1	1	1	1	0	1	0	0	1	1	1	1	0	0	1	1	1	1	1	1	1	1	1	0	1	0	0	0	0	1	1	0	0	1	1	0
1	1	1	0	1	1	0	0	1	0	1	0	1	1	1	1	0	1	1	0	1	1	0	0	0	1	0	0	0	1	1	1	1	1	1	1	1	1	1	1	1	1	0	0	0	1	0	1	0	0
1	1	1	1	1	0	1	1	0	0	0	1	1	0	0	1	1	1	1	0	1	1	1	1	1	1	0	0	1	1	1	1	1	1	1	1	0	1	1	1	1	1	1	1	0	1	0	1	1	0
1	1	1	0	1	0	1	1	0	0	1	1	1	1	1	1	1	1	1	1	1	0	1	0	1	1	1	0	1	1	1	0	1	1	0	1	0	1	1	1	0	1	1	0	0	0	1	1	1	1
1	1	1	1	1	0	0	1	1	0	0	1	1	1	1	0	1	1	1	0	1	0	1	0	1	1	0	0	1	1	1	1	1	1	1	1	1	1	1	1	0	1	1	1	0	0	0	1	1	0
1	1	0	1	1	0	1	1	0	1	1	1	1	1	1	0	0	1	1	1	1	0	1	1	1	1	0	0	1	1	1	1	1	1	1	1	1	1	1	1	0	1	1	1	0	0	0	1	1	0
0	0	0	0	1	0	0	1	1	0	1	0	1	0	1	1	1	1	0	0	0	0	1	1	0	1	1	0	0	0	1	0	0	1	1	0	0	1	1	0	0	1	1	1	0	1	0	0	0	1
1	0	1	1	1	0	0	1	1	0	1	1	1	0	1	1	1	1	1	1	1	0	0	0	1	1	1	0	1	1	1	1	1	1	1	1	1	1	1	0	1	1	1	0	0	0	0	1	0	0
1	1	1	1	1	0	0	0	1	0	1	1	1	1	1	1	1	1	1	0	1	0	1	1	1	1	1	1	1	1	1	1	0	1	1	1	0	1	1	1	1	1	1	1	1	0	0	0	1	0
1	0	1	1	1	1	0	0	1	0	0	1	1	0	1	0	1	1	1	0	1	0	0	1	1	0	0	1	1	1	1	0	1	1	1	0	1	1	1	1	0	1	0	0	0	0	0	1	0	0
1	1	1	1	1	0	0	1	0	1	0	1	1	1	0	1	1	1	1	1	1	0	1	0	1	1	1	0	1	1	1	1	1	1	1	1	0	1	1	1	1	1	1	0	0	0	1	0	0	0
1	1	1	1	0	0	0	1	0	0	0	0	1	0	1	1	1	1	1	1	1	0	0	1	1	1	0	0	1	1	1	1	1	1	1	1	0	1	1	0	1	1	1	0	0	0	0	1	1	1
1	1	1	0	1	1	0	1	0	0	1	1	1	1	1	0	0	1	0	0	0	0	1	1	0	0	0	1	1	1	1	0	1	0	1	1	0	1	1	0	1	1	1	0	0	0	0	0	0	0
1	1	1	1	0	1	1	1	1	1	1	1	0	1	1	1	0	1	1	1	0	1	1	0	1	1	0	1	1	1	1	1	1	1	1	1	0	1	1	1	1	0	0	0	0	0	0	1	1	0
0	1	1	1	1	1	0	1	0	0	1	0	1	1	1	1	0	1	1	1	1	0	0	0	1	1	1	1	1	1	0	1	1	1	1	1	1	1	1	1	0	1	0	0	0	0	0	0	1	1
1	0	1	1	1	0	1	0	1	0	1	1	1	1	1	0	1	1	1	1	1	1	1	1	1	1	0	1	1	1	1	1	1	0	1	1	1	1	1	1	0	1	1	1	0	0	0	1	1	0
1	0	1	1	0	0	1	0	0	0	1	0	1	0	0	0	0	1	0	0	0	0	1	1	0	0	1	0	1	1	1	1	0	1	1	1	0	1	1	1	1	1	0	0	1	0	1	1	1	0
1	0	1	0	1	0	0	0	1	0	1	1	1	1	1	0	1	1	1	1	0	0	1	0	0	1	0	0	0	1	1	1	1	0	1	1	0	1	1	1	1	1	1	0	0	0	0	1	1	0
1	0	1	1	1	0	0	1	1	0	1	1	1	1	1	1	1	1	1	0	0	0	1	1	1	1	1	0	1	1	1	0	1	0	1	0	0	1	1	1	0	1	1	0	0	0	0	0	1	0
1	1	1	1	1	0	0	1	1	1	1	1	1	1	1	1	1	1	1	1	1	0	1	1	1	1	1	1	1	1	1	1	1	0	1	1	1	1	1	1	1	1	1	1	0	1	0	0	1	1
1	0	1	1	1	0	1	0	0	0	1	1	1	0	1	1	1	1	0	0	1	0	1	0	1	1	1	1	0	1	1	1	1	0	1	1	0	1	1	1	0	1	1	1	0	0	1	1	1	0
0	1	1	1	1	0	0	1	1	0	1	1	1	1	1	0	1	1	1	1	1	0	1	1	1	1	0	1	1	1	1	1	0	1	1	1	0	1	1	0	0	1	1	1	1	0	0	0	1	0
1	0	0	1	0	0	0	1	1	0	1	1	1	1	0	0	0	1	0	0	1	1	1	1	1	1	0	0	0	1	1	1	0	0	1	1	0	1	0	0	1	1	1	0	1	0	0	1	1	0
1	0	0	0	0	0	1	1	0	0	0	0	1	1	1	1	0	1	0	1	1	1	1	1	1	1	0	0	0	1	1	1	1	0	1	1	0	1	1	1	1	0	0	0	0	0	1	1	1	0
0	0	0	0	0	0	0	1	0	0	1	1	1	0	0	0	0	1	0	1	1	0	1	0	0	1	0	1	0	1	1	1	0	0	1	0	0	1	1	0	0	0	0	0	1	1	0	0	1	0
0	1	1	1	1	1	1	0	0	0	1	1	1	1	0	1	0	1	1	1	0	0	1	1	1	0	0	1	1	1	1	1	1	1	1	1	1	1	1	1	1	1	1	1	0	0	0	1	1	1
1	1	1	1	1	0	0	1	1	1	1	1	1	1	0	0	0	1	1	0	1	1	1	1	1	1	0	1	1	1	1	1	1	0	1	1	0	1	1	1	1	1	1	1	0	0	0	0	1	1
1	1	1	1	0	0	1	0	0	0	0	1	1	1	1	1	1	1	0	0	1	0	1	1	1	1	0	1	1	1	1	1	1	1	1	1	0	1	1	1	0	0	1	1	0	0	0	0	0	0
1	1	1	1	0	0	1	1	1	0	0	1	1	1	1	1	1	1	1	1	1	0	1	1	0	1	1	0	1	1	1	1	1	1	1	1	1	1	1	1	1	1	1	0	0	0	1	0	1	0
1	1	1	0	0	1	0	0	1	1	0	1	1	1	1	1	1	1	0	0	1	0	1	1	1	1	0	0	1	1	1	1	1	1	1	1	0	1	1	1	0	1	0	1	0	1	0	1	1	0
0	0	1	0	1	1	0	1	0	0	1	0	1	0	1	0	0	1	0	0	0	0	0	1	0	0	0	0	1	1	1	1	0	0	1	1	0	1	1	0	0	1	1	0	0	0	1	1	0	0
1	1	1	0	1	1	1	1	0	0	1	1	1	0	1	0	0	1	1	1	0	0	0	1	0	1	1	1	0	1	1	1	1	1	1	1	0	1	1	1	1	1	0	1	0	0	0	1	1	0
1	0	1	0	1	1	0	1	0	0	1	1	1	1	1	1	1	1	1	0	0	0	0	1	0	0	0	0	1	1	1	0	1	1	1	1	0	1	1	0	1	1	0	0	0	0	0	0	1	0
0	1	0	1	0	0	0	1	0	0	1	1	1	1	1	0	1	1	1	1	1	0	0	1	1	1	0	1	1	1	1	1	1	1	1	1	0	1	1	0	1	1	0	1	0	0	0	1	1	0
1	1	1	1	1	0	0	1	1	0	1	1	1	1	1	0	0	1	1	1	1	0	0	0	1	0	0	0	1	1	1	0	1	1	1	0	1	1	1	0	1	0	1	1	0	0	0	0	1	0
0	0	1	0	0	1	1	0	0	0	1	1	1	0	1	0	1	1	0	0	1	0	1	1	1	1	1	0	0	1	1	1	0	0	0	1	1	1	1	0	0	1	1	1	0	1	0	1	1	0
1	0	1	1	1	1	0	1	1	0	1	1	1	0	1	1	1	1	1	0	0	0	1	1	1	1	0	0	1	1	0	1	1	0	1	1	0	1	1	0	1	1	1	1	0	0	0	1	1	0
1	0	1	1	1	1	1	1	0	0	1	1	1	1	0	1	1	1	1	0	0	1	1	0	1	1	0	0	1	1	1	0	1	1	1	1	0	1	1	1	0	1	0	0	0	0	0	0	0	1
1	0	1	1	1	1	1	0	0	1	0	1	1	0	1	0	0	1	1	1	1	0	1	0	1	1	0	0	1	1	1	0	1	1	1	1	0	1	1	0	0	1	1	0	0	0	1	1	1	0
1	0	1	0	1	0	1	1	1	0	1	1	1	1	1	1	1	1	1	1	1	1	1	0	1	1	0	0	0	1	1	1	1	0	1	1	1	1	1	1	0	1	1	0	0	0	1	0	1	0
1	1	1	1	0	0	0	1	1	1	1	1	1	0	1	1	1	1	1	1	0	0	1	0	0	1	0	1	1	1	1	1	0	0	0	1	0	1	1	1	0	1	1	0	0	0	0	0	0	0
0	0	0	1	0	1	1	1	0	0	1	1	1	0	1	1	0	1	1	1	1	0	1	1	0	1	0	0	1	1	1	0	0	0	1	1	1	1	1	1	0	1	0	0	0	0	0	0	1	0
1	1	1	1	1	1	0	1	1	1	1	1	1	1	1	1	0	1	1	1	1	0	0	1	0	1	1	0	1	1	1	1	1	0	1	1	0	1	1	0	0	1	0	0	0	0	0	1	1	0
1	0	1	1	1	0	1	0	0	0	1	0	1	1	1	1	1	1	0	1	1	0	1	0	0	1	0	0	0	1	1	0	1	1	1	1	0	1	1	1	0	1	0	0	0	0	0	0	1	0
1	1	1	1	1	0	0	1	1	0	1	1	1	1	1	1	1	1	0	1	1	0	1	1	1	1	0	1	1	1	1	1	1	1	1	1	1	1	1	1	1	1	1	1	0	1	0	1	0	0
1	1	1	0	0	1	0	1	0	0	1	1	1	1	1	0	0	1	1	0	0	0	0	0	0	1	1	0	0	1	1	1	1	1	1	1	0	1	1	1	1	1	1	0	1	0	0	1	1	0
1	1	1	1	1	0	0	1	1	0	0	1	1	1	1	1	1	1	1	1	1	1	1	0	0	1	0	1	1	1	1	1	1	1	1	1	1	1	1	1	0	1	1	1	0	0	1	1	1	0
1	0	1	0	0	1	0	1	0	0	1	0	1	1	1	1	1	1	0	1	1	0	0	0	0	0	1	0	1	0	1	1	1	0	1	1	0	1	1	0	1	1	0	0	0	0	0	0	1	1
1	1	1	1	1	0	0	0	0	0	0	1	1	1	1	0	1	1	1	0	1	0	0	0	1	1	1	1	1	1	1	1	0	0	1	1	1	1	1	1	0	1	0	1	0	0	0	0	1	0
1	0	1	1	0	0	1	0	0	1	0	1	1	1	1	0	0	1	0	1	1	0	1	0	1	0	0	0	1	1	1	1	0	1	1	1	1	1	1	0	1	1	1	1	0	0	0	1	1	0
1	0	1	0	0	0	0	1	0	0	1	1	1	0	1	0	1	1	1	0	1	0	1	0	1	0	1	1	1	1	1	0	1	1	1	1	0	1	1	1	0	1	1	0	0	1	0	0	1	0
0	1	1	1	1	0	0	1	1	0	1	1	1	0	1	1	0	1	0	1	1	0	0	1	0	1	1	0	1	1	1	1	1	1	1	1	1	1	0	1	0	1	1	0	0	0	1	1	1	0
1	1	1	0	1	1	0	0	0	0	1	0	1	1	1	0	0	1	0	1	1	0	1	0	0	1	1	1	0	1	1	1	1	0	0	1	0	1	1	0	0	1	0	0	0	0	1	1	0	0
1	1	0	1	1	0	0	1	0	0	1	1	1	1	1	0	0	1	0	1	1	0	1	0	1	1	1	1	1	1	1	1	1	1	1	1	1	1	1	1	0	1	0	0	0	1	0	1	1	0
1	1	1	1	1	0	1	1	1	1	1	1	1	1	1	1	1	1	1	0	1	0	1	1	0	1	1	0	1	1	1	1	1	0	1	1	0	1	1	1	1	1	0	1	0	0	0	1	0	0
1	1	1	1	1	0	0	1	1	1	0	1	1	1	1	1	1	1	1	0	1	0	1	0	0	1	0	0	1	1	1	1	1	1	1	1	1	1	1	0	1	1	1	1	0	0	1	1	1	0
1	0	1	0	0	1	0	1	1	0	1	1	1	1	1	0	0	1	1	1	1	0	0	1	0	1	0	0	1	1	1	1	1	0	1	1	1	0	0	0	0	0	0	0	0	0	1	1	0	0
1	0	1	0	1	0	1	1	1	1	1	1	1	1	1	0	1	1	1	1	1	0	1	0	1	1	0	0	1	0	1	1	1	1	1	1	1	1	1	1	0	1	0	0	1	1	0	1	1	0
0	0	1	0	1	0	1	1	0	0	1	0	1	1	0	1	0	1	1	1	0	1	1	0	0	1	0	0	1	1	1	1	1	1	1	1	1	1	1	1	0	1	1	0	0	0	1	1	1	0
1	0	1	0	0	1	1	1	0	1	1	1	1	1	1	1	1	1	0	1	1	0	1	0	0	1	0	1	1	1	1	1	1	1	1	1	1	1	1	1	1	1	1	0	0	0	1	0	1	0
0	1	1	0	0	0	0	1	0	0	1	0	1	1	0	1	1	1	1	0	1	0	0	1	1	0	0	0	0	1	1	1	1	0	0	1	0	1	1	0	0	1	0	1	0	0	0	0	1	1
1	0	0	1	1	0	0	1	1	0	1	1	1	1	1	0	0	1	0	0	0	0	1	0	1	0	1	0	1	1	1	1	0	1	1	1	0	1	1	1	0	1	0	1	0	0	0	0	1	0
0	0	1	0	0	1	0	0	1	0	1	1	1	1	1	0	1	1	1	0	1	0	1	1	1	0	0	0	1	0	1	1	0	1	1	1	0	1	1	1	1	1	1	0	0	0	0	1	1	0
1	1	1	1	1	1	1	1	1	0	0	1	1	1	0	1	1	1	0	1	1	1	1	0	1	1	0	0	1	1	1	1	1	1	1	1	0	1	1	1	0	1	1	1	0	0	0	1	1	1
1	1	1	1	0	1	0	1	1	0	0	1	1	1	1	0	1	1	1	1	0	0	1	0	1	1	0	0	1	1	1	1	1	1	1	1	0	1	1	1	0	1	1	1	0	0	0	0	1	0
1	1	1	1	1	1	0	0	0	0	1	0	1	1	1	0	1	1	1	1	1	1	1	1	0	1	0	1	0	1	1	1	1	1	1	1	0	1	1	1	1	1	1	0	0	0	0	0	0	0
1	0	1	1	1	0	1	1	0	0	0	1	1	1	1	0	1	1	1	1	1	0	1	1	0	1	1	0	1	1	1	1	1	1	1	1	0	1	1	1	0	1	1	1	0	0	0	0	1	0
1	0	1	1	1	0	1	1	1	0	1	1	1	1	1	1	1	1	1	1	1	0	1	0	1	1	0	1	0	1	1	1	1	1	1	1	0	1	1	1	0	1	0	0	0	0	0	0	0	0
0	0	1	1	1	1	0	0	0	0	1	1	1	1	1	1	0	1	0	0	1	1	0	1	1	0	0	0	1	1	1	1	1	1	0	1	0	1	1	1	0	0	1	1	0	0	0	0	1	0
1	1	1	1	1	0	1	1	0	1	1	1	1	1	1	1	0	1	1	1	1	0	1	1	1	1	1	0	1	1	1	1	1	1	1	1	1	1	1	1	0	1	0	1	0	0	0	0	1	1
1	1	1	0	1	0	1	1	1	0	1	1	1	1	1	0	1	1	1	1	0	0	1	1	1	1	0	1	1	1	1	1	1	1	1	1	1	1	1	1	1	1	1	1	0	0	0	1	0	0
1	0	1	0	1	1	0	0	0	0	1	0	1	1	1	0	1	1	1	0	0	0	1	1	0	0	0	0	0	1	1	0	0	0	1	1	0	1	1	0	1	0	1	0	0	0	1	0	1	0
0	0	1	0	0	1	0	0	0	0	1	0	1	0	0	1	0	1	1	1	0	0	0	0	0	1	0	1	0	0	1	1	1	0	1	1	0	1	0	1	1	1	0	1	0	0	0	0	0	0
1	0	1	0	0	0	0	1	1	0	1	1	1	1	0	1	0	1	0	0	0	0	1	1	0	1	0	1	0	1	1	1	1	0	1	1	0	1	1	1	0	1	1	0	0	0	1	0	1	0
1	1	1	1	1	0	0	0	0	1	1	1	1	1	0	0	0	1	1	1	1	0	1	0	1	1	0	1	1	1	1	1	1	1	1	0	0	1	1	1	1	1	1	1	1	0	1	0	1	1
1	1	1	1	1	1	0	1	1	0	0	1	1	1	1	1	1	1	1	0	0	0	0	1	1	1	1	1	1	1	1	1	1	1	1	1	1	1	1	1	1	1	0	1	1	1	1	1	0	0
1	0	1	1	1	1	1	1	1	0	1	0	1	0	1	0	0	1	0	1	1	0	1	1	0	1	0	0	1	1	1	0	1	1	1	1	0	1	1	0	0	0	1	1	1	0	1	1	1	0
1	1	1	0	1	0	0	1	1	0	1	1	1	1	1	0	1	0	1	0	1	0	1	0	1	1	1	0	1	1	1	1	1	1	1	0	1	1	1	1	0	1	1	0	0	0	0	1	1	1
1	1	1	1	0	1	0	1	0	0	0	1	1	0	1	1	1	1	0	0	1	0	0	0	1	0	0	0	1	1	1	0	0	0	1	1	0	1	1	1	0	1	1	0	0	0	0	1	1	0
0	1	1	1	1	1	0	0	0	0	1	1	1	0	1	1	1	1	1	1	1	0	1	1	1	1	1	0	1	1	1	1	1	0	1	1	1	1	1	0	1	1	0	1	1	1	0	1	0	1
1	1	1	1	0	0	0	1	0	0	0	1	1	1	0	0	1	1	1	0	0	0	0	0	1	1	0	1	1	1	1	1	0	1	1	1	1	1	1	0	0	0	0	0	0	0	0	0	1	0
1	0	1	1	0	0	1	0	1	1	0	1	1	1	1	0	1	1	0	1	1	0	0	1	1	1	0	1	1	1	1	1	0	1	1	1	1	1	1	1	1	1	0	0	1	0	0	0	0	0
1	1	1	1	1	1	0	0	0	0	1	1	0	1	1	0	0	1	1	0	1	0	1	1	1	1	0	0	1	1	1	0	0	0	1	1	0	1	1	1	0	1	1	1	1	0	0	0	0	0
1	1	1	1	1	0	0	1	1	1	1	1	1	1	1	1	1	1	1	0	1	0	1	1	1	1	1	1	1	1	1	1	0	1	1	1	0	1	1	1	0	1	1	1	0	1	0	0	1	0
1	1	1	1	1	0	1	1	1	0	0	1	1	1	0	0	1	1	1	1	1	0	0	1	1	1	1	1	1	1	1	1	1	1	1	1	0	1	1	1	0	1	0	1	1	0	0	1	1	0
1	1	1	1	1	0	1	1	1	0	1	0	1	0	0	0	1	1	1	1	0	1	0	1	1	1	0	0	1	1	1	1	0	1	1	1	1	1	1	1	1	1	1	1	0	0	0	0	1	0
1	1	1	1	0	1	1	1	0	0	0	1	1	0	1	1	0	1	0	1	0	0	1	1	1	1	1	1	1	1	1	1	1	1	1	1	1	1	1	1	1	1	1	1	1	1	1	1	0	1
1	1	1	1	1	1	0	0	0	0	1	1	1	1	1	1	1	1	1	1	0	0	1	1	0	1	0	1	1	1	1	1	1	1	1	1	0	1	1	1	1	1	1	0	1	0	1	1	1	0
1	1	1	1	1	0	0	1	0	0	0	1	1	0	1	1	1	1	1	1	1	0	0	1	0	1	0	0	1	1	1	1	0	1	1	1	1	1	1	1	1	1	0	1	1	0	0	0	1	1
1	0	1	1	1	0	1	0	1	0	0	1	1	1	0	1	1	0	0	1	1	0	1	0	0	1	0	0	1	1	1	1	1	1	1	1	0	1	1	1	0	1	1	1	0	0	0	1	1	0
1	1	1	1	1	0	0	1	1	0	1	1	1	1	1	1	1	1	1	1	1	0	1	0	1	1	1	0	1	1	1	1	0	1	1	1	0	1	1	1	1	0	0	1	1	1	0	1	1	0
1	0	1	1	1	0	1	1	0	0	1	1	1	1	0	1	1	1	0	1	1	1	0	1	1	1	1	1	1	1	1	1	0	1	1	1	1	1	1	1	0	1	0	1	0	0	1	1	1	1
1	1	1	1	1	0	0	1	0	0	1	1	1	1	1	1	0	1	1	1	0	1	1	1	1	1	0	0	1	1	1	1	1	1	1	1	1	1	1	1	0	1	0	0	1	0	0	1	1	0
1	0	1	1	1	0	0	1	0	0	1	1	1	1	1	1	1	1	0	1	0	0	1	0	0	1	0	1	1	1	1	1	1	1	1	1	1	1	1	1	0	1	1	1	0	0	1	0	1	0
1	0	1	1	1	0	1	0	1	0	1	1	1	1	1	1	1	1	1	1	1	0	1	1	1	1	0	1	0	1	1	1	1	1	1	1	1	1	1	1	0	1	0	1	0	0	0	0	0	1
1	0	1	0	1	0	0	1	1	1	1	0	1	0	1	0	1	1	0	0	1	0	0	1	1	1	0	1	1	1	1	1	1	0	1	1	0	1	0	1	0	1	0	0	1	1	1	0	1	0
1	1	1	1	0	0	0	1	1	0	1	1	1	0	1	0	1	1	0	0	0	1	1	0	1	1	0	0	1	1	1	1	1	1	1	1	1	1	1	1	1	1	1	1	1	1	1	0	1	0
1	0	1	1	1	1	0	1	1	0	1	1	1	1	0	1	0	1	1	1	0	0	1	0	0	1	0	1	1	1	1	1	1	1	1	1	1	1	1	1	0	0	1	1	0	0	0	0	0	1
1	1	1	1	1	0	1	1	0	0	1	1	1	0	1	0	1	1	1	0	1	0	0	1	1	1	0	1	1	1	1	1	1	1	0	0	1	1	1	0	0	1	0	0	0	0	1	1	0	0
1	0	1	1	1	1	1	1	1	1	1	1	1	1	1	1	1	1	0	1	0	1	1	1	1	1	1	1	1	1	1	1	1	1	1	1	0	1	1	1	1	1	0	1	1	0	0	1	0	0
1	0	1	1	1	0	1	1	1	1	1	1	1	1	0	1	1	1	0	1	1	0	1	0	0	1	1	1	1	1	1	1	0	1	1	1	1	1	1	1	1	0	0	1	0	1	0	1	1	1
1	0	1	1	0	0	0	1	1	1	0	1	1	1	1	0	1	1	1	1	1	0	0	0	1	1	0	0	1	1	1	1	0	1	1	1	0	1	1	1	1	1	0	0	1	0	0	1	1	0
0	1	1	1	0	1	1	1	0	1	1	1	1	1	1	0	1	1	0	1	1	0	1	0	0	1	0	0	1	1	1	1	0	1	1	0	0	1	1	1	0	1	0	1	1	0	0	0	0	1
1	1	1	1	0	0	0	1	0	0	1	1	1	1	1	1	0	1	0	1	1	0	0	1	1	1	1	1	1	1	1	1	0	1	1	1	0	1	1	0	1	1	0	1	0	0	1	1	0	0
1	0	1	0	0	0	1	0	0	0	1	0	1	1	0	0	0	0	0	1	1	1	1	0	1	1	1	1	1	1	1	1	0	1	1	1	0	1	1	1	0	1	0	0	1	0	0	0	1	0
1	0	1	1	1	1	1	0	1	0	1	1	1	1	0	1	1	1	0	1	0	0	0	1	1	1	1	1	1	1	1	1	1	1	1	0	1	1	1	0	0	1	0	0	1	0	1	0	1	0
1	1	1	1	0	0	0	1	0	0	1	1	1	1	0	1	1	1	1	0	0	0	1	1	1	1	1	0	1	1	1	1	0	1	1	1	1	1	1	1	1	1	0	0	0	1	0	1	1	1
0	1	1	1	1	1	0	1	1	0	1	1	1	1	1	1	1	1	1	1	1	0	0	0	1	1	1	0	1	1	1	0	1	1	1	1	0	1	1	1	1	1	1	0	0	0	1	0	1	0
1	0	1	1	1	1	1	0	1	1	1	1	1	0	1	0	1	0	1	1	1	0	0	1	0	1	1	1	1	1	1	0	0	1	1	1	1	1	1	1	0	0	0	1	1	1	1	1	0	1
0	0	1	0	1	1	1	1	1	0	1	1	1	1	1	0	1	0	1	1	1	0	0	1	1	1	1	0	1	1	1	0	1	1	1	1	1	1	1	1	0	0	0	1	1	1	1	1	0	1
1	1	1	1	1	0	1	1	1	1	1	1	1	1	1	0	1	1	1	1	0	0	1	0	1	1	0	1	1	1	1	1	1	1	1	1	1	1	1	1	0	1	1	1	1	0	0	0	1	1
1	1	1	1	0	0	0	1	1	0	1	1	1	1	1	1	1	1	1	0	1	0	0	1	1	1	1	0	1	1	1	1	1	1	1	1	0	1	1	1	0	1	1	1	1	0	1	0	1	0
1	0	1	1	1	1	0	1	1	0	0	0	1	1	1	1	1	1	1	0	1	0	1	0	1	1	0	0	0	1	1	1	0	1	1	1	0	1	1	0	1	1	0	1	1	0	0	0	1	0
1	1	1	1	1	0	1	0	1	0	1	1	1	1	1	1	1	1	1	1	1	0	1	1	1	1	0	1	1	1	1	1	1	1	1	1	1	1	1	1	0	1	0	1	1	0	0	0	1	0
1	0	1	1	1	0	1	1	1	1	0	1	1	1	1	1	1	1	1	1	1	0	1	1	1	1	0	0	1	1	1	1	1	1	1	1	1	1	0	1	0	1	1	1	0	0	0	1	0	1
1	0	1	1	1	1	1	1	0	0	1	1	1	0	1	0	1	1	1	1	0	1	1	0	1	1	1	1	0	1	1	1	1	1	1	1	1	1	1	1	1	1	1	1	1	0	0	0	1	0
1	0	1	1	1	1	1	1	0	0	1	1	1	1	1	0	1	1	1	1	0	1	1	1	0	1	0	0	1	1	1	1	1	1	1	1	0	1	1	1	0	1	0	0	0	0	0	1	1	0
0	0	1	1	1	0	1	0	1	1	1	1	1	0	1	1	1	1	0	1	1	0	1	1	1	1	1	1	1	1	1	1	0	1	1	1	0	1	1	1	0	1	0	1	0	0	1	0	1	0
1	1	1	1	1	0	0	1	0	0	0	1	1	0	1	1	0	1	1	0	1	0	0	0	1	1	0	0	0	1	1	1	0	1	1	0	0	1	1	0	1	1	0	1	0	0	1	0	1	1
1	1	1	1	0	0	1	1	0	0	0	1	1	1	0	0	1	1	1	1	0	0	1	0	1	1	1	0	1	1	1	1	0	1	1	1	0	1	1	1	1	1	0	0	1	0	0	1	1	0
1	0	1	1	1	0	1	0	1	0	1	1	1	1	0	1	1	1	1	1	1	1	1	0	0	1	0	1	1	0	1	0	1	0	1	1	0	1	1	1	0	1	0	0	0	0	0	0	1	0
1	0	1	1	0	0	0	0	1	0	1	1	1	1	1	1	1	1	1	0	1	0	1	0	1	1	0	0	0	1	1	1	0	1	1	1	0	1	1	1	1	1	0	1	0	0	0	1	0	0
0	1	0	1	0	0	0	1	0	0	1	1	1	1	1	1	1	1	0	1	1	0	0	1	0	1	0	0	0	1	1	1	0	0	1	1	0	1	1	1	0	1	1	0	1	1	0	0	1	1
0	1	1	1	1	0	1	1	1	1	0	1	0	0	0	0	0	1	0	1	1	0	1	0	0	1	0	0	0	1	1	1	1	1	1	1	1	1	1	1	1	0	0	0	0	0	0	0	0	1
1	1	1	1	1	0	0	1	0	1	1	1	1	1	1	0	1	1	1	0	1	0	1	1	1	1	1	0	1	1	1	1	1	1	1	1	1	1	1	1	1	1	0	1	0	0	0	1	0	0
0	1	1	1	1	1	0	1	1	1	1	1	1	0	1	0	1	1	1	0	1	0	1	1	1	1	1	0	1	1	1	1	1	1	1	1	0	1	1	0	0	1	0	1	1	0	0	0	1	0
1	0	1	1	1	1	1	1	1	0	1	1	0	1	1	1	1	1	1	1	0	0	1	1	0	1	0	1	1	1	1	1	1	1	1	1	1	1	1	1	0	1	1	0	0	0	1	0	1	0
0	0	1	0	0	0	0	1	0	0	1	1	1	0	0	0	1	1	1	1	0	0	0	1	0	0	0	0	1	0	1	0	0	1	1	1	0	1	1	0	0	1	1	1	0	0	1	0	0	0
1	0	1	1	1	0	1	0	0	0	0	1	0	1	1	0	1	1	1	1	1	0	1	1	0	0	0	1	1	1	1	1	0	0	1	1	1	1	0	0	0	1	1	1	0	0	1	0	1	1
1	1	1	1	1	0	0	1	0	0	1	1	1	1	0	1	1	1	1	0	1	0	1	0	1	1	1	1	0	1	1	1	1	1	1	1	0	1	1	1	1	1	0	0	1	0	1	1	1	0
1	1	1	1	1	0	1	1	1	0	1	1	1	1	1	1	1	1	1	1	1	0	1	1	1	1	0	1	1	1	1	1	1	1	1	1	1	1	1	1	0	1	0	1	0	0	1	0	1	0
0	0	1	1	1	0	1	1	0	0	1	1	1	0	1	1	1	1	0	1	1	0	1	0	1	1	0	1	0	1	1	1	0	1	1	1	1	1	1	1	1	1	0	1	0	0	1	1	0	0
1	0	1	1	1	0	1	1	1	0	0	1	1	1	1	0	1	1	0	1	1	0	1	1	1	1	1	1	1	1	1	1	1	1	1	1	1	1	0	0	1	1	0	1	1	1	0	0	1	1
1	1	1	1	0	0	1	1	1	0	0	0	1	0	1	0	1	1	1	1	1	1	0	1	0	1	1	0	1	1	1	1	0	1	1	0	0	1	1	0	1	1	1	1	0	0	0	1	1	1
1	0	1	1	1	0	1	1	1	0	1	1	1	1	1	1	1	1	1	1	0	0	1	0	1	1	0	1	1	1	1	0	1	1	1	1	0	1	1	1	0	1	1	1	0	1	1	1	0	0
1	1	1	1	1	0	1	1	1	0	1	1	1	1	1	0	1	1	0	0	0	1	0	1	1	1	1	0	1	1	1	1	0	1	1	0	1	1	0	1	0	1	1	1	0	0	0	0	0	1
1	0	0	1	0	1	0	1	1	1	1	1	1	1	1	0	1	1	0	1	0	1	1	1	1	1	0	0	1	1	1	1	1	1	1	1	1	1	1	0	0	1	0	0	0	0	0	1	1	1
1	0	1	0	1	1	1	1	1	0	1	1	1	1	1	0	1	1	1	1	1	1	1	1	1	0	0	0	0	1	1	1	0	0	1	0	1	1	1	1	1	1	0	1	0	0	0	1	1	1
1	0	1	0	1	1	1	1	0	0	1	1	1	0	1	0	0	1	0	0	1	0	1	1	0	1	0	0	0	1	1	0	1	0	0	0	0	1	1	0	0	1	0	1	0	1	1	0	0	0
1	1	1	0	1	1	0	0	1	0	1	1	1	1	1	1	1	1	1	1	0	0	1	1	0	1	0	1	1	1	1	1	0	1	1	0	0	1	1	1	1	1	1	0	0	0	0	0	0	0
1	1	1	1	1	0	1	1	1	0	0	1	1	1	1	1	1	1	1	1	0	1	1	0	1	1	1	1	1	1	1	1	1	1	1	1	0	1	1	1	1	1	0	1	0	0	1	0	0	1
1	1	1	1	1	1	1	1	1	1	0	1	1	1	1	0	1	1	1	1	0	0	1	1	1	1	1	0	1	1	1	1	0	1	1	1	1	1	1	1	0	1	1	1	0	0	1	0	1	1
1	1	1	1	1	0	1	0	0	1	1	1	1	0	1	1	1	1	1	1	1	0	1	1	0	1	1	0	1	1	1	1	0	1	1	1	1	1	1	0	0	1	1	1	1	0	0	1	1	0
0	1	1	1	1	0	1	0	1	1	1	1	1	1	1	0	1	1	1	1	1	0	1	0	1	1	1	1	1	1	1	0	1	1	1	1	1	1	1	1	0	1	0	1	0	1	0	1	1	0
1	1	1	1	1	1	1	1	1	0	1	1	1	1	0	1	1	1	1	1	1	1	1	0	1	1	0	0	1	1	1	1	1	1	1	1	1	1	1	1	0	1	0	0	1	0	0	1	1	0
1	1	1	1	1	0	1	1	0	0	1	1	1	1	1	1	1	1	0	0	0	0	1	1	0	0	1	0	0	1	1	0	0	1	1	0	1	1	1	1	0	1	1	1	0	0	1	1	1	0
1	0	1	1	1	0	1	0	0	0	1	1	1	1	1	1	1	1	1	1	1	0	0	1	1	1	0	1	1	1	1	1	0	1	1	1	1	1	1	1	0	1	0	1	0	0	1	0	1	0
1	0	1	0	1	0	0	0	0	0	1	1	1	0	0	0	0	1	1	1	0	0	0	1	0	1	0	0	1	0	1	1	1	1	1	1	0	1	1	1	1	1	1	0	1	0	0	0	1	0
1	1	1	1	1	0	1	1	1	0	1	1	1	1	1	0	1	0	1	0	1	0	1	1	0	1	1	1	1	1	1	1	0	1	1	1	1	1	1	0	0	1	1	1	0	0	1	1	1	0
0	0	1	1	1	0	0	1	1	0	1	1	1	1	1	1	0	1	1	1	1	0	1	1	0	1	0	0	1	1	1	1	1	1	1	1	0	1	1	0	0	1	1	1	0	0	1	0	1	0
1	1	1	1	1	0	1	1	1	0	1	1	1	1	1	1	1	1	1	1	1	0	1	1	0	1	0	1	1	1	1	1	0	1	1	0	0	1	1	0	0	1	1	1	1	0	0	1	0	0
1	0	1	1	1	0	1	1	1	1	1	1	1	1	0	0	1	1	1	1	1	0	1	1	1	1	1	0	1	1	1	1	1	1	1	1	1	1	0	0	1	1	1	1	1	0	0	0	0	0
1	1	1	1	1	0	1	1	0	0	0	1	1	1	1	0	0	0	0	0	1	0	1	0	0	1	0	0	1	1	1	0	0	1	1	1	0	1	1	0	0	1	1	1	0	0	0	1	0	1
1	1	1	1	1	0	0	1	0	0	0	0	1	1	1	1	1	1	1	0	1	0	1	1	1	1	0	1	1	1	1	0	0	0	1	1	1	1	0	0	1	1	1	1	0	0	1	1	1	1
1	1	1	1	0	0	1	1	1	0	0	1	1	1	1	0	1	1	1	1	1	1	1	1	1	1	0	1	1	1	1	0	1	1	0	1	0	1	1	1	1	1	0	1	0	0	0	1	1	0
1	1	1	1	1	0	1	0	1	0	1	1	1	1	1	0	1	1	0	1	1	0	1	1	1	1	0	1	1	1	1	1	1	1	1	1	1	1	1	1	0	1	1	1	0	0	0	0	1	0
0	0	0	1	1	0	0	1	1	0	1	1	0	0	1	0	1	0	0	1	1	1	0	0	0	0	0	0	1	1	1	0	1	0	1	1	0	1	1	0	1	0	0	0	0	0	0	0	1	0
1	1	1	1	1	1	1	1	1	1	1	1	1	1	0	1	0	1	0	0	1	0	0	1	1	0	1	1	1	1	1	1	1	0	1	1	1	1	1	0	1	1	0	1	1	0	0	0	1	0
1	1	1	1	1	1	1	1	1	0	1	1	1	1	1	1	1	1	1	1	1	0	1	1	1	1	0	1	1	1	1	1	1	1	0	1	1	1	1	1	1	1	0	1	0	1	0	1	1	0
1	1	1	1	1	1	1	1	1	0	1	1	1	1	1	0	1	1	1	1	1	0	1	0	1	1	0	1	1	1	1	0	1	1	1	1	1	1	1	1	1	1	0	0	0	0	0	1	0	0
1	0	1	1	1	0	0	1	1	0	1	1	1	1	1	1	0	1	1	1	1	0	0	0	1	0	0	1	1	1	1	0	0	0	1	1	0	1	1	1	1	1	0	0	0	1	0	0	0	0
1	1	1	1	0	0	1	1	0	0	1	1	1	1	1	0	1	1	0	1	1	0	1	1	1	1	0	1	1	1	1	1	0	1	0	0	1	1	1	1	1	1	0	1	0	0	0	1	1	0
1	1	1	1	1	1	1	1	1	1	1	1	1	1	1	1	1	1	1	1	1	1	1	1	1	1	1	0	1	1	1	1	1	1	1	1	1	1	1	1	1	1	0	1	0	1	1	0	1	0
1	0	1	1	1	0	0	1	1	1	1	1	1	1	1	1	1	1	1	1	1	0	0	1	1	1	1	1	1	1	1	1	1	1	1	1	1	1	1	1	0	1	0	1	0	0	0	1	0	0
1	1	1	1	1	0	0	0	0	0	0	0	1	0	1	0	1	1	1	1	1	0	0	1	0	1	0	0	1	1	1	1	1	0	1	1	0	1	1	0	1	1	0	1	1	0	1	1	0	0
1	0	1	1	0	0	0	1	0	1	1	1	1	0	1	0	0	1	0	1	0	0	1	0	0	1	1	0	1	1	0	1	0	1	1	1	0	1	1	0	0	1	0	1	1	0	1	0	1	0
1	1	1	1	1	1	0	1	1	1	1	1	1	1	1	1	1	1	1	1	0	0	1	1	1	1	0	0	1	1	1	1	1	1	1	1	1	1	1	1	0	1	1	1	0	0	1	1	1	0
1	0	1	1	1	1	0	1	0	0	0	1	1	1	0	0	1	1	0	0	0	0	1	1	1	1	0	0	1	1	1	1	0	1	1	1	1	1	1	0	1	0	1	0	1	0	0	1	1	0
1	1	1	1	1	0	0	1	1	0	1	1	1	1	1	1	1	1	1	1	1	0	1	1	0	1	1	1	1	1	1	1	0	1	1	1	1	1	1	1	1	1	0	0	0	1	0	1	1	1
1	0	1	1	1	0	1	1	0	0	1	1	1	1	1	0	1	1	1	1	1	0	1	1	1	1	1	1	1	1	1	1	1	1	1	1	0	1	1	1	1	1	1	1	1	0	0	1	0	0
1	0	1	1	1	1	0	0	1	0	0	1	1	1	1	1	1	1	1	1	0	1	1	0	0	1	0	0	1	0	1	1	1	1	1	0	1	1	1	0	0	1	1	1	0	0	0	1	0	0
1	0	1	1	0	0	1	0	0	1	0	1	1	1	1	1	1	1	1	1	1	0	1	1	1	1	0	0	1	1	1	1	1	1	1	1	1	1	1	1	0	1	0	0	0	0	0	1	0	0
1	0	0	0	0	1	0	1	1	0	1	1	1	1	1	1	1	1	0	1	1	0	1	1	0	1	1	1	1	1	1	0	0	1	1	1	0	0	1	0	0	1	0	1	0	0	0	1	1	0
1	1	0	1	1	1	1	1	0	0	0	1	1	0	1	0	0	1	1	1	0	0	1	1	0	1	0	1	0	1	0	0	0	1	0	1	0	1	1	0	1	1	0	1	0	0	0	0	1	0
0	1	0	1	1	0	0	0	0	0	1	1	1	1	1	0	1	1	1	1	1	0	1	1	0	1	1	1	1	1	1	1	0	1	1	1	0	1	1	0	0	1	1	1	1	1	1	0	1	0
1	0	1	1	1	0	0	0	0	0	1	1	0	1	1	1	1	1	0	0	0	0	0	0	0	0	0	0	1	1	1	1	0	0	1	1	1	1	0	1	1	1	0	0	0	0	0	1	1	0
1	1	1	1	0	0	1	1	0	1	1	1	1	1	1	0	1	1	1	1	1	0	1	0	1	1	1	1	1	1	1	1	1	1	1	1	1	1	1	1	1	1	1	1	0	0	1	1	0	0
1	0	1	1	1	0	0	1	0	1	1	1	1	1	0	0	0	1	1	0	0	1	1	1	0	1	0	0	0	1	1	1	1	0	1	1	0	1	1	1	1	1	0	0	0	0	0	0	0	1
1	0	1	1	1	0	0	1	0	0	0	0	1	1	1	0	1	1	0	1	1	0	1	1	1	1	1	1	1	1	1	1	0	0	1	0	0	1	0	0	0	1	1	1	1	0	0	1	0	0
1	1	1	1	0	0	1	0	0	0	1	0	0	1	0	0	1	1	1	1	0	0	0	0	0	1	1	0	0	1	1	1	0	0	1	1	0	1	1	0	0	1	1	1	1	0	0	1	1	0
0	0	0	1	1	1	1	1	0	0	0	1	1	1	0	1	1	1	1	1	0	0	1	1	1	1	0	1	1	1	1	1	0	1	0	1	0	1	1	1	0	1	1	0	1	0	1	1	1	0
1	1	1	1	1	1	1	1	0	0	1	1	1	1	1	1	1	0	1	1	1	1	1	1	1	1	0	0	1	1	1	1	1	1	1	1	1	1	1	0	1	1	1	0	0	0	1	0	1	0
0	1	1	1	1	1	0	1	0	0	0	0	1	1	1	1	1	1	0	1	1	1	0	0	0	0	1	0	0	0	1	0	0	0	1	1	0	0	1	0	1	1	0	1	0	1	0	0	1	1
0	1	1	1	1	0	1	1	1	0	1	1	1	1	0	0	0	1	1	0	1	0	0	0	0	0	0	0	0	1	1	1	1	1	1	1	0	1	1	1	0	0	0	0	0	0	1	1	0	0
1	0	0	1	1	0	1	1	0	0	1	0	1	0	1	0	0	1	0	0	1	0	0	0	0	0	0	0	1	1	1	1	1	0	1	1	0	0	0	0	1	1	0	1	1	1	0	1	0	0
0	0	0	1	1	0	1	1	0	0	1	1	1	1	1	1	1	1	1	1	1	0	1	1	0	1	0	1	1	1	1	1	1	1	1	0	1	1	1	1	1	1	1	1	1	1	1	1	1	1
0	1	1	1	1	1	1	1	0	0	0	1	1	1	1	0	1	1	1	0	1	0	1	1	0	1	1	0	1	0	1	1	0	0	1	0	0	1	1	1	0	1	1	1	0	0	1	1	0	1
1	1	1	1	1	1	0	1	1	0	1	1	1	1	1	1	1	1	1	1	1	0	0	0	1	1	1	0	1	1	1	0	0	0	1	0	0	1	1	0	0	1	1	1	0	0	1	1	0	0
1	0	0	1	1	0	0	1	1	0	0	1	1	1	1	0	1	1	1	1	1	0	0	1	0	1	1	1	0	1	1	1	1	0	1	1	0	1	1	0	0	1	0	1	0	0	0	1	1	1
1	0	1	0	1	0	1	1	0	0	1	1	1	0	1	1	1	1	0	1	1	0	1	1	0	1	1	0	1	1	1	0	1	1	1	0	0	1	1	1	0	1	1	1	0	0	1	1	1	1
1	1	1	1	0	0	0	0	1	0	1	1	1	1	1	0	1	1	1	1	0	0	1	1	0	1	1	1	1	1	1	1	1	1	1	0	1	1	1	1	1	1	1	1	1	0	0	1	0	0
1	1	1	1	1	1	1	0	1	0	1	1	1	1	1	1	1	1	1	1	1	1	1	0	1	1	1	1	1	1	1	1	1	1	1	1	0	1	1	1	1	1	0	1	0	0	0	1	0	0
1	0	1	1	1	0	1	1	1	0	0	1	1	0	1	1	1	1	1	1	1	0	1	1	1	0	0	0	1	1	1	1	1	1	1	1	1	1	1	1	1	1	1	1	0	0	1	1	1	1
1	1	1	1	1	0	0	1	1	0	1	1	1	1	1	1	1	1	1	1	1	0	1	1	1	1	1	0	1	1	1	1	1	1	1	1	1	1	1	1	0	1	0	1	0	0	0	1	0	1
1	1	1	1	1	0	0	1	0	0	1	0	1	1	1	1	1	1	0	1	1	0	0	0	0	1	1	1	0	1	1	1	0	1	1	1	0	1	1	0	0	1	1	1	0	0	0	1	0	0
1	1	1	1	1	0	1	1	1	1	1	1	1	1	1	1	1	1	1	1	1	0	1	1	1	1	0	1	1	1	1	1	1	1	1	1	1	1	1	0	0	0	0	1	1	0	0	0	1	0
1	1	1	0	1	0	0	0	0	0	0	0	1	1	1	1	0	1	1	0	1	0	0	0	1	0	0	0	0	0	1	0	0	1	1	1	0	1	1	0	0	1	1	1	0	0	0	0	0	0
1	1	0	1	0	1	0	1	0	0	1	1	1	0	1	0	1	0	0	0	0	1	1	0	1	1	1	0	0	1	1	1	1	1	1	0	1	1	0	0	0	1	1	0	1	0	1	1	0	0
1	1	1	1	1	0	1	1	1	1	1	1	1	1	1	1	1	1	1	1	1	1	1	1	1	1	1	1	1	1	1	1	1	1	1	1	1	1	1	1	0	1	0	1	0	0	1	1	0	1
1	1	1	1	1	0	0	1	1	0	1	1	1	1	1	1	1	1	1	0	0	0	1	1	1	1	0	0	1	1	1	1	0	1	1	0	0	1	0	1	0	1	0	1	0	0	1	1	0	0
1	0	1	1	1	0	0	0	0	0	1	0	1	1	1	1	1	1	1	1	1	0	0	1	0	0	0	0	1	1	1	1	0	1	1	1	0	1	1	0	0	1	0	1	0	0	0	0	1	1
1	1	1	1	0	0	0	1	1	0	0	1	1	1	1	1	1	1	0	1	1	1	1	1	1	1	0	0	1	1	1	1	1	1	1	1	0	1	1	1	0	0	0	1	0	0	0	0	1	0
0	0	1	1	1	0	1	1	0	1	0	1	1	1	0	0	1	1	0	1	1	1	1	1	1	0	1	1	1	1	1	1	1	1	1	1	1	1	1	1	0	1	1	1	0	1	1	1	1	1
1	1	1	1	1	0	0	0	0	1	1	1	1	1	1	1	1	1	1	0	0	0	1	1	0	0	0	0	1	0	1	1	0	1	1	1	0	1	1	0	1	1	0	1	0	0	0	0	1	1
0	0	1	1	1	0	1	0	0	0	1	0	1	1	0	0	1	1	1	0	0	0	1	1	0	0	1	0	0	1	1	0	1	1	1	1	0	1	1	1	0	1	1	1	0	0	0	0	1	0
0	1	1	1	1	0	0	1	1	0	0	1	1	0	1	0	1	1	1	0	0	0	1	0	1	1	1	0	1	0	1	1	0	0	1	1	0	1	1	0	0	1	1	1	0	1	0	1	1	0
1	0	1	1	0	0	0	0	0	0	1	1	1	1	0	1	0	0	0	1	1	0	1	0	0	1	1	0	1	1	0	0	0	1	1	1	0	1	1	0	0	1	0	0	0	0	1	0	1	0
1	1	1	0	1	0	1	1	1	1	1	1	1	1	1	1	1	1	1	0	1	1	1	0	1	1	0	0	1	1	1	1	0	0	1	1	1	1	1	0	0	1	1	1	1	0	0	1	1	0
1	1	1	1	1	1	1	1	1	1	0	1	1	1	1	0	1	1	0	1	1	0	1	1	0	1	0	0	1	1	1	1	0	1	1	1	1	1	0	0	1	1	1	0	0	0	1	1	1	0
1	1	1	1	1	1	1	1	0	1	1	1	1	1	1	0	1	1	1	1	0	0	1	0	0	1	0	1	1	1	1	1	0	1	1	1	1	1	1	1	1	1	1	1	0	0	0	0	1	1
0	0	1	1	1	0	0	1	1	0	1	1	1	1	0	0	1	1	1	1	1	0	1	0	1	1	0	0	1	1	1	1	1	1	1	0	0	1	1	1	0	1	0	1	0	0	0	1	0	0
1	0	1	0	1	0	0	1	1	0	0	1	1	1	1	0	1	1	0	0	0	1	1	0	1	1	0	1	1	1	1	1	1	1	1	0	0	1	0	1	0	1	1	1	0	1	0	1	0	0
1	0	0	1	1	0	1	1	0	0	1	1	1	1	1	0	1	1	0	0	1	0	1	1	1	1	1	0	1	1	1	1	1	0	0	1	0	1	1	0	1	1	1	0	0	0	0	1	1	1
0	1	1	0	1	0	1	1	0	1	1	0	0	1	1	1	0	1	1	1	1	0	0	0	0	1	1	0	1	1	1	1	1	1	1	1	1	1	1	0	1	1	1	1	1	0	0	1	1	1
0	1	1	1	1	1	1	0	0	0	1	1	1	1	1	1	1	1	1	1	1	0	0	1	0	0	1	0	1	1	1	1	0	1	1	0	0	1	1	0	1	1	1	1	1	1	1	1	1	0
1	0	1	0	0	0	0	0	0	0	1	1	1	1	0	0	0	1	1	0	1	0	0	1	0	0	0	0	1	1	1	1	0	1	1	1	0	1	1	0	1	1	0	0	0	0	1	1	1	1
0	1	1	1	1	0	1	0	0	0	1	1	1	0	1	1	1	1	0	1	0	0	0	0	0	1	0	1	1	0	1	0	1	0	1	1	0	1	1	0	1	1	0	1	0	0	0	0	1	1
1	0	1	1	1	0	0	1	0	0	0	1	1	1	1	0	0	1	0	0	1	0	0	1	0	0	0	1	1	1	1	0	1	0	1	0	0	1	1	1	0	1	0	1	0	0	1	1	0	0
1	0	1	1	1	1	1	0	1	0	1	1	1	1	1	1	1	1	1	1	0	1	1	1	0	1	0	0	1	0	1	1	1	1	1	1	0	1	1	1	0	1	1	1	0	1	1	0	0	1
1	0	1	1	1	1	1	1	1	0	0	1	1	1	1	0	1	1	1	1	1	0	1	1	1	1	1	0	1	1	1	1	1	1	1	1	1	1	1	1	0	1	1	0	1	1	0	0	0	1
1	1	1	1	1	0	1	1	0	0	0	1	1	0	1	0	1	0	1	0	1	0	1	1	1	0	1	0	1	1	1	1	0	1	1	0	0	1	1	0	1	1	0	1	0	0	1	1	1	1
1	1	0	0	0	1	0	1	0	0	0	0	1	1	1	0	0	0	1	0	0	0	0	0	0	1	0	0	1	0	1	1	0	0	1	0	0	1	1	0	0	1	1	0	0	0	0	1	1	1
1	0	1	1	1	1	0	1	1	0	0	1	1	1	1	0	1	1	0	0	0	1	0	1	1	1	0	1	0	1	1	1	0	0	1	1	1	1	1	1	0	1	1	1	0	0	0	1	1	0
1	1	1	1	1	1	0	1	1	1	1	1	1	1	1	1	1	1	1	1	1	1	1	1	0	1	1	1	1	1	1	0	1	1	1	1	1	1	1	1	1	1	0	1	1	1	0	0	1	0
0	1	1	1	1	0	1	0	1	0	0	1	1	1	1	0	0	1	1	1	0	0	1	1	0	1	1	1	0	1	1	1	1	1	1	1	1	1	1	1	0	1	1	0	1	0	1	1	1	0
1	1	1	1	1	0	1	1	1	0	0	1	1	1	0	0	1	0	1	1	0	0	1	0	1	1	0	0	0	1	1	1	0	1	1	1	1	1	1	1	1	0	1	0	0	0	0	0	1	1
1	1	1	0	1	0	1	1	1	0	0	1	1	1	1	1	1	0	1	1	0	0	1	1	1	1	1	1	1	1	1	1	1	1	1	1	1	1	1	0	0	1	0	1	1	0	0	1	1	0
1	1	1	1	0	1	0	1	1	0	1	1	1	1	0	1	0	1	1	0	0	1	1	1	0	1	0	1	1	1	1	1	1	1	1	1	1	1	1	1	1	1	0	1	0	0	0	1	1	0
1	1	1	1	0	1	0	1	0	1	0	1	1	1	1	1	1	1	1	1	1	0	1	1	1	1	1	0	1	1	1	1	1	1	1	1	0	1	1	0	0	1	1	1	0	0	0	1	1	1
1	0	1	1	1	1	0	1	1	0	1	1	1	1	0	0	0	1	1	1	1	0	1	1	0	1	1	1	1	1	1	1	1	0	1	1	1	1	1	0	0	0	0	1	0	0	0	1	1	0
0	1	1	1	0	0	0	1	1	0	0	1	1	1	1	0	1	1	1	0	1	0	1	1	1	1	1	1	0	1	1	1	1	1	1	1	1	1	0	1	1	0	0	1	0	0	0	1	1	0
1	0	1	1	0	0	1	1	1	0	0	1	1	1	1	1	1	1	1	1	1	0	1	0	1	1	1	1	0	1	1	1	1	0	1	1	1	1	1	0	0	1	0	1	0	0	0	0	0	0
1	1	1	0	0	0	1	1	0	0	0	1	1	1	1	0	0	1	1	0	0	0	0	0	0	1	1	0	0	0	1	1	1	1	1	1	1	1	1	1	0	0	0	1	0	0	1	0	1	0
1	1	1	1	1	0	1	1	1	0	1	1	1	1	1	1	1	1	1	1	1	0	1	0	1	1	1	1	1	1	1	1	1	1	1	1	0	1	1	1	0	1	1	0	0	0	0	0	0	0
1	1	1	1	1	0	0	1	0	0	0	1	1	1	0	0	1	1	1	0	1	0	1	0	1	0	0	0	0	1	1	1	1	1	1	1	0	1	1	1	0	1	1	0	0	0	0	0	1	0
1	1	1	1	1	0	0	1	1	0	1	1	1	1	1	1	1	1	1	1	1	0	0	1	1	1	0	1	1	1	1	1	1	1	1	1	1	1	1	1	1	1	1	0	0	0	0	1	1	1
0	1	1	1	0	1	1	0	0	0	0	0	1	1	1	1	0	1	1	1	0	1	1	0	1	1	0	0	0	1	1	0	1	1	1	1	1	1	1	1	0	1	1	1	1	0	0	1	1	0
1	1	1	1	1	0	0	1	1	0	1	0	1	0	1	1	1	1	0	1	1	0	1	0	1	0	1	0	1	1	1	1	1	1	1	1	1	1	1	1	0	1	1	0	0	0	0	0	1	1
1	1	1	1	1	0	1	1	1	0	1	1	1	1	1	1	0	1	1	1	1	1	0	1	1	1	0	1	1	1	1	1	1	1	1	1	1	1	1	1	1	1	0	1	1	0	1	1	1	0
0	0	0	1	1	1	0	0	0	0	1	0	1	1	0	0	1	1	0	1	1	1	1	0	1	1	0	0	1	1	1	0	1	1	1	1	1	1	1	1	0	1	0	0	0	0	0	1	1	0
1	1	1	0	1	1	0	1	1	0	1	1	1	0	1	0	1	1	1	1	0	0	0	1	1	0	0	0	0	1	1	1	1	0	1	1	0	1	1	1	0	1	1	1	0	0	0	1	1	0
1	1	1	1	0	0	1	0	1	0	1	1	1	1	1	1	0	1	1	1	1	0	0	1	1	1	1	0	1	1	1	1	1	0	1	1	0	1	1	1	1	1	0	1	1	0	0	0	1	1
0	1	1	0	0	1	0	0	1	0	1	1	1	1	1	0	1	1	1	0	1	0	1	1	1	1	1	0	1	1	1	1	1	1	1	1	1	1	1	1	0	0	0	1	0	0	0	0	1	0
1	1	1	1	1	0	1	1	1	0	1	1	1	1	1	1	0	1	1	1	1	1	1	0	0	1	0	0	1	1	1	1	1	1	1	1	1	1	1	1	1	1	0	0	0	0	0	0	1	0
0	1	1	1	1	1	0	1	0	0	0	1	1	1	0	1	0	1	1	1	1	1	0	1	1	0	0	0	0	1	1	1	1	1	1	1	1	1	0	1	1	1	1	1	1	0	1	1	0	0
0	0	1	1	1	1	0	1	1	0	0	1	1	1	0	0	1	1	1	1	0	0	1	1	0	1	0	1	0	1	1	1	1	1	1	1	1	1	1	1	0	1	0	0	0	0	0	0	1	0
1	0	1	1	0	0	1	0	1	0	1	1	1	1	0	1	1	1	1	1	1	0	1	1	0	1	1	0	1	1	1	1	1	1	1	1	1	1	1	1	0	1	0	0	1	0	0	0	1	0
0	1	1	1	0	1	1	1	1	0	1	1	1	1	1	1	1	1	1	1	1	0	1	0	0	1	1	0	1	1	1	1	1	0	1	1	1	1	1	1	1	1	0	1	1	0	1	0	0	0
1	1	1	1	0	1	1	1	1	0	0	1	1	1	1	0	1	1	1	1	1	0	1	1	1	1	1	0	1	1	1	1	0	1	1	1	1	1	1	1	0	1	0	0	0	0	0	1	0	1
1	1	1	0	0	0	1	0	1	0	0	1	1	1	1	0	1	1	0	1	1	1	0	1	0	1	0	0	1	1	1	0	1	1	1	1	0	1	1	0	1	1	0	0	0	0	0	0	1	0
0	1	1	1	0	1	0	1	1	0	1	1	1	1	1	1	1	1	1	1	1	0	1	1	1	1	1	0	1	1	1	1	1	1	1	1	1	1	1	1	1	1	0	1	0	0	1	1	1	1
0	0	1	1	0	0	1	0	1	0	1	1	1	1	1	1	1	1	1	1	1	1	1	0	1	1	0	1	1	1	1	1	1	1	1	1	1	1	1	1	0	1	0	0	0	0	1	1	0	0
1	1	1	1	1	0	0	1	1	0	0	1	1	1	1	1	1	1	1	1	0	1	1	1	1	1	1	1	1	1	1	1	1	1	1	1	0	1	1	1	0	1	1	1	0	0	0	1	1	0
1	0	1	1	1	0	0	1	1	0	0	1	1	0	1	0	1	1	1	0	1	1	0	0	1	1	0	1	1	1	1	1	1	1	1	1	0	1	1	0	0	1	1	0	1	0	0	0	1	1
1	0	0	1	0	0	1	0	1	0	0	0	1	1	1	0	1	1	1	1	1	1	0	1	1	1	0	1	1	1	1	1	1	0	1	1	1	1	1	1	0	1	0	1	0	0	0	1	0	0
0	0	1	1	0	1	0	1	1	0	1	1	0	1	1	0	0	1	1	1	1	0	0	1	0	1	1	0	1	1	1	1	1	1	1	1	1	1	1	1	0	1	1	1	0	0	0	1	0	0
1	0	0	1	1	0	1	0	1	0	1	1	0	0	1	0	0	1	1	1	1	0	0	0	1	1	1	1	0	1	1	1	1	1	1	0	1	1	1	1	0	1	0	1	0	1	0	0	1	0
0	0	0	1	0	0	0	1	0	0	0	1	1	0	1	0	1	1	1	1	1	0	0	0	0	0	0	0	1	0	1	1	0	0	1	1	0	1	1	0	1	1	1	1	0	0	0	0	1	0
0	1	1	0	1	0	1	1	1	0	0	1	1	1	1	1	1	1	1	0	1	1	1	1	1	1	1	1	1	1	1	1	1	0	1	1	1	1	1	1	0	1	1	1	0	1	0	0	0	1
0	0	1	1	0	0	0	1	1	0	0	1	1	0	1	0	0	1	1	1	1	1	1	1	1	1	1	1	1	1	1	1	1	1	1	1	1	1	1	1	1	1	0	0	1	0	1	1	1	0
1	1	1	1	1	1	1	1	1	0	1	1	1	0	1	1	1	1	1	1	1	0	1	1	1	1	1	0	1	1	1	1	1	0	1	1	1	1	1	0	0	1	0	1	0	0	1	1	0	0
1	1	1	1	1	0	0	1	1	0	0	1	1	1	1	0	1	1	1	1	0	0	1	0	1	1	1	0	1	0	1	1	1	1	1	1	1	1	1	0	0	0	0	0	0	0	0	1	1	0
0	1	1	1	0	0	0	1	1	0	0	1	1	1	0	1	0	1	1	1	1	0	1	1	0	1	0	1	1	1	1	1	1	0	1	1	1	1	1	0	0	1	0	1	0	1	1	0	0	0
0	1	1	0	1	0	0	1	1	0	1	1	1	1	0	0	0	1	1	1	1	1	1	0	1	1	0	0	0	1	1	1	1	1	1	1	1	1	1	0	1	1	1	0	0	0	0	1	1	1
0	1	1	0	0	1	1	1	1	0	0	1	1	0	1	1	0	1	1	1	1	0	1	0	0	1	1	1	1	1	1	1	1	1	1	1	1	1	1	1	0	1	1	1	0	0	0	0	1	0
1	1	1	1	1	1	1	0	1	0	1	1	1	1	1	1	1	1	1	1	1	0	0	0	1	1	1	1	1	1	1	1	1	1	1	1	1	1	1	1	0	0	0	0	0	0	0	1	0	0
1	1	1	0	1	0	1	1	1	0	1	1	1	1	1	0	0	1	1	0	1	0	0	0	1	1	1	0	1	1	1	1	1	1	1	1	1	1	1	1	1	0	0	1	0	0	1	1	0	1
0	1	1	0	1	0	1	1	1	0	0	1	1	0	1	1	0	1	1	0	1	0	1	0	1	1	1	0	1	1	1	1	1	0	1	1	0	1	0	1	1	1	1	0	0	0	0	1	1	0
0	1	1	1	0	0	1	1	1	0	1	1	1	1	1	1	1	1	1	1	1	0	1	1	1	1	1	1	1	1	1	1	1	1	1	1	1	1	1	1	1	1	1	0	0	0	1	0	1	0
1	1	1	1	1	0	1	1	0	0	0	1	1	1	1	0	0	1	1	0	0	0	0	1	1	1	0	0	1	1	1	1	1	1	1	1	1	1	1	1	0	1	0	0	1	0	0	0	1	0
0	0	1	1	0	0	1	0	1	0	1	1	1	1	1	1	1	1	0	1	0	1	1	1	1	1	1	0	1	1	1	0	1	1	1	1	1	1	1	1	0	0	1	1	0	0	0	0	1	0
0	1	1	1	0	0	1	1	1	0	0	1	1	1	1	1	1	1	0	1	1	1	1	1	1	1	1	0	1	1	1	1	1	1	0	1	0	1	1	0	0	0	0	1	0	0	0	1	1	0
0	1	1	1	1	0	1	1	0	0	0	1	1	0	1	1	1	1	1	1	1	0	1	1	1	1	1	0	1	0	1	1	1	1	1	1	1	1	1	0	0	1	0	1	0	0	0	0	1	1
1	0	0	1	0	0	1	0	1	0	1	1	1	1	1	1	1	1	0	1	0	0	0	1	0	1	0	0	1	0	1	0	1	0	1	0	0	1	1	0	0	1	1	1	0	0	0	0	1	0
0	0	1	1	0	1	0	1	1	0	1	1	1	1	1	0	1	1	1	1	1	0	0	1	1	1	1	0	1	1	1	1	0	0	1	1	1	1	1	0	1	1	0	0	0	0	0	0	0	0
1	1	1	1	0	1	1	1	0	0	1	1	1	1	1	1	1	1	1	0	1	1	1	1	1	1	1	0	0	1	1	1	0	1	1	0	1	1	1	1	1	1	1	0	0	0	0	1	1	0
1	1	1	1	1	1	0	1	1	0	1	1	1	1	1	1	1	1	1	1	1	0	1	1	1	1	1	1	1	1	1	1	1	0	1	1	1	1	1	1	0	1	0	1	1	0	1	0	1	0
1	1	1	1	1	1	0	1	1	0	1	1	1	1	1	1	0	1	1	0	1	0	1	1	1	1	1	1	1	0	1	1	1	1	1	1	1	1	1	1	0	0	0	0	0	0	0	0	0	0
0	1	1	0	1	1	1	0	0	0	1	1	1	1	1	1	1	1	1	1	1	0	1	1	0	1	1	0	1	1	1	1	1	1	1	1	1	1	1	0	1	1	1	0	0	0	1	0	0	0
1	1	1	1	1	0	1	1	1	0	1	1	1	1	1	1	0	1	1	1	1	0	1	0	1	1	1	0	1	1	1	1	1	1	1	0	1	1	1	1	0	0	0	0	0	0	0	0	0	0
1	0	1	1	0	0	1	0	1	0	1	1	1	1	0	0	1	1	1	1	1	1	1	0	1	1	0	0	0	1	0	1	0	1	1	1	1	1	1	1	0	1	1	0	0	0	0	1	1	1
1	1	1	1	1	1	1	1	0	0	0	1	1	1	0	1	1	1	1	1	0	0	1	1	0	1	0	0	1	1	1	1	0	1	1	0	1	1	1	1	1	1	1	1	0	1	0	0	1	0
1	1	1	1	1	0	1	1	1	0	0	1	1	0	1	0	0	1	1	1	1	0	0	0	1	1	0	1	1	1	1	1	0	1	1	0	1	1	1	0	0	1	1	0	0	0	0	0	1	0
1	1	1	0	1	1	0	0	1	0	1	1	1	0	1	1	1	1	0	1	0	0	1	0	1	1	1	1	1	1	1	1	1	0	1	1	1	1	1	1	0	1	0	0	0	0	0	0	1	1
1	1	1	0	0	0	1	1	1	0	1	1	1	0	0	0	0	1	1	0	1	1	1	1	1	1	1	0	1	1	1	1	1	1	1	1	1	1	1	1	0	1	0	1	0	0	0	1	1	0
1	0	1	1	1	1	0	1	1	1	1	1	1	1	1	1	1	1	1	1	1	0	1	1	1	1	1	0	1	1	1	1	1	1	1	1	1	1	0	1	0	0	0	1	0	0	1	0	1	1
1	1	1	1	1	0	1	1	1	0	0	1	1	0	1	1	1	1	1	1	0	0	1	0	1	1	1	0	1	1	1	1	1	1	1	1	1	1	1	1	1	1	0	0	0	1	0	1	0	0
1	1	1	1	0	1	0	1	1	0	1	1	0	1	0	1	1	1	1	1	1	1	1	1	1	1	1	1	1	1	1	1	1	1	1	1	1	1	1	1	0	1	0	1	0	0	0	0	1	0
0	1	1	0	0	1	1	1	1	0	1	1	1	0	1	0	0	1	1	1	0	0	1	1	0	1	1	0	1	1	1	1	1	1	1	1	1	1	1	1	1	1	1	0	0	0	0	1	1	1
1	1	1	1	0	1	1	1	0	0	0	1	1	0	1	1	0	1	0	1	1	1	0	1	0	1	0	0	1	1	1	1	1	1	1	1	1	1	1	0	1	1	0	0	0	1	0	0	1	1
1	1	1	1	1	0	1	1	1	0	0	1	1	1	1	1	1	1	1	1	1	0	1	1	1	1	0	1	1	1	1	1	1	1	1	1	1	1	1	1	1	1	0	1	0	0	1	1	1	0
1	1	1	1	1	0	0	0	1	0	0	1	1	1	1	1	1	0	1	1	0	0	1	1	1	1	0	1	1	1	1	1	1	0	1	1	1	1	1	1	0	1	1	1	0	0	0	1	0	0
1	1	1	1	0	1	0	0	1	0	1	1	1	0	1	0	1	1	1	1	0	0	1	0	1	1	1	0	1	1	1	1	1	1	1	1	0	1	1	0	1	1	0	0	0	0	0	0	1	1
1	0	1	1	0	0	1	1	0	0	0	0	1	0	1	1	1	0	1	0	0	0	1	0	1	0	1	0	1	1	1	1	0	1	1	0	0	1	1	0	0	1	0	1	1	0	0	1	1	0
0	1	1	1	1	0	1	1	1	0	1	1	1	0	1	1	0	1	1	1	1	0	1	1	0	1	0	1	0	1	1	0	1	0	1	1	1	1	1	1	0	0	0	0	0	0	0	0	0	0
0	1	1	1	0	0	1	1	1	0	1	1	1	0	1	0	0	1	1	1	1	0	1	1	1	1	0	0	0	1	1	1	1	1	1	1	1	1	1	1	0	1	0	1	0	0	0	1	0	1
1	1	1	1	1	1	0	0	1	0	1	1	1	1	1	0	0	1	1	1	1	0	1	0	0	1	0	0	1	1	1	1	0	1	1	1	1	1	0	1	0	1	0	0	1	1	1	1	0	0
1	1	1	1	0	1	1	0	1	0	1	1	1	0	1	1	1	1	1	1	1	1	1	1	1	1	0	1	1	1	1	1	1	0	1	1	0	1	1	1	1	1	0	1	0	0	0	1	1	1
0	1	1	0	0	1	0	1	1	0	0	1	1	1	1	0	1	1	1	0	1	0	0	1	1	1	1	0	0	1	1	0	0	1	1	1	1	1	1	1	0	0	0	0	0	0	1	1	0	0
1	1	1	0	0	1	0	0	1	0	0	1	0	0	0	1	0	1	1	1	1	0	1	1	0	1	0	1	0	0	1	1	1	1	1	0	1	1	1	1	0	0	1	1	1	0	0	0	1	0
1	1	1	1	0	0	1	1	1	0	1	1	1	1	1	1	1	1	1	1	1	0	1	1	1	1	1	0	1	1	1	1	1	1	1	1	1	1	1	1	0	1	0	1	0	0	1	1	0	0
0	1	1	1	1	1	0	0	0	1	1	1	1	1	1	1	1	0	1	0	0	0	1	0	1	1	1	1	1	1	1	1	1	1	1	1	1	1	1	1	1	0	1	1	1	0	0	0	0	1
1	0	1	1	1	1	0	1	1	1	1	1	1	1	1	0	1	1	1	0	0	0	1	1	0	1	1	1	1	1	1	1	1	1	1	0	1	1	0	1	0	1	1	1	1	0	0	1	1	0
1	1	1	1	1	1	0	1	1	0	1	1	1	1	1	1	1	1	0	1	1	0	0	0	1	1	1	1	1	1	1	1	1	1	1	0	1	1	1	1	1	1	0	0	0	0	0	1	0	1
1	1	1	0	1	1	1	1	1	1	1	1	1	0	1	0	1	1	1	0	1	0	1	0	1	1	0	1	1	1	1	1	1	1	1	1	1	1	1	1	0	1	0	1	0	1	0	1	1	1
1	1	1	1	1	1	1	1	1	0	0	1	1	0	0	1	1	1	1	0	1	0	1	1	1	1	1	0	1	1	1	1	1	1	1	1	1	1	1	1	1	1	1	1	1	0	0	1	0	1
0	0	1	0	0	1	1	1	1	0	1	0	1	1	1	0	1	1	1	0	0	0	1	1	1	1	0	0	0	1	1	0	1	1	1	0	1	1	1	1	0	1	0	1	1	0	1	1	0	0
1	1	1	1	1	0	1	1	0	1	1	1	1	1	1	1	1	1	1	1	1	0	1	1	0	1	1	1	1	1	1	1	1	1	1	1	1	1	1	1	1	1	1	1	1	0	1	1	0	1
1	1	1	1	0	1	1	1	1	0	1	1	1	1	1	0	1	1	1	1	1	1	1	0	1	1	1	1	1	1	1	1	1	1	1	1	1	1	1	1	0	1	1	1	0	0	0	1	1	0
1	1	1	1	1	1	0	0	1	1	1	1	1	1	1	0	1	1	1	1	1	0	1	1	1	1	1	0	1	1	1	1	1	1	1	1	1	1	1	1	1	1	1	1	1	1	0	1	0	0
1	0	1	1	0	0	0	1	0	0	0	1	1	1	1	1	0	0	0	0	1	0	0	1	0	1	0	1	1	1	1	0	1	1	1	0	0	1	1	0	0	1	0	1	1	0	0	1	1	1
0	1	1	0	1	0	1	1	1	0	1	1	1	0	1	0	0	1	1	1	1	0	0	0	0	0	0	0	1	1	1	0	1	1	1	0	1	1	1	1	0	1	1	1	1	0	0	1	1	0
1	1	1	1	1	0	1	0	1	1	0	1	1	1	1	1	1	1	1	1	1	1	1	0	1	1	1	1	1	1	1	1	1	1	1	1	1	1	1	1	0	1	1	1	1	0	0	0	1	0
1	1	1	1	1	0	1	0	1	0	0	1	1	1	1	0	1	1	1	1	1	0	1	0	1	1	0	0	1	1	1	0	1	1	1	1	0	1	1	0	1	1	1	1	1	1	0	1	1	1
1	1	1	1	1	1	0	1	1	1	1	1	1	1	1	1	1	1	1	1	1	1	1	1	1	1	1	0	1	1	1	1	1	1	1	1	1	1	1	1	1	1	1	1	1	0	1	1	1	1
1	0	1	1	0	0	0	1	1	0	1	0	1	0	1	0	1	1	1	0	1	0	0	1	0	1	0	1	0	0	1	0	1	1	1	1	0	1	1	0	1	0	0	1	0	0	1	1	1	0
1	1	1	1	1	1	1	0	1	1	1	1	1	1	1	1	1	1	1	1	1	1	1	0	1	1	0	0	1	1	1	0	1	1	1	1	1	1	1	1	1	1	0	1	1	0	0	1	1	0
1	1	1	1	0	0	1	1	1	1	1	1	1	1	0	1	1	1	1	1	1	0	1	1	1	1	1	1	1	1	1	1	1	1	1	1	1	1	1	1	0	1	1	1	0	0	0	1	1	1
1	1	0	1	1	1	1	1	1	0	1	1	1	0	1	1	1	1	1	1	1	0	0	1	0	0	1	0	1	1	1	1	0	1	1	1	0	1	1	1	0	1	1	0	1	0	0	0	1	0
1	1	0	1	1	0	0	1	1	0	0	1	1	0	1	0	1	1	1	1	0	1	0	1	1	0	0	0	0	1	1	1	1	1	1	1	0	1	1	0	0	1	0	0	0	1	1	0	0	0
1	1	1	1	1	0	1	1	1	0	1	1	1	1	1	1	1	1	1	1	1	0	1	1	1	1	1	1	1	1	1	1	1	1	1	1	1	1	1	1	0	1	1	1	1	0	0	1	1	1
1	1	1	1	1	1	0	1	1	1	1	1	1	1	1	1	1	1	1	1	1	0	1	1	1	1	0	1	1	1	1	1	1	1	1	1	1	1	1	0	0	1	1	0	1	0	1	1	0	0
1	1	1	1	1	1	1	1	1	1	1	1	1	0	1	0	0	1	1	1	1	0	1	1	1	1	0	1	1	1	1	1	1	1	1	1	1	1	1	1	1	1	1	1	1	1	1	0	0	1
1	1	1	1	1	0	0	1	1	0	1	1	1	1	1	0	1	1	1	1	1	1	1	1	1	1	1	1	1	1	1	1	1	1	1	1	1	1	1	1	1	1	0	1	1	0	1	1	1	0
1	1	1	1	1	1	1	1	1	0	1	1	1	1	1	0	1	1	0	1	1	0	1	1	1	1	1	1	1	1	1	1	1	1	1	1	1	1	1	1	1	1	1	1	1	0	0	1	0	0
1	1	1	1	0	1	1	1	0	1	1	1	1	1	1	1	1	1	1	1	1	1	1	1	1	1	0	1	1	1	1	1	1	1	1	1	1	1	1	1	1	1	1	1	1	0	0	1	1	1
1	1	1	1	1	0	1	1	1	1	1	1	1	1	1	0	1	1	1	1	1	1	1	1	1	1	0	1	1	1	1	1	1	1	1	1	1	1	1	1	0	1	0	1	1	1	0	1	1	1
1	1	1	1	0	1	1	1	1	0	1	1	1	1	1	1	0	1	0	0	1	0	1	0	1	1	1	1	1	1	1	1	1	1	1	1	1	1	1	1	0	1	1	1	1	0	0	1	1	1
1	1	1	1	1	1	0	1	1	1	1	1	1	1	1	0	1	1	1	0	0	0	1	0	1	1	0	1	1	1	1	1	1	1	1	1	1	1	1	1	0	1	1	1	0	0	0	1	0	0
1	1	0	1	1	0	1	1	1	0	1	1	1	1	1	0	1	1	1	1	1	0	0	1	1	1	0	0	1	1	1	0	1	0	1	1	1	1	1	1	1	1	1	1	0	0	0	1	1	0
1	1	1	1	1	0	1	0	1	1	1	1	1	1	1	1	1	1	1	1	1	1	1	1	1	1	1	1	1	1	1	1	1	1	1	1	1	1	1	1	0	1	1	1	0	0	0	1	0	1
1	1	1	1	1	0	1	1	0	0	0	1	1	0	1	1	1	1	1	1	1	0	1	1	1	1	1	0	0	1	1	1	0	1	1	1	0	1	0	1	0	1	1	1	0	0	0	0	0	0
1	1	1	1	1	1	1	0	1	0	1	1	1	0	1	0	1	1	1	1	1	0	1	0	1	1	1	1	1	1	1	1	1	1	1	1	0	1	1	1	0	1	1	1	1	0	1	1	1	1
1	1	1	1	1	1	0	1	1	1	0	1	1	1	1	0	1	1	1	1	1	0	1	1	1	1	1	1	1	1	1	1	1	1	1	1	1	1	1	1	1	1	1	1	1	0	0	1	0	0
1	1	1	1	1	0	1	1	1	1	1	1	1	1	1	1	1	1	1	1	1	0	1	1	1	1	0	0	1	1	1	1	1	1	1	1	1	1	1	1	0	1	1	1	1	0	0	1	1	0
0	1	1	1	1	0	0	1	1	1	1	1	1	1	1	1	1	1	1	1	1	0	1	1	1	1	0	1	1	1	1	1	1	1	1	1	1	1	1	1	0	0	1	1	1	0	0	1	1	1
1	1	1	1	1	0	0	1	0	1	0	1	1	1	1	1	1	1	1	1	1	0	1	1	1	1	1	1	1	1	1	1	1	1	1	1	1	1	1	1	1	1	1	1	1	0	0	1	0	0
1	1	1	0	1	1	0	1	1	0	0	1	1	1	1	1	1	1	1	0	1	1	0	1	1	1	0	0	1	1	1	0	1	1	1	1	0	1	1	1	1	1	0	1	0	1	0	1	1	1
1	1	1	1	1	1	0	1	0	1	1	1	1	0	1	0	1	1	0	1	0	0	1	0	0	1	0	1	1	1	1	1	1	1	1	1	1	1	1	0	0	1	1	1	0	1	0	0	0	1
1	0	1	0	1	1	0	1	0	1	1	1	1	0	1	1	1	1	1	1	1	0	1	1	1	1	1	0	1	1	1	1	1	0	1	1	1	1	1	1	1	1	1	1	1	0	0	0	1	1
1	1	1	1	1	0	1	1	1	0	1	1	1	1	1	1	1	1	1	1	1	0	0	0	1	1	1	0	1	1	1	1	1	1	1	1	1	1	1	1	0	1	0	0	0	0	0	1	0	0
0	1	1	1	1	0	1	1	1	1	1	1	1	0	0	0	1	1	1	1	1	1	1	0	1	1	0	1	1	1	1	1	0	1	1	1	1	1	1	1	0	0	0	1	1	1	0	1	1	0
1	1	1	1	1	0	1	1	1	0	0	1	1	0	1	1	1	1	1	1	1	1	1	1	1	1	0	0	1	1	1	1	1	1	1	1	0	1	1	0	1	1	0	1	0	0	0	1	1	0
0	1	1	1	1	1	0	0	1	1	1	1	1	1	1	1	1	1	1	1	1	0	1	1	1	1	1	1	1	1	1	1	1	0	1	1	0	1	1	1	0	1	1	0	1	0	1	0	0	0
1	0	1	1	1	1	0	1	0	0	0	1	1	1	0	0	1	1	1	0	1	1	1	1	1	1	0	0	1	1	1	1	1	1	1	1	0	1	1	1	1	1	0	1	1	1	1	1	1	0
1	1	1	1	1	1	0	0	1	0	1	1	1	1	1	1	1	1	1	1	1	1	1	1	1	1	0	1	1	1	1	1	1	1	1	0	1	1	1	1	1	1	1	1	0	0	0	1	0	0
1	0	1	1	0	1	0	0	0	0	0	1	1	0	1	0	1	1	1	0	1	0	0	1	1	1	0	0	1	1	1	1	0	1	1	0	0	1	1	0	1	1	1	0	1	0	1	1	1	0
1	0	1	1	1	0	1	0	1	0	0	1	1	1	0	0	1	1	1	1	0	0	1	1	1	0	0	0	1	1	1	0	0	1	1	1	1	1	1	0	1	1	0	0	0	0	0	1	1	0
1	1	1	1	0	0	1	1	0	1	1	1	1	0	1	0	1	1	1	0	1	0	1	1	1	1	0	1	1	1	1	1	1	0	1	1	0	1	1	1	0	1	1	1	1	0	0	0	0	0
1	1	1	1	1	1	1	0	1	0	0	1	1	1	1	1	1	1	1	1	1	0	1	0	1	1	0	0	1	1	1	1	1	1	1	1	1	1	1	1	0	1	1	1	1	0	0	1	1	1
1	1	1	1	1	1	0	1	1	0	1	1	0	0	1	0	1	0	1	0	1	0	0	1	1	1	0	0	0	1	1	1	1	0	1	1	0	1	1	1	0	1	1	0	0	0	0	1	1	0
1	1	1	1	0	0	1	1	1	1	0	1	1	1	1	1	1	1	1	1	1	0	1	1	0	1	1	0	1	1	1	1	1	1	1	1	1	1	1	0	0	1	1	1	0	0	0	0	0	1
1	1	1	1	1	0	1	1	1	1	1	1	1	1	1	1	1	1	1	1	1	1	1	1	1	1	1	1	1	1	1	1	1	1	1	1	1	1	1	1	0	1	1	1	1	1	0	1	0	1
1	1	1	1	1	0	0	1	1	1	1	1	1	1	1	1	1	1	1	1	1	1	1	1	1	1	1	1	1	1	1	1	1	1	1	1	0	1	1	1	0	1	1	1	1	1	0	1	1	1
1	1	1	1	1	0	0	0	1	0	1	1	1	0	1	0	1	1	1	0	1	0	0	1	1	1	1	0	0	1	1	0	1	1	1	1	0	1	1	1	1	1	1	1	1	0	0	0	1	0
1	1	1	1	1	1	1	1	0	0	1	1	1	1	1	0	1	1	1	1	0	0	0	0	1	1	0	0	1	1	1	1	1	1	1	1	0	1	1	0	0	1	0	0	1	0	0	1	1	1
1	1	1	1	1	1	1	1	0	0	1	1	1	1	1	1	1	1	1	1	0	0	1	1	1	1	0	0	1	1	1	0	1	0	1	0	0	1	1	1	0	0	0	1	1	0	0	1	0	0
1	1	1	1	1	0	1	1	0	1	1	1	1	1	1	1	1	1	0	1	1	1	1	1	1	1	1	0	1	1	1	0	1	1	1	1	1	1	1	0	0	1	0	1	1	0	1	1	1	1
1	1	1	1	1	1	1	1	1	1	1	1	1	1	1	1	1	1	1	1	1	0	1	0	1	1	1	1	1	1	1	1	1	1	1	1	1	1	1	1	1	1	1	1	1	0	0	0	1	1
1	1	1	1	1	1	0	1	0	1	1	1	1	1	1	1	1	1	1	1	1	0	0	0	1	1	1	0	1	1	1	1	1	1	1	1	1	1	1	1	1	1	1	1	1	0	0	1	1	1
1	0	1	1	1	0	0	0	1	0	1	0	1	1	1	1	1	1	1	1	1	0	1	0	1	1	1	0	1	1	1	1	1	1	1	0	1	1	1	0	0	1	1	0	0	0	0	1	0	0
1	1	1	0	0	1	1	1	1	0	1	1	1	1	1	0	1	1	1	1	1	0	1	1	1	1	0	0	0	1	1	1	1	1	1	1	1	1	1	1	1	1	1	1	0	0	0	1	1	0
1	1	1	1	0	1	0	1	1	1	1	1	1	1	1	1	1	1	1	1	1	0	1	0	1	1	0	1	1	1	1	1	1	1	1	1	1	1	1	1	0	1	1	1	1	0	0	1	1	1
1	0	1	0	0	1	1	1	1	0	1	1	1	0	1	1	1	1	1	1	1	1	0	0	1	1	0	0	1	1	1	1	0	1	1	1	1	1	1	1	1	1	1	0	1	1	0	1	1	1
1	1	1	1	1	0	1	0	1	0	1	1	1	0	1	0	1	1	1	0	1	0	1	1	1	1	0	1	1	1	1	1	1	1	1	1	1	1	1	0	0	1	1	1	1	0	0	1	1	1
1	1	1	1	1	0	1	1	0	0	1	1	1	1	1	1	1	1	1	1	1	0	1	1	1	1	0	0	1	1	1	1	1	1	1	1	1	1	1	1	1	1	1	1	1	0	0	1	0	0
1	1	1	1	1	0	1	1	1	0	1	1	1	1	1	1	1	1	1	1	1	1	1	0	1	1	0	0	1	1	1	1	0	1	1	1	1	1	1	1	1	1	1	1	1	0	1	0	1	1
1	1	1	1	1	1	0	1	1	1	1	1	1	1	1	0	1	1	1	1	0	0	1	1	1	1	1	1	1	1	1	1	1	1	1	1	1	1	1	1	1	1	1	1	1	1	1	0	1	1
1	1	1	1	1	1	1	1	1	1	1	1	1	1	0	0	1	1	1	1	1	0	1	1	1	1	1	1	1	1	1	0	1	1	1	1	1	1	1	1	1	1	1	1	1	0	0	0	1	1
1	1	1	1	1	1	1	1	0	0	1	1	1	1	1	1	0	1	1	1	1	0	1	0	1	1	1	0	1	1	1	1	1	1	1	1	1	1	1	0	0	0	1	1	1	0	0	0	1	0
1	1	1	1	1	0	1	0	1	1	0	1	1	0	1	1	1	1	1	1	1	1	1	1	1	1	1	1	1	1	1	1	1	1	1	1	1	1	1	0	0	1	1	1	0	0	0	1	1	1
1	1	1	1	1	0	1	1	1	0	1	1	1	1	1	1	1	1	1	1	1	0	1	1	1	1	1	1	1	1	1	1	1	1	1	1	1	1	1	1	1	1	0	1	1	0	0	0	0	1
1	1	1	1	0	0	0	1	0	1	1	1	1	0	1	1	1	1	1	1	0	0	1	1	1	1	0	1	1	1	1	1	1	1	1	1	1	1	1	1	0	1	1	0	0	0	1	1	0	1
1	1	1	1	1	0	1	1	1	0	1	1	1	0	1	1	1	1	1	1	1	1	1	1	1	1	0	1	1	1	1	1	0	1	1	1	1	1	1	0	0	1	0	0	0	0	1	0	0	0
1	1	1	1	0	0	0	0	0	0	0	1	1	1	1	1	0	1	1	1	0	1	1	0	1	1	0	1	0	1	1	1	1	1	1	1	1	1	1	1	1	1	0	1	1	0	0	0	1	0
1	1	1	1	1	0	1	0	1	0	1	1	1	1	0	1	1	1	1	1	0	0	1	1	1	1	0	1	1	1	1	1	1	1	1	1	1	1	1	1	0	1	1	1	1	0	0	1	1	1
1	1	1	1	1	0	1	1	1	0	1	1	1	1	1	0	1	1	1	1	1	0	1	0	1	1	1	0	1	1	1	1	1	1	1	0	1	1	1	1	0	1	1	1	1	0	0	1	0	1
1	0	1	1	1	1	1	1	0	0	1	1	1	1	0	1	1	1	1	0	1	0	1	0	0	0	0	0	1	1	1	0	0	1	1	1	0	1	1	1	0	1	0	0	0	0	0	0	1	0
0	0	0	1	0	1	1	1	1	0	1	1	1	1	1	0	0	1	1	1	0	0	0	1	0	0	0	0	1	1	1	1	1	1	1	1	0	1	1	0	1	1	0	1	1	1	0	1	1	1
1	1	1	1	1	1	0	1	1	1	1	1	1	1	1	1	1	1	1	1	1	0	1	0	1	1	1	1	1	1	1	1	1	1	1	1	1	1	1	1	1	1	1	1	0	0	0	1	1	0
1	1	1	1	1	1	1	1	1	1	0	1	1	1	1	1	0	1	1	1	1	0	1	1	1	1	1	0	1	1	1	1	1	1	1	1	1	1	1	1	1	1	1	1	1	0	1	1	0	1
1	0	1	1	0	1	0	0	0	1	1	1	0	1	1	1	0	1	1	0	1	1	1	1	1	1	0	0	0	1	1	1	1	0	0	1	0	1	1	1	1	1	1	0	1	0	0	0	1	0
1	1	1	1	1	1	0	1	1	1	1	1	1	1	1	1	1	1	1	1	1	1	1	1	1	1	0	0	1	1	1	1	1	1	1	1	1	1	1	1	1	1	1	1	1	0	0	1	0	0
1	1	1	1	1	1	1	1	1	1	1	1	1	1	1	1	1	1	1	0	1	0	1	0	1	1	1	1	1	1	1	1	1	1	1	1	1	1	1	1	1	1	0	1	1	0	0	1	1	1
1	1	1	1	1	0	1	1	1	1	1	1	1	1	1	0	1	1	1	1	1	0	1	0	1	1	1	1	1	1	1	1	1	1	1	1	1	1	1	1	1	1	1	1	1	0	1	1	0	1
1	1	1	1	1	1	1	1	1	1	1	1	1	1	1	1	1	1	1	1	1	0	1	1	1	1	1	1	1	1	1	1	1	1	1	1	1	1	1	1	0	1	1	0	1	0	1	1	1	1
1	1	1	1	1	1	1	1	1	1	1	1	1	1	1	1	1	1	1	1	1	0	0	1	1	1	0	1	1	1	1	1	1	1	1	1	1	1	0	1	0	1	1	1	1	0	1	1	1	1
1	1	1	1	1	0	1	1	1	1	1	1	1	1	1	0	0	1	1	1	1	0	1	0	1	1	0	1	1	1	1	1	1	1	1	1	1	1	1	1	1	1	1	1	0	1	0	1	1	0
1	1	1	1	1	0	1	1	1	0	1	1	1	1	1	0	1	1	1	0	1	0	1	0	1	1	1	1	1	1	1	1	0	1	1	1	1	1	1	1	1	1	0	1	1	0	0	1	1	0
1	1	1	1	0	0	0	1	0	1	1	1	1	0	1	1	1	1	1	0	1	0	1	1	1	1	0	1	1	1	1	1	1	1	1	1	1	1	1	0	0	0	1	1	0	0	1	1	1	0
1	1	1	1	1	0	0	1	1	1	1	1	1	1	1	0	1	1	1	1	1	0	1	1	1	1	1	1	1	1	1	1	1	1	1	1	1	1	1	1	1	1	1	1	1	0	1	1	1	0
1	1	1	1	1	1	0	1	1	1	1	1	1	1	1	0	1	1	1	0	0	0	1	0	1	1	0	0	1	1	1	1	1	0	1	1	1	1	1	1	1	1	1	1	1	0	1	1	1	1
0	1	1	1	0	1	0	1	1	1	1	1	1	0	1	0	1	1	0	1	1	0	1	1	0	1	0	0	1	1	1	0	1	1	1	1	1	1	1	1	1	1	1	1	0	0	1	1	1	0
1	1	1	1	1	0	0	1	1	1	0	1	1	1	1	1	1	1	1	1	1	0	1	1	1	1	1	1	0	1	1	1	1	1	1	1	1	1	1	1	1	1	1	1	1	1	0	1	1	0
0	0	1	1	0	1	0	0	1	0	1	0	1	0	1	0	1	0	1	0	1	0	0	0	1	1	0	0	1	1	1	0	1	1	1	1	1	0	1	0	0	0	0	1	0	0	0	0	1	0
1	1	1	1	1	1	1	1	1	1	1	1	1	1	1	1	1	1	1	1	1	0	1	1	0	1	1	1	1	1	1	1	1	1	1	1	1	1	1	1	1	1	1	1	1	1	1	1	0	1
1	0	1	1	0	1	1	1	0	0	1	1	1	1	1	0	1	1	1	1	0	0	1	0	1	1	1	0	1	1	1	1	0	1	1	0	1	1	1	1	0	1	1	0	0	0	0	1	1	0
1	1	1	1	0	0	1	1	1	1	1	1	1	1	1	1	1	1	1	1	1	0	1	1	1	1	1	1	1	1	1	1	1	1	1	1	1	1	1	1	0	1	1	1	1	1	0	0	0	1
1	1	1	1	1	0	1	1	0	0	1	1	1	0	1	0	1	1	1	1	1	0	1	1	1	1	0	0	1	1	1	1	1	0	1	1	1	1	1	1	0	1	1	0	1	0	0	1	1	1
1	1	1	1	1	0	1	1	1	0	0	1	1	1	1	1	1	1	1	0	1	0	1	0	1	1	1	1	1	1	1	1	1	1	1	1	1	1	0	1	0	1	0	0	0	0	0	1	0	0
1	0	1	0	0	0	0	0	0	0	1	1	1	1	1	0	1	0	1	1	1	0	1	1	1	1	0	0	1	1	0	1	1	0	1	0	0	1	1	1	0	1	1	1	0	0	0	0	0	0
1	0	1	1	1	0	1	1	1	0	1	1	1	1	1	0	1	1	1	1	0	1	1	1	1	1	0	1	1	1	1	1	1	1	1	1	1	1	1	1	1	1	1	0	1	1	0	0	1	1
1	1	0	1	0	1	1	1	0	0	1	1	1	0	1	0	0	1	1	1	1	0	1	0	1	1	1	0	1	1	1	1	0	1	1	1	0	1	1	1	0	1	1	0	1	0	1	0	1	0
1	1	1	1	1	0	1	1	1	0	1	1	1	0	1	1	1	1	1	1	1	0	1	1	1	1	0	1	1	1	1	1	1	1	1	0	1	1	1	1	1	1	1	1	1	0	0	1	0	0
1	1	1	1	1	1	1	1	1	1	1	1	1	1	1	0	1	1	1	1	1	1	1	1	1	1	1	1	1	1	1	1	1	1	1	1	1	1	1	1	1	1	1	0	1	1	1	1	0	1
1	1	1	1	1	0	1	1	1	1	1	1	1	0	1	0	0	1	0	1	1	0	1	0	0	1	0	1	1	1	1	1	1	1	1	0	1	1	0	0	1	1	1	1	1	0	1	1	0	1
1	1	1	0	1	1	1	1	1	0	1	1	1	0	1	0	1	1	1	1	1	0	1	0	1	1	1	0	1	0	1	1	1	0	1	1	1	1	1	1	1	1	0	0	1	0	0	0	1	0
1	0	1	1	1	0	1	1	1	1	1	1	1	1	1	0	1	1	1	1	1	0	1	0	1	1	0	1	1	1	1	1	0	1	1	1	1	1	1	1	0	1	1	1	1	0	0	1	1	0
1	1	1	1	1	0	0	1	1	0	0	0	1	0	1	1	1	1	0	1	1	0	1	0	1	1	0	0	1	1	1	1	1	1	1	1	0	1	0	1	1	1	1	1	1	1	1	0	1	1
1	1	1	1	0	1	0	1	1	0	0	1	1	0	0	1	0	1	0	0	0	0	1	1	1	0	0	0	0	1	1	1	1	0	1	1	1	1	1	1	1	1	0	0	0	0	0	1	1	0
0	0	0	1	1	1	0	1	0	0	1	0	1	0	0	0	0	1	1	0	0	0	1	1	1	1	0	0	0	0	1	0	0	0	1	0	0	0	0	0	1	1	1	0	0	0	0	1	1	0
1	1	1	1	1	0	1	1	1	1	1	1	1	1	1	1	1	1	1	1	1	0	1	0	1	1	1	1	1	1	1	1	1	1	1	1	1	1	1	1	0	1	0	1	0	0	0	1	1	0
1	1	1	1	1	1	0	0	1	0	1	0	1	0	1	0	1	1	0	0	1	0	0	1	0	1	0	0	0	1	1	1	0	0	1	1	0	1	1	0	0	1	0	0	1	1	0	1	1	1
1	1	1	1	1	0	1	1	1	1	1	1	1	1	1	0	1	1	1	0	1	1	1	1	1	1	1	0	1	1	1	1	1	1	1	1	0	1	1	1	1	1	1	1	1	0	0	1	1	1
1	1	1	1	1	1	0	1	0	0	1	1	1	0	1	0	0	1	1	0	0	0	1	0	0	1	0	0	1	1	1	0	1	1	1	0	1	1	1	1	0	1	0	1	1	0	1	1	1	0
1	1	1	1	0	0	1	1	0	0	1	0	1	1	1	0	0	1	0	0	1	1	1	1	1	1	1	0	1	1	1	1	1	1	1	1	0	1	1	1	0	1	0	0	0	0	0	0	1	1
1	1	0	1	1	1	0	1	1	0	1	1	1	1	1	0	0	1	0	0	1	0	0	0	1	0	1	1	0	1	1	0	1	0	1	1	0	1	1	0	1	0	0	0	0	0	1	1	1	1
1	0	1	1	1	0	1	0	1	1	1	0	1	1	0	0	0	1	1	0	1	1	1	1	1	0	0	0	1	1	1	1	0	0	1	1	0	1	1	0	1	1	0	0	0	0	1	0	0	0
1	1	1	1	1	1	0	0	1	1	1	1	1	0	1	1	1	1	1	0	0	0	1	0	1	1	0	1	1	1	1	1	1	1	1	1	0	1	1	1	1	1	0	0	1	0	0	1	1	0
1	1	1	1	1	0	0	1	0	0	1	0	0	0	1	0	1	1	1	0	1	0	0	1	1	0	1	1	1	1	1	0	1	1	1	1	0	1	1	1	1	1	0	1	0	0	0	1	0	1
1	1	1	1	1	0	0	1	1	0	1	1	0	0	1	0	1	1	1	0	1	0	1	1	0	0	1	0	0	0	1	1	1	0	1	1	0	1	1	0	1	1	0	1	1	0	0	0	1	0
1	1	1	1	0	1	1	1	1	1	1	1	1	1	1	0	1	1	1	1	1	0	1	1	1	1	0	0	1	1	1	1	1	1	1	1	1	1	1	1	1	1	1	1	1	0	1	1	1	1
1	1	0	1	1	0	0	0	0	0	0	0	1	0	1	0	0	1	1	0	0	0	0	1	1	0	1	0	1	1	1	1	1	0	1	0	1	1	0	0	1	1	0	0	0	1	1	0	1	0
1	0	1	1	1	0	0	1	0	0	1	1	1	0	1	0	0	1	0	1	1	0	1	1	0	1	0	0	1	1	1	1	1	1	0	1	1	1	1	0	0	1	0	1	0	0	0	0	1	0
1	1	1	1	1	1	0	1	1	1	1	1	1	1	1	0	1	1	1	1	1	0	1	1	0	1	0	0	1	1	1	1	1	1	1	1	1	1	1	1	1	1	1	0	1	0	0	1	0	0
1	1	1	1	1	0	0	1	1	1	0	1	1	1	1	1	1	1	1	1	1	0	1	1	0	1	1	0	1	1	1	1	1	1	1	1	1	1	1	1	1	1	0	1	1	0	1	1	1	1
1	1	1	1	1	1	1	1	1	1	1	1	1	1	1	0	0	1	1	1	0	0	0	1	0	1	0	0	1	1	1	0	0	1	1	1	1	1	1	1	1	1	0	0	1	0	1	1	1	1
1	1	1	1	1	1	0	1	1	1	0	1	1	1	1	0	0	1	1	1	1	0	1	1	1	1	1	1	1	1	1	1	1	1	1	1	1	1	1	1	0	1	1	1	0	0	1	1	0	0
1	1	1	1	1	1	1	1	1	1	1	1	1	1	1	1	1	1	1	0	1	0	1	1	1	1	0	0	1	1	1	1	1	0	1	0	1	1	1	1	0	1	1	0	0	1	1	1	1	0
1	1	1	1	1	0	0	0	0	1	0	0	1	1	1	0	0	1	1	0	1	0	1	1	0	1	1	0	1	1	1	1	1	1	1	1	1	1	0	1	0	1	1	0	0	0	1	0	1	1
1	1	1	1	0	0	1	0	1	1	1	1	1	1	1	1	1	1	1	1	1	0	1	1	1	1	1	1	1	1	1	1	1	1	1	1	1	1	1	1	0	1	1	1	1	0	0	1	1	1
0	1	1	1	1	0	0	1	1	1	1	1	1	0	0	1	1	1	1	0	0	0	1	1	0	1	1	0	1	1	1	1	1	1	1	1	1	1	1	1	0	1	0	0	0	1	1	1	1	0
1	1	1	1	0	1	1	1	1	0	1	1	1	0	1	1	0	1	1	1	1	1	1	1	0	1	0	0	1	1	1	1	1	1	1	1	1	1	1	1	0	1	1	0	0	0	0	1	1	1
1	0	1	1	1	1	0	1	1	1	1	0	1	0	0	1	1	1	1	0	0	0	0	1	1	0	0	0	1	1	1	0	1	0	1	0	0	1	1	0	1	1	0	0	1	0	0	0	1	0
1	1	1	1	1	1	1	1	1	1	0	1	1	1	1	0	1	1	1	1	1	0	1	1	0	1	1	0	1	1	1	0	1	1	1	1	1	1	1	0	0	1	1	1	0	0	0	1	1	1
1	1	1	1	1	0	0	1	1	1	1	1	1	1	0	0	0	1	1	1	1	0	1	0	1	1	1	1	1	1	1	1	1	1	1	1	1	1	1	1	1	0	1	0	1	0	0	0	0	1
1	1	1	1	1	0	0	1	1	1	1	1	1	1	0	0	1	1	1	0	1	0	1	0	0	0	1	1	1	1	1	1	1	1	1	1	1	1	1	1	0	1	1	0	0	0	1	1	1	0
1	1	0	1	1	1	1	1	1	1	1	1	1	0	1	1	0	1	1	0	1	0	1	0	0	1	1	1	1	1	1	1	1	1	1	1	1	1	1	1	0	0	1	0	1	1	0	0	0	0
1	0	0	1	1	0	1	1	1	1	1	0	1	0	1	1	0	1	1	1	0	1	1	0	1	1	0	0	1	1	1	0	1	1	1	1	1	1	1	1	0	1	0	0	0	0	1	0	0	0
1	1	1	1	1	0	0	1	1	1	1	1	1	1	1	0	1	1	0	1	1	0	1	1	0	1	1	0	1	1	1	1	1	1	1	1	1	1	1	1	1	1	1	1	0	0	0	0	1	1
1	1	1	1	1	0	1	1	0	1	1	1	1	1	1	1	0	1	1	0	1	1	1	1	0	1	0	1	1	1	1	1	0	1	1	1	1	1	1	0	0	0	1	1	1	0	0	1	1	0
1	1	1	1	1	1	1	1	1	0	1	1	1	1	1	0	1	1	1	1	1	0	0	1	1	1	1	0	1	1	1	1	1	1	1	1	1	1	1	0	0	1	1	1	1	1	1	1	1	0
0	1	1	1	0	0	0	1	1	0	1	1	1	0	1	1	1	1	1	0	1	0	1	1	1	1	0	1	1	1	1	1	1	1	1	1	0	1	1	0	1	1	1	1	0	0	0	1	1	0
1	1	1	1	1	0	1	1	1	1	1	1	1	1	1	1	1	1	1	1	1	0	1	1	1	1	1	1	1	1	1	1	1	1	1	1	1	1	1	1	1	1	1	1	0	0	0	1	1	1
1	0	1	1	1	1	1	0	0	1	1	1	1	0	1	1	0	1	1	1	1	0	1	0	1	1	0	0	1	1	1	1	1	0	1	1	0	1	1	0	0	1	1	1	1	0	1	1	1	0
1	1	1	1	1	1	0	1	1	1	0	1	1	1	1	1	1	1	0	1	1	0	1	1	1	1	1	0	1	1	1	1	1	1	1	1	1	1	1	1	0	1	1	1	1	0	1	1	1	0
1	1	1	1	1	1	0	0	1	1	1	1	1	0	1	0	0	1	1	0	1	0	0	1	1	1	0	0	1	1	1	1	1	1	1	1	1	1	1	1	0	0	0	0	0	0	1	1	1	0
0	0	1	1	1	1	1	0	0	0	1	1	1	0	1	0	0	1	0	0	1	1	1	1	1	1	0	0	0	1	1	1	1	1	1	1	1	1	1	0	0	1	1	1	1	1	1	1	1	0
1	1	1	1	1	1	0	0	1	1	1	1	1	0	1	0	1	1	1	1	0	1	1	1	0	1	0	0	1	1	1	1	1	1	1	1	1	1	1	0	1	1	1	1	0	0	0	0	1	0
1	1	1	1	1	1	0	0	1	1	1	1	1	1	0	0	1	1	1	0	1	1	1	0	0	1	1	1	1	1	1	1	1	0	1	1	0	1	1	1	1	1	0	0	0	0	0	0	1	0
1	1	1	1	1	0	0	1	1	1	1	0	1	1	1	1	1	1	1	1	1	0	1	0	1	0	0	1	1	1	1	0	1	1	1	1	1	1	1	1	1	1	0	0	0	0	0	1	1	0
1	1	1	1	1	0	1	1	1	1	1	1	1	0	1	1	1	1	1	1	1	0	1	0	1	1	1	1	1	1	1	1	1	1	1	1	1	1	1	1	1	1	1	1	0	0	1	1	1	1
0	0	1	1	1	0	0	0	1	0	1	1	0	0	1	0	1	0	1	0	0	1	0	0	1	1	0	0	1	1	1	0	0	1	1	0	0	1	1	0	0	1	1	0	1	0	0	1	1	0
1	1	1	1	1	0	1	1	1	1	1	1	1	1	1	0	1	1	1	1	1	1	1	1	1	1	1	1	1	1	1	1	1	1	1	1	0	1	1	1	1	1	1	1	0	0	1	1	1	1
0	1	0	1	0	1	1	1	1	0	1	1	1	1	1	0	0	1	1	1	1	0	0	1	0	1	0	1	1	1	1	1	1	0	1	1	0	1	1	1	0	1	0	1	0	0	0	1	1	0
1	0	1	1	1	1	1	1	1	0	1	1	1	0	1	1	0	1	1	0	1	0	1	0	0	1	1	1	1	1	1	1	1	1	1	0	1	1	1	0	0	1	0	1	0	1	0	1	1	0
1	1	1	1	1	1	0	1	1	1	1	1	1	1	1	1	0	1	1	0	1	0	1	1	0	1	0	1	1	1	1	1	1	1	1	1	1	1	1	0	1	1	0	0	0	0	0	0	1	0
1	1	1	1	1	0	1	0	1	1	0	1	1	1	1	0	1	1	1	1	0	0	1	0	1	1	1	0	1	1	1	1	1	1	1	1	1	1	1	0	1	0	1	1	1	1	1	0	1	1
1	1	1	1	1	0	0	1	1	1	1	1	1	1	1	0	1	1	0	1	1	0	0	0	1	1	1	0	1	1	1	1	1	1	1	1	0	1	1	0	0	1	1	1	1	1	1	1	1	1
1	1	0	1	1	0	0	1	1	0	1	1	1	0	1	1	1	1	1	0	0	0	1	1	0	1	0	0	0	1	1	1	0	1	1	1	0	1	1	0	1	1	0	0	0	0	1	1	1	0
1	1	1	1	1	1	0	1	0	1	1	1	1	1	1	0	1	1	1	0	0	0	0	0	0	1	0	1	1	1	1	1	1	1	1	1	1	1	1	1	0	1	1	0	1	0	0	1	1	0
1	1	1	1	1	0	1	1	0	1	1	1	1	1	1	0	1	1	1	1	0	0	1	0	1	1	1	1	1	1	1	1	1	1	1	1	1	1	1	1	0	1	1	1	1	0	1	0	1	1
1	1	0	1	1	1	1	0	0	1	1	1	1	1	1	0	1	1	1	1	1	0	1	0	0	1	0	0	1	1	1	1	1	0	1	0	0	1	1	1	1	1	1	1	0	0	0	1	1	1
1	1	0	1	1	0	1	1	0	1	1	1	1	1	1	1	1	1	1	0	1	0	0	1	1	0	1	1	1	1	0	0	0	1	1	1	1	0	1	0	1	1	1	0	1	0	0	1	1	1
1	1	1	1	1	1	1	1	1	0	1	1	1	0	1	0	1	1	1	0	1	0	0	0	1	1	0	0	1	1	1	1	1	1	1	1	1	1	1	1	0	1	0	1	0	0	0	1	1	0
1	1	1	1	0	1	0	1	1	0	1	1	1	0	1	0	0	1	1	0	1	0	1	0	0	1	0	0	1	0	1	1	1	1	1	1	1	1	1	0	0	1	0	0	0	0	0	1	1	0
1	1	1	0	0	0	1	1	0	0	1	1	1	0	1	0	0	1	1	1	1	0	0	1	1	1	0	0	1	1	1	1	1	1	1	1	0	1	1	0	1	1	1	1	0	0	0	1	1	0
1	0	1	1	1	1	0	1	1	0	1	1	1	0	1	1	0	1	1	0	0	1	0	1	0	1	0	0	0	1	1	1	1	0	1	0	0	1	1	0	1	1	0	1	0	0	1	1	1	0
1	1	1	1	1	1	1	1	1	1	0	1	1	0	1	1	1	1	1	0	0	0	1	1	1	1	1	0	1	1	1	1	1	1	1	1	1	1	1	1	0	0	0	0	1	0	1	1	0	1
1	1	1	1	1	0	0	1	1	0	1	1	1	0	1	0	1	1	1	0	0	0	1	0	1	1	0	0	1	1	1	1	1	1	1	1	1	1	1	1	1	1	0	1	0	0	0	1	1	0
1	0	1	1	1	0	0	0	0	1	1	1	1	1	0	0	1	1	1	1	1	0	0	0	1	1	1	0	1	1	1	1	0	0	1	1	1	1	1	1	1	1	1	0	1	0	0	0	1	0
1	1	1	1	1	1	1	0	1	1	1	1	1	1	1	0	1	1	1	1	1	0	1	1	0	1	1	0	1	1	1	1	1	1	1	1	1	1	1	1	1	1	0	0	0	0	0	1	1	0
1	1	0	1	1	0	1	1	1	0	1	1	1	0	1	0	1	1	1	1	1	0	1	1	0	1	1	0	1	1	1	1	1	1	1	0	1	1	1	0	0	1	0	1	1	0	0	0	1	0
0	1	1	1	0	0	0	1	1	0	0	0	1	0	1	0	1	0	1	0	1	1	0	0	1	1	0	0	1	1	1	1	0	1	1	1	1	1	1	0	0	1	0	0	1	0	0	1	1	0
1	1	1	1	1	0	1	0	1	1	1	1	1	0	1	0	1	1	1	0	1	1	1	0	0	1	1	0	1	1	1	1	1	0	1	1	1	1	1	0	0	1	0	1	1	0	1	1	1	0
1	1	1	1	1	0	1	0	1	1	1	0	1	1	1	1	1	1	1	0	0	0	1	0	0	1	1	1	1	1	1	1	1	1	1	1	1	1	1	1	0	1	0	1	0	0	1	0	0	0
1	1	1	1	1	1	0	1	0	0	1	1	1	0	1	0	0	1	1	0	1	1	1	1	1	1	1	1	1	1	1	1	1	1	1	1	0	1	1	1	0	1	0	0	0	0	0	1	1	0
1	0	1	1	1	0	0	1	1	1	1	1	1	1	1	1	0	1	1	0	0	1	1	0	1	1	1	0	1	1	1	1	1	1	1	1	1	1	1	1	1	1	1	0	1	0	1	1	1	0
1	0	0	0	1	1	0	1	0	0	1	1	1	1	0	0	0	1	0	0	1	0	1	1	0	1	1	1	1	1	1	1	1	1	1	1	0	1	1	0	0	1	0	1	0	0	1	0	1	0
1	1	0	1	1	1	0	0	1	1	1	1	1	1	1	0	1	0	1	1	1	0	0	0	1	1	0	0	1	1	1	1	1	0	1	1	1	1	1	1	1	1	0	1	0	1	0	1	0	0
1	1	1	1	0	0	0	0	1	1	1	1	1	1	1	0	1	1	1	0	1	1	1	1	1	1	1	1	1	1	1	1	1	1	1	1	1	1	1	1	0	1	1	1	0	0	1	1	1	0
1	0	1	1	1	0	1	0	0	1	0	1	1	0	1	0	1	1	1	1	1	0	1	0	1	1	0	0	1	1	1	1	1	1	1	1	1	1	1	0	0	1	1	0	0	0	0	0	1	0
1	1	1	1	0	1	0	1	1	1	1	1	1	0	1	0	0	1	1	1	1	0	1	1	0	1	1	1	1	1	1	1	1	0	1	1	1	1	1	0	0	1	1	0	0	0	1	1	1	1
1	0	1	1	1	1	0	1	1	0	1	1	1	1	1	0	1	1	1	0	1	0	1	0	1	1	0	0	1	1	1	1	1	1	1	0	1	1	1	0	0	1	1	0	0	0	0	1	1	0
0	1	0	1	0	1	0	0	0	0	1	0	0	0	0	1	0	1	0	1	0	0	0	0	0	1	1	0	1	1	1	1	0	0	0	1	1	1	0	0	0	1	0	1	0	0	0	1	1	0
0	1	0	1	1	0	0	0	0	0	1	0	1	0	1	1	0	1	1	0	1	0	1	1	1	0	1	0	1	1	1	0	0	1	1	1	0	1	1	1	0	0	1	1	1	0	0	0	1	0
1	1	1	1	1	1	0	1	1	0	0	1	1	0	1	0	1	0	1	1	0	0	0	0	1	1	1	0	1	1	1	1	1	1	1	1	0	1	1	0	0	1	1	0	0	0	0	1	1	0
0	1	1	1	0	0	1	1	0	0	1	1	1	0	1	1	0	0	1	1	1	0	0	1	1	0	1	0	1	1	1	1	0	0	1	1	0	1	1	0	0	1	0	1	0	0	0	0	1	0
1	0	1	1	0	1	1	0	1	0	1	0	1	0	1	1	0	1	1	1	1	0	0	1	0	0	0	0	1	1	1	0	1	0	1	1	1	1	1	1	0	1	1	0	1	0	1	1	1	0
0	0	1	1	0	0	0	0	1	0	1	0	1	0	1	0	1	1	1	1	1	0	0	0	0	0	1	0	0	1	1	0	1	0	1	0	1	1	1	1	0	1	1	0	1	0	0	1	1	0
0	0	0	1	0	1	0	1	1	0	1	1	1	0	1	0	0	0	1	0	1	0	1	1	0	1	0	0	1	0	1	1	0	1	0	1	1	1	1	0	0	1	1	1	0	1	0	0	1	1
1	1	1	1	0	1	0	1	1	0	1	1	1	1	1	1	1	1	1	1	1	0	1	1	1	1	1	1	1	1	1	1	1	0	1	0	1	1	1	1	1	1	1	1	0	0	0	1	0	0
0	1	1	1	0	1	0	0	0	0	1	1	1	1	1	1	1	1	1	1	1	1	0	1	1	1	0	0	1	1	1	0	0	1	1	1	0	1	1	1	0	1	1	1	0	0	0	0	1	0
0	0	1	1	1	0	0	1	1	0	1	1	1	1	0	0	1	1	1	0	1	0	0	0	1	1	0	0	1	0	1	0	0	1	1	1	0	1	1	0	1	1	0	1	1	0	0	0	1	0
1	1	1	1	1	1	1	1	1	0	1	1	1	1	1	1	1	1	1	1	1	1	1	1	1	1	0	1	1	1	1	1	1	0	1	1	1	1	1	1	0	1	1	1	0	0	1	1	1	0
0	1	0	1	1	0	0	1	1	0	1	1	1	1	1	0	1	1	1	1	1	0	1	1	1	1	0	0	1	1	1	0	0	0	1	1	0	1	1	1	0	0	0	0	0	0	0	0	1	0
1	1	1	1	1	1	0	0	1	1	1	1	1	0	1	1	1	0	0	1	0	0	1	1	1	1	0	1	1	1	1	0	1	0	1	1	0	1	1	1	0	0	1	1	0	0	0	1	1	1
1	0	1	1	1	0	1	0	1	0	1	1	1	0	1	0	0	1	1	1	1	0	0	0	0	1	1	1	1	1	1	0	0	1	1	1	0	1	1	1	0	0	0	1	0	1	0	0	1	0
1	1	1	1	1	0	0	0	1	0	1	1	1	1	1	1	1	1	1	1	1	0	1	1	1	1	0	1	1	1	1	1	1	1	1	1	1	1	1	1	0	1	0	1	0	0	0	1	1	1
0	1	1	1	1	0	0	0	1	0	0	0	1	1	1	1	1	1	1	0	0	0	1	1	1	1	0	1	1	1	1	0	0	0	1	1	0	1	1	1	0	1	0	0	0	0	1	0	1	0
0	1	1	1	1	0	0	0	1	0	0	1	1	1	1	0	1	1	1	1	1	0	1	1	0	1	0	1	1	1	1	1	1	1	1	1	1	1	1	1	0	0	1	1	0	0	1	1	0	0
1	1	1	1	1	1	0	0	0	0	1	1	1	1	1	1	0	1	1	1	1	0	0	0	1	1	1	1	1	1	1	1	1	0	1	1	1	1	1	1	1	1	0	1	0	0	1	1	1	0
0	1	1	1	1	1	0	0	0	0	1	1	1	1	0	0	1	1	0	1	1	0	1	1	1	0	0	0	1	1	1	0	0	0	0	1	0	1	1	0	1	0	0	0	0	0	0	0	1	0
1	0	1	1	1	1	1	0	1	0	1	1	1	0	0	1	0	1	0	1	1	1	1	1	0	1	1	1	1	1	1	1	0	0	0	1	1	1	1	1	1	1	0	0	0	0	0	1	1	0
0	1	1	1	1	0	1	1	1	1	1	1	1	1	0	0	1	1	1	1	1	0	1	0	1	1	0	0	1	1	1	1	1	1	1	1	1	1	1	1	1	1	1	0	0	0	1	1	1	1
1	1	1	1	1	1	1	1	1	0	1	1	1	1	1	1	1	1	1	1	1	0	1	1	1	1	0	0	1	1	1	1	1	1	1	1	0	1	1	1	0	1	0	0	0	1	1	1	1	0
1	1	1	1	0	0	0	0	1	0	1	1	1	1	1	0	1	1	1	1	0	0	0	1	1	1	1	0	1	1	1	1	0	1	1	1	0	1	1	1	1	1	1	0	0	0	1	0	1	0
1	1	1	1	1	1	0	1	0	0	0	1	1	0	1	1	0	1	1	1	1	1	1	1	1	1	1	1	1	1	1	0	1	1	1	1	1	1	1	1	0	1	1	1	0	1	1	1	1	0
1	1	0	1	0	1	0	0	0	0	1	1	1	0	1	1	1	1	0	1	0	0	1	0	0	0	1	1	1	1	1	1	0	0	1	1	1	1	1	0	1	1	0	0	0	1	0	1	1	0
1	0	1	1	0	1	0	0	0	0	1	1	1	1	0	0	1	1	0	0	0	0	0	0	0	1	1	0	0	1	1	1	1	1	1	1	0	1	1	0	0	1	0	0	0	1	0	1	0	0
1	1	1	0	1	1	0	0	1	1	1	1	1	0	1	1	0	1	0	1	0	0	0	0	1	1	0	0	1	1	1	0	0	0	1	1	0	1	1	0	0	1	0	0	1	1	0	0	0	0
0	1	1	1	0	0	0	0	1	0	1	1	1	0	1	1	0	1	1	0	1	0	0	0	0	0	1	0	1	1	1	1	0	1	1	1	1	1	1	1	1	1	0	1	0	0	1	0	1	0
0	1	1	1	0	1	1	0	1	0	1	1	1	0	1	0	1	1	0	1	0	0	0	1	1	0	0	1	1	1	1	1	0	0	0	1	0	1	0	0	1	1	1	0	0	0	1	1	0	0
1	0	1	1	0	0	0	0	1	0	1	1	1	0	1	0	0	1	1	1	0	0	0	1	1	1	1	0	1	0	1	0	1	1	1	0	0	0	0	0	0	1	0	0	0	0	0	0	0	0
1	0	1	1	0	1	1	0	0	0	0	1	1	0	1	1	1	1	1	0	1	1	1	0	1	0	1	1	1	1	1	1	0	1	1	0	0	1	1	1	1	1	1	1	1	0	0	1	1	1
1	1	1	1	1	1	0	1	1	0	1	1	1	1	0	1	0	1	1	0	1	0	1	1	0	1	1	1	1	1	1	1	0	0	1	1	1	1	1	0	1	1	0	1	0	1	1	1	1	1
1	1	1	1	1	0	1	0	0	0	1	1	1	1	1	0	1	1	1	1	1	0	1	1	0	1	1	1	1	1	1	1	0	1	1	1	1	1	1	1	0	1	1	0	1	0	0	0	1	1
1	1	1	0	0	1	0	0	1	0	1	1	1	1	1	1	0	1	1	1	1	1	1	1	0	1	1	0	1	1	1	1	0	1	1	1	1	1	1	1	0	0	0	1	0	1	0	0	1	0
0	1	1	1	0	1	0	1	1	0	0	1	1	0	1	0	1	1	1	1	0	0	0	0	0	1	1	1	1	1	1	0	0	0	1	1	0	1	1	0	0	0	1	0	0	0	0	1	0	0
1	1	1	0	1	1	0	0	0	0	1	1	1	1	1	0	1	1	1	1	0	0	0	0	0	1	0	0	1	0	1	0	0	1	1	1	0	1	1	1	0	1	1	0	0	0	0	1	0	0
1	1	1	1	0	1	0	0	1	0	1	1	1	1	1	0	1	1	1	1	1	1	0	1	1	1	1	0	1	1	1	0	0	1	1	1	0	1	1	1	0	1	1	1	0	0	1	1	1	0
1	0	1	1	1	0	1	1	1	0	1	1	1	0	1	0	0	0	1	1	0	1	0	0	0	0	1	0	0	1	1	1	0	0	1	1	0	1	1	0	0	0	1	1	0	0	0	1	1	0
1	1	1	1	0	1	0	1	0	0	1	1	1	0	1	0	0	1	1	1	0	0	1	1	0	0	0	0	1	1	1	1	1	0	0	1	1	1	1	0	0	1	0	1	0	0	0	1	1	1
1	1	1	1	0	1	0	0	0	0	1	1	1	1	1	1	1	0	0	1	1	0	1	1	1	0	1	1	1	1	1	1	1	0	1	0	1	1	1	1	1	1	0	0	1	0	1	0	1	0
1	1	1	1	1	1	0	0	1	0	0	1	1	1	1	1	1	1	1	1	1	0	1	0	1	1	1	1	1	1	1	1	0	1	1	1	0	1	1	1	0	0	1	1	0	0	0	1	0	0
1	1	1	1	1	0	0	1	1	0	1	1	1	1	1	0	1	1	1	1	1	0	0	1	1	1	1	0	1	1	1	1	1	0	1	0	0	1	1	1	1	1	0	1	0	0	0	1	1	0
1	0	0	1	1	1	0	1	1	0	0	1	1	0	1	1	1	1	0	1	1	1	0	1	1	0	1	1	0	1	1	0	1	1	1	1	0	1	1	1	1	1	0	0	0	0	1	0	1	1
1	0	1	1	0	0	0	1	0	0	1	1	1	0	0	0	1	1	1	1	0	0	0	1	0	0	0	0	1	1	1	1	1	0	1	1	0	1	1	1	1	1	0	0	1	0	0	1	1	0
1	1	1	1	1	1	1	1	1	0	1	1	1	1	1	0	1	1	0	1	0	0	1	1	0	1	0	1	1	1	1	0	1	0	0	1	1	1	1	1	0	0	0	1	0	0	0	1	1	0
1	1	1	1	1	0	0	1	1	0	1	1	1	0	1	0	1	1	1	0	1	1	0	1	0	1	1	1	1	1	1	1	1	0	1	1	1	1	1	0	1	0	0	1	1	0	0	0	1	0
1	1	1	1	1	1	1	1	1	0	1	1	1	1	1	1	1	1	1	1	1	1	1	1	1	1	1	0	1	1	1	1	1	1	1	1	1	1	1	1	0	1	0	1	1	0	1	1	1	0
0	1	1	1	1	1	0	0	0	0	0	1	1	1	1	0	1	1	1	1	1	1	0	0	0	1	0	0	0	1	1	1	1	1	1	0	1	1	1	1	0	1	1	1	1	1	0	1	0	1
1	0	1	1	0	0	1	1	1	0	1	1	1	0	1	1	0	1	1	1	0	0	0	0	0	0	0	1	1	1	1	0	1	0	1	0	0	1	1	0	0	1	0	0	0	1	0	0	0	0
1	0	0	1	0	0	1	0	1	0	1	1	1	1	1	1	1	1	0	1	1	1	0	0	1	1	0	1	1	1	1	0	0	0	1	1	1	1	1	1	1	1	1	0	0	1	0	0	1	1
1	1	1	1	1	0	0	1	1	0	1	0	1	1	1	1	1	1	0	1	1	1	0	1	1	1	0	1	1	1	1	0	0	1	1	1	0	1	1	1	0	1	0	0	0	0	0	1	1	0
0	0	1	1	1	1	0	1	0	0	1	0	0	0	1	1	1	1	1	1	1	0	0	0	0	0	0	0	0	1	1	0	0	0	1	1	0	1	1	0	0	0	0	0	1	0	0	0	1	0
0	0	1	0	1	0	0	0	1	0	1	1	1	1	1	1	1	1	1	1	0	0	0	0	1	0	1	0	0	0	1	0	0	1	1	1	0	1	1	0	0	0	0	1	0	0	0	0	1	0
1	0	1	1	1	0	1	0	1	0	1	1	1	0	0	0	1	1	1	1	0	1	0	1	1	1	1	0	1	1	1	1	1	0	1	0	1	1	1	1	1	1	0	1	0	0	0	1	1	1
1	0	1	1	0	1	1	1	1	0	1	1	1	1	1	0	1	1	1	1	1	1	1	1	1	1	1	1	1	1	1	1	1	1	1	1	1	1	1	1	0	1	0	0	1	0	0	0	1	0
1	1	1	1	1	0	0	1	0	0	1	1	1	0	1	1	0	1	1	1	1	0	1	0	1	1	1	0	1	1	1	1	1	1	1	1	1	1	1	1	0	1	1	1	1	0	0	0	1	0
1	0	1	1	1	0	0	1	1	0	1	1	1	0	1	0	0	1	0	1	1	0	1	1	1	1	1	0	1	1	1	1	1	1	1	1	0	1	1	1	0	1	1	0	0	0	0	1	1	0
1	0	1	1	1	1	0	1	1	0	1	1	1	0	1	0	0	1	1	1	1	0	1	0	1	1	1	0	1	1	1	1	1	1	1	1	0	1	1	1	1	1	1	0	0	0	0	1	1	0
1	0	1	1	0	1	0	1	0	0	1	1	1	1	1	0	0	1	1	1	0	0	0	1	0	1	1	1	0	1	1	1	0	0	1	1	0	1	1	0	1	1	0	0	0	0	1	0	1	1
1	0	1	1	1	1	0	1	0	0	1	1	1	1	1	1	1	1	1	1	1	0	1	1	1	0	1	0	0	0	1	1	0	1	1	1	1	1	1	1	0	1	0	1	1	0	0	1	1	0
1	1	0	0	1	0	0	1	1	0	1	0	1	0	1	0	1	1	0	1	0	0	0	0	1	0	0	0	0	1	1	1	1	0	1	1	1	1	1	1	0	1	0	1	1	0	1	1	1	0
1	1	0	1	0	1	0	1	0	0	1	1	0	0	1	0	0	0	0	1	1	0	0	1	1	0	1	0	1	1	1	0	1	0	1	1	1	1	1	0	1	0	1	0	0	0	0	1	0	0
1	1	1	1	0	0	0	1	0	0	1	1	1	1	1	0	1	1	1	0	1	1	1	1	1	0	1	0	1	1	1	1	1	1	1	1	1	1	1	0	0	1	1	1	0	0	1	1	1	1
1	1	1	1	1	1	1	1	1	1	1	1	1	1	1	0	1	1	0	1	0	1	1	1	1	1	1	0	1	1	1	1	1	0	1	1	1	1	1	0	0	1	0	1	0	0	0	1	1	1
0	0	1	1	0	1	1	1	0	0	0	1	1	1	1	0	1	1	1	1	1	0	1	0	1	1	1	1	0	1	1	1	0	1	0	1	1	1	1	1	0	1	0	0	1	0	0	1	1	0
1	0	1	0	0	0	0	0	0	0	0	0	0	0	0	1	0	0	0	0	1	1	0	0	0	0	1	0	1	1	1	1	1	0	1	1	1	1	1	0	1	1	0	0	1	0	1	0	1	0
1	1	1	1	1	1	0	1	1	0	0	1	1	1	1	0	1	1	1	1	1	0	1	1	1	1	1	1	1	1	1	1	1	1	1	1	1	1	1	1	1	1	1	0	1	0	0	1	1	1
1	0	1	1	1	0	0	0	0	0	1	1	1	1	0	1	1	1	0	1	0	0	0	1	1	1	0	0	1	1	1	1	1	1	1	1	0	1	1	1	1	1	1	0	0	0	1	1	1	0
0	1	1	1	0	0	0	1	0	0	1	1	1	1	1	0	0	0	0	0	1	0	0	1	1	0	1	1	1	1	1	0	0	1	1	1	0	1	1	0	0	1	0	0	1	0	1	0	0	0
1	1	1	1	1	1	1	1	1	0	1	1	1	0	1	1	1	1	1	1	1	0	1	1	1	0	1	1	1	1	1	1	0	1	1	1	0	1	1	0	1	1	0	0	0	0	1	0	1	0
1	1	0	0	0	1	0	0	1	0	1	1	1	1	1	1	1	1	0	0	1	0	0	1	0	0	0	0	0	1	1	1	1	1	1	1	0	1	1	1	0	0	0	0	0	0	1	1	1	0
1	0	1	1	0	0	0	1	0	0	1	1	0	1	1	0	1	1	1	1	0	0	0	1	1	1	0	1	1	1	1	1	0	1	1	1	1	1	1	1	0	1	1	0	1	0	1	0	1	0
0	1	1	1	0	0	0	1	1	1	1	1	1	1	1	0	1	1	1	1	1	0	0	1	0	1	1	1	1	1	1	0	1	1	1	1	1	1	1	1	1	1	1	0	1	0	0	0	1	1
1	1	0	1	0	1	0	1	0	0	1	1	1	1	1	0	1	1	1	1	1	0	1	0	1	1	0	1	1	1	1	1	1	0	1	1	0	1	0	0	0	1	0	1	0	1	1	1	1	0
1	1	1	1	0	0	1	1	0	1	1	1	1	1	0	1	1	1	1	0	0	0	1	1	0	1	0	0	1	1	1	1	1	1	1	1	0	1	1	1	0	1	1	1	0	0	1	1	1	1
1	1	1	1	1	1	1	1	1	0	1	1	1	1	1	1	1	1	0	1	1	0	0	0	0	1	1	1	1	1	1	1	1	1	1	1	1	1	1	1	0	1	0	1	0	0	1	1	1	1
1	0	1	1	0	1	0	1	0	0	1	0	1	1	0	1	0	1	0	1	0	0	0	0	0	1	1	1	0	1	1	1	0	0	1	1	0	1	1	0	0	1	1	0	1	0	1	0	1	0
1	0	0	1	0	1	0	1	1	0	1	0	0	0	1	0	1	1	0	0	1	0	1	0	1	1	0	1	1	1	1	1	1	1	1	1	0	1	1	0	0	0	1	0	0	0	0	0	1	0
0	0	1	1	0	1	0	0	1	0	0	1	1	0	1	0	1	0	0	0	0	0	0	0	0	1	1	0	0	1	1	1	0	0	1	1	1	1	1	1	0	1	0	0	0	0	0	0	1	0
1	1	1	1	0	0	0	1	0	1	1	1	1	1	1	1	1	1	1	0	1	0	1	0	1	1	1	0	0	1	1	1	1	0	1	1	0	1	1	0	0	1	0	0	0	0	1	0	1	0
1	1	1	1	0	0	0	1	1	0	1	1	1	0	0	0	1	1	1	1	1	0	1	0	1	1	0	1	1	1	1	1	1	1	0	1	0	1	1	0	0	1	0	0	0	0	0	0	1	0
1	0	0	1	0	1	1	1	0	0	1	1	1	0	0	1	1	1	1	1	1	0	0	1	1	1	0	0	0	1	1	0	0	0	1	1	0	1	1	0	0	1	1	1	1	0	0	0	1	0
0	1	1	1	1	0	0	1	1	0	0	1	1	1	1	0	1	1	1	1	0	0	1	1	0	1	1	1	1	1	1	1	1	1	1	1	1	1	1	1	0	1	0	0	0	0	1	1	1	0
1	1	1	0	0	0	0	0	1	0	1	0	1	0	0	1	1	1	0	0	0	0	1	0	1	1	0	0	1	1	1	1	1	0	1	0	0	1	1	0	0	1	0	1	0	0	0	1	1	0
0	0	1	1	0	1	0	1	1	0	1	1	1	1	1	0	1	1	1	1	1	1	0	1	1	0	1	0	0	1	1	1	1	1	1	1	0	1	1	0	1	1	0	0	1	0	1	0	1	0
1	1	1	1	0	0	0	0	1	0	1	1	1	0	1	0	1	1	0	1	0	0	1	0	0	0	0	0	0	1	1	1	1	1	1	0	0	1	1	0	0	1	0	0	0	0	1	1	1	0
0	0	1	1	1	0	0	1	0	0	1	0	1	1	1	1	1	0	0	1	1	0	1	1	1	0	0	1	1	1	1	1	0	0	0	1	0	1	1	0	1	0	0	0	0	0	1	1	1	1
0	0	1	1	0	0	0	1	0	0	0	1	1	0	1	1	1	1	0	1	0	1	0	0	1	1	1	0	1	1	1	1	1	1	1	0	0	1	1	1	0	1	0	0	0	0	0	0	1	0
1	1	1	1	0	1	0	1	1	1	1	1	1	1	1	0	0	1	1	0	1	0	1	1	1	1	0	0	1	1	1	1	1	1	1	1	1	1	1	0	0	1	0	0	0	0	0	0	1	0
0	1	0	0	0	1	1	0	0	0	1	1	1	0	1	0	1	0	1	1	1	0	1	1	1	1	1	0	0	1	1	1	1	1	1	1	1	1	1	0	0	1	1	0	0	1	0	1	1	1
1	1	0	1	0	0	0	1	0	0	1	1	1	0	1	0	1	1	1	1	0	0	0	1	0	1	1	0	0	1	1	0	0	0	1	1	0	1	1	0	1	1	1	1	0	0	0	0	1	0
0	0	1	1	0	1	0	1	1	1	1	1	1	1	1	0	1	1	1	0	0	1	0	1	1	1	1	0	0	1	1	1	1	0	1	1	0	1	1	1	0	1	1	0	1	0	1	1	1	1
1	0	1	1	0	1	0	1	1	0	1	0	1	0	1	0	0	1	1	0	1	0	0	0	0	0	0	1	0	1	1	1	0	1	1	1	0	1	1	1	0	1	1	0	0	0	0	1	1	0
0	0	1	0	0	1	1	1	1	0	1	1	0	1	1	0	1	0	0	1	1	0	0	0	0	1	1	0	1	1	1	1	0	0	1	1	0	1	1	0	1	1	1	0	1	0	0	1	1	1
0	1	1	1	0	1	0	1	0	0	1	1	0	0	0	1	1	1	0	1	0	0	0	1	1	1	0	0	0	1	1	0	1	0	1	1	0	1	0	0	0	1	0	0	0	0	1	1	1	1
1	1	1	0	1	1	0	0	0	0	1	0	0	0	1	0	1	0	1	1	1	0	1	0	1	1	1	0	1	1	1	1	1	1	1	1	0	1	1	0	0	1	0	0	1	0	0	0	0	0
1	0	1	1	0	0	0	1	1	0	1	0	1	1	1	0	0	1	1	1	1	1	1	1	1	1	0	1	0	1	1	0	1	0	1	1	0	1	1	0	0	1	0	0	0	0	0	1	1	1
0	0	1	1	1	1	0	1	0	0	0	1	1	0	1	1	0	1	0	0	0	0	1	0	1	1	1	0	0	1	1	0	0	0	1	1	0	1	1	0	0	1	0	0	1	0	0	0	1	0
1	1	1	0	1	1	0	1	1	0	1	1	1	1	1	0	0	1	1	0	1	0	1	1	0	0	1	0	1	1	1	1	0	1	1	1	0	1	1	1	1	1	0	1	0	0	0	0	1	1
1	1	1	0	0	0	0	1	1	0	0	0	1	1	1	1	0	0	1	0	1	1	1	1	1	1	0	1	1	1	1	0	1	0	1	0	0	1	1	0	1	1	0	0	0	0	0	1	1	1
1	1	1	1	1	1	0	1	1	0	1	1	1	1	1	1	1	1	1	1	1	0	1	1	0	0	0	1	1	1	1	1	1	0	1	1	1	1	1	0	1	0	1	1	0	0	0	1	1	1
1	0	1	1	1	1	0	0	0	0	1	1	1	1	1	0	1	1	1	1	1	1	0	1	0	1	1	1	1	1	1	1	0	1	1	0	0	1	0	1	0	1	1	1	1	0	0	1	1	1
1	1	1	1	1	1	1	0	1	1	1	1	1	1	1	0	1	1	1	1	1	1	1	1	1	1	1	0	1	1	1	1	1	1	1	0	1	1	1	1	0	1	1	1	1	0	0	1	1	1
1	1	1	0	0	0	1	0	1	0	1	1	1	0	1	1	1	1	1	1	1	0	1	1	1	1	1	1	1	1	1	1	0	1	1	1	0	1	1	1	1	1	1	0	0	0	0	1	1	1
1	0	0	1	1	1	0	1	1	0	0	0	1	0	0	1	0	1	1	1	1	0	1	0	0	0	0	1	0	1	1	0	0	1	1	1	0	1	1	1	0	1	0	0	0	0	0	1	1	0
1	1	1	1	1	0	0	1	1	0	0	1	1	1	1	1	1	1	1	1	0	1	1	1	1	1	0	0	1	1	1	1	1	1	1	1	0	1	1	0	1	1	0	1	1	0	0	1	1	1
1	1	1	1	1	1	1	0	1	0	1	0	1	1	1	0	0	1	1	1	0	0	0	1	0	1	0	0	1	1	1	1	1	1	1	1	0	1	1	1	0	1	0	1	1	0	1	0	1	1
1	0	1	0	1	1	0	0	1	0	1	0	1	0	1	1	1	1	1	0	1	0	1	1	1	1	0	0	1	1	1	0	1	0	1	1	1	1	1	0	0	0	0	0	0	0	1	1	1	0
1	1	1	0	1	1	0	1	1	0	1	1	1	0	1	0	1	1	1	0	0	0	1	1	1	1	1	1	0	1	1	0	0	1	1	1	1	1	1	0	1	1	0	0	0	0	0	1	1	0
1	1	1	1	1	0	0	0	0	0	1	1	1	0	1	1	1	1	1	0	1	0	0	1	1	1	0	0	1	0	1	1	0	0	1	1	1	1	1	0	1	1	1	1	1	1	0	1	1	1
1	1	1	1	0	1	0	1	0	0	1	1	1	1	1	1	1	1	1	1	1	0	1	1	0	0	0	0	1	1	1	1	1	1	1	1	1	1	1	0	1	1	1	0	0	0	0	1	1	1
0	1	1	0	0	0	1	1	1	0	1	1	1	0	1	0	0	0	0	1	0	0	1	1	1	1	0	0	1	1	1	1	1	0	1	1	0	1	1	0	0	1	0	0	1	1	0	1	0	0
1	1	1	0	1	0	1	0	1	0	0	1	1	0	1	0	0	1	1	0	1	0	0	1	0	0	1	1	1	1	1	1	0	1	1	1	1	1	1	1	1	1	0	1	0	0	1	1	1	0
1	0	1	1	1	1	1	0	1	0	0	1	1	1	1	0	0	1	1	1	1	0	1	1	1	1	0	0	1	1	1	1	1	0	1	1	1	1	1	1	1	1	1	1	0	0	1	0	1	1
1	1	1	1	1	0	1	0	1	0	1	1	1	1	1	1	1	1	1	1	0	0	1	1	1	1	1	1	1	1	1	1	1	1	1	1	1	1	1	1	1	1	0	1	1	0	1	1	1	1
1	1	1	1	1	1	1	1	0	0	1	1	1	1	1	0	1	1	1	0	1	0	0	1	0	1	0	0	0	1	1	0	0	1	1	1	1	1	1	0	0	1	0	1	0	0	0	0	0	0
1	0	1	1	1	0	0	1	1	0	1	0	1	1	1	1	0	1	1	1	1	0	0	1	1	0	0	1	1	1	1	0	0	1	1	1	1	1	0	1	1	1	1	1	0	0	0	1	1	1
0	0	0	1	1	0	1	0	0	0	1	0	1	0	0	1	0	1	1	0	1	0	0	1	1	1	1	0	1	1	1	0	1	0	1	1	1	1	1	0	0	1	1	1	1	0	0	0	1	0
1	1	1	0	0	0	1	1	1	0	0	1	1	0	1	0	0	1	0	1	1	1	0	0	0	1	0	0	1	1	1	1	0	0	1	1	0	1	1	1	1	1	0	0	0	0	1	0	1	1
1	0	0	1	1	0	1	0	1	0	0	1	1	1	1	0	1	1	1	1	1	0	0	0	1	1	1	0	0	1	1	1	0	0	1	1	1	1	0	1	1	0	0	1	0	0	0	1	1	0
1	1	1	1	1	0	1	0	0	0	1	1	1	1	1	1	1	1	1	1	1	1	1	1	1	1	1	0	1	1	1	1	1	1	1	1	1	1	1	1	0	1	1	0	1	0	0	1	1	0
1	1	1	1	1	0	1	1	0	0	0	1	1	1	1	1	1	1	1	1	1	0	1	1	1	1	0	1	1	1	1	1	1	1	1	1	1	1	1	1	1	1	1	1	0	0	1	1	1	1
1	1	1	1	0	1	1	1	1	0	1	1	1	1	1	1	1	1	1	1	1	0	1	0	1	1	0	0	1	1	1	1	1	1	1	1	0	1	1	1	1	1	1	0	1	0	0	1	1	1
0	0	1	1	1	0	0	0	0	0	0	1	1	0	1	1	1	1	0	0	1	0	1	0	0	0	0	0	0	1	1	0	1	0	1	1	0	1	1	0	0	1	0	0	1	1	0	1	1	0
1	0	0	1	0	0	1	0	1	0	1	1	1	0	1	1	0	1	0	0	1	0	1	0	0	0	0	1	1	1	1	0	1	1	1	1	0	1	0	0	0	1	0	0	0	0	0	0	1	0
1	0	1	1	0	0	0	1	1	0	1	1	1	1	1	0	1	1	1	1	0	1	1	0	1	1	1	1	1	1	1	1	1	1	1	1	1	1	1	1	1	1	1	0	1	0	0	1	1	1
1	0	1	1	0	0	0	1	1	0	1	0	1	1	1	1	1	1	0	1	1	0	1	1	0	0	1	1	1	1	1	1	0	1	1	1	1	1	1	0	1	1	1	0	1	0	0	1	1	1
1	1	0	1	0	1	0	0	0	0	0	0	1	1	0	1	1	1	1	0	0	1	0	1	0	0	0	0	1	1	1	0	0	0	1	1	0	1	1	0	0	0	0	1	0	0	0	1	1	0
1	0	1	1	1	0	0	0	0	0	0	0	1	1	1	0	0	1	0	0	0	0	1	1	1	1	1	0	1	0	1	0	1	0	1	1	0	1	1	0	0	0	1	1	0	0	0	1	1	0
1	1	1	0	0	1	0	0	1	0	0	1	1	0	0	1	1	1	0	0	1	0	1	1	0	1	0	1	0	1	1	0	1	1	1	1	0	1	1	0	1	1	0	1	0	1	1	0	1	1
1	1	1	1	1	0	1	1	1	1	1	1	1	1	0	1	0	0	1	1	1	0	1	1	1	1	1	1	1	1	1	1	1	1	1	1	1	0	1	1	1	0	0	1	1	0	0	0	1	0
1	1	1	0	0	0	1	1	1	0	1	1	1	1	1	1	1	1	0	0	1	0	0	1	1	1	1	0	1	1	1	0	0	1	1	1	0	1	1	0	1	1	0	0	0	0	0	1	1	1
0	1	1	1	1	0	0	1	0	0	0	1	1	0	1	1	0	1	1	1	1	0	1	0	0	1	0	1	1	1	1	0	0	0	1	1	1	1	1	1	0	1	0	0	0	0	1	1	1	0
1	1	1	0	1	1	1	0	0	0	1	1	1	0	1	1	0	1	1	1	1	0	1	1	0	1	1	0	1	1	1	1	0	1	1	1	1	1	1	0	0	1	0	1	1	0	1	0	1	1
1	1	0	1	0	0	0	1	0	0	1	1	1	0	1	0	1	1	1	0	0	0	1	1	0	1	0	0	0	0	1	0	1	1	1	0	1	1	1	0	0	1	0	0	0	0	1	1	1	0
1	1	1	1	1	0	0	0	0	1	1	1	1	1	1	1	1	1	1	0	1	1	1	1	1	0	0	0	1	1	1	1	1	0	1	1	1	1	1	0	0	1	0	0	1	0	1	1	1	1
1	0	1	0	1	1	0	1	1	1	1	0	1	0	1	1	1	1	1	1	0	0	0	1	1	0	1	0	1	1	1	1	0	1	1	1	0	1	1	0	0	1	1	0	1	0	0	1	1	1
1	1	1	1	0	1	1	1	1	0	1	1	1	0	1	1	1	1	0	1	1	0	1	1	1	1	1	0	1	1	1	1	1	1	1	1	1	1	1	1	0	1	1	0	0	0	0	1	1	0
0	0	0	1	1	1	0	1	0	0	0	1	1	0	1	0	1	1	0	1	0	0	1	1	0	0	1	1	1	0	1	1	1	1	1	1	0	1	1	1	0	1	0	1	0	0	0	1	1	0
1	1	1	1	1	1	0	0	0	1	1	1	1	1	1	0	1	1	1	1	1	0	1	1	0	1	0	1	1	1	1	0	1	1	1	1	1	1	1	1	1	1	1	0	1	1	1	0	0	1
1	0	1	1	1	1	1	1	1	0	1	1	1	1	1	0	1	1	1	0	1	1	0	1	1	1	0	0	1	1	1	1	1	1	1	1	1	1	1	1	0	1	0	0	0	1	1	0	1	1
0	0	1	1	1	1	0	0	1	0	1	1	1	0	1	0	1	1	1	0	1	0	1	1	0	0	0	0	1	1	1	1	1	0	1	1	1	0	1	1	1	1	0	0	0	0	0	0	1	0
1	1	1	1	1	0	0	0	0	0	1	1	1	1	1	1	1	1	1	0	0	0	0	1	0	1	0	0	1	1	1	1	1	0	1	1	0	1	1	0	1	0	0	0	0	0	0	0	1	1
1	1	1	1	1	0	0	1	0	0	0	1	1	1	1	1	0	1	1	1	1	0	0	1	0	1	1	0	1	1	1	1	0	1	1	1	0	1	1	0	1	1	1	1	0	0	1	1	1	1
1	1	1	1	1	0	0	1	1	0	1	1	1	1	1	0	0	1	1	1	0	0	1	1	1	1	1	1	1	1	1	1	1	1	1	1	1	1	1	1	0	1	0	1	0	0	0	1	1	0
1	0	1	1	1	0	0	0	1	0	1	1	1	1	0	0	1	1	1	1	1	0	1	1	1	1	0	0	0	1	1	1	0	0	1	1	1	1	1	0	1	1	0	0	0	0	0	1	0	0
1	0	1	1	0	0	0	1	1	0	1	1	1	1	1	0	1	1	1	0	0	0	0	0	1	1	0	0	1	1	1	0	1	0	1	1	0	1	1	0	0	1	0	1	0	0	0	1	1	0
1	1	1	1	1	1	1	0	1	0	1	1	1	0	0	0	1	1	1	1	1	0	1	1	1	1	1	1	1	1	1	0	1	0	1	1	0	1	0	1	0	1	0	1	0	0	1	1	0	0
1	0	1	1	1	0	1	1	0	0	1	1	1	0	1	1	1	1	1	0	1	0	0	1	0	0	0	1	1	1	1	1	0	0	1	1	0	1	1	0	1	1	1	0	1	0	0	1	1	1
1	1	1	1	1	1	0	1	1	0	1	1	1	1	1	1	0	1	1	0	0	0	1	1	1	0	0	1	1	1	1	0	0	1	1	1	0	1	1	1	0	1	0	0	0	0	0	0	0	0
1	1	1	1	1	1	0	1	0	0	1	1	1	1	1	0	0	1	1	0	1	0	0	1	1	1	0	1	1	1	1	0	0	0	1	1	1	1	1	0	0	1	0	0	0	0	0	0	0	1
0	0	0	1	0	0	0	1	0	0	1	1	1	1	1	0	1	1	1	0	1	0	1	1	1	1	1	0	1	1	1	0	1	0	1	0	1	1	1	0	1	1	0	0	0	0	0	0	1	0
1	0	1	1	1	0	0	1	0	0	1	1	1	1	0	1	1	1	1	0	1	0	1	1	1	1	0	1	1	1	1	1	0	1	1	1	0	1	1	1	1	1	0	0	0	1	0	1	1	0
1	1	1	1	1	1	1	1	1	1	1	1	1	1	1	1	1	1	1	1	1	0	1	0	1	1	1	1	1	1	1	1	1	1	1	1	1	1	1	1	1	1	1	1	1	0	0	1	1	1
1	0	1	1	1	0	0	1	0	0	1	1	1	0	1	0	1	1	1	0	0	0	1	0	0	1	0	1	0	1	1	1	0	1	1	1	0	1	1	1	0	1	1	0	0	0	0	1	1	1
1	0	1	1	1	0	0	1	1	0	1	1	1	1	0	0	1	1	1	0	1	0	0	1	1	1	0	0	1	1	1	0	0	1	1	1	0	1	1	0	0	1	1	0	0	0	1	1	1	0
1	0	1	1	1	0	1	0	1	1	1	1	1	1	1	0	0	1	1	1	1	1	1	1	1	1	1	0	1	1	1	1	1	1	1	1	1	1	1	1	0	1	0	0	0	0	0	0	0	0
1	0	1	1	1	0	0	1	1	1	1	1	0	1	0	1	1	1	1	1	1	1	1	0	0	1	1	0	1	1	1	1	0	1	1	1	1	1	1	1	0	0	1	1	1	0	0	1	0	0
1	1	1	0	1	0	0	1	1	0	1	1	1	0	1	0	1	1	1	0	0	0	0	0	1	1	0	0	1	1	1	1	0	1	1	1	1	1	0	1	1	1	0	1	0	0	0	1	1	1
1	1	1	1	0	1	1	0	1	0	1	1	1	1	1	1	0	1	1	1	1	0	1	1	1	1	0	0	1	1	1	1	1	1	0	1	1	1	1	0	1	1	1	1	0	0	0	1	1	0
1	0	0	1	0	0	0	0	1	0	1	1	1	1	1	0	1	1	1	1	1	0	1	1	1	1	0	1	1	1	1	1	0	0	1	1	0	1	0	1	0	1	0	1	0	0	0	0	1	1
1	0	1	1	1	0	0	1	0	1	1	1	1	1	0	1	0	1	0	1	1	0	1	1	1	1	0	1	0	1	1	1	0	1	1	1	0	1	1	1	0	1	1	1	0	0	0	1	1	0
1	0	1	1	0	0	1	1	1	1	1	1	1	0	0	1	0	1	1	1	1	0	1	0	1	1	0	1	1	1	1	1	0	1	1	1	1	1	1	1	0	1	0	1	1	0	1	1	1	1
1	1	1	1	1	0	1	1	1	0	1	1	1	1	1	1	1	1	1	1	1	0	1	1	1	1	1	1	1	1	1	1	1	1	1	1	0	1	1	1	0	1	0	1	1	0	0	1	1	1
1	0	1	1	0	1	1	1	1	0	1	1	1	0	0	1	0	1	1	0	0	0	1	0	1	1	0	0	1	1	1	0	1	1	1	1	1	1	1	1	0	1	1	1	0	0	1	1	1	0
1	1	1	1	1	1	0	0	1	1	1	1	1	1	1	1	1	1	1	0	1	1	1	0	1	1	0	1	1	1	1	1	1	1	1	1	1	1	1	1	0	0	0	1	0	0	1	1	1	0
1	1	1	1	1	1	0	1	0	1	0	1	1	1	1	0	1	0	0	1	1	0	1	0	0	0	0	0	1	1	1	0	0	0	1	1	0	1	1	1	1	1	0	0	1	1	0	1	1	1
1	0	1	1	0	0	0	0	0	0	1	1	1	1	1	1	1	1	1	0	1	0	0	0	1	1	1	0	1	1	1	1	1	1	0	1	0	1	1	1	1	1	1	1	0	0	0	0	1	0
1	1	1	1	1	1	0	1	0	0	1	1	1	1	1	1	1	1	1	1	1	0	0	0	1	1	0	0	1	1	1	1	0	1	1	1	0	1	1	1	1	1	0	1	1	0	1	1	1	1
1	1	1	1	0	1	1	1	1	0	1	1	1	1	1	1	0	1	1	0	1	1	1	1	0	1	1	0	1	1	0	1	0	0	1	1	0	1	0	0	0	1	1	0	0	0	0	1	0	0
1	1	1	1	1	1	0	0	1	1	0	1	1	1	0	0	1	1	1	1	0	0	1	0	1	1	0	0	1	1	1	1	1	1	1	1	0	1	1	1	0	1	0	1	0	0	0	1	1	1
1	0	1	1	1	0	0	0	0	0	1	1	1	1	1	0	1	1	1	0	1	0	1	1	1	1	0	0	1	1	1	1	1	1	1	1	1	1	1	1	0	1	1	1	1	0	0	1	0	1
1	0	0	0	1	0	1	0	1	1	0	1	1	0	1	1	1	1	1	1	1	0	0	0	0	0	0	1	0	1	1	1	0	1	1	1	1	1	0	1	0	1	0	1	1	0	0	0	1	1
1	1	1	1	1	0	1	1	0	0	1	1	1	1	1	0	1	1	1	1	0	0	1	1	1	1	0	1	1	1	1	1	0	0	1	1	0	1	1	0	0	1	0	1	0	1	0	1	1	0
1	1	1	1	1	0	1	0	1	0	1	1	1	0	1	0	1	1	0	1	1	0	1	0	1	1	1	0	1	1	1	1	1	1	1	1	1	1	1	1	0	1	1	1	0	0	0	1	1	0
1	0	1	1	1	0	1	0	1	1	1	1	1	1	1	1	1	1	1	1	0	0	1	1	0	1	1	0	1	1	1	1	0	1	1	1	1	1	1	1	0	1	1	1	1	0	0	1	1	0
0	1	1	1	1	1	1	1	0	0	1	1	1	1	1	1	1	1	1	0	0	0	1	0	0	0	1	1	1	1	1	1	1	1	1	1	1	1	1	1	0	1	0	1	0	0	1	0	0	0
1	1	1	1	1	0	0	1	1	0	0	1	1	0	0	0	1	1	1	0	1	0	0	0	1	1	0	1	0	1	1	1	1	1	1	1	0	1	1	1	1	1	1	1	0	0	0	0	1	0
1	0	1	1	0	0	1	1	1	0	1	1	1	1	1	1	1	1	1	1	1	1	1	1	1	1	1	1	1	1	1	1	0	1	0	1	1	1	1	1	1	1	0	1	0	1	0	0	1	0
1	0	1	1	1	1	1	1	1	0	1	1	1	0	1	0	1	1	1	1	1	0	1	0	0	1	0	1	1	1	1	1	1	1	1	1	0	1	1	1	0	1	1	0	0	1	0	0	1	1
1	1	1	1	1	0	0	0	0	1	1	0	1	1	1	1	0	1	1	1	1	1	1	0	1	1	0	0	1	1	1	1	1	0	1	1	0	1	1	1	0	1	1	1	0	0	0	1	1	1
1	0	1	1	1	1	1	1	1	0	1	1	1	1	1	0	1	1	1	0	1	1	0	1	0	0	0	0	1	1	1	1	1	1	1	1	0	1	0	1	1	1	1	0	0	1	1	0	1	0
1	1	1	1	1	1	0	1	1	1	1	1	1	1	1	1	1	1	1	1	1	0	1	1	0	1	1	1	1	1	1	1	1	1	1	1	1	1	1	1	0	1	1	1	0	0	0	0	1	0
1	0	1	1	0	1	1	1	1	1	1	1	1	1	1	1	1	1	1	0	0	0	1	1	1	1	1	0	1	1	1	1	1	1	1	1	0	1	1	1	0	1	1	0	0	0	0	0	1	0
1	0	1	1	1	1	1	1	1	0	0	1	1	1	1	0	1	1	0	1	1	1	0	1	1	1	1	1	1	1	1	1	0	1	1	1	1	1	1	1	0	1	0	1	0	0	1	0	1	0
1	1	1	1	1	0	0	1	1	1	1	1	1	1	1	0	1	1	1	1	1	1	1	0	1	1	0	1	1	1	1	1	1	1	1	1	1	1	1	1	1	1	0	1	1	0	0	1	0	1
1	1	1	1	1	0	0	1	1	1	1	1	1	1	1	0	1	1	1	1	1	1	1	0	1	1	0	1	1	1	1	1	0	1	1	1	1	1	1	1	0	1	0	1	1	0	0	1	1	1
1	1	1	1	1	0	0	0	0	1	1	1	1	1	1	1	1	1	1	0	1	0	1	0	1	1	1	1	1	1	1	1	1	1	1	1	1	1	1	1	0	1	1	1	1	0	1	1	1	0
1	1	1	1	1	0	1	1	1	1	1	1	1	0	1	1	1	1	1	1	1	0	1	1	0	1	1	1	1	1	1	0	1	1	1	1	1	1	1	1	1	1	0	1	1	0	0	1	1	1
1	1	1	1	1	1	1	1	1	0	1	1	1	1	1	1	1	1	0	1	1	1	1	1	1	1	1	1	1	1	1	1	1	1	1	1	1	1	1	1	0	1	1	1	0	1	0	1	1	0
1	0	1	1	1	1	0	1	1	0	1	1	1	1	1	1	0	1	1	1	1	1	1	0	1	1	1	0	1	1	1	1	1	1	1	1	1	1	1	1	0	1	1	1	0	0	0	0	1	0
1	1	1	1	1	0	1	1	1	1	1	1	1	1	1	1	1	0	1	1	1	0	1	1	1	1	1	0	1	1	1	1	1	1	1	1	1	1	1	0	0	1	1	1	1	0	0	1	1	0
1	1	1	1	1	0	1	1	1	0	0	1	1	1	1	0	1	1	1	1	1	0	1	1	1	1	1	1	1	1	1	1	0	1	1	1	0	1	1	1	1	1	1	1	0	0	0	1	1	1
1	0	1	1	1	0	0	1	1	0	1	1	1	1	1	1	0	1	1	0	0	0	1	1	0	1	1	0	1	1	1	1	1	0	1	1	0	1	1	1	0	1	0	1	0	0	0	0	1	0
1	1	1	1	1	1	0	1	1	0	1	1	1	0	1	1	0	1	1	0	1	0	1	1	1	1	0	1	1	1	1	1	1	1	1	1	0	1	1	1	0	1	0	1	0	0	0	1	1	0
1	1	1	1	1	0	1	0	1	0	0	1	1	1	1	0	0	1	1	0	1	0	1	0	0	1	1	0	1	1	1	1	0	1	1	1	0	1	1	0	1	1	0	0	0	1	1	0	1	1
1	1	1	0	1	0	0	0	0	0	1	1	1	1	1	0	1	1	0	0	0	0	1	0	1	1	1	0	1	1	1	0	0	0	0	1	0	1	1	1	0	1	0	1	0	0	0	1	1	1
1	0	1	1	1	0	1	0	1	0	1	1	1	1	1	1	1	1	0	1	1	1	1	1	1	1	1	1	1	1	1	1	1	1	1	1	1	1	1	1	1	1	1	0	1	0	0	1	1	1
1	1	1	1	1	0	1	1	1	1	1	1	1	1	1	1	1	1	1	1	1	1	1	1	1	1	1	1	1	1	1	1	1	1	1	1	1	1	1	1	1	1	1	1	1	0	1	1	1	1
1	1	1	1	1	0	1	0	0	0	1	1	1	1	0	0	1	1	1	1	1	1	1	1	0	1	0	0	1	1	1	1	1	1	1	1	1	1	1	1	1	1	0	1	0	0	0	1	1	1
1	1	1	1	1	0	1	1	1	0	1	1	1	1	1	1	1	1	1	1	1	0	1	1	1	1	0	1	1	1	1	1	1	1	1	1	1	1	1	0	0	1	1	1	1	0	1	1	0	1
1	0	1	1	1	0	1	1	1	0	1	1	1	1	1	1	0	1	1	0	0	0	1	1	0	1	0	1	1	1	1	0	0	0	0	1	1	1	1	0	0	0	0	1	0	0	0	1	1	0
1	0	1	1	1	1	1	1	1	1	0	1	1	1	0	0	1	1	1	1	1	0	0	1	1	1	0	0	1	1	1	0	1	1	1	1	0	1	1	1	0	1	0	1	0	0	1	1	1	0
1	1	1	1	1	0	1	1	1	1	1	1	1	1	1	0	1	1	1	1	1	1	0	1	1	1	1	0	1	1	1	1	1	1	1	1	1	1	1	1	0	1	1	1	1	0	0	1	1	1
0	1	1	1	1	0	1	0	0	0	1	1	1	1	0	1	1	1	1	1	1	0	1	1	1	1	1	1	0	1	1	1	1	1	1	1	1	1	1	1	0	1	1	1	0	1	0	0	1	1
1	1	1	1	1	1	1	1	1	0	1	1	1	1	1	1	1	1	1	1	1	0	1	1	0	1	1	1	1	1	1	1	1	1	1	1	1	1	1	1	0	1	0	1	0	0	0	0	0	1
1	1	1	1	1	1	0	1	1	0	1	1	1	1	1	1	1	1	1	0	1	0	1	1	1	1	0	0	1	1	1	1	0	1	1	1	1	1	1	1	0	1	0	1	0	0	1	0	1	0
1	1	1	1	1	0	1	1	0	1	1	1	1	1	1	1	1	1	1	1	1	1	1	1	1	1	1	1	1	1	1	1	1	1	1	1	1	1	1	1	0	1	1	1	1	0	0	1	0	0
1	1	1	0	1	0	1	1	1	0	1	1	1	1	1	1	1	1	1	1	1	0	1	0	1	1	1	0	1	1	1	1	1	1	1	1	0	1	1	1	0	1	0	1	1	0	1	0	1	1
1	0	1	0	0	1	1	1	0	1	1	1	1	1	1	1	0	1	1	1	0	0	1	1	0	1	0	1	1	1	1	1	0	1	0	1	0	1	1	0	0	1	0	1	1	0	1	1	1	0
1	1	1	1	1	0	0	0	1	0	1	1	1	1	1	0	1	1	0	1	1	0	1	0	0	1	0	1	1	1	1	1	1	1	1	1	1	1	1	0	1	1	1	1	0	0	0	1	1	1
0	1	1	1	1	0	1	1	1	1	1	1	1	1	1	1	0	1	1	1	1	1	1	1	1	1	1	1	1	1	1	1	1	1	1	1	1	1	1	1	0	1	1	0	0	0	1	0	1	0
1	0	1	1	0	1	0	1	1	0	0	1	1	1	1	0	1	1	1	0	1	0	1	1	1	1	0	1	1	1	1	1	1	1	1	1	1	1	1	1	0	1	0	1	1	0	0	1	1	0
1	0	1	1	1	1	0	1	1	1	1	1	1	0	1	0	1	1	1	0	1	0	1	0	0	1	1	0	1	1	1	1	0	1	1	1	1	1	1	0	0	0	0	0	1	0	0	0	1	0
1	0	1	1	1	1	0	1	1	1	1	1	1	1	1	0	0	1	1	1	0	0	1	1	1	1	1	1	1	1	1	1	1	1	1	1	1	1	1	1	0	1	1	1	1	0	0	1	0	1
1	1	1	1	0	0	1	1	1	0	1	1	1	1	1	1	1	1	1	1	1	0	1	1	1	1	1	1	1	1	1	1	1	1	1	1	1	1	1	1	1	1	1	1	1	1	0	1	1	0
1	0	1	1	1	0	1	1	1	0	1	1	1	0	1	0	0	1	1	1	1	1	1	1	1	1	0	1	1	1	1	1	0	1	1	1	1	1	1	0	0	1	1	1	0	0	1	1	1	0
1	1	1	1	0	0	1	0	1	1	0	1	1	1	1	1	1	1	0	0	1	0	0	1	0	1	1	1	1	1	1	1	0	1	1	1	1	1	1	1	1	1	0	1	1	0	0	0	1	0
1	1	1	0	0	1	1	1	0	0	1	1	1	0	1	0	1	0	1	0	0	0	0	1	0	1	1	0	1	1	1	1	0	1	1	1	1	1	1	1	0	1	1	1	0	0	0	0	1	0
1	1	1	1	1	0	0	0	1	0	1	1	1	1	1	0	1	1	1	0	0	0	1	1	1	1	0	1	1	1	1	1	0	1	1	1	0	1	1	1	0	1	0	0	0	0	1	0	1	0
1	1	1	1	1	0	0	1	0	0	0	1	1	1	1	0	1	1	1	0	0	1	1	0	1	1	1	0	1	1	1	1	0	0	1	1	1	1	1	1	1	1	1	0	0	0	0	1	1	0
1	0	1	1	1	0	1	1	1	0	0	1	1	1	1	0	1	1	1	1	1	1	0	1	1	1	1	1	1	1	1	1	1	1	1	1	1	1	1	1	0	1	1	1	0	0	0	0	1	0
1	1	1	1	1	0	1	1	1	1	0	1	1	1	1	1	1	1	1	1	1	0	1	1	1	1	1	0	1	1	1	1	1	1	1	1	1	1	1	1	0	1	1	1	0	0	0	1	1	1
0	0	1	1	1	1	1	1	1	1	1	1	1	0	1	1	1	1	1	1	1	1	1	0	1	1	1	1	1	1	1	1	1	1	1	1	1	1	1	1	1	1	1	0	1	1	1	1	1	1
1	0	1	1	1	1	0	0	1	0	1	1	1	1	1	1	1	1	1	1	1	0	1	1	1	1	1	0	1	1	1	1	0	0	1	1	1	1	1	1	0	1	0	1	1	0	0	1	1	0
1	1	1	1	1	0	1	1	1	0	1	1	1	1	1	1	1	1	1	1	1	1	1	1	1	1	0	1	1	1	1	1	0	1	1	1	1	1	1	1	1	1	0	1	0	0	1	1	1	1
1	1	1	0	0	0	1	0	1	0	1	1	1	0	0	1	1	1	1	0	1	0	1	1	1	1	0	1	1	1	1	0	0	0	1	1	1	1	1	1	0	1	0	0	0	0	0	1	1	1
1	0	1	1	1	0	0	0	1	1	1	1	1	1	0	1	1	0	1	1	0	1	0	1	1	1	1	0	0	1	1	1	0	1	1	1	1	1	1	1	0	1	0	1	1	0	0	0	0	1
1	1	1	0	0	1	1	1	1	0	1	1	1	1	1	1	1	1	1	1	1	0	1	1	0	1	0	0	1	1	1	0	0	1	1	1	0	1	1	1	0	1	0	1	1	0	0	1	1	0
1	0	1	1	1	0	1	0	1	0	1	1	1	1	0	0	1	1	0	1	1	0	1	0	0	1	0	0	1	1	1	1	0	1	1	1	0	1	1	1	1	1	0	1	0	0	0	1	1	0
1	0	1	1	0	0	0	1	1	1	1	1	1	0	0	0	0	1	0	0	0	0	0	1	0	1	0	0	1	1	1	1	0	0	1	1	0	1	1	0	1	1	1	0	1	0	0	0	1	0
1	1	1	1	1	1	0	0	1	0	0	1	1	0	1	0	1	1	1	0	1	0	0	0	1	0	0	0	1	1	1	0	1	1	1	1	1	1	1	1	0	1	0	1	0	0	0	0	1	0
1	1	1	1	1	1	0	1	1	0	1	1	1	1	1	1	1	1	1	1	1	1	1	1	1	1	1	1	1	1	1	1	1	1	1	1	1	1	1	1	1	1	0	1	0	1	0	0	1	1
1	0	1	1	1	0	0	1	1	0	1	1	1	1	1	1	1	1	1	0	1	1	1	0	1	1	1	0	1	1	1	0	0	1	1	1	0	1	1	1	0	1	0	0	1	0	0	0	1	0
1	1	1	1	1	1	0	1	0	0	1	1	1	1	1	0	1	1	0	1	1	0	1	1	1	1	0	0	1	1	1	1	1	1	1	1	1	1	1	1	0	1	1	1	0	0	0	1	0	1
1	1	1	1	1	1	1	1	0	0	1	1	1	1	0	0	1	1	0	0	1	0	1	0	1	1	1	0	1	1	1	1	1	1	1	1	0	1	1	1	0	1	1	1	0	1	0	0	1	1
1	0	1	1	0	1	1	0	1	1	1	1	1	1	1	0	1	1	1	1	1	0	0	0	1	1	0	0	1	1	1	1	1	1	1	0	0	1	1	1	0	1	1	1	1	0	0	1	1	0
1	0	1	1	1	0	1	1	1	0	1	1	1	1	1	1	1	1	1	1	1	0	1	1	1	1	0	1	1	1	1	0	0	1	1	1	1	1	1	0	0	1	0	1	0	0	0	0	1	0
1	0	1	1	1	0	0	0	1	0	1	1	1	0	1	1	1	1	1	1	0	0	1	1	1	0	0	1	1	1	1	1	0	1	1	1	0	1	1	1	0	1	0	1	0	0	0	0	1	0
1	1	1	1	1	0	1	1	0	1	1	1	1	1	0	1	1	1	1	0	1	0	1	1	1	1	1	0	1	1	1	1	1	1	1	1	1	1	1	1	1	1	1	1	0	1	0	0	1	1
1	1	1	1	0	1	1	0	1	0	1	1	1	0	1	1	1	1	1	0	0	1	1	1	1	1	0	0	1	1	1	0	1	0	1	1	0	1	1	0	0	0	1	0	0	0	0	0	1	0
1	0	1	1	1	0	1	0	1	0	1	1	1	1	0	1	1	1	1	1	1	0	1	1	1	1	1	1	1	1	1	0	1	1	1	1	1	1	1	1	0	1	0	1	1	0	1	0	1	1
1	1	1	0	1	0	1	1	1	0	1	1	1	1	1	1	1	1	1	1	1	0	0	1	1	1	1	0	1	1	1	1	1	1	1	1	1	1	1	1	0	1	1	1	0	0	1	1	1	1
1	1	1	1	1	1	0	0	1	0	1	1	1	1	1	1	1	0	1	1	1	0	1	1	0	1	0	1	1	1	1	0	1	1	0	1	0	1	1	1	0	1	0	0	1	0	0	0	1	1
1	1	1	1	0	1	1	1	1	1	1	1	1	1	1	1	1	1	1	1	1	0	1	1	1	1	1	1	0	1	1	1	0	1	1	1	1	1	1	1	0	1	1	0	1	0	0	1	1	1
1	1	1	1	1	1	1	1	1	0	1	1	1	1	0	1	1	1	1	1	1	0	1	1	1	1	1	1	1	1	1	1	1	1	1	1	1	1	1	1	1	1	0	1	1	0	0	1	1	0
1	0	0	1	1	0	0	1	1	1	0	1	1	1	1	1	1	1	1	1	0	0	0	1	1	1	1	0	1	1	1	1	1	1	1	1	1	1	1	1	0	1	0	0	0	0	0	0	1	0
1	1	1	1	1	1	0	1	1	1	1	1	1	0	1	1	1	1	1	1	1	1	1	1	1	1	1	1	1	1	1	1	1	1	1	1	0	1	1	1	1	1	0	1	0	0	0	0	1	0
1	0	1	1	1	0	1	0	1	1	1	1	1	0	1	0	1	1	1	1	0	1	0	0	1	0	0	0	1	1	1	1	1	1	0	1	0	1	1	1	0	1	0	0	0	0	0	0	1	0
1	1	1	1	1	0	1	1	1	0	1	1	1	1	1	1	1	1	1	1	0	0	0	1	1	1	0	1	1	1	1	1	1	1	1	1	0	1	1	1	1	1	0	0	0	0	0	0	0	1
1	1	1	1	1	0	1	1	1	1	1	1	1	1	0	1	1	1	1	1	1	1	1	1	1	1	1	0	1	1	1	1	1	1	1	1	0	1	1	1	0	1	0	1	0	0	1	1	1	0
1	1	1	1	0	1	1	1	0	0	1	1	1	1	1	0	1	1	1	1	0	0	1	1	0	1	1	1	1	1	1	1	1	1	1	1	1	1	1	1	0	1	1	1	1	0	1	0	0	1
1	1	0	1	0	0	0	0	0	0	0	1	1	1	1	0	0	1	1	1	1	0	1	1	0	1	1	0	1	1	1	1	0	1	1	0	1	1	0	1	0	1	0	0	0	0	0	0	1	0
1	1	1	0	1	1	1	0	0	0	1	1	1	1	1	1	1	1	1	1	1	0	1	1	1	1	0	0	1	1	1	0	0	1	1	1	0	1	1	1	0	1	0	1	0	1	0	1	1	0
1	0	0	1	0	1	0	0	0	0	0	1	1	1	0	0	0	1	1	0	0	0	0	1	1	1	1	0	1	1	1	1	1	1	0	1	1	1	1	1	0	1	1	1	0	0	0	0	1	0
1	1	1	1	1	1	1	1	1	0	1	1	1	1	1	1	0	1	1	1	1	1	1	1	1	1	1	1	1	1	1	1	0	1	1	1	1	1	1	1	1	1	0	1	0	0	0	1	1	1
1	0	1	1	1	0	0	1	0	0	0	1	1	0	0	0	1	1	1	0	0	1	0	0	0	1	0	0	1	1	1	1	0	0	1	1	0	1	1	1	0	1	0	0	0	0	0	1	1	0
1	1	1	1	1	0	0	0	1	1	0	1	0	0	1	1	1	1	1	1	1	1	0	0	1	0	0	0	1	1	1	1	0	1	1	1	1	1	1	0	1	1	0	1	0	0	0	1	0	0
1	0	1	1	0	1	1	1	0	0	1	1	1	1	1	1	1	1	1	1	1	0	0	0	0	1	0	1	1	1	1	1	1	1	1	1	1	1	1	1	1	1	1	1	1	0	0	1	1	1
1	1	1	1	1	1	1	0	1	1	0	1	1	1	1	1	1	1	1	1	1	0	1	1	1	1	1	1	1	1	1	1	1	1	1	1	1	1	1	1	1	1	1	1	0	0	0	1	1	0
1	1	1	1	1	0	1	1	0	1	0	1	1	1	1	1	1	1	0	1	0	1	1	0	1	1	1	0	1	1	1	1	1	1	1	1	1	1	1	1	1	1	1	1	0	0	0	1	1	1
1	1	0	1	1	1	0	0	1	0	1	1	1	1	1	0	0	1	1	0	0	0	1	1	1	0	0	1	0	1	1	1	0	1	1	1	1	1	1	0	0	1	0	1	1	0	0	1	1	0
1	0	0	1	1	1	0	1	1	0	1	1	1	1	0	0	1	1	0	0	0	0	1	1	1	1	0	0	1	1	1	1	1	1	1	1	1	1	1	1	0	1	0	0	1	0	0	0	0	1
1	0	1	0	1	0	1	0	1	1	1	1	1	1	1	0	1	1	1	1	1	0	1	0	1	1	0	0	1	1	1	1	1	1	1	1	1	1	1	1	1	1	1	1	0	0	0	1	1	0
1	1	1	1	1	0	1	1	1	0	1	1	1	0	1	1	1	1	1	1	1	1	1	0	1	1	1	1	1	1	1	1	1	1	1	1	1	1	1	1	0	1	1	1	0	0	1	1	1	0
1	0	1	1	1	1	1	1	1	1	1	1	1	1	1	0	1	1	1	1	0	0	1	0	1	1	1	1	1	1	1	1	1	1	1	1	1	1	1	1	0	1	1	1	0	0	0	1	1	0
0	0	1	1	0	1	0	1	1	0	1	0	1	1	1	1	0	1	0	0	1	0	1	0	1	1	0	0	1	0	1	0	0	1	1	0	0	1	1	0	1	1	0	0	0	1	0	0	1	0
1	1	1	1	1	0	1	1	1	1	1	1	1	1	1	1	1	1	1	1	1	1	1	1	1	1	1	1	1	1	1	1	1	1	1	1	1	1	1	1	1	1	1	1	1	0	1	1	1	1
1	1	1	1	0	1	0	1	1	0	1	1	1	1	1	0	1	1	1	1	1	1	0	1	0	1	0	0	1	1	1	1	0	1	1	1	1	1	1	1	0	1	1	1	1	0	1	0	1	1
1	1	1	1	0	0	0	1	1	1	1	1	1	1	1	1	1	1	1	1	1	0	0	1	1	1	1	0	1	1	1	1	1	1	1	1	0	1	1	1	1	1	1	1	1	0	0	1	0	0
1	1	1	0	1	0	0	1	1	1	1	1	1	1	0	0	1	1	1	1	0	0	0	0	0	1	1	1	1	1	0	1	0	0	1	1	1	1	1	1	1	1	0	1	1	0	1	1	1	1
1	0	0	1	1	1	1	0	0	0	1	1	1	0	1	1	1	1	1	0	1	0	1	0	1	1	0	0	1	1	1	0	0	1	1	1	0	1	1	0	0	1	0	0	0	0	0	0	1	0
1	1	1	1	1	0	1	0	1	0	1	1	1	0	1	1	0	0	1	1	1	0	0	1	0	1	0	1	1	1	1	1	1	1	1	1	1	1	1	1	1	1	1	0	0	0	0	1	0	0
0	1	1	1	1	1	0	1	0	1	1	1	1	1	1	0	1	1	1	1	1	0	1	1	1	1	0	1	0	1	1	1	1	1	1	1	0	1	1	1	0	0	0	0	0	0	0	1	1	0
0	1	1	1	0	1	0	1	1	0	1	1	1	1	1	0	1	1	1	0	0	0	0	1	1	1	1	1	1	1	1	1	1	1	1	1	1	1	1	1	0	1	1	1	0	0	0	0	1	0
1	0	1	1	1	1	0	1	1	0	1	1	1	1	1	0	1	1	1	1	1	0	0	1	1	1	1	1	1	1	1	1	1	0	1	1	1	1	1	1	0	1	0	0	0	0	0	1	1	0
1	1	1	1	0	1	0	0	0	0	1	1	1	1	0	1	1	1	1	0	0	0	1	0	1	0	1	1	1	1	1	1	1	1	1	1	1	1	1	1	1	0	1	1	0	0	1	0	1	1
1	0	0	1	1	0	1	1	0	0	1	1	1	0	1	0	0	0	1	1	1	0	1	0	1	1	1	1	0	1	1	1	0	1	1	1	0	1	1	1	0	0	0	0	0	1	0	0	1	1
1	1	1	0	1	0	0	1	1	0	1	1	1	1	0	1	0	1	1	1	1	0	1	0	0	1	1	1	1	1	1	1	1	1	1	1	1	1	1	1	0	1	0	1	0	0	0	0	1	0
1	0	1	1	1	1	0	1	1	0	1	0	0	1	1	1	1	1	0	1	1	1	1	1	1	1	1	0	1	1	1	0	0	1	1	1	0	1	1	0	0	0	1	1	0	1	0	0	1	0
1	1	1	1	0	0	0	1	0	1	1	1	0	0	1	1	0	1	1	1	1	0	0	0	0	1	1	0	1	1	1	1	0	0	1	1	1	1	1	0	0	1	0	1	0	0	0	0	0	0
1	1	1	1	1	1	0	0	1	0	1	1	1	1	1	0	1	1	1	0	1	0	0	0	0	1	0	0	0	0	1	1	0	0	1	1	1	1	1	0	0	1	0	1	0	0	0	0	1	0
0	1	1	1	0	1	0	1	1	0	0	1	1	0	1	0	1	1	1	1	1	0	0	1	1	1	1	0	0	1	1	1	0	1	1	1	1	1	1	0	1	1	0	1	0	0	0	1	1	1
1	1	0	1	1	0	0	1	0	0	1	1	1	0	1	1	0	1	0	0	0	0	1	1	1	0	0	0	0	1	1	1	0	1	1	1	0	1	0	1	1	1	0	1	0	0	0	0	0	0
1	1	1	1	1	1	0	1	1	0	1	1	1	1	1	0	1	1	1	1	1	1	1	1	1	1	0	1	1	1	1	1	1	1	1	1	1	1	0	0	0	1	0	1	0	0	0	0	1	0
0	1	0	1	1	1	0	0	1	1	0	1	1	1	0	0	0	1	1	0	0	0	0	0	1	0	0	0	0	1	1	1	0	0	1	1	0	1	1	0	0	1	0	0	1	1	0	1	1	0
0	0	1	1	1	0	0	1	0	0	1	1	1	0	0	1	1	1	1	0	1	0	0	1	0	1	1	0	0	1	1	0	0	0	1	1	0	1	1	0	0	0	0	0	0	0	0	1	1	1
1	0	0	0	0	1	0	0	1	0	1	0	0	0	0	0	1	1	1	0	1	0	0	0	0	1	0	1	0	1	1	0	1	1	1	1	0	1	1	0	0	1	0	0	0	0	0	1	1	0
0	0	1	1	1	1	0	0	0	0	1	1	1	0	1	0	1	1	1	0	0	0	0	1	0	0	1	1	0	1	1	0	0	0	1	1	0	0	1	0	1	1	1	1	0	0	0	1	1	0
0	0	1	0	1	1	0	0	0	0	0	1	1	0	1	1	1	0	1	1	1	0	1	0	0	1	1	0	0	0	1	0	0	1	0	1	0	1	1	0	0	1	0	0	1	1	0	1	1	0
1	1	1	1	1	1	0	0	1	0	0	1	1	1	0	1	1	1	1	1	1	0	0	1	1	1	0	0	1	1	1	1	0	1	1	1	1	1	1	1	1	1	0	1	0	0	1	1	1	0
1	1	0	1	1	1	0	0	0	0	1	1	1	1	1	1	1	0	1	0	1	0	0	1	0	1	0	1	0	1	1	1	1	0	1	1	0	1	0	0	0	1	1	0	0	0	0	1	1	0
1	1	1	1	0	0	0	1	1	1	1	1	1	1	1	1	1	1	1	1	0	0	1	1	1	1	0	0	1	1	1	1	1	1	1	1	0	1	1	0	0	1	1	1	0	0	0	1	1	0
1	1	1	1	0	0	1	1	0	0	0	1	1	0	0	1	0	1	0	1	0	0	1	1	0	1	0	1	1	1	1	1	0	0	1	1	0	1	1	0	0	0	1	0	1	1	1	0	0	0
1	1	1	1	1	1	0	0	1	0	1	1	1	0	0	0	1	1	1	1	1	0	1	1	0	1	0	1	0	1	1	1	0	0	1	1	0	1	1	1	0	1	0	1	1	0	1	1	1	0
1	0	1	1	0	0	0	0	1	0	1	1	1	1	0	1	1	1	1	0	1	0	0	1	1	1	0	0	1	1	1	1	1	0	1	1	0	1	1	1	0	1	0	0	0	0	0	1	1	0
1	0	1	1	1	1	0	1	1	0	1	1	1	0	1	0	1	1	1	1	1	0	1	1	1	1	0	0	1	1	1	0	1	1	1	1	1	1	1	1	1	1	1	1	1	0	0	1	1	0
1	0	1	1	0	0	0	1	1	0	1	1	1	1	1	1	1	1	1	0	1	0	1	0	1	0	0	1	1	1	1	1	1	0	1	1	1	1	1	0	0	1	0	1	0	0	0	0	1	0
1	0	1	1	1	1	0	0	1	0	1	1	1	1	1	1	1	1	1	1	0	0	1	0	1	1	0	0	1	1	1	1	0	0	1	1	1	1	1	0	0	1	0	0	1	0	0	1	1	0
1	0	1	0	1	0	0	0	1	0	1	1	1	1	0	0	1	1	1	1	1	0	0	1	1	0	1	0	1	1	1	1	1	1	1	1	1	1	1	0	1	0	0	1	1	0	0	0	1	0
1	1	1	1	1	0	0	0	1	1	1	1	1	0	1	1	1	1	1	1	1	1	1	1	1	1	0	0	1	1	1	1	1	1	1	1	1	1	1	1	1	1	1	1	0	1	0	1	1	1
1	0	1	1	0	1	0	0	1	0	0	1	1	0	1	1	1	1	0	0	0	0	0	1	0	0	0	1	0	1	1	0	0	0	0	1	1	1	1	0	0	1	0	0	0	0	1	1	0	0
1	0	1	1	1	1	0	1	1	0	0	1	1	1	0	1	1	1	1	1	1	1	1	1	1	1	0	1	1	1	1	1	1	0	1	1	1	1	1	0	0	1	0	0	0	0	1	0	1	0
1	0	1	0	1	1	0	1	0	1	1	1	1	1	1	1	1	1	1	1	0	0	1	1	1	1	0	1	1	1	1	1	1	1	1	1	0	1	1	0	1	1	0	1	1	0	0	1	1	0
1	1	1	1	1	0	1	1	1	0	1	1	1	0	1	1	1	1	1	1	0	0	1	0	1	1	1	0	1	1	1	1	1	1	1	1	1	1	1	1	1	0	0	1	1	0	1	0	0	0
1	1	1	1	1	0	0	1	0	0	1	1	1	1	1	0	1	1	1	1	1	0	1	0	1	1	0	0	1	1	1	1	0	0	1	1	0	1	1	0	1	1	1	1	1	0	1	0	1	0
1	0	1	1	1	0	1	1	1	0	0	1	1	0	0	0	0	1	1	0	1	0	1	1	0	1	0	1	0	1	1	1	0	0	1	1	0	1	1	0	0	1	1	0	0	1	1	0	1	0
1	1	1	1	1	0	0	1	1	0	1	1	1	0	0	1	1	1	1	1	1	0	1	1	1	1	1	1	1	1	1	1	1	1	1	1	1	1	1	1	1	1	0	1	1	0	1	0	1	1
1	1	1	0	0	0	0	0	1	0	1	1	1	0	1	1	0	1	1	1	0	0	0	1	1	1	0	0	1	1	1	0	0	0	1	1	0	1	1	0	0	1	0	0	0	0	1	0	0	0
0	0	1	0	1	0	0	1	1	0	1	1	1	1	0	1	1	1	1	1	1	0	1	1	1	1	0	0	1	1	1	0	1	0	1	1	1	1	1	0	0	1	0	1	0	0	0	1	0	0
1	1	1	1	1	0	0	1	1	1	1	1	1	1	1	1	1	1	0	0	1	0	1	1	0	1	0	1	1	1	1	1	1	1	1	1	1	1	1	1	1	1	0	1	1	0	1	1	1	1
1	1	1	1	1	1	0	0	1	0	0	0	1	0	1	0	0	1	1	0	1	0	0	1	0	1	1	0	1	1	1	0	1	1	1	1	0	1	0	0	0	1	0	0	0	0	0	0	1	0
1	0	1	1	1	1	0	1	1	1	0	1	1	0	0	1	1	1	1	1	1	0	1	1	1	1	0	0	1	1	1	1	1	1	1	1	0	1	0	1	0	1	1	1	1	0	1	1	1	1
1	1	1	1	1	0	0	1	1	0	1	0	1	1	1	1	1	1	1	1	0	0	0	1	1	1	0	1	0	1	1	1	0	1	1	1	1	1	1	0	0	1	0	1	0	0	1	0	1	0
1	1	1	1	0	1	0	1	1	0	1	1	1	0	1	0	1	1	1	1	0	0	1	1	1	0	0	0	0	1	1	1	0	0	1	1	1	1	1	0	1	0	1	1	0	0	0	1	1	0
1	0	1	1	0	1	0	1	0	0	1	1	1	0	1	1	0	1	1	1	1	0	0	1	1	0	0	0	0	1	1	0	0	1	1	1	0	1	1	0	0	1	0	1	0	0	0	1	1	0
1	1	1	1	1	0	0	0	1	0	0	1	1	1	1	1	1	1	1	1	1	0	1	0	0	1	1	0	1	1	1	1	1	1	1	1	0	1	1	1	0	1	1	0	0	0	0	1	1	1
1	1	1	1	1	1	0	1	0	1	0	1	1	0	1	1	0	1	1	1	1	0	0	1	1	1	0	0	1	1	1	1	0	1	1	1	0	1	1	0	0	1	1	1	0	0	0	1	1	0
1	0	1	1	0	1	0	1	1	1	1	1	1	1	1	1	1	1	1	1	0	1	0	0	1	1	0	0	1	1	1	1	0	1	1	1	1	1	1	0	1	1	0	1	1	0	1	0	1	0
1	0	1	1	1	0	0	1	1	1	0	1	1	1	1	1	1	1	1	0	1	0	0	1	1	1	1	0	0	1	1	1	0	1	1	1	1	1	1	1	0	1	0	1	0	0	1	1	1	0
1	1	1	1	1	0	0	1	1	0	1	1	1	0	1	0	1	0	1	0	1	0	0	0	0	0	0	1	0	1	1	1	0	1	0	1	0	1	1	0	0	1	0	0	0	0	1	1	1	0
1	1	1	1	1	0	0	1	1	1	1	1	1	1	0	1	0	1	0	1	0	0	0	1	1	1	0	0	1	1	1	1	0	0	1	1	1	1	1	0	0	1	1	0	0	0	0	0	0	0
1	0	1	1	1	1	0	0	0	0	1	1	1	0	1	0	0	1	1	0	0	0	0	1	1	1	0	0	1	1	1	1	0	0	1	1	0	1	1	0	0	1	1	1	0	0	0	1	1	0
1	1	1	1	0	1	0	0	1	1	1	1	1	0	0	0	1	1	1	1	0	0	0	0	1	1	0	0	1	1	1	0	0	1	1	1	0	1	1	0	0	1	1	1	0	1	0	0	1	0
1	1	1	1	1	0	0	1	1	0	1	1	1	1	1	1	1	1	1	0	1	0	1	0	0	0	1	0	1	1	1	1	0	1	1	1	0	1	1	0	0	1	1	1	1	0	0	1	1	0
0	0	1	1	0	0	1	0	1	0	1	0	1	0	0	0	1	0	0	1	1	0	0	0	1	0	0	0	1	1	1	1	1	1	1	1	0	1	1	0	0	1	1	0	0	0	0	1	1	0
1	1	0	0	1	0	0	1	1	0	1	0	1	1	1	0	0	0	1	1	1	0	1	1	0	0	1	0	0	1	1	1	1	0	1	1	0	1	1	0	0	0	0	0	0	0	0	1	1	0
1	1	1	1	0	1	0	0	0	0	1	1	1	1	0	0	1	1	1	1	0	0	0	1	0	0	0	0	0	1	1	1	1	0	1	1	0	0	1	0	0	1	1	0	0	0	1	0	1	0
1	0	1	1	1	0	1	1	0	0	1	1	1	0	0	0	1	1	1	1	0	0	1	1	1	1	0	0	0	1	1	1	0	1	1	1	0	1	1	1	1	1	0	1	0	0	1	0	1	0
1	1	1	1	1	0	0	1	1	0	0	1	1	1	1	0	1	1	1	0	0	0	0	1	1	1	0	0	0	1	1	1	1	0	1	1	1	1	1	0	0	1	0	0	0	0	1	1	1	0
1	0	1	0	1	0	0	0	0	0	1	1	1	0	1	1	0	1	0	0	0	0	0	0	1	1	1	0	0	1	1	1	1	0	1	1	0	0	1	0	0	0	0	1	1	0	0	0	1	0
1	0	1	1	1	0	0	1	0	1	1	1	0	0	0	0	1	1	1	0	1	0	1	0	0	0	0	0	1	1	1	1	1	1	1	1	0	1	1	1	1	1	0	1	0	0	0	1	1	0
1	0	1	0	1	0	1	1	1	0	0	1	1	1	0	0	1	1	1	1	1	0	1	1	1	1	0	1	1	1	1	1	1	1	1	1	1	1	1	1	0	1	1	0	1	0	1	1	1	0
1	1	1	0	1	1	1	0	1	0	0	1	1	0	1	1	1	1	1	0	0	0	1	1	1	1	0	0	1	1	1	1	1	1	1	1	1	1	1	0	1	1	0	0	0	0	0	1	1	1
0	0	1	1	0	1	0	0	0	0	1	0	1	0	1	1	0	1	1	0	1	0	0	1	0	1	0	0	1	1	1	1	0	1	1	1	0	0	1	0	1	1	0	0	0	1	1	1	1	0
1	1	1	0	1	1	0	1	1	0	1	1	1	1	1	0	1	1	1	0	0	0	0	1	1	1	0	1	1	1	1	0	1	0	1	1	1	1	1	0	0	0	0	1	1	0	1	1	1	0
1	0	1	0	1	0	0	0	0	0	1	1	1	0	1	0	1	1	1	1	1	0	0	0	1	1	0	0	1	1	1	1	0	1	1	1	0	1	1	0	1	1	1	0	1	0	0	0	1	1
1	1	0	1	1	0	0	0	0	0	1	1	0	1	1	0	1	1	1	1	1	0	1	1	1	1	0	1	0	1	1	1	1	1	1	1	1	1	1	0	1	1	0	1	1	0	0	0	0	0
1	1	1	0	1	1	0	1	0	0	1	0	0	0	0	0	1	0	0	1	1	1	0	1	0	0	0	1	0	1	1	0	1	0	1	1	1	1	1	0	1	1	0	1	0	0	1	1	1	0
1	0	1	1	1	0	0	1	1	0	0	1	1	1	0	1	1	1	1	1	1	0	0	0	1	1	1	1	1	1	1	1	0	1	1	1	1	1	1	1	0	1	0	0	0	0	0	0	1	0
1	1	1	1	1	0	0	0	0	1	0	0	1	1	1	1	0	1	1	1	1	0	1	0	1	0	0	0	1	1	1	1	0	0	1	1	1	1	1	1	0	1	0	0	0	0	1	1	1	0
1	0	1	1	1	0	0	1	1	0	0	1	1	0	1	1	0	1	1	0	1	0	1	1	0	1	1	0	0	1	1	1	1	1	1	1	1	1	1	1	0	0	1	1	1	0	0	1	1	0
1	0	0	1	1	1	0	0	0	0	1	0	1	0	0	0	0	1	1	0	1	0	0	1	0	1	1	1	0	0	1	0	0	1	1	1	0	0	0	0	0	0	1	1	0	0	0	1	1	1
1	0	1	1	1	0	0	1	1	0	1	0	0	1	0	1	1	1	1	1	0	0	1	1	1	1	0	0	1	1	1	1	0	0	1	1	0	1	1	0	0	1	1	1	0	0	0	1	1	1
1	0	1	1	1	0	0	0	1	0	0	1	1	0	0	1	1	1	1	1	1	0	0	1	1	1	1	0	1	1	1	1	0	1	1	1	1	1	0	0	0	1	0	0	0	0	0	1	1	0
1	1	1	1	1	0	0	1	1	0	0	1	1	1	0	1	1	1	1	1	0	0	1	0	0	1	1	1	1	1	1	1	0	0	1	1	1	1	1	1	0	0	0	0	0	0	0	0	1	0
1	0	1	0	0	1	0	1	0	0	0	1	1	1	1	1	1	1	1	0	1	1	1	1	1	1	0	1	1	1	1	1	1	1	1	1	1	1	1	0	1	1	1	1	0	0	1	1	1	0
0	1	1	1	1	1	1	0	0	0	0	1	1	0	0	1	1	1	1	1	0	0	0	1	0	1	1	0	0	1	1	1	0	1	1	1	0	1	1	0	1	1	0	0	0	0	0	0	1	1
1	1	1	1	1	0	0	1	1	1	1	1	1	0	0	1	0	1	1	1	1	1	0	0	0	1	0	1	1	1	1	1	0	0	1	1	0	1	1	1	0	1	1	1	1	0	0	0	1	1
1	1	1	1	1	1	0	0	1	1	0	1	1	1	0	0	1	1	0	1	1	0	1	1	0	1	0	0	0	1	1	1	0	1	1	1	1	1	1	0	1	1	0	1	1	0	0	1	1	0
1	1	1	1	1	0	1	1	1	0	1	1	1	0	1	1	1	1	1	1	1	1	1	1	1	1	0	1	1	1	1	1	1	1	1	1	1	1	1	0	0	1	1	0	0	0	1	1	1	0
1	1	1	1	1	0	0	0	1	1	1	1	1	1	1	1	1	1	0	0	0	0	1	1	0	1	0	0	0	1	1	1	1	1	1	1	0	1	1	1	0	1	0	0	1	0	1	1	1	1
1	0	1	1	0	1	0	0	1	0	0	1	1	0	0	0	1	0	1	0	1	0	1	0	0	1	0	0	1	1	1	0	1	1	1	0	0	1	1	0	0	1	1	1	0	0	0	1	1	0
1	1	0	1	0	1	0	1	1	1	0	0	1	0	1	1	1	1	1	0	0	0	0	1	0	1	0	1	0	1	1	1	0	0	1	1	0	1	1	0	0	1	0	0	0	0	0	0	1	1
1	1	1	1	1	1	1	1	0	0	0	0	1	1	1	1	0	1	0	1	1	0	0	0	1	1	0	1	1	1	1	1	0	1	0	1	0	1	1	0	1	1	1	1	0	0	0	1	1	0
1	1	1	1	0	1	0	1	1	0	1	1	0	0	1	0	1	1	0	1	1	1	0	1	1	1	0	0	0	1	1	1	0	0	1	1	1	1	1	1	1	1	1	0	0	0	1	1	1	0
1	1	1	1	1	0	1	1	0	0	1	1	1	0	1	1	1	1	1	1	1	0	1	1	1	1	0	1	1	1	1	1	1	1	1	1	1	1	1	0	1	1	0	1	0	1	1	1	0	0
0	0	1	0	0	0	0	0	0	0	1	0	1	0	1	1	0	1	0	0	0	0	0	0	1	0	1	0	0	1	1	1	0	1	1	1	0	1	1	0	0	1	0	1	0	0	0	0	1	0
1	0	0	0	1	1	0	0	1	0	0	1	1	0	1	1	1	1	1	0	1	0	1	0	1	1	0	0	1	1	1	1	0	1	1	1	1	1	1	1	1	1	0	1	1	0	0	1	1	0
0	1	1	1	0	0	0	0	0	0	1	1	1	0	1	0	0	0	1	0	1	0	0	0	1	1	1	1	1	1	1	0	1	0	1	1	0	1	1	0	0	1	1	1	0	0	0	0	1	0
1	1	1	1	1	0	0	0	1	1	1	1	1	0	1	0	1	1	1	1	0	0	1	1	0	1	0	0	1	1	1	1	1	1	1	0	0	1	1	0	1	0	0	0	1	0	0	1	1	0
1	0	1	1	1	0	0	1	1	0	1	1	1	1	1	1	1	1	1	0	1	0	1	1	1	1	1	1	0	1	1	1	1	1	1	1	1	1	1	0	0	1	1	1	0	0	0	1	1	0
1	0	1	1	0	1	0	0	1	0	1	1	1	0	1	1	0	1	1	1	0	0	0	1	0	1	1	0	0	1	1	1	1	0	1	1	0	1	1	0	1	1	1	1	1	0	1	0	1	0
1	0	1	1	1	0	0	0	1	0	1	1	1	1	1	0	0	1	1	0	1	0	1	1	0	1	0	1	1	1	1	1	1	1	1	1	1	1	0	0	0	1	0	0	1	0	0	1	1	0
1	0	1	1	1	1	0	0	1	1	0	1	1	1	1	0	1	1	1	1	1	0	1	1	1	1	0	1	1	1	1	1	1	1	1	1	0	1	1	1	0	1	1	0	1	0	1	1	1	0
1	1	0	0	1	1	0	0	1	0	1	1	1	1	1	0	1	1	1	1	0	1	1	1	0	1	1	0	1	1	1	1	1	0	1	1	1	1	1	1	1	1	1	1	1	0	0	1	1	0
1	1	1	1	1	0	0	1	0	1	0	1	1	1	1	1	0	1	1	1	1	0	1	1	1	1	0	1	1	1	1	1	1	1	1	1	0	1	1	1	0	1	1	1	1	0	1	1	1	0
1	1	1	0	1	1	0	1	1	0	0	1	1	0	1	0	1	1	1	1	0	0	1	0	1	0	0	0	0	1	1	1	0	1	0	1	1	1	1	0	1	1	1	0	0	0	1	1	0	0
1	0	1	1	1	0	0	0	0	0	1	1	1	0	0	0	1	1	1	1	1	0	0	0	0	1	0	1	1	1	1	1	1	1	1	1	0	1	0	0	1	1	0	1	1	0	0	1	0	0
1	0	0	0	1	0	0	1	1	1	0	1	1	1	0	1	0	1	1	1	1	0	0	1	1	0	1	0	1	1	1	1	1	0	1	1	1	1	1	0	1	1	1	1	1	0	1	1	1	1
1	0	1	1	1	0	0	0	1	0	1	1	1	0	0	0	1	1	1	0	1	0	0	1	0	1	1	0	0	1	1	1	1	0	1	1	0	1	1	0	0	1	0	0	1	0	1	1	0	0
1	1	0	1	1	1	0	1	0	0	1	1	0	0	1	1	1	1	1	0	1	1	0	1	1	1	0	1	0	1	1	1	0	0	1	1	1	1	1	0	1	1	1	0	0	0	1	0	0	0
1	0	1	1	0	1	0	0	0	0	1	1	1	0	0	0	1	1	1	1	1	0	0	1	1	0	1	0	1	1	1	0	1	0	1	1	0	1	1	0	1	1	0	0	1	1	0	1	1	1
1	1	1	1	1	0	1	1	1	0	1	1	1	1	1	1	1	1	1	1	1	0	1	0	1	1	0	1	1	1	1	1	1	0	1	1	1	1	1	1	1	1	1	1	1	0	1	1	1	1
1	1	1	1	0	1	0	1	1	0	0	1	1	1	1	1	1	1	1	1	1	0	0	1	1	1	0	1	1	1	1	1	0	1	1	1	0	1	1	1	0	1	0	1	1	0	1	1	1	0
1	0	0	0	1	1	0	0	1	0	1	0	1	0	1	1	0	0	0	0	1	0	1	0	0	1	0	1	1	1	1	0	1	1	1	1	0	1	1	0	0	1	1	0	1	0	0	1	1	1
0	0	1	1	1	0	0	1	1	0	0	0	1	1	0	1	0	1	1	1	1	0	1	0	1	1	0	1	1	1	1	1	0	1	1	1	0	1	0	0	0	1	0	0	1	0	0	1	1	0
1	0	1	0	1	0	0	1	1	1	0	1	1	0	0	0	1	1	1	0	0	0	0	1	1	1	0	1	0	1	1	1	1	1	1	0	0	1	1	1	1	1	0	1	1	0	0	0	1	0
1	1	1	1	1	0	1	1	1	0	1	0	1	1	1	0	1	1	1	1	0	1	1	1	0	1	0	1	1	1	1	1	1	1	1	0	0	1	1	1	0	1	1	1	0	0	0	0	1	1
1	1	1	1	0	0	1	1	0	0	1	1	1	1	0	0	0	1	1	1	1	1	1	0	0	1	0	1	1	1	1	1	0	0	1	1	0	1	1	0	0	1	1	1	1	0	0	1	1	0
1	0	1	0	1	1	1	1	1	0	1	1	1	1	1	1	0	1	1	0	1	0	0	1	1	1	0	0	1	0	1	0	0	0	1	1	0	1	1	1	1	0	0	1	0	0	0	0	1	0
1	1	1	1	1	1	0	1	0	0	1	1	1	1	0	1	1	1	1	1	0	0	1	1	1	1	0	1	0	1	1	0	0	1	1	1	1	1	1	1	1	1	0	1	0	0	0	1	1	0
1	0	1	1	1	1	0	0	1	0	1	1	1	0	0	1	1	1	1	1	1	1	1	1	0	1	1	1	1	1	1	1	0	0	1	0	1	1	1	1	1	1	0	1	1	0	0	0	1	0
1	1	1	0	1	0	1	1	1	1	1	1	1	0	0	1	0	1	1	0	0	1	1	0	1	1	1	1	1	1	1	1	0	1	0	1	0	1	1	1	0	1	0	0	0	0	1	1	1	0
1	1	1	1	1	1	0	1	1	1	1	1	1	1	0	1	1	0	1	1	0	1	1	0	1	1	0	1	1	1	1	1	0	1	1	1	1	1	1	1	0	1	0	1	0	0	0	0	1	0
1	0	0	1	1	1	1	1	1	0	0	1	0	1	1	0	1	1	1	0	1	1	1	0	1	0	0	1	0	1	1	0	1	0	1	0	1	1	1	1	0	0	0	1	0	0	1	1	0	0
1	1	1	1	1	0	1	0	0	0	0	0	1	0	1	0	0	1	0	1	1	0	1	1	1	1	1	0	1	1	1	0	0	1	1	1	0	1	1	1	0	1	1	0	0	0	0	1	1	0
1	0	1	1	1	0	0	1	0	0	1	0	1	1	1	1	0	0	1	0	0	0	1	1	1	0	0	1	0	1	1	1	1	0	1	1	0	1	1	0	0	1	0	0	0	0	0	0	1	0
1	1	1	1	1	1	1	0	0	0	0	0	1	0	0	1	1	1	1	0	1	0	1	1	0	1	0	1	1	1	1	1	0	1	1	0	1	1	1	0	1	1	0	1	0	0	1	1	1	0
1	1	1	1	1	1	0	1	0	1	0	1	1	0	1	0	0	1	1	1	1	1	1	1	0	1	1	1	0	1	1	1	1	1	1	1	0	1	1	1	0	1	1	1	1	0	0	1	1	0
1	1	1	1	1	0	0	1	0	0	1	1	1	1	1	0	1	1	1	0	1	0	0	1	1	0	0	0	1	1	1	1	1	1	1	1	1	1	1	0	1	1	0	1	1	0	1	0	1	0
1	0	1	1	0	0	0	1	1	0	1	1	1	0	1	0	1	1	1	0	0	0	1	1	1	1	0	0	0	1	1	0	0	0	1	1	0	1	1	1	0	1	1	1	0	0	0	1	1	0
1	0	1	0	1	1	1	1	1	0	1	1	1	1	1	1	1	0	1	1	1	0	1	1	0	0	1	1	1	1	1	1	1	1	1	1	1	1	1	1	1	1	1	1	0	0	0	1	1	0
1	0	1	1	1	1	0	1	0	1	1	1	1	0	0	0	1	1	0	0	1	0	0	1	1	0	0	0	0	0	1	0	0	0	1	1	1	1	1	1	0	1	0	0	0	0	1	1	1	1
1	0	0	0	1	1	0	1	1	0	1	0	1	0	0	1	0	0	1	0	1	0	0	1	0	1	1	1	1	1	1	1	1	0	1	0	1	1	1	0	0	1	0	1	0	0	0	0	1	0
1	1	1	1	1	1	0	1	1	0	1	0	1	1	1	1	1	1	1	1	1	0	1	1	1	1	1	1	1	1	1	1	0	1	1	1	1	1	1	0	0	1	1	1	0	0	0	1	1	1
1	0	1	1	1	1	1	1	1	0	1	0	1	0	1	1	1	1	0	0	0	0	1	1	0	1	0	1	0	1	1	1	1	0	1	1	0	1	1	1	1	1	0	1	0	0	1	0	1	0
1	0	1	1	0	0	0	1	0	0	1	1	1	0	1	0	1	1	0	0	1	0	0	1	1	1	1	0	0	1	1	1	0	1	1	1	1	1	1	1	0	1	0	0	0	0	0	1	1	0
0	0	1	0	1	1	0	0	1	0	0	0	1	1	1	1	1	1	1	0	1	0	1	1	1	0	0	1	1	1	1	0	0	1	1	0	0	1	0	0	0	1	0	0	0	0	0	1	0	0
1	0	1	0	1	1	0	1	0	0	0	0	1	0	1	0	1	1	0	0	0	0	0	0	0	1	0	0	1	1	1	1	1	1	1	0	0	0	0	1	0	1	0	0	0	0	1	1	1	0
1	0	1	1	1	0	1	1	1	0	0	1	1	1	1	1	1	1	1	1	1	0	1	1	1	1	1	0	1	1	1	0	1	1	1	1	0	1	1	1	1	1	0	1	1	0	1	0	1	0
1	0	0	1	1	1	1	0	1	0	1	1	1	1	1	0	1	1	1	0	1	0	1	1	0	1	1	0	1	1	1	0	1	0	1	1	0	1	1	1	0	1	0	1	0	0	0	1	1	1
1	1	1	1	1	0	1	0	0	1	1	1	1	1	1	0	1	1	1	0	1	1	1	1	0	1	0	1	1	0	1	1	1	1	1	1	1	1	1	0	0	1	0	1	0	0	0	1	1	1
1	0	1	1	0	0	0	0	1	0	1	1	1	1	0	0	1	1	1	0	0	0	0	1	0	1	1	1	1	1	1	0	1	1	1	1	0	1	1	1	0	0	0	0	0	1	0	0	1	0
1	0	1	1	0	0	0	0	1	0	1	1	1	0	1	1	1	1	1	0	1	1	1	1	1	1	1	0	0	1	1	1	1	1	1	1	1	1	1	0	0	1	0	0	1	0	0	0	0	0
0	1	1	1	1	0	1	1	1	1	1	1	1	1	1	1	1	1	1	0	1	0	1	1	1	1	1	1	1	1	1	1	1	1	1	1	1	1	1	1	0	1	0	1	0	0	1	1	1	1
1	1	1	0	1	1	0	1	0	0	1	1	1	1	0	1	1	1	1	1	1	0	1	0	1	1	1	1	0	1	1	1	1	1	1	1	1	1	1	1	1	1	0	1	0	0	0	0	1	1
1	1	1	1	1	1	0	1	1	0	1	0	1	0	1	0	0	1	1	0	0	0	1	1	0	1	1	1	0	1	1	1	1	1	1	1	0	1	1	1	1	1	0	1	1	0	0	1	0	0
1	1	0	1	1	1	1	1	1	0	1	1	1	0	1	0	1	1	1	1	1	0	1	0	1	0	0	1	1	1	1	1	1	0	1	0	0	1	1	0	0	1	0	0	0	0	1	1	1	0
1	0	1	1	1	0	0	0	1	0	1	1	1	1	1	0	0	1	1	1	1	0	1	1	0	1	1	0	1	1	1	1	1	1	1	1	1	1	1	1	1	1	0	0	0	0	0	0	1	0
1	0	1	1	1	1	1	0	1	0	1	1	1	1	1	1	1	1	0	1	1	0	1	0	0	1	1	1	1	1	1	1	1	1	1	1	0	1	1	0	1	1	0	0	0	0	1	1	1	0
1	1	1	1	1	1	0	1	0	0	1	0	1	1	1	1	0	1	1	0	1	0	1	0	0	1	0	1	1	1	1	0	0	1	1	1	0	1	1	1	1	1	0	1	0	0	0	1	1	0
1	1	1	0	0	1	1	0	0	0	1	1	1	0	1	0	0	1	1	0	1	0	1	0	1	0	1	1	1	1	1	0	1	0	1	1	0	1	1	0	1	1	0	0	1	0	0	1	1	0
1	0	0	1	1	1	0	1	1	0	1	0	1	0	1	0	1	1	0	0	0	1	1	1	1	1	1	0	0	1	1	0	0	0	0	0	1	1	0	1	1	1	0	1	0	1	1	1	1	0
1	0	1	1	0	0	0	1	0	0	1	1	1	1	1	1	1	1	0	0	0	0	0	1	1	1	0	0	1	1	1	1	0	1	1	1	0	1	1	0	0	0	1	0	0	0	0	1	1	0
1	1	0	0	1	1	0	0	1	0	1	0	1	0	0	0	0	1	1	0	1	0	0	1	1	0	1	0	0	0	1	1	0	1	1	0	1	1	1	0	0	0	0	0	0	1	0	0	0	0
1	1	1	0	0	0	0	1	1	0	1	1	1	1	1	1	1	1	1	1	1	0	1	1	1	1	1	1	1	1	1	1	1	1	1	1	1	1	1	1	1	1	0	0	0	0	0	0	1	0
0	0	0	1	0	0	1	1	1	0	1	0	1	0	1	0	0	1	1	0	1	0	1	1	0	1	1	0	0	1	1	1	1	1	1	0	0	1	1	1	0	1	0	0	1	0	1	0	1	0
1	1	1	1	1	0	0	1	0	1	1	0	1	1	1	0	0	1	1	1	1	0	0	1	0	1	1	1	0	1	1	1	1	0	1	1	1	1	1	1	0	0	0	0	0	1	0	1	0	0
1	1	1	0	1	1	0	1	1	0	1	1	1	1	1	0	1	1	1	1	1	1	1	1	1	1	0	1	0	1	1	1	0	1	1	1	1	1	1	1	0	0	0	0	0	0	0	0	0	0
1	1	1	1	1	0	1	1	1	1	1	1	1	1	1	1	1	1	1	1	1	0	1	1	0	1	1	1	1	1	1	1	1	1	1	1	1	1	1	1	0	1	1	0	1	0	0	1	1	1
0	1	0	0	1	0	0	0	0	0	1	0	1	1	0	1	0	0	1	0	1	0	0	0	0	1	1	0	1	1	0	1	1	0	0	1	1	1	1	0	0	0	1	0	0	0	0	0	0	0
1	1	1	1	1	1	0	1	1	0	1	0	1	1	1	0	1	0	1	0	0	0	0	0	1	1	0	0	0	1	1	1	0	0	1	1	0	1	1	0	1	1	0	1	0	0	0	1	0	0
1	1	0	1	0	1	0	1	0	0	1	1	1	0	1	0	1	1	1	0	1	1	0	1	1	1	0	0	0	1	1	1	1	1	1	1	0	1	1	0	0	0	1	1	0	0	0	0	1	0
1	1	1	1	1	0	0	1	1	0	1	1	1	0	0	1	0	1	0	0	1	0	1	1	1	0	0	0	1	1	1	0	1	1	1	1	1	1	1	0	0	1	1	1	0	1	0	0	1	1
1	0	0	1	1	0	0	1	1	0	1	0	1	1	0	1	1	1	1	0	1	0	0	1	0	1	0	0	0	1	0	1	0	0	1	0	1	1	1	1	0	0	1	0	0	0	0	0	1	0
1	0	0	1	0	1	0	1	1	0	1	0	1	1	1	0	1	1	1	0	0	0	0	0	1	1	0	1	1	1	1	1	1	0	0	1	1	1	1	0	1	1	0	0	0	0	0	0	1	0
0	1	1	1	0	1	0	0	1	0	1	1	1	0	1	0	0	1	1	0	1	0	0	0	0	1	1	0	1	1	1	1	1	0	1	0	1	1	1	1	0	1	0	1	1	0	0	0	1	0
1	0	1	0	0	0	0	0	1	0	1	1	1	1	1	1	1	1	1	1	0	0	1	1	1	1	0	1	1	1	1	1	0	1	1	1	1	1	1	0	1	1	1	0	0	0	1	0	0	0
1	1	1	1	1	0	0	1	1	1	1	1	1	1	1	0	1	1	1	1	0	0	1	1	1	1	1	1	0	1	1	1	1	1	1	1	1	1	1	1	1	0	0	0	0	0	0	0	0	0
1	1	1	1	1	0	0	1	0	0	0	0	1	1	1	1	0	1	1	1	1	1	1	1	1	1	1	1	1	1	1	1	1	1	1	1	1	1	1	1	0	0	0	0	1	0	0	0	1	0
1	1	1	1	1	0	0	0	1	1	1	1	1	1	1	1	1	1	0	1	1	1	0	0	0	1	1	1	1	1	1	1	0	1	1	1	0	1	1	1	1	1	0	0	0	0	1	1	0	0
1	1	1	1	1	0	0	1	0	0	0	1	1	1	1	0	0	1	1	0	1	0	1	1	0	0	0	1	1	1	1	1	1	1	1	1	1	1	1	0	0	1	1	0	0	0	1	1	1	0
1	1	1	0	1	0	0	0	0	0	1	1	1	1	1	1	1	1	1	0	1	0	0	1	1	1	0	0	0	1	1	1	1	1	1	1	1	1	1	1	0	1	0	0	0	0	0	1	0	0
1	1	1	1	1	0	0	1	0	0	0	1	1	1	1	1	1	1	1	1	1	0	1	0	1	1	0	0	1	1	1	1	0	1	1	1	1	1	1	1	0	1	0	1	0	0	1	1	0	1
1	0	1	1	1	0	0	0	0	0	1	1	1	1	0	0	1	1	1	0	0	1	0	1	1	1	0	0	0	1	1	1	0	1	1	1	0	1	1	1	0	0	0	0	1	1	0	0	1	0
1	0	0	1	1	1	1	1	1	0	0	1	1	0	1	0	1	1	1	0	0	0	1	1	0	1	1	0	1	1	1	1	1	1	1	0	1	1	1	1	0	1	1	1	1	0	1	0	1	0
1	0	1	0	1	1	0	1	1	0	1	0	1	1	1	1	1	1	1	1	1	0	1	1	1	0	0	0	0	1	1	1	1	0	1	1	1	1	1	1	1	1	1	0	0	1	0	0	1	1
1	0	1	1	0	0	1	0	1	0	1	1	1	1	1	0	1	1	1	0	1	0	1	1	1	1	0	1	1	1	1	1	1	1	1	1	1	1	1	1	0	0	0	0	0	0	0	0	0	1
1	0	1	0	0	0	0	1	0	1	1	1	1	1	1	0	0	0	0	0	1	0	0	1	0	1	0	0	0	0	1	1	1	0	1	0	1	1	1	0	0	1	1	1	0	0	0	0	1	0
1	0	1	1	0	0	0	1	0	0	1	0	1	0	0	0	0	1	0	1	1	0	0	1	1	0	0	0	1	1	1	1	0	1	1	0	0	1	1	0	1	1	1	1	0	0	0	0	0	0
1	1	1	1	1	1	0	1	0	0	0	1	1	1	0	0	1	1	1	0	1	0	0	1	1	1	1	1	1	1	1	1	0	1	0	0	1	1	1	0	1	1	1	1	1	0	1	1	1	0
1	1	0	0	1	1	0	1	0	0	1	1	1	0	0	0	1	1	1	0	1	1	1	1	0	1	0	1	0	1	1	1	1	1	1	0	1	1	1	1	0	1	0	0	0	0	0	1	1	0
0	0	1	1	1	1	0	1	1	1	1	1	1	1	1	1	1	1	1	1	1	0	1	1	1	1	1	1	1	1	1	1	0	1	1	1	0	1	1	1	0	1	1	1	0	0	0	1	1	1
0	1	1	0	1	0	0	1	1	0	1	1	1	1	1	0	1	1	1	1	1	1	0	0	1	1	0	1	0	1	1	1	1	0	1	1	1	1	1	1	0	0	0	0	0	0	0	0	1	0
1	0	1	0	1	0	0	1	1	0	1	0	1	0	1	1	1	1	1	0	0	0	1	1	0	1	1	1	0	1	1	1	0	0	1	1	1	1	1	0	0	0	0	0	0	0	0	0	0	0
1	0	0	0	1	0	1	1	1	0	1	0	1	0	1	1	0	0	0	0	1	0	1	1	1	1	0	0	0	0	1	0	0	0	0	0	1	1	1	0	0	0	0	1	1	1	0	0	1	0
1	1	1	0	1	1	0	0	0	1	1	1	1	1	1	0	0	1	1	0	1	0	1	1	1	1	0	0	0	0	1	1	1	0	1	1	0	1	1	0	0	1	0	0	0	0	1	1	1	0
1	1	1	1	1	1	1	1	1	0	1	1	1	0	0	1	1	1	1	1	1	0	1	1	1	1	0	1	1	1	1	0	1	1	1	1	1	1	0	1	1	1	0	0	1	0	0	0	1	0
1	1	1	1	1	1	1	1	1	0	1	1	1	0	1	1	1	1	1	1	0	1	0	0	1	1	1	0	1	1	1	0	1	1	1	1	1	1	1	1	1	1	0	0	0	0	0	1	0	0
0	0	1	1	1	0	1	0	0	1	1	1	1	1	1	1	1	1	1	1	1	0	1	1	1	1	0	0	1	1	1	1	1	1	1	1	1	1	1	1	0	1	1	0	0	0	1	0	1	0
1	1	1	1	1	1	0	1	0	0	0	1	1	1	0	1	1	1	0	0	0	0	0	0	1	0	0	0	0	1	1	1	0	1	0	1	1	1	1	0	0	0	0	0	0	0	1	1	1	0
1	1	1	1	1	0	0	1	1	0	1	1	1	1	1	1	1	1	1	1	1	1	1	1	1	1	1	1	0	1	1	1	1	1	1	1	1	1	1	1	0	1	0	1	1	0	0	1	1	0
1	1	1	1	1	0	0	1	1	0	1	1	1	1	1	1	1	1	1	1	0	1	1	1	1	1	1	1	1	1	1	1	1	1	1	1	1	1	1	1	1	0	0	0	1	0	0	1	1	0
1	0	1	0	1	1	0	1	1	0	0	1	1	1	1	0	1	1	1	0	1	0	0	0	1	1	0	0	0	1	0	1	1	1	1	1	0	1	1	1	1	1	0	0	0	0	0	1	1	0
1	1	1	1	0	0	1	1	1	0	1	1	1	1	1	1	0	1	0	0	1	0	0	1	1	1	1	1	1	1	1	1	0	0	1	1	1	1	1	0	1	1	0	1	0	0	0	0	0	0
1	1	1	1	0	1	0	1	0	1	1	1	1	1	0	1	1	1	1	1	1	0	0	1	1	1	1	0	1	1	1	1	1	1	1	1	1	1	1	1	0	1	1	1	0	0	0	1	1	1
1	1	1	1	1	1	0	1	1	0	1	1	1	1	1	1	0	1	1	1	1	0	1	1	1	1	0	0	0	1	1	1	1	1	1	1	1	1	1	1	0	0	0	0	0	1	0	0	1	0
1	1	1	0	1	1	0	1	0	0	1	0	1	0	1	1	0	0	0	0	1	0	1	1	1	1	1	0	1	1	1	1	0	0	1	1	1	1	1	1	0	1	1	1	0	0	0	1	0	1
0	1	1	1	0	0	0	1	0	0	1	1	1	1	1	1	1	0	1	0	1	0	0	1	0	1	0	0	1	1	1	1	0	1	1	1	1	1	1	0	1	1	0	1	0	0	0	1	1	0
1	1	1	0	1	0	1	1	1	0	1	0	1	1	1	1	1	1	1	1	1	1	1	0	1	1	1	1	0	1	1	1	1	0	1	1	1	1	1	1	0	0	0	0	0	0	0	0	0	0
1	1	1	1	0	0	0	0	1	1	0	0	1	0	1	0	1	1	1	0	0	0	0	1	1	1	0	1	0	1	1	1	0	1	1	1	0	1	1	1	0	0	1	1	0	0	0	0	1	1
1	1	1	1	0	0	0	1	1	0	1	1	1	1	1	1	1	1	1	1	1	0	0	1	1	1	0	1	1	1	1	1	1	1	1	1	0	1	1	1	0	1	0	1	1	0	1	0	1	0
1	0	1	1	1	0	0	0	1	0	1	1	1	1	1	1	0	1	1	1	1	0	1	1	1	1	0	1	1	1	1	1	1	1	1	1	1	1	1	1	0	0	0	0	1	1	0	0	1	0
1	0	1	0	1	0	0	1	1	0	1	1	1	1	1	1	1	1	1	1	1	0	0	1	1	1	0	1	1	1	1	1	1	1	1	1	0	1	1	1	0	0	1	1	0	0	0	1	1	0
1	1	1	0	0	0	0	1	1	0	1	1	1	0	1	0	0	1	1	0	0	0	1	1	0	1	0	1	0	1	1	1	1	0	1	1	1	1	1	0	0	1	0	1	1	0	1	0	0	1
1	1	1	1	1	0	0	1	1	0	1	1	1	1	1	1	1	1	1	1	1	1	1	1	1	1	1	1	1	1	1	1	1	1	1	1	1	1	1	1	0	1	0	0	0	0	0	0	0	1
1	0	0	0	1	1	0	0	1	0	1	1	1	1	1	1	1	1	1	0	0	0	1	1	1	1	1	1	1	1	1	1	1	1	1	1	1	1	1	1	0	1	0	0	0	0	0	1	1	0
1	0	1	1	0	0	1	1	0	0	1	1	1	1	0	1	1	1	1	1	1	1	1	1	1	1	1	1	1	0	1	1	1	1	1	1	1	1	1	1	1	0	0	0	0	0	0	0	0	0
1	1	1	1	1	1	1	1	1	1	1	1	1	1	1	1	1	1	1	1	1	0	1	1	1	1	1	1	1	1	1	1	1	1	1	1	1	1	1	1	1	1	1	1	1	0	0	1	1	1
1	1	1	1	1	0	0	1	1	0	1	0	1	1	1	0	1	1	1	0	1	0	0	1	1	1	0	1	1	1	1	1	1	1	1	1	0	1	1	1	0	1	0	1	1	1	0	1	0	0
1	1	1	1	1	0	0	1	1	0	1	0	1	0	1	1	1	1	1	0	1	1	1	0	1	1	0	1	0	1	1	1	0	0	1	1	1	1	1	0	0	0	0	0	0	0	0	0	0	0
1	1	1	1	1	0	0	1	0	0	1	0	1	1	0	0	1	1	1	0	0	1	1	1	1	1	1	1	1	1	1	1	1	1	1	1	0	1	0	1	1	1	1	0	1	1	1	1	0	1
1	1	1	1	1	0	0	1	1	0	1	1	1	1	1	1	1	1	1	1	1	1	1	1	1	1	0	0	1	1	1	1	1	1	1	1	1	1	1	1	1	1	1	0	0	1	1	1	1	0
1	1	1	1	1	1	0	0	1	0	1	1	1	1	1	1	1	1	1	1	1	0	0	1	1	1	0	0	1	1	1	1	0	1	1	1	1	1	1	0	1	1	1	0	1	0	0	1	0	0
1	0	1	0	1	1	0	1	0	0	1	0	1	0	1	1	1	1	1	0	1	0	0	0	1	1	0	1	0	1	1	1	0	1	1	1	0	1	1	0	1	1	1	0	0	0	0	1	0	0
1	1	1	1	1	1	0	1	1	0	1	1	1	1	1	1	1	1	0	1	1	0	0	0	0	1	0	1	1	0	1	1	1	0	1	1	1	1	1	1	0	0	0	0	0	0	0	0	1	0
1	1	1	1	1	1	0	0	0	0	0	1	1	1	0	0	1	1	0	0	1	0	0	1	1	0	0	0	1	1	1	1	0	1	1	0	0	1	1	1	0	1	0	0	0	0	0	1	1	0
1	0	1	1	1	0	0	0	1	0	1	1	0	1	1	1	1	1	1	0	0	0	1	1	0	1	0	1	0	1	1	1	1	1	0	1	1	1	1	1	0	1	0	1	0	0	1	0	1	0
1	0	1	1	1	0	0	1	1	0	1	1	1	0	1	1	1	1	1	0	0	1	0	1	1	0	1	0	1	1	1	0	1	0	1	1	0	0	1	0	1	1	0	0	0	1	0	0	0	1
1	1	1	1	1	0	0	1	1	0	1	1	1	0	1	1	0	1	1	1	1	0	1	1	1	0	0	0	0	1	1	1	1	1	1	1	1	1	1	1	0	1	1	1	0	0	0	0	1	0
1	1	1	0	1	0	0	1	1	0	0	1	1	1	1	1	1	1	1	1	1	0	0	1	1	1	1	1	0	1	1	1	1	0	1	1	1	1	1	1	1	1	0	0	0	0	0	0	1	0
1	1	1	1	1	1	0	1	1	0	1	1	1	1	0	1	1	1	1	1	1	0	1	0	1	1	0	0	1	1	1	1	1	1	1	1	1	1	1	1	1	1	0	0	0	1	0	1	1	1
0	0	1	1	1	0	0	1	0	0	1	0	1	1	1	0	1	1	1	0	1	0	1	1	1	1	0	1	0	1	1	1	1	1	1	1	1	1	1	0	0	1	0	1	0	0	1	1	1	1
1	1	1	1	1	0	0	1	1	0	1	1	1	1	1	1	1	1	1	1	1	0	1	0	1	1	1	1	1	1	1	1	1	1	1	1	1	1	1	0	0	1	0	0	1	0	0	0	0	0
1	1	1	1	1	0	1	1	1	0	1	1	1	1	1	1	1	1	1	1	1	1	1	1	1	1	1	1	1	1	1	1	1	1	1	1	1	1	1	1	0	1	0	0	0	0	0	0	1	0
1	1	1	1	1	0	0	1	1	0	1	1	1	1	1	1	1	1	0	1	1	1	1	1	1	1	0	1	1	1	1	1	1	1	1	1	1	1	1	1	1	0	0	0	0	0	0	0	0	1
1	1	1	1	0	0	1	0	1	0	1	0	1	1	1	0	1	0	1	1	1	0	1	0	0	1	0	0	1	1	1	1	0	1	0	1	1	1	1	0	1	1	1	0	1	0	0	1	0	1
1	0	1	1	1	0	0	1	1	0	1	1	1	1	1	1	1	1	0	1	1	0	1	1	1	1	1	1	1	1	1	0	1	1	0	1	0	1	1	1	0	1	0	0	0	0	0	1	0	0
1	0	1	0	0	1	0	1	1	1	0	1	1	1	0	1	1	1	0	1	1	0	1	1	1	1	1	0	0	1	1	1	1	0	1	1	0	1	1	1	0	0	1	0	0	0	0	0	0	0
1	1	1	1	1	0	0	1	1	1	1	1	1	1	1	0	1	1	1	1	1	0	0	1	1	1	0	1	1	1	1	0	1	1	1	1	1	1	1	1	0	1	0	0	0	0	0	1	1	0
1	1	1	1	1	0	1	1	0	1	1	1	1	1	1	1	1	1	1	1	0	0	1	1	1	1	1	1	0	1	1	1	1	1	1	1	1	1	1	1	0	1	1	1	1	0	0	0	1	0
1	1	1	1	1	1	0	1	1	0	1	1	1	1	0	1	0	1	1	1	1	0	0	1	1	1	1	1	1	1	1	1	1	1	1	1	0	1	1	1	1	1	1	0	1	0	0	1	1	1
1	1	1	1	1	1	0	1	0	0	1	1	1	1	0	1	0	1	1	1	0	0	1	0	1	1	0	0	1	1	1	1	1	1	1	1	1	1	1	1	1	1	0	1	1	0	0	0	1	1
1	1	1	1	0	1	0	1	1	0	1	1	1	0	1	1	0	0	1	0	1	0	0	0	0	1	1	0	0	1	1	1	0	1	1	1	0	1	1	1	1	1	0	0	0	0	0	0	1	0
1	1	1	1	1	0	0	1	1	0	1	0	1	1	0	0	1	1	1	0	1	0	1	1	0	1	0	1	0	1	1	1	1	1	1	1	1	1	1	1	0	1	0	0	0	1	0	0	1	1
1	0	1	1	1	1	0	0	1	0	1	0	1	1	1	1	1	1	1	0	1	0	0	1	1	1	0	1	1	0	1	1	1	0	1	1	1	1	1	0	0	1	0	0	1	0	1	1	1	0
1	1	1	1	0	0	0	0	1	0	1	0	1	1	1	1	1	1	1	1	1	0	1	1	1	1	0	0	1	1	1	1	1	1	1	1	1	1	1	1	1	1	0	0	0	0	0	0	1	0
1	1	1	1	0	1	1	1	0	0	1	1	1	1	0	0	0	1	0	0	1	0	1	1	1	1	0	0	0	1	1	1	0	0	1	1	1	1	1	1	0	0	1	1	0	0	0	0	0	0
1	0	0	0	1	1	0	1	1	0	1	1	1	1	1	1	1	1	1	1	1	0	1	1	0	1	1	1	0	1	1	1	1	0	1	1	1	1	1	0	0	0	0	0	0	0	0	0	0	0
1	0	1	1	0	1	0	0	0	1	1	0	1	1	1	0	0	1	0	0	1	0	0	0	1	1	0	0	0	1	1	1	1	1	1	1	0	1	1	0	1	1	0	1	1	0	0	0	0	1
1	0	1	0	1	1	0	1	1	0	1	0	1	1	1	0	0	1	1	0	0	1	0	0	0	1	1	1	1	1	1	1	1	1	1	1	1	1	1	0	0	0	0	0	0	0	0	0	0	0
1	0	1	1	1	1	0	1	0	0	1	1	1	1	1	1	1	1	1	1	1	0	1	1	1	1	0	0	1	1	1	1	1	1	1	1	1	1	1	1	0	1	0	1	1	0	0	1	1	0
1	0	1	1	1	1	1	1	0	0	1	1	1	1	1	1	1	1	0	1	1	0	1	1	1	1	0	0	0	1	1	1	1	1	1	1	1	1	1	0	0	1	0	1	0	0	1	1	0	0
1	1	1	1	1	0	0	1	1	0	1	1	1	0	1	1	0	1	1	1	1	0	0	0	1	1	0	0	1	1	1	1	1	1	1	1	1	1	1	0	1	1	0	1	0	0	0	1	0	0
1	0	1	0	1	1	0	1	1	0	1	0	1	1	1	1	0	1	1	1	1	0	0	1	1	1	0	1	1	1	1	1	1	1	1	1	1	0	1	0	1	1	0	1	0	0	0	0	0	0
0	1	1	1	1	0	0	1	0	1	1	1	1	1	1	0	1	1	1	1	0	0	0	1	1	1	1	0	1	1	1	1	1	1	1	1	1	1	1	1	0	1	1	0	0	0	0	0	1	0
1	1	1	0	1	0	0	1	1	1	0	0	1	0	1	1	1	1	1	1	1	0	1	0	1	1	1	1	1	0	1	1	1	1	1	1	1	1	1	1	0	0	0	0	0	0	0	0	0	0
1	1	0	1	1	0	0	1	1	0	1	0	1	1	1	0	1	1	1	0	1	0	1	1	0	0	0	0	1	1	1	1	0	1	0	1	1	1	1	0	1	1	0	1	1	0	1	0	1	1
1	1	1	1	0	1	1	1	1	0	1	1	0	1	1	0	0	1	1	0	0	0	0	0	0	1	0	1	1	1	1	0	1	1	1	1	1	1	1	1	0	1	1	0	0	1	0	0	0	0
1	1	1	1	1	0	0	1	1	0	1	1	1	0	1	1	0	1	1	1	1	0	1	1	0	1	1	1	1	1	1	1	1	1	1	1	1	1	1	1	1	1	0	0	1	0	0	1	1	0
1	1	1	1	1	0	0	1	0	0	1	0	1	0	0	1	1	1	1	0	1	0	1	1	1	1	0	0	0	1	1	1	1	0	1	1	1	1	1	0	0	0	0	0	0	1	0	0	1	0
1	1	1	0	0	0	0	1	0	0	0	0	1	0	1	1	1	1	1	1	1	0	1	1	0	1	0	0	0	1	1	1	0	0	1	1	1	1	1	1	0	0	0	0	0	0	0	0	0	0
1	0	1	1	1	0	0	1	0	0	1	1	1	0	0	0	1	1	1	0	0	0	1	1	1	0	0	0	1	1	1	0	1	0	1	1	1	1	1	1	1	1	0	0	0	0	1	0	1	0
1	1	1	1	1	1	1	1	1	0	1	1	1	1	1	1	1	1	1	1	1	0	1	0	1	1	1	1	1	1	1	1	1	1	1	1	1	1	1	1	1	1	0	1	0	0	1	1	1	1
1	0	1	1	1	0	1	1	1	1	0	1	1	1	0	0	0	0	1	0	1	0	1	1	0	1	0	1	0	1	1	1	1	0	1	1	1	1	1	1	0	0	0	0	0	0	0	0	0	0
1	1	1	1	1	0	0	1	1	0	1	1	1	0	1	0	0	1	1	1	1	0	0	1	1	1	0	0	1	1	1	1	1	1	1	1	1	1	1	1	0	1	0	1	1	0	1	1	1	0
1	0	1	1	1	1	0	1	0	0	1	0	1	1	0	0	1	1	1	0	1	0	1	1	1	1	0	0	0	1	1	1	0	1	0	1	1	1	1	1	1	1	0	0	0	0	1	0	1	0
1	1	1	0	1	1	0	0	0	0	0	1	1	0	1	0	1	1	0	0	0	0	1	1	0	1	0	1	0	1	1	1	0	0	1	1	1	1	1	0	0	0	0	0	0	0	0	0	0	0
1	0	1	1	1	0	0	1	1	0	1	0	1	1	1	1	1	1	1	1	1	0	1	1	0	1	1	1	1	0	1	1	1	1	1	1	1	1	1	1	1	1	0	1	1	0	0	0	0	1
1	1	0	0	0	1	0	0	0	0	0	1	1	1	0	1	0	1	1	0	1	0	1	1	0	1	0	0	1	1	1	1	0	1	1	1	1	1	1	1	0	1	0	1	1	0	1	0	0	0
1	0	1	1	1	1	0	1	1	0	1	0	1	1	1	1	1	1	1	1	1	0	0	0	0	1	0	0	1	1	1	1	1	0	1	1	1	1	1	0	0	1	0	1	0	0	0	1	0	0
1	0	0	1	1	1	0	1	0	0	1	0	1	1	1	0	1	1	1	0	0	0	0	0	0	1	0	1	0	1	1	1	1	1	1	1	1	1	1	0	1	1	0	0	1	0	1	1	0	0
1	0	1	1	1	0	1	1	1	0	1	1	1	1	1	1	1	1	1	1	1	0	1	0	1	1	1	1	0	1	1	0	1	1	1	1	1	1	1	1	0	1	0	1	0	0	0	0	1	0
1	1	1	1	1	0	1	1	0	0	1	1	1	0	0	1	1	1	1	1	1	0	1	1	1	1	1	1	0	1	1	1	1	1	1	1	1	1	1	1	0	0	0	0	0	0	0	0	0	0
0	1	1	1	1	0	0	0	0	0	1	1	1	1	1	0	0	1	1	0	1	0	0	1	0	0	0	0	0	1	1	1	0	1	1	0	0	1	1	1	0	1	1	0	0	0	1	0	0	0
1	0	1	1	1	0	1	1	1	1	0	0	1	1	1	0	1	1	1	0	1	0	1	1	1	1	1	1	1	1	1	1	1	1	1	1	1	1	1	1	0	1	0	0	0	0	1	0	1	0
1	0	1	1	1	0	0	0	0	0	1	0	1	1	1	1	0	1	1	1	1	0	0	1	1	1	0	0	1	1	1	1	1	0	1	1	1	1	1	1	1	1	1	0	0	0	0	1	1	1
1	1	1	0	1	0	0	1	1	1	1	1	1	1	1	1	1	1	1	0	1	0	1	1	0	1	0	1	1	1	1	1	1	1	1	1	1	1	1	0	0	1	1	0	0	0	0	0	1	1
1	1	0	1	0	0	0	1	0	0	1	0	1	0	0	0	1	1	0	0	1	0	1	0	1	0	0	0	1	1	1	1	0	0	1	1	0	1	1	0	0	0	0	1	0	0	0	1	0	0
0	1	1	1	1	0	1	0	1	0	1	1	1	0	1	1	0	1	1	0	1	0	0	0	1	1	0	0	1	1	1	1	0	0	1	1	0	1	1	1	0	1	1	1	0	0	1	1	1	0
0	0	0	1	0	0	0	0	0	0	1	0	0	0	1	0	1	1	1	0	1	0	1	0	0	1	0	0	0	1	1	0	0	0	1	0	0	1	1	0	1	1	0	0	0	0	0	0	1	0
0	1	1	1	1	1	1	1	1	0	1	1	0	0	0	0	1	1	1	1	1	0	1	0	1	1	1	0	1	1	1	1	1	0	1	1	0	1	1	1	0	0	0	0	0	0	0	0	0	0
1	1	1	0	0	0	1	0	0	0	0	1	1	0	1	1	0	1	0	0	1	0	1	0	0	0	0	0	0	1	0	1	0	0	0	1	0	1	1	0	1	0	1	0	1	0	0	0	1	0
1	1	1	1	1	1	1	0	1	0	1	0	0	0	0	0	0	1	1	1	0	0	0	1	0	1	0	0	1	1	1	1	0	0	0	1	0	1	1	0	1	1	0	0	0	0	0	0	1	0
0	1	1	1	0	0	1	0	1	0	1	1	1	1	1	1	0	1	1	1	1	1	0	1	0	1	0	1	1	1	1	1	1	1	1	1	1	1	1	1	1	1	1	0	1	1	0	1	1	0
0	1	1	1	0	1	1	0	1	0	1	0	1	0	0	0	1	0	0	0	1	1	1	1	1	0	1	0	1	1	0	1	1	1	0	1	0	1	1	0	0	1	1	0	0	0	0	1	1	0
1	1	1	1	0	0	0	0	1	0	1	1	1	1	0	0	1	1	1	0	1	0	0	0	0	1	1	1	1	1	1	1	1	1	1	1	1	1	1	1	0	0	0	0	1	1	0	1	1	0
0	0	0	1	0	0	0	1	0	0	1	0	0	0	1	1	1	1	1	0	1	0	0	0	1	1	1	1	1	1	1	0	0	1	1	1	1	1	1	0	1	1	1	0	0	0	1	0	1	0
1	1	0	0	1	1	0	1	0	0	1	0	1	0	1	0	0	0	0	0	1	0	0	1	1	0	1	0	0	1	1	0	0	0	1	1	0	1	1	0	0	1	0	0	0	0	0	0	1	0
1	0	1	0	1	1	1	0	0	0	1	1	1	1	1	1	1	1	1	1	0	0	0	0	1	1	1	0	1	1	1	1	1	1	1	1	0	1	1	1	1	1	0	1	1	0	0	1	0	0
0	1	1	0	1	1	1	1	1	1	1	1	1	1	1	1	0	0	1	1	1	0	1	0	1	1	1	0	1	1	1	1	0	1	1	1	1	1	1	1	1	0	1	0	1	1	0	1	1	0
1	0	0	1	1	1	0	0	0	0	1	0	1	0	1	0	0	1	1	0	0	1	1	1	1	1	0	0	0	1	1	0	1	1	1	1	0	1	1	0	1	0	0	1	0	0	0	0	1	1
0	1	1	1	0	0	1	1	0	0	1	0	1	0	0	0	1	1	1	1	1	0	1	0	1	1	0	0	1	1	1	0	1	1	1	1	1	1	1	0	0	1	0	0	0	0	0	1	0	0
0	1	1	1	1	0	1	1	1	0	1	1	0	1	1	1	1	1	1	1	1	0	0	1	1	1	0	1	1	1	1	1	0	1	1	1	0	1	1	1	1	1	1	0	1	0	0	0	1	0
1	1	1	1	1	0	1	0	0	0	1	1	1	1	1	1	1	1	1	1	1	1	1	0	1	1	0	0	1	1	1	1	1	1	1	1	1	1	1	1	1	1	1	0	0	0	0	0	0	0
0	0	1	1	0	1	1	0	1	0	1	0	0	0	1	0	0	0	0	0	1	0	1	0	0	1	0	0	1	1	1	1	0	1	1	1	0	1	1	1	1	1	0	0	1	0	0	1	1	0
0	1	1	1	1	1	1	0	0	0	1	1	1	1	1	1	1	1	1	1	0	1	1	1	1	1	1	0	1	1	1	1	1	1	1	1	1	1	1	1	0	1	1	0	1	1	0	1	1	0
1	1	1	1	1	0	1	0	1	0	1	1	1	0	0	1	1	1	1	0	1	0	1	1	1	1	0	1	1	1	1	1	0	1	1	0	0	1	1	1	1	0	0	0	0	0	0	0	1	0
0	1	1	1	0	0	0	1	1	0	0	1	1	0	1	1	0	1	1	0	1	0	1	1	1	1	1	0	1	1	1	0	0	1	0	1	1	1	1	1	1	1	0	1	0	0	0	1	1	0
0	1	1	1	0	0	1	0	1	0	1	1	1	1	1	1	0	1	1	1	0	0	1	0	0	0	0	1	1	1	1	1	0	1	1	1	0	1	1	1	1	1	1	0	1	0	0	1	1	0
0	1	1	1	0	1	1	0	1	0	1	0	0	0	1	0	1	1	0	0	1	0	0	1	1	0	1	0	0	1	1	1	0	1	1	1	0	1	1	0	0	1	0	0	0	0	0	1	1	0
1	1	1	1	1	0	1	0	1	0	1	1	1	0	0	0	1	1	1	1	1	0	1	0	1	1	1	1	1	1	1	1	0	1	1	1	0	1	1	1	0	1	0	1	1	0	0	0	1	1
0	0	1	0	0	0	1	1	1	0	1	1	0	0	1	0	0	1	1	0	1	0	1	1	1	0	0	0	1	1	1	1	0	1	1	1	0	1	1	0	1	0	0	0	1	0	0	1	1	0
1	1	1	1	1	1	0	1	1	0	1	1	1	1	1	1	1	1	1	1	1	0	1	1	1	1	1	1	1	1	1	1	1	1	1	1	0	1	1	1	1	1	1	1	0	1	0	1	1	1
1	1	1	1	0	0	0	0	0	0	1	1	0	0	1	1	0	1	1	1	1	0	1	0	1	1	1	0	1	1	1	1	0	1	1	1	0	1	1	1	1	0	1	0	0	0	1	1	1	0
1	0	1	0	0	0	0	1	0	0	1	0	0	0	0	1	0	1	1	0	0	0	0	0	0	1	0	0	0	0	1	1	0	1	1	1	0	1	1	0	0	0	0	0	0	0	0	0	1	0
0	1	1	0	0	0	1	1	1	0	1	0	0	0	1	0	0	1	1	1	1	0	1	1	1	0	0	0	1	1	1	1	0	0	0	1	0	1	1	0	0	1	0	1	0	0	0	1	1	0
1	1	1	1	0	0	0	1	1	0	1	1	1	0	1	1	0	1	1	1	1	1	1	1	1	1	0	1	0	1	1	1	1	1	1	1	1	1	1	1	1	1	1	0	0	0	1	0	1	0
0	0	1	0	0	0	1	1	0	0	1	1	1	0	0	1	0	0	0	1	1	0	1	0	1	1	0	0	1	1	1	1	0	1	1	0	0	1	1	1	1	0	1	1	1	0	1	0	1	1
1	1	0	1	1	0	1	0	0	0	1	1	1	0	1	1	1	0	1	0	1	0	1	0	1	0	0	0	1	0	1	1	0	1	1	1	0	1	1	1	1	0	1	0	0	0	0	0	1	0
1	0	0	1	1	1	1	0	0	0	1	0	1	0	1	1	0	1	0	0	1	0	0	0	0	0	0	1	1	0	1	1	0	1	1	0	0	1	1	0	1	1	0	0	1	0	0	0	0	0
1	1	1	1	0	1	0	0	0	0	1	1	1	0	1	1	0	1	1	0	0	0	1	1	1	1	0	0	1	1	1	1	0	1	1	0	1	1	1	0	0	0	0	1	1	0	0	0	1	0
1	1	1	1	0	0	1	0	1	1	1	1	1	0	1	1	1	1	1	1	1	0	1	1	0	1	0	0	0	0	1	1	0	1	1	0	1	1	1	0	0	1	0	0	0	0	0	0	1	0
1	1	1	1	1	0	1	1	1	1	1	1	1	1	1	1	1	1	1	1	1	1	1	1	1	1	0	1	1	1	1	1	1	1	1	1	1	1	1	1	1	1	0	0	1	1	0	1	1	1
1	1	1	1	0	0	1	1	1	0	1	1	0	0	1	1	1	1	1	0	1	0	1	1	1	1	0	0	1	1	1	1	1	1	1	1	0	1	1	1	1	1	1	0	0	0	0	1	1	0
1	0	1	1	1	0	0	1	1	0	1	1	1	0	0	1	1	1	1	0	1	0	0	1	1	1	1	0	1	0	1	1	0	1	1	1	0	1	1	1	1	0	1	0	0	0	0	0	1	0
1	0	1	1	1	1	1	1	1	0	1	0	1	0	1	0	0	1	0	1	1	0	1	1	1	0	0	1	1	1	1	1	1	0	1	1	1	1	1	0	1	1	0	1	0	1	0	0	1	0
1	1	1	1	0	0	1	0	1	0	1	1	1	0	1	0	1	1	1	0	1	1	1	1	1	1	0	0	1	1	1	1	1	0	1	1	1	1	0	1	0	1	1	0	1	0	0	1	1	0
1	1	1	1	0	0	1	0	1	0	1	0	1	0	1	0	1	1	1	1	1	0	1	1	1	1	0	1	1	1	1	1	0	1	1	1	1	1	1	1	1	1	0	0	1	0	1	0	0	0
1	0	1	1	1	0	1	0	1	0	0	1	1	0	1	1	1	1	1	0	1	0	1	1	0	1	0	0	1	1	1	1	0	1	1	0	0	1	1	1	0	0	0	0	0	0	0	0	0	0
0	1	0	1	0	0	0	0	0	0	1	0	0	0	0	0	0	0	0	1	0	1	0	1	0	1	0	0	0	1	0	0	0	0	1	1	1	1	0	0	1	1	0	0	0	0	0	1	0	0
0	0	0	0	1	0	1	0	1	0	0	1	0	0	0	0	0	0	0	0	0	1	1	1	1	1	0	0	1	1	1	0	0	1	1	0	0	1	1	0	1	1	0	1	1	0	0	0	0	1
1	0	1	1	1	0	1	1	1	0	0	1	1	1	1	0	0	1	1	1	1	0	1	1	1	1	0	0	1	1	1	1	0	1	1	1	1	1	1	1	0	1	1	1	1	0	1	0	1	0
1	1	0	1	0	1	1	0	1	0	1	1	1	1	1	0	1	1	1	1	1	0	0	0	1	1	1	0	1	1	1	1	0	1	1	1	0	1	1	0	0	1	1	0	0	0	0	0	1	0
1	1	0	1	0	0	1	0	1	0	1	0	1	0	0	1	1	1	0	1	0	0	1	1	1	1	1	0	1	1	1	1	0	1	1	1	0	1	1	0	1	1	1	0	1	0	0	0	1	0
1	1	1	1	0	1	1	0	1	0	1	0	1	0	1	1	1	1	1	0	1	0	0	1	1	1	1	0	1	1	1	1	0	1	1	0	0	1	1	0	1	1	1	0	0	0	1	1	0	0
0	1	1	1	1	1	1	1	0	0	0	1	1	0	1	1	1	1	1	1	1	0	0	1	1	1	1	0	0	1	1	1	0	0	1	1	0	1	1	1	1	0	0	1	1	0	0	1	1	0
0	1	1	1	1	0	0	1	0	0	1	1	1	0	0	0	1	1	1	0	1	1	0	1	1	1	1	0	1	1	1	0	0	1	1	1	1	1	1	1	1	1	0	1	0	1	0	0	0	0
1	1	1	1	0	0	1	0	0	0	1	1	1	0	1	1	0	1	1	1	1	0	1	1	0	1	1	1	1	1	1	0	1	1	1	1	1	1	1	0	0	1	1	1	1	0	0	0	0	0
0	1	1	1	0	1	1	1	0	0	0	1	1	0	1	1	0	1	0	1	1	0	0	1	0	1	1	0	1	1	1	1	1	1	1	1	1	1	1	1	0	1	1	0	0	0	1	1	0	1
1	1	1	1	0	0	0	1	0	0	1	1	1	1	1	0	1	1	1	1	1	0	0	1	0	0	0	0	0	1	1	1	1	1	1	1	1	1	1	0	0	1	1	1	1	0	0	1	1	1
1	1	1	1	0	1	1	1	1	0	1	1	0	1	1	1	1	1	1	1	1	1	1	1	1	1	1	1	1	1	1	1	1	1	1	1	1	1	1	1	1	1	0	1	1	0	1	0	0	0
0	0	1	1	0	0	1	0	1	0	1	0	0	0	1	0	0	1	1	1	1	0	1	0	1	1	0	1	1	1	1	1	1	1	1	1	0	1	1	1	0	1	0	1	0	1	1	0	1	0
1	1	1	1	0	1	1	0	0	0	0	1	1	1	1	1	1	1	1	1	0	0	0	1	1	1	1	0	1	1	1	1	0	1	1	1	0	1	1	1	1	1	1	0	0	0	0	1	1	0
1	1	1	1	0	0	1	0	1	0	1	1	1	1	0	1	1	1	1	1	0	0	0	1	0	1	1	1	1	1	1	1	1	1	1	1	0	1	1	0	0	1	1	0	1	0	0	0	1	1
0	0	0	1	1	0	1	0	0	0	1	0	1	0	1	1	1	1	1	0	0	0	1	0	1	1	0	0	0	1	1	1	0	1	1	1	1	1	1	0	0	1	1	0	0	0	0	1	1	0
1	0	1	1	0	0	1	1	1	0	1	1	0	0	1	1	1	1	1	0	1	0	1	1	0	1	1	0	1	1	1	1	1	1	1	1	0	1	1	1	1	0	0	0	0	0	0	0	0	0
0	1	1	1	1	0	1	0	1	0	0	0	1	0	1	1	0	1	1	1	1	0	1	0	1	1	0	0	1	1	1	1	1	1	1	1	0	1	1	1	0	1	1	1	0	0	0	1	1	0
0	1	1	0	1	0	1	1	1	0	1	1	1	0	1	0	1	0	1	0	1	0	1	0	1	1	1	0	1	1	1	1	0	1	0	0	1	1	0	1	1	1	0	0	1	0	0	0	1	0
1	1	1	1	0	1	1	1	1	0	1	1	1	0	1	0	0	1	1	1	1	0	1	0	0	1	0	1	1	1	1	1	1	1	0	1	1	1	1	1	0	1	1	0	0	1	0	0	1	0
0	1	0	0	0	0	1	0	0	0	0	1	1	0	0	0	0	1	0	0	1	1	1	1	0	1	0	0	1	1	1	1	0	0	0	1	0	1	1	1	0	0	0	0	1	0	0	1	1	1
0	1	1	1	0	0	1	0	1	0	1	1	1	0	1	0	0	1	1	0	1	0	1	1	1	1	0	0	1	1	1	1	1	1	1	1	1	1	1	1	0	1	1	0	1	0	1	1	0	1
1	0	1	1	0	0	0	1	1	0	1	1	1	1	1	1	0	1	0	0	1	0	1	1	1	1	1	0	1	1	1	1	0	1	1	1	0	1	1	0	0	1	0	1	1	0	0	0	0	0
1	1	1	1	0	0	1	1	1	0	1	1	1	1	1	0	1	1	0	0	1	0	1	0	0	1	1	0	1	1	1	1	0	0	1	1	0	1	1	1	0	1	1	0	0	0	0	1	1	0
0	1	1	1	1	0	1	0	1	1	1	0	1	0	1	0	1	1	1	0	1	0	0	1	1	1	0	0	1	0	1	1	1	1	1	1	0	1	1	0	1	1	0	0	0	0	0	1	1	0
1	1	1	1	0	1	1	1	1	0	1	1	1	1	0	0	1	1	1	0	1	0	0	1	1	1	1	0	1	1	1	1	0	1	1	1	1	1	1	1	1	0	0	1	0	0	0	1	1	0
0	1	1	1	1	0	1	1	1	0	1	1	1	0	0	0	1	1	1	1	1	0	1	1	1	1	1	0	1	0	1	1	0	1	0	1	0	1	1	0	0	0	0	0	0	0	0	1	1	0
1	1	1	1	1	1	1	0	1	0	1	1	1	1	1	1	1	1	1	1	1	0	1	1	1	1	0	1	1	1	1	1	1	1	1	1	1	1	1	1	0	1	1	0	1	0	1	0	1	0
1	1	1	1	0	0	1	0	1	0	0	1	1	0	1	0	0	1	1	1	1	0	1	1	1	1	0	0	1	1	1	1	0	1	1	1	1	1	1	1	0	0	0	0	0	0	0	1	1	0
1	0	1	0	1	1	1	0	0	0	1	1	1	0	1	0	1	1	1	0	0	0	0	1	1	0	1	0	0	1	1	0	0	1	1	1	0	1	1	0	0	1	0	0	0	0	1	0	1	0
0	0	1	1	0	0	1	0	1	0	1	1	1	0	0	1	0	1	1	1	1	0	1	1	1	1	0	0	0	1	1	1	0	1	1	1	1	1	1	1	1	1	0	1	1	1	0	1	1	1
0	0	1	0	0	0	1	0	1	0	1	1	1	0	1	0	0	0	1	1	1	1	0	1	1	0	1	1	1	1	1	1	1	1	1	1	0	1	1	0	1	1	1	0	0	0	0	0	1	0
1	0	1	1	1	0	1	1	1	0	1	1	1	1	1	1	1	1	1	1	1	1	1	1	1	1	0	0	1	1	1	1	0	1	1	0	0	1	1	0	1	0	1	0	0	0	1	1	1	0
0	1	1	0	0	0	1	0	0	0	1	1	1	0	1	1	0	0	0	0	0	0	1	1	0	0	0	0	1	1	1	1	0	0	1	0	0	1	1	1	0	1	1	0	0	0	0	0	1	1
0	0	0	1	0	0	1	0	0	0	1	1	1	0	1	0	0	1	0	1	1	0	1	1	1	1	0	1	1	0	1	1	0	1	1	1	1	1	1	0	0	1	0	0	0	0	0	0	1	0
1	1	1	1	1	0	0	0	1	0	1	1	1	1	1	0	0	0	0	0	1	0	0	1	0	0	0	0	0	1	1	1	0	1	1	1	0	1	1	0	0	1	1	0	0	0	1	1	1	1
1	1	1	1	1	1	0	0	0	0	1	1	1	1	1	0	0	1	0	0	1	1	0	1	1	1	1	0	1	1	1	1	0	0	1	1	0	1	0	1	0	1	1	1	0	0	1	0	1	0
1	0	1	1	0	1	1	0	0	0	0	1	1	0	1	1	0	1	0	1	1	0	1	1	0	1	0	0	0	1	1	1	0	0	1	0	1	1	1	0	0	0	0	0	0	0	0	0	1	0
0	0	1	1	0	0	0	0	0	0	1	1	1	1	1	0	0	1	1	1	0	1	0	1	1	1	1	0	0	1	1	1	0	1	1	1	1	1	1	0	0	1	1	1	0	0	0	1	1	0
1	1	1	1	0	1	0	1	0	0	1	1	1	0	0	1	1	1	0	0	1	0	1	1	1	1	1	1	1	1	1	1	0	0	1	0	0	1	1	0	0	1	1	0	0	0	0	1	1	0
1	1	1	1	1	1	1	0	1	0	1	1	1	1	0	0	1	1	1	0	1	0	0	1	0	1	0	0	0	1	1	1	0	1	1	1	0	1	1	1	0	1	0	0	0	0	0	1	1	1
1	1	1	1	0	0	1	1	1	0	1	1	1	1	1	1	1	1	1	1	1	1	0	0	1	1	1	0	1	1	1	1	0	1	1	1	0	1	1	1	0	1	0	1	0	0	0	1	0	0
1	0	1	1	0	0	1	1	0	0	1	1	0	0	1	1	0	0	1	0	1	0	1	0	0	1	0	0	1	1	1	1	1	0	1	1	0	1	1	0	1	1	0	0	1	0	0	0	1	1
1	0	1	1	1	0	0	1	1	0	0	1	1	0	1	1	1	1	0	0	1	0	0	1	1	1	1	1	1	1	1	1	0	0	1	0	1	1	1	1	0	0	0	1	0	0	0	0	1	0
1	1	1	1	1	0	1	0	1	1	1	1	1	1	1	1	1	1	1	1	1	1	0	1	1	1	1	0	1	1	1	1	1	1	1	1	1	1	1	1	0	1	0	1	0	1	0	1	1	0
1	1	1	1	0	0	0	0	0	1	1	1	1	1	1	1	1	1	1	0	0	0	1	1	1	1	1	0	1	1	1	1	1	1	1	0	0	1	1	1	1	1	0	1	0	1	1	1	1	1
1	0	1	1	1	0	0	1	1	0	1	1	1	0	1	0	0	1	0	0	1	1	0	1	1	1	1	0	1	1	1	1	0	0	1	1	0	1	1	1	0	1	0	0	0	0	1	1	1	0
1	1	1	1	0	1	1	1	0	1	1	1	1	1	1	1	1	1	1	1	1	1	1	1	1	0	0	1	1	1	1	1	1	1	1	1	0	1	1	0	1	1	1	1	0	0	1	1	1	0
1	1	1	1	0	1	1	0	0	0	1	1	1	0	0	1	0	1	0	0	1	0	0	1	1	1	1	0	1	1	1	1	0	1	1	1	0	1	1	1	1	1	0	1	0	0	0	1	0	1
1	1	1	1	1	1	0	0	0	0	0	0	1	1	1	0	0	1	1	0	1	1	0	0	0	1	1	0	1	1	1	0	0	0	1	1	1	1	0	0	0	1	0	1	0	0	1	0	0	0
1	0	1	1	1	1	1	0	1	0	0	1	1	1	1	0	0	1	1	1	1	0	1	1	0	1	1	1	1	1	1	1	0	1	1	1	0	1	1	1	1	1	0	1	1	0	1	0	1	0
1	1	1	1	1	1	0	1	0	0	1	1	1	0	1	1	1	1	1	1	1	1	1	1	1	1	0	1	1	1	1	1	1	1	1	1	0	1	1	1	1	1	0	1	0	1	0	0	1	0
1	1	1	1	1	1	1	1	0	0	1	1	1	0	1	1	1	1	1	0	1	0	1	1	1	1	1	0	1	1	1	1	1	1	1	1	1	1	1	1	1	1	0	1	1	0	0	1	1	0
0	1	1	1	1	0	0	1	0	1	1	1	1	0	1	1	1	1	1	1	1	1	1	0	1	1	1	1	1	1	1	1	0	1	1	1	0	1	1	1	0	1	1	1	0	0	1	1	1	0
1	1	1	1	1	1	1	1	1	0	1	1	1	0	1	1	1	1	1	0	1	1	1	1	1	1	1	0	0	1	1	1	1	1	1	1	0	1	1	1	1	1	0	1	0	0	1	1	1	0
1	1	1	0	0	0	1	1	1	0	0	1	1	1	1	1	1	1	0	0	1	0	0	1	1	1	0	0	1	1	1	1	1	1	1	1	1	1	1	1	1	1	0	1	0	0	1	1	0	0
1	1	1	1	0	1	1	0	1	1	0	1	1	0	1	1	1	1	1	0	1	0	1	1	0	1	0	0	0	1	1	1	0	1	1	1	0	1	1	0	0	1	0	1	1	0	1	1	1	0
0	0	1	1	0	1	1	0	1	0	0	1	1	1	0	1	1	1	1	1	0	0	1	1	1	1	0	0	1	1	1	1	1	1	1	1	1	1	1	1	0	1	1	1	1	0	1	1	0	0
1	0	1	0	0	1	1	0	0	1	0	1	1	1	1	1	0	1	1	1	1	0	1	1	1	1	1	1	1	1	1	1	1	0	1	1	1	1	1	1	0	1	0	0	1	1	0	1	1	0
1	1	1	1	0	0	1	1	0	1	1	1	1	1	1	1	1	1	0	1	1	0	1	1	1	1	1	0	1	1	1	1	1	1	1	1	1	1	1	1	0	0	1	1	0	0	0	1	1	1
1	0	1	1	1	0	1	1	1	0	1	1	1	0	0	0	1	1	0	0	1	0	1	0	1	1	1	0	1	1	1	1	1	1	1	1	1	1	1	0	0	1	0	1	0	0	0	1	1	0
1	1	1	1	1	1	1	0	1	0	1	1	1	0	1	1	1	1	0	0	0	0	1	1	1	1	1	0	1	1	1	1	0	1	1	1	0	1	1	1	0	1	1	1	0	0	1	1	1	1
1	0	1	1	1	1	1	0	1	0	1	1	1	1	1	0	0	0	1	0	0	0	1	1	1	1	1	0	1	1	1	1	1	0	1	1	0	1	1	1	0	1	1	1	0	0	0	0	0	0
1	0	1	0	1	0	1	0	0	0	1	1	1	0	1	1	0	1	0	1	1	0	1	1	1	1	1	0	0	1	1	0	1	1	1	1	0	1	1	0	1	1	1	1	0	1	1	1	0	0
1	1	1	0	1	0	1	1	1	0	0	1	1	1	1	1	0	1	1	1	1	0	0	0	1	1	1	1	1	1	1	1	0	1	1	1	1	1	1	1	0	1	1	1	1	1	0	1	1	0
1	1	1	1	0	1	1	1	1	1	1	1	1	1	1	0	1	1	1	1	1	0	1	0	1	1	1	0	1	1	1	1	1	1	1	1	1	1	1	1	0	1	0	1	0	0	1	0	0	0
1	1	0	1	0	1	0	0	0	0	0	1	1	0	0	1	0	1	1	1	0	1	0	0	1	1	0	0	0	1	1	1	0	0	1	1	0	1	1	0	0	1	0	0	0	0	0	0	1	0
1	1	1	0	1	0	0	1	1	0	1	1	1	0	1	1	0	1	1	1	1	0	0	1	0	1	1	1	1	1	1	1	1	1	1	1	0	1	1	0	0	0	0	1	0	0	1	1	1	0
1	1	1	1	1	0	1	1	1	1	1	1	1	1	1	0	1	1	1	0	1	1	0	1	1	1	1	0	1	1	1	1	1	0	1	1	0	1	1	1	0	1	1	1	1	0	1	0	1	0
1	0	1	1	0	1	1	0	1	1	0	1	1	1	1	0	1	1	1	0	1	0	1	1	1	1	1	0	1	1	1	1	1	0	1	1	0	1	1	1	1	1	0	1	0	0	0	0	0	0
1	1	1	1	1	1	1	1	1	1	0	1	1	1	1	1	1	1	1	1	1	1	1	1	1	1	1	0	1	1	1	1	1	0	1	1	0	1	1	1	1	1	1	1	0	0	0	1	1	0
1	1	1	1	0	1	0	1	0	1	1	1	1	1	1	0	1	1	1	1	1	0	1	1	1	1	1	0	1	1	1	1	1	1	1	1	0	1	1	1	0	1	1	1	1	0	0	1	1	0
1	1	1	1	0	1	1	1	1	1	1	1	1	0	1	1	0	1	1	0	0	0	1	1	1	1	0	0	1	1	1	1	0	1	1	1	0	1	0	1	0	1	1	0	0	0	0	1	0	0
1	1	1	0	1	0	0	0	1	1	1	1	1	1	1	1	0	1	1	1	1	1	1	0	1	1	1	1	1	1	1	1	1	1	1	1	1	1	1	1	1	1	0	1	0	0	0	0	1	0
0	0	1	1	1	1	0	1	1	0	1	1	1	1	1	0	1	1	1	1	0	0	0	1	1	1	0	0	0	1	1	1	0	0	1	0	0	1	1	1	0	1	1	1	0	0	1	0	0	0
0	1	1	1	1	0	0	1	1	0	1	1	1	1	1	1	1	1	1	0	1	0	1	1	1	1	1	1	1	1	1	1	1	0	1	1	0	1	1	1	0	1	0	0	0	0	0	1	0	0
1	0	1	1	0	0	0	1	1	0	1	1	1	1	0	0	1	1	1	0	0	0	0	1	1	0	0	1	0	1	1	1	0	0	1	1	1	1	1	1	0	0	0	1	0	0	0	0	1	0
0	1	0	1	0	0	0	0	0	0	1	1	1	0	0	0	0	1	1	0	0	1	1	0	0	0	0	0	1	0	1	1	0	0	0	1	1	1	0	0	1	1	1	0	0	0	1	0	1	0
1	1	1	1	1	0	0	1	0	0	0	1	1	1	1	0	1	1	1	1	1	0	1	0	1	1	0	0	1	1	0	1	1	1	0	1	0	1	0	0	1	1	1	1	0	0	0	0	1	0
0	1	0	1	0	0	0	1	0	0	0	0	1	1	1	1	1	1	1	0	1	0	0	0	0	0	1	1	1	1	1	1	1	1	1	0	1	1	1	0	0	1	0	0	0	0	0	1	1	0
1	1	1	1	1	0	0	1	1	1	0	1	1	0	1	0	1	0	1	1	0	0	0	1	1	1	1	0	1	1	1	1	1	1	1	1	1	1	1	0	1	1	0	0	0	0	1	1	1	0
1	0	1	1	1	0	0	0	1	0	1	1	1	0	1	0	0	1	1	1	1	0	1	0	1	0	0	0	1	1	1	0	0	1	1	1	1	1	1	1	0	1	0	0	0	0	0	1	1	0
1	0	1	1	1	1	0	0	0	0	1	1	1	1	0	1	1	1	1	1	1	0	1	0	1	1	1	0	0	1	1	1	0	1	1	1	1	1	1	1	0	1	0	0	0	0	0	0	1	1
1	1	1	1	1	0	0	0	0	0	1	1	1	0	0	0	0	0	0	1	1	1	1	1	0	1	0	0	0	1	1	0	0	1	1	1	1	1	1	1	0	1	1	1	0	0	0	1	1	0
1	1	1	1	0	1	0	1	1	1	1	1	1	1	1	1	1	1	1	1	1	0	0	1	1	0	1	1	1	1	1	1	1	1	1	1	1	1	1	1	1	1	0	1	1	0	0	1	1	0
1	0	0	1	1	0	0	0	1	1	1	1	1	0	1	0	0	0	0	0	1	0	0	0	1	0	0	0	0	1	1	0	0	0	1	0	0	1	1	1	0	1	0	1	0	0	0	1	0	0
1	1	1	1	1	0	0	0	0	0	0	1	1	1	1	1	1	1	1	1	1	0	1	1	0	0	0	1	1	1	1	0	1	1	1	1	1	1	1	1	1	1	1	0	0	0	0	1	1	0
1	1	0	1	1	0	0	1	1	0	1	1	1	1	0	1	1	1	1	1	1	1	1	1	0	1	1	1	1	1	1	0	1	1	1	1	0	1	0	0	0	1	1	0	1	0	1	1	1	0
1	1	1	1	1	1	0	1	1	1	0	1	1	1	1	1	1	1	0	1	1	1	1	0	1	1	1	1	1	1	1	1	1	1	1	1	1	1	1	1	0	1	1	1	0	0	0	1	1	1
0	1	1	1	1	0	0	1	0	0	1	1	1	0	1	1	1	1	1	1	1	1	0	1	1	1	1	0	1	1	1	1	1	0	1	1	1	1	1	1	1	1	0	1	0	1	0	1	1	0
1	0	1	1	1	0	0	1	0	0	1	1	1	0	1	0	1	1	1	0	1	0	1	0	0	0	1	0	1	1	1	1	1	0	1	1	0	1	1	1	1	1	1	1	0	0	0	1	1	0
1	0	1	1	1	0	0	0	0	0	1	1	1	0	1	1	1	1	1	0	1	0	0	0	1	1	0	0	1	1	1	1	0	1	1	1	0	1	1	1	1	1	0	1	0	0	1	1	1	1
1	1	1	1	1	1	0	0	1	0	0	1	1	1	1	0	1	1	1	0	1	0	1	0	0	1	0	0	0	1	1	1	1	1	1	1	0	1	1	0	1	1	1	1	0	0	0	0	1	0
1	1	1	1	1	1	0	1	0	0	1	0	1	1	0	0	0	0	1	0	0	1	1	0	0	0	1	0	1	1	1	1	0	0	1	1	1	1	0	0	1	0	1	0	0	0	1	0	1	0
1	1	1	1	1	1	0	1	1	0	1	1	1	0	1	1	1	1	1	0	1	0	0	1	0	1	0	0	1	1	1	1	0	1	1	1	1	1	1	0	1	1	0	1	0	0	0	1	1	0
1	0	1	1	1	1	0	1	1	0	0	0	1	0	1	1	1	1	0	1	1	0	0	0	1	0	0	1	1	1	1	1	0	1	1	1	0	1	1	0	0	0	1	0	1	0	0	1	1	1
1	1	1	1	1	1	0	1	0	0	1	1	1	1	1	1	1	1	1	1	1	1	0	0	1	1	1	1	1	1	1	1	0	1	0	1	0	1	1	1	0	1	1	1	0	0	0	1	1	1
1	0	1	1	1	0	0	0	0	0	0	1	1	1	0	1	1	1	1	1	1	0	1	1	0	1	1	0	1	1	1	1	0	1	1	1	0	1	1	1	1	1	0	1	0	0	0	1	1	0
1	0	1	1	1	1	0	1	1	0	1	1	1	0	1	0	1	1	0	0	1	1	0	1	1	0	1	0	1	1	1	1	1	0	1	1	0	1	1	0	0	1	0	1	0	0	0	1	1	0
1	1	1	1	1	1	0	0	1	0	0	1	1	1	1	0	1	1	0	0	0	0	1	1	1	0	0	0	1	1	1	1	1	0	1	1	0	1	1	1	1	0	0	0	0	1	0	0	1	0
1	1	1	1	1	1	0	0	1	0	1	0	1	0	1	1	0	1	0	0	1	0	1	0	0	1	1	0	1	0	1	0	0	0	1	1	1	1	1	1	1	1	0	0	0	0	0	1	1	0
1	1	1	1	1	0	0	1	1	0	0	1	1	1	0	1	1	1	0	1	1	0	0	1	1	1	0	1	0	1	1	1	1	1	1	1	1	1	1	1	1	1	1	1	0	1	0	0	1	0
1	0	1	1	0	0	0	1	0	0	1	0	1	0	0	1	1	1	0	0	0	1	1	0	0	0	0	0	0	1	1	0	0	0	0	1	0	0	1	0	0	1	0	0	0	0	1	1	1	0
1	1	1	1	1	0	0	1	1	0	1	1	1	0	1	0	1	1	0	0	1	0	1	1	0	1	1	0	1	1	1	0	0	1	1	1	0	1	1	1	1	1	0	1	1	0	1	0	0	0
0	1	0	1	1	1	0	0	1	0	0	1	1	1	1	1	1	1	1	0	1	1	0	1	0	1	0	0	0	1	1	1	0	1	1	1	0	1	1	0	1	1	0	0	0	0	0	0	0	0
1	1	1	1	1	0	0	1	1	0	1	0	1	0	1	0	1	1	1	0	1	0	0	1	1	1	1	1	1	1	1	1	1	1	1	1	0	1	1	1	0	1	1	1	1	0	0	1	1	0
1	1	1	0	1	0	0	1	1	0	1	1	1	0	0	1	1	1	0	0	1	0	0	1	1	1	1	0	0	1	1	1	0	1	1	1	1	1	0	1	1	1	1	1	0	0	0	1	1	1
0	0	1	1	1	0	0	1	1	0	1	1	1	1	1	0	0	1	1	1	1	0	1	1	1	1	1	0	1	1	1	1	1	1	1	1	1	1	1	1	0	1	0	0	1	1	0	0	0	0
1	1	1	1	1	1	0	0	1	0	1	1	0	1	1	0	1	1	1	1	1	1	1	0	0	1	0	1	1	1	1	1	0	1	1	1	1	1	1	1	0	1	1	1	1	1	0	1	0	0
1	0	0	1	1	1	0	0	1	0	0	0	1	1	0	0	0	1	1	0	0	0	1	0	0	0	1	1	1	1	1	1	0	1	1	1	0	1	1	0	1	1	1	1	0	1	0	1	0	0
1	1	1	1	1	1	0	0	0	0	1	1	1	0	0	0	1	1	0	0	1	0	1	1	1	1	0	0	1	1	1	1	0	1	1	1	1	1	1	1	0	1	0	0	1	0	0	1	1	1
0	1	1	1	1	0	0	1	0	0	1	0	1	1	1	0	1	1	1	1	1	0	1	0	0	1	1	1	1	1	1	1	0	1	0	1	0	1	1	0	0	1	1	0	0	0	1	1	1	0
0	0	0	1	1	0	0	1	0	0	1	1	1	0	0	0	1	0	1	0	1	0	0	1	0	1	0	0	1	1	1	0	0	0	0	1	1	1	1	1	1	0	0	1	1	0	1	0	1	0
0	1	1	0	1	0	0	1	1	0	0	1	1	1	1	1	1	1	1	0	0	0	1	1	0	1	0	0	0	1	1	1	0	1	1	0	0	1	1	1	1	0	0	1	0	0	1	1	0	1
0	1	1	0	0	1	0	1	1	0	1	1	1	1	1	0	0	1	0	0	1	0	1	1	0	1	1	1	1	1	1	1	0	1	1	1	1	0	1	0	1	1	0	0	0	0	0	1	1	0
1	1	1	1	0	1	0	0	1	0	1	1	1	1	1	0	1	1	1	0	1	1	1	0	1	1	1	1	1	1	1	1	1	1	1	1	0	1	1	1	1	1	0	1	0	0	0	1	1	1
1	1	0	1	1	0	0	1	0	1	1	1	1	0	1	0	1	1	0	0	0	0	1	1	1	1	0	0	1	1	1	0	0	1	1	1	1	1	0	0	0	1	0	0	0	1	0	1	1	1
1	1	1	1	1	0	0	1	1	0	1	1	1	0	1	1	1	1	1	1	1	0	0	1	0	0	0	0	1	1	1	1	1	1	1	1	1	1	1	1	1	1	0	0	0	0	1	0	0	0
0	0	1	1	0	1	0	1	1	0	0	1	1	1	0	0	0	1	0	0	1	0	1	0	1	0	1	0	1	1	1	1	0	1	1	0	1	1	1	0	0	1	0	1	0	0	0	1	0	0
0	1	1	0	1	0	0	1	1	1	1	1	1	1	1	1	1	1	1	1	1	0	0	0	0	0	1	0	1	1	1	1	0	1	1	1	0	1	1	0	1	1	0	0	1	0	1	1	1	0
1	1	1	1	1	0	0	1	0	0	1	1	1	1	1	0	1	1	0	1	1	0	1	1	1	1	0	1	1	1	1	1	1	1	1	1	1	1	1	1	0	1	0	0	1	0	0	0	1	0
1	1	1	1	1	1	0	1	0	1	0	1	1	0	1	1	1	1	0	1	1	0	0	0	1	0	0	0	1	1	1	1	0	1	1	1	1	1	1	1	1	1	0	1	1	0	0	1	1	1
1	0	1	1	1	1	0	1	1	0	1	0	1	1	1	1	1	1	1	1	0	0	0	1	1	0	1	1	0	1	1	1	0	0	1	0	0	1	1	1	1	1	0	0	0	0	1	0	0	1
1	1	0	0	1	1	0	1	0	0	1	1	1	0	0	0	1	1	0	0	0	1	1	1	1	0	0	0	1	1	1	1	1	0	1	1	0	1	1	1	1	0	0	1	0	0	0	0	1	0
1	1	1	1	1	1	0	1	1	0	1	1	1	1	1	0	0	0	0	0	1	0	1	1	1	1	0	0	0	1	1	0	0	1	1	1	1	1	1	0	1	1	0	0	0	0	0	0	1	1
1	0	1	1	1	1	0	0	0	1	1	1	1	1	1	0	1	0	1	0	0	0	1	1	0	0	1	0	0	1	1	0	1	1	0	1	0	1	1	1	1	1	1	0	1	0	1	1	1	0
1	1	1	1	0	1	0	1	1	0	1	1	1	1	1	0	0	1	1	0	1	0	0	1	1	1	0	1	1	1	1	1	1	0	1	1	0	1	1	0	1	1	0	0	0	1	0	0	1	0
1	1	1	1	0	0	0	1	1	0	1	0	1	0	1	0	0	1	1	1	0	1	0	0	0	1	0	1	0	0	1	1	0	1	1	0	0	1	1	0	1	1	0	1	0	0	0	0	1	0
1	0	1	1	1	1	0	1	1	0	1	1	1	0	1	1	0	1	1	1	0	0	0	0	1	1	1	1	1	1	1	1	0	1	1	1	0	1	1	1	1	1	1	1	0	0	0	0	1	0
1	0	1	1	1	1	0	0	1	0	1	1	1	0	1	1	1	1	1	1	1	0	0	0	0	1	1	1	1	1	1	1	0	1	1	1	1	1	1	1	1	1	1	0	0	0	0	0	1	0
0	1	1	1	1	1	0	0	1	0	1	1	1	0	1	0	1	1	0	0	1	0	0	1	0	0	1	1	1	1	1	0	0	1	1	0	0	1	1	1	1	1	0	1	0	0	0	1	1	0
1	1	1	1	0	1	1	0	0	0	1	1	1	0	0	0	0	1	0	0	0	0	0	0	1	1	1	0	0	1	1	1	1	0	1	0	0	1	0	0	1	1	0	0	0	0	0	0	1	0
0	0	1	1	0	1	1	0	1	0	0	1	1	0	1	0	1	1	0	0	0	1	0	1	0	0	0	0	0	1	1	1	0	0	1	1	0	1	1	0	1	1	0	0	1	0	0	0	1	1
1	0	0	1	1	0	0	0	0	0	1	1	1	0	0	0	1	1	0	0	1	0	1	1	0	1	0	0	1	1	1	1	0	1	0	0	1	1	1	1	1	1	0	0	1	0	0	0	1	1
1	0	1	1	1	0	0	1	0	0	1	1	1	1	1	0	1	1	1	0	0	0	1	1	0	1	1	1	0	1	1	1	0	1	1	1	1	1	1	1	1	1	0	1	0	1	0	0	1	1
1	0	0	0	0	1	0	1	0	0	1	1	1	1	1	0	1	1	1	0	1	0	1	1	1	0	0	1	0	1	1	0	0	0	0	0	0	1	1	0	0	1	1	0	0	0	1	0	0	0
1	0	1	1	1	1	1	1	1	0	1	1	1	1	0	0	1	1	1	0	1	0	1	1	0	1	1	0	1	1	1	1	1	1	1	1	0	0	1	1	0	1	1	1	0	0	0	1	1	0
1	1	1	1	0	0	0	1	1	1	1	1	1	1	0	0	0	1	1	1	0	0	1	0	0	1	1	0	1	1	1	1	1	0	1	1	1	1	1	0	1	1	0	1	1	0	0	0	1	1
1	0	1	1	0	1	1	0	1	0	0	1	1	0	1	0	0	1	0	0	1	0	0	0	1	0	0	0	1	0	1	0	0	1	1	0	0	1	1	0	1	1	0	0	0	0	1	1	1	0
1	0	1	1	1	1	0	1	0	0	1	1	1	1	0	0	1	0	0	0	1	0	0	1	0	0	0	1	1	1	1	1	0	0	1	1	0	1	1	1	1	1	1	0	0	0	0	1	1	0
1	1	1	0	1	0	0	1	1	0	1	1	1	1	1	1	1	1	1	0	1	0	1	0	1	1	1	1	1	1	1	1	1	1	1	1	0	1	1	1	1	1	0	1	1	0	0	0	1	0
1	0	0	0	0	1	0	1	0	1	1	1	0	0	1	1	0	1	0	0	1	0	1	1	1	1	1	0	1	1	1	1	1	0	1	1	0	1	1	1	1	0	0	0	0	0	0	0	0	0
1	1	1	1	1	1	0	0	1	0	0	1	1	0	1	0	0	1	0	1	1	1	0	1	0	0	1	1	0	1	1	1	1	1	1	0	0	1	1	1	1	1	0	1	0	0	0	1	1	0
1	1	1	1	1	1	0	1	1	1	1	1	1	1	1	0	1	1	1	0	1	1	1	1	1	1	1	0	1	1	1	1	1	1	0	1	1	1	1	1	1	1	1	1	0	0	0	0	1	0
0	0	1	1	1	0	0	0	0	0	1	1	1	0	0	1	0	0	0	0	0	0	1	1	0	1	1	0	0	0	0	0	1	0	1	1	0	1	1	0	1	0	1	0	0	1	0	0	1	0
1	1	1	1	1	1	1	1	1	1	1	1	1	1	1	0	0	1	1	1	0	0	1	0	1	1	0	0	1	1	1	1	0	1	1	1	1	1	1	1	1	1	0	0	0	0	1	0	1	1
1	0	1	1	1	0	0	1	1	0	1	1	1	1	1	1	0	1	1	1	1	0	1	1	1	1	0	1	0	1	1	1	1	1	1	0	0	1	1	1	1	1	1	1	0	0	0	1	1	1
1	1	1	1	0	1	0	0	1	0	1	1	1	0	1	0	1	1	0	1	1	0	1	1	1	1	1	0	0	1	1	1	1	1	1	1	0	1	1	0	1	1	0	0	0	1	0	0	1	0
1	0	1	1	1	0	0	0	1	0	0	0	1	1	0	0	0	1	1	0	1	0	0	0	1	1	1	1	0	1	1	1	0	0	1	1	0	1	1	0	1	0	0	1	0	0	0	1	0	0
1	0	1	1	1	1	0	1	0	0	1	0	1	0	1	0	0	1	1	0	0	0	1	0	0	0	1	0	1	0	1	1	1	1	0	0	0	1	1	1	0	1	0	0	0	0	0	0	1	0
1	1	0	1	1	0	0	1	1	0	1	1	1	1	1	1	1	1	1	0	0	1	1	1	0	1	0	1	1	1	1	1	1	1	1	1	1	1	1	1	1	1	1	0	0	0	0	0	1	1
1	1	1	0	1	1	0	1	0	1	0	1	1	1	0	1	0	1	1	0	1	0	0	1	0	1	0	0	0	0	1	0	1	0	0	1	0	1	1	0	1	1	0	0	0	1	0	1	0	0
1	0	1	1	1	1	0	0	1	0	0	0	1	1	0	1	1	1	0	1	1	1	1	1	1	1	1	0	1	1	1	1	1	1	0	1	1	1	1	1	1	1	0	0	0	0	0	0	1	0
1	1	1	0	1	0	1	1	1	1	1	1	1	1	0	0	1	0	1	0	1	0	1	0	0	1	0	0	0	1	1	1	1	1	1	1	1	1	1	0	1	1	0	0	1	0	1	0	1	0
1	1	1	1	1	0	1	1	1	1	1	1	1	1	1	1	1	1	1	1	1	0	1	1	1	1	1	1	1	1	1	1	1	1	1	1	1	1	1	1	1	1	0	1	0	0	1	1	1	0
1	1	1	1	0	1	0	1	0	0	0	0	1	1	1	1	1	1	1	1	1	0	1	1	1	1	1	0	1	1	1	1	1	1	1	1	1	1	1	1	1	1	1	1	1	0	0	0	1	0
1	1	1	1	1	0	1	1	0	1	1	1	1	1	1	1	1	1	1	0	1	0	1	1	0	1	1	1	1	1	1	1	0	1	1	1	1	1	1	1	0	1	1	1	1	0	1	1	0	1
1	1	1	1	1	0	0	1	1	0	1	1	1	1	1	0	1	1	1	0	0	0	0	1	1	1	1	0	1	1	1	1	0	1	1	1	1	1	1	1	1	1	0	0	1	0	0	0	1	0
1	1	1	1	1	1	1	0	0	0	1	1	1	1	1	1	1	1	1	1	1	0	1	0	1	1	1	0	1	1	1	1	1	1	1	1	1	1	1	1	1	1	0	1	1	0	1	0	0	1
1	0	1	0	0	0	0	0	1	0	1	1	1	1	1	1	0	1	1	0	1	0	0	1	1	1	1	0	1	1	1	1	1	1	1	1	1	1	1	0	1	1	0	1	1	0	1	1	1	0
1	1	1	1	1	1	0	1	1	0	1	0	0	0	1	0	0	1	1	0	1	0	0	1	0	1	1	0	0	1	1	1	0	1	1	1	0	1	1	1	1	0	0	0	0	0	0	0	1	0
1	1	1	1	1	0	1	0	1	0	0	1	1	1	1	1	1	1	0	0	1	0	1	1	0	1	0	0	1	1	1	1	0	1	1	1	1	1	0	0	1	1	0	1	1	0	1	0	1	0
1	1	1	1	1	1	0	1	1	0	0	1	1	1	1	1	1	1	1	1	1	1	1	1	0	1	0	1	1	1	1	1	1	1	1	1	1	1	1	1	0	1	0	1	1	0	1	1	1	1
1	1	1	1	0	1	0	1	1	0	1	1	1	0	1	0	0	1	1	0	1	0	1	0	1	1	1	0	1	1	1	1	1	0	1	1	1	1	1	1	1	1	0	1	0	0	0	0	1	1
1	1	1	1	0	1	1	1	1	0	1	1	1	1	1	1	0	1	1	0	1	0	1	1	1	1	0	0	1	1	1	1	1	1	1	1	1	1	1	1	0	1	0	0	0	0	0	0	1	0
1	1	1	1	1	1	0	1	0	0	0	0	1	1	0	1	0	1	1	1	0	0	0	1	1	0	0	0	0	1	1	1	0	1	1	1	0	1	1	0	1	1	0	0	0	0	0	0	1	1
1	1	1	1	1	0	1	1	1	1	1	1	1	1	1	1	1	1	1	1	1	1	1	1	1	1	1	1	1	1	1	1	1	1	1	1	1	1	1	1	1	1	1	1	1	0	0	0	1	1
1	0	1	1	1	0	0	1	1	0	0	1	1	1	1	0	1	0	1	0	1	0	1	1	0	1	0	0	0	1	1	1	0	0	1	1	0	1	1	1	1	1	1	1	0	0	0	0	1	1
1	1	1	1	1	0	0	0	1	0	1	1	1	0	1	1	1	1	1	1	1	0	0	1	1	1	0	0	1	1	1	1	1	1	1	1	1	1	1	1	1	1	0	1	1	0	1	1	1	1
1	1	1	1	1	0	0	1	1	1	1	1	0	1	1	1	1	1	1	0	1	0	1	1	1	1	0	1	1	1	1	1	1	1	1	1	1	1	1	1	1	1	1	0	0	0	1	1	1	0
1	0	1	1	1	0	0	1	0	1	1	1	1	1	1	0	1	1	1	0	1	0	0	0	1	1	0	0	1	1	1	1	0	1	0	1	1	1	1	0	1	1	0	1	1	1	1	1	1	0
1	1	1	1	0	0	1	0	1	0	1	1	1	1	1	1	1	1	1	1	1	1	0	1	0	1	1	1	1	1	1	1	1	1	1	1	1	1	1	1	1	1	0	1	0	0	0	1	1	0
1	1	1	1	1	1	1	1	1	0	1	1	1	1	1	0	1	1	1	1	1	0	1	1	1	1	0	1	1	1	1	1	1	1	1	1	1	1	1	0	1	1	0	1	1	0	1	0	1	0
1	0	0	1	1	1	1	1	1	0	0	1	1	1	0	0	1	1	1	1	0	0	0	1	1	1	1	0	1	1	1	1	0	0	1	1	1	1	1	1	1	1	0	0	0	0	0	0	1	1
1	1	1	1	1	0	0	1	1	1	1	1	1	1	1	1	1	1	1	1	1	1	0	1	0	1	1	1	1	1	1	1	1	1	1	1	0	1	1	1	1	1	1	1	0	0	0	0	1	1
0	0	0	1	1	1	0	0	0	0	0	1	1	1	1	0	0	1	1	0	1	0	0	1	1	1	0	0	0	1	1	1	0	0	1	1	1	1	1	1	0	1	0	1	0	0	0	0	1	0
1	1	1	1	1	1	1	0	1	1	1	1	1	1	1	1	1	1	1	1	0	1	1	0	1	1	1	1	1	1	1	1	1	1	1	1	1	1	1	1	1	1	0	1	1	0	1	1	1	0
1	1	1	1	1	0	1	0	1	0	1	1	1	1	1	1	0	1	1	1	0	1	1	1	1	1	0	1	1	1	1	1	0	1	1	1	0	1	1	1	1	1	0	0	0	0	0	1	1	0
1	0	1	1	1	1	1	1	0	1	1	1	1	1	1	1	1	1	1	0	1	0	0	0	0	1	0	0	1	1	1	1	0	1	1	1	1	1	1	1	1	1	0	0	1	0	0	1	1	0
1	1	0	0	1	1	0	1	0	1	0	1	1	1	1	0	1	1	1	0	1	1	0	1	1	1	0	1	1	1	1	0	0	0	1	1	0	1	1	1	1	1	0	1	0	0	0	0	1	1
1	0	1	1	1	1	0	1	1	1	0	1	1	1	1	0	1	1	0	1	1	1	0	0	1	1	1	0	1	0	1	1	0	1	1	1	0	1	1	1	1	1	1	1	1	0	0	0	1	0
1	1	1	1	1	0	0	1	0	0	1	1	1	1	1	1	1	0	1	0	1	0	1	0	0	1	1	1	1	1	1	1	0	0	1	1	0	0	0	1	1	1	0	0	0	1	0	0	1	0
1	1	1	1	1	0	0	1	1	0	1	1	1	1	1	1	1	1	1	1	0	0	1	1	1	1	1	1	1	1	1	1	1	1	1	1	1	1	1	1	1	1	0	1	1	0	1	1	1	0
1	1	0	1	1	1	0	0	0	1	1	0	1	1	1	0	1	1	1	1	0	1	0	1	0	1	1	0	1	1	1	1	1	1	1	0	0	1	1	1	0	1	0	1	1	0	0	0	1	0
1	0	1	1	0	1	0	0	0	0	1	0	1	1	1	0	0	1	1	1	1	0	0	1	0	1	1	0	0	1	1	1	0	1	1	0	0	1	0	1	1	1	1	1	0	0	1	1	1	0
1	0	1	1	0	1	1	0	1	0	0	0	1	0	1	0	0	1	0	1	0	0	1	1	0	1	0	0	1	0	1	1	0	1	1	0	1	1	0	1	0	1	0	0	1	0	0	0	1	0
1	1	1	1	1	0	0	0	0	0	1	1	1	1	1	0	1	1	1	0	0	0	1	1	1	1	0	1	1	1	1	1	0	1	0	0	1	1	1	1	1	1	1	1	0	0	1	1	0	1
1	0	1	1	0	0	0	1	1	0	0	1	1	1	0	1	1	1	1	0	0	0	1	0	1	1	0	0	1	1	1	1	0	1	1	1	1	1	1	1	1	1	1	1	0	0	1	0	1	0
1	1	1	1	1	0	1	1	1	1	1	1	1	1	1	1	1	1	1	1	1	1	1	1	1	1	1	0	1	1	1	1	1	1	1	1	1	1	1	1	1	1	1	1	1	0	1	0	1	1
1	1	1	1	1	0	1	1	1	1	1	1	1	1	1	1	1	1	1	1	1	1	1	0	1	1	1	1	1	1	1	1	1	1	1	1	1	1	1	1	1	1	0	1	1	0	1	0	1	0
1	0	1	1	1	0	0	0	1	0	1	1	1	1	1	1	1	1	1	1	1	0	1	0	1	0	1	1	1	1	1	1	1	1	1	1	0	1	1	1	1	1	0	0	1	0	1	1	1	1
1	0	1	1	1	1	0	1	1	0	1	1	1	1	0	0	0	1	1	1	1	1	1	1	0	1	1	0	1	1	1	1	1	1	1	1	1	1	1	0	1	1	0	0	0	0	0	0	1	1
1	0	1	1	0	0	1	0	1	0	1	1	1	1	1	1	1	1	1	1	1	0	1	1	1	0	1	1	0	1	1	1	1	1	1	1	1	1	1	1	1	1	0	0	1	0	0	0	1	1
1	1	1	1	1	0	0	1	1	1	1	1	1	1	1	1	1	1	1	0	1	1	1	1	1	1	1	1	1	1	1	1	1	1	1	1	1	1	1	1	1	1	0	0	0	0	1	0	1	1
1	0	1	1	0	1	0	1	1	0	0	0	1	1	1	1	0	0	1	0	0	0	1	1	0	0	1	0	0	1	1	0	1	0	1	0	0	1	1	1	1	1	1	0	0	1	0	0	0	0
1	1	1	1	1	1	0	1	1	1	1	1	1	1	1	1	1	1	1	1	1	0	1	1	1	1	1	1	1	1	1	1	1	1	1	1	0	1	1	1	1	1	0	1	1	0	0	0	0	1
1	1	1	1	1	1	0	1	0	0	1	1	1	1	1	0	0	1	1	1	0	0	1	1	1	1	1	1	1	1	1	1	0	1	1	1	0	1	1	1	1	1	0	1	1	0	0	0	1	1
1	0	1	1	1	0	1	1	0	1	1	1	1	1	1	0	1	1	1	0	1	0	1	1	1	1	1	1	0	1	1	1	1	1	1	1	1	1	1	1	1	0	0	0	0	0	0	0	1	1
1	1	0	0	1	1	0	0	0	0	1	1	1	0	1	0	0	0	0	0	0	0	1	1	1	1	0	1	1	1	1	0	0	0	1	1	0	1	1	1	0	0	1	0	1	0	0	0	0	0
0	0	1	1	0	0	0	0	0	0	1	1	1	0	0	1	1	0	1	1	0	1	1	0	1	0	0	1	1	1	1	0	0	0	0	1	0	1	1	0	0	1	1	0	0	0	0	0	1	0
1	1	1	1	0	0	0	1	1	0	0	1	1	1	1	0	1	1	1	1	0	1	0	1	1	1	0	0	1	1	1	1	1	1	1	1	0	1	1	1	1	1	1	0	0	1	0	1	1	0
1	0	0	1	1	0	0	0	1	0	1	1	1	1	1	0	1	1	1	0	1	0	0	1	0	1	1	1	1	1	1	1	0	1	1	1	1	1	1	1	1	1	0	1	1	0	0	0	1	0
1	0	0	1	1	0	0	0	0	1	1	1	1	1	1	0	0	1	0	0	1	0	0	1	0	1	0	0	0	1	1	1	0	1	1	1	0	1	1	1	1	1	1	1	0	0	0	0	0	0
1	1	1	1	1	0	1	0	1	1	1	1	1	1	1	0	0	1	1	0	0	0	0	1	1	1	1	1	1	1	1	1	1	1	1	1	1	1	1	1	0	1	1	1	0	0	0	0	1	0
1	0	1	1	1	1	0	1	1	1	1	1	1	1	0	1	0	1	1	1	1	0	0	1	1	1	0	0	1	1	1	1	0	1	1	1	0	1	1	1	1	0	1	0	0	0	0	0	0	1
0	0	0	1	0	0	0	1	1	0	1	0	1	1	0	1	1	0	1	0	0	1	1	1	0	1	1	0	1	1	1	1	0	1	1	1	1	1	1	1	1	1	0	1	1	0	0	0	1	0
1	0	1	1	1	1	0	1	1	1	1	1	1	1	0	0	1	1	1	1	0	0	0	0	1	1	1	0	1	0	1	0	1	1	1	1	1	1	1	1	1	0	0	0	0	1	0	0	1	0
1	0	1	0	1	1	0	0	1	0	1	1	0	0	0	0	0	0	0	0	0	0	1	1	1	1	0	0	1	1	1	0	0	0	1	1	0	0	1	0	0	1	0	0	0	0	0	0	1	0
1	1	1	1	1	1	1	1	1	0	1	1	1	1	1	1	1	1	1	1	1	0	1	1	1	1	1	0	1	1	1	1	1	1	1	1	1	1	1	0	1	1	0	1	0	0	0	1	1	0
1	1	1	1	0	0	1	0	1	0	1	1	1	1	1	1	1	1	1	1	1	0	1	1	1	1	1	0	1	1	1	1	1	1	1	1	1	1	1	1	1	1	0	0	1	1	0	0	1	1
1	0	0	1	1	1	0	0	1	1	1	1	1	0	1	0	0	1	1	0	0	0	1	1	0	0	1	1	1	1	1	1	0	0	1	1	1	1	1	0	1	1	1	0	1	0	0	0	1	0
0	0	1	0	0	0	1	0	1	0	1	1	1	1	1	0	1	1	1	0	0	0	0	0	0	0	1	0	1	1	1	1	1	1	1	0	0	1	1	1	1	1	0	0	0	0	0	0	1	1
1	0	0	1	1	1	1	1	0	0	0	1	1	0	1	0	1	1	1	1	1	0	1	0	0	1	0	1	0	1	1	1	1	1	1	1	1	1	1	1	1	1	0	0	0	0	0	1	0	0
1	0	1	1	1	0	0	0	1	0	1	1	1	0	1	1	1	1	1	0	1	0	0	1	1	1	1	0	0	1	1	1	0	1	1	1	1	1	1	0	1	1	1	1	0	0	0	1	1	0
1	0	1	1	0	0	1	1	1	1	1	1	1	1	1	1	1	1	1	1	1	0	1	0	1	1	0	0	1	1	1	1	1	1	1	0	0	1	1	1	1	1	0	1	1	0	0	1	1	0
1	1	1	1	1	1	1	1	1	0	1	1	1	1	0	0	1	1	1	0	1	0	1	1	0	1	1	0	1	1	1	1	1	1	1	1	0	1	1	1	1	1	1	0	0	0	0	0	1	0
1	0	1	1	1	1	1	1	0	1	1	1	1	1	1	0	0	1	1	1	0	0	0	1	0	1	1	0	1	1	1	1	1	0	1	1	0	1	1	1	1	1	0	1	0	0	1	0	1	0
1	0	0	0	1	0	1	0	0	0	1	1	1	1	1	0	1	1	0	0	1	0	0	1	1	0	0	1	0	1	1	1	0	1	1	0	0	1	1	1	1	0	1	1	0	0	0	0	1	1
1	0	0	1	0	1	0	1	0	0	1	1	1	0	1	1	1	1	1	1	1	0	1	1	1	1	1	1	1	1	1	1	1	1	1	1	1	1	1	1	0	0	0	0	0	0	0	0	0	0
1	0	1	1	0	0	1	1	1	1	1	1	1	0	1	0	1	1	1	1	1	1	1	0	1	0	1	1	1	1	1	1	0	1	0	1	1	1	1	1	1	1	0	0	1	0	0	1	1	0
1	0	1	1	1	0	1	1	0	1	1	1	1	1	1	1	0	1	1	1	0	0	1	1	1	1	1	0	1	1	1	1	0	1	1	1	1	1	1	1	0	1	1	1	0	0	0	0	1	0
1	1	1	1	0	0	1	1	1	0	1	1	1	1	1	1	1	1	1	1	1	0	1	0	1	1	0	1	1	1	1	1	1	1	1	1	1	1	1	0	1	1	0	1	0	0	0	0	1	0
0	0	1	1	1	0	0	0	0	0	1	1	1	1	1	0	1	1	1	0	0	0	0	1	1	1	0	0	0	1	1	0	0	1	1	1	0	1	0	1	1	0	0	0	1	0	1	0	1	0
1	1	1	1	1	0	0	1	1	1	1	1	1	1	1	0	1	1	1	1	1	0	1	0	1	1	1	0	1	1	1	1	1	1	1	1	1	1	1	1	1	0	1	0	1	1	0	1	1	0
1	1	1	1	1	1	1	1	1	0	1	1	1	1	1	1	1	1	0	1	1	0	0	0	1	1	1	0	1	1	1	1	1	1	1	1	0	1	1	1	1	1	0	1	0	0	1	0	1	0
1	1	1	1	1	0	0	1	1	1	1	1	1	1	0	1	0	1	1	1	0	0	1	1	0	1	1	0	1	1	1	0	0	1	1	0	1	1	1	1	1	1	0	1	1	0	0	0	1	0
1	0	1	1	1	0	0	1	1	1	1	1	1	1	1	1	0	1	1	1	0	0	0	1	0	1	1	0	0	1	1	0	0	1	1	1	0	1	1	1	1	1	1	0	1	0	0	0	1	1
1	0	1	1	1	0	0	1	0	0	0	1	1	0	0	0	1	1	0	1	1	0	0	1	1	1	0	0	1	1	1	0	0	1	1	1	0	1	1	1	0	1	0	0	0	0	0	0	1	0
1	1	1	0	1	1	0	0	1	0	1	1	1	1	0	0	1	1	1	0	1	0	1	0	0	0	0	1	1	1	1	1	1	1	1	1	0	1	1	1	1	1	0	0	1	0	0	1	1	0
0	0	1	1	1	0	0	0	0	1	1	1	1	0	1	0	0	1	0	1	1	0	0	0	1	1	0	0	0	1	1	1	1	0	1	1	1	1	1	1	1	0	0	1	1	0	1	0	1	0
1	1	1	1	1	1	0	1	0	0	1	1	1	1	1	0	1	1	1	1	0	0	1	1	1	1	0	0	0	1	1	1	1	1	1	1	0	1	1	1	1	1	1	1	1	0	1	1	1	1
1	0	1	1	1	0	1	0	1	0	1	1	1	0	1	0	0	1	0	0	0	1	0	0	0	1	0	1	0	0	1	1	0	1	1	1	0	1	0	1	1	1	1	1	0	1	0	1	0	0
1	1	1	1	1	1	1	1	1	0	1	1	1	1	1	1	1	1	1	1	1	0	1	0	0	1	0	1	0	1	1	0	0	0	1	1	0	1	1	1	1	1	0	0	0	0	0	1	1	0
1	0	1	1	0	1	0	1	1	0	0	1	1	1	0	0	1	1	1	1	1	0	0	0	0	1	1	1	1	1	1	1	1	1	1	1	1	1	1	0	1	1	0	0	1	0	0	0	1	1
1	0	1	1	1	1	0	1	1	1	1	1	1	1	1	1	1	1	1	1	0	0	1	1	0	1	1	0	1	1	1	1	1	1	1	1	1	1	1	0	1	1	1	1	0	0	0	0	1	1
1	0	1	1	1	0	0	1	1	1	1	1	1	1	1	1	1	1	0	0	0	0	0	0	1	0	0	0	1	1	1	1	0	1	1	1	0	1	1	0	1	1	1	0	0	0	0	1	1	0
1	1	1	1	1	0	0	1	1	0	1	1	1	1	1	0	1	1	1	1	1	0	1	1	0	1	1	1	0	1	1	1	1	1	1	1	1	1	1	1	1	1	0	1	1	0	1	1	1	0
1	0	1	1	1	1	0	0	1	0	1	1	1	1	1	1	0	0	1	0	1	0	1	1	0	0	0	1	0	0	1	1	0	0	1	1	1	1	1	1	1	1	0	0	1	0	0	0	1	0
1	0	1	0	1	0	0	0	0	1	1	1	1	1	1	1	1	1	1	1	1	0	1	1	1	1	0	0	1	1	1	1	0	0	1	1	0	1	0	0	1	1	0	0	1	0	0	0	1	0
1	0	1	0	1	0	0	1	1	0	1	1	1	1	1	1	1	1	0	1	1	0	1	0	1	1	0	0	1	1	1	1	0	1	1	0	0	1	1	1	1	1	0	1	1	1	0	1	1	1
1	0	1	1	1	1	1	1	1	0	1	1	1	1	0	1	1	1	1	0	1	0	1	1	1	1	1	1	1	1	1	1	1	1	1	1	1	1	1	1	1	1	0	0	0	1	0	0	1	1
1	1	1	1	1	0	1	1	0	1	1	1	1	1	1	1	0	1	1	1	1	0	1	1	0	1	1	1	1	1	0	1	1	1	1	1	1	1	1	1	1	1	1	1	1	0	1	1	1	1
1	1	1	1	1	0	1	1	1	1	1	1	1	1	1	1	1	1	1	1	1	0	1	1	1	1	1	1	1	1	1	1	1	1	1	1	1	1	1	1	1	1	0	1	1	0	0	1	0	1
1	0	0	1	0	0	1	1	0	1	0	0	1	1	0	1	0	0	1	1	1	0	1	1	1	1	0	0	0	1	1	1	0	1	1	1	1	1	1	1	1	1	0	1	1	0	0	1	1	0
0	0	1	1	1	0	0	1	1	0	1	1	1	1	0	0	1	1	1	0	1	0	0	0	1	1	0	0	0	1	1	1	0	1	1	0	1	0	1	0	1	1	0	0	0	0	0	0	1	0
1	1	1	1	1	0	0	1	1	0	1	1	1	1	1	0	1	1	1	0	1	0	1	1	1	1	0	0	0	1	1	1	0	1	1	1	0	1	1	1	1	1	0	1	1	0	0	1	1	1
1	1	1	1	1	0	0	0	1	0	1	0	1	1	1	0	1	0	1	0	1	0	0	1	1	0	0	1	0	1	1	1	1	0	1	1	0	1	1	1	1	1	0	0	0	1	0	0	1	0
1	0	1	1	1	0	0	0	1	0	1	1	1	1	1	0	0	0	1	0	1	0	0	1	0	1	0	0	1	1	1	1	0	0	1	1	0	1	1	1	1	1	0	0	0	0	0	1	1	1
1	1	1	1	1	1	1	1	0	1	1	1	1	1	1	1	1	1	1	1	1	0	1	1	1	1	1	0	0	1	1	1	1	1	1	1	1	1	1	1	0	1	0	1	0	0	0	0	1	1
1	0	0	1	1	0	0	1	1	0	0	1	1	1	1	1	1	1	0	1	0	0	1	0	1	1	1	0	1	1	1	1	0	1	1	1	1	1	1	0	0	0	0	0	0	0	0	0	0	0
1	1	1	1	1	1	1	1	1	0	1	0	1	0	1	1	1	1	1	0	0	0	0	0	0	0	1	0	0	1	1	1	1	1	1	1	0	1	1	0	1	1	0	1	0	0	0	1	1	0
1	1	1	1	1	1	0	1	1	0	1	1	1	1	1	1	1	1	1	1	1	0	0	0	1	1	1	0	0	1	1	1	0	1	1	1	1	1	1	1	1	1	0	0	0	0	0	0	1	0
1	0	1	1	0	0	0	0	1	0	1	1	1	1	1	0	1	0	1	1	0	0	1	0	0	1	0	0	1	1	1	0	1	1	1	1	0	1	1	1	1	1	0	0	0	0	1	0	1	0
1	1	1	1	1	1	0	0	1	1	1	1	1	1	1	1	1	1	1	1	1	0	1	1	0	1	0	1	1	1	1	1	0	1	1	1	0	1	1	1	1	1	1	1	1	0	1	0	1	0
0	1	0	1	0	1	0	1	0	0	1	0	1	0	0	0	1	0	1	0	1	0	0	1	0	0	1	1	0	1	1	0	1	0	1	1	0	1	1	1	0	1	1	0	0	0	1	0	1	0
1	0	0	1	0	0	0	0	0	0	1	1	1	1	1	1	1	1	1	0	1	1	0	0	1	1	1	0	1	1	1	1	1	1	1	0	1	1	1	1	1	0	0	1	1	0	0	1	1	0
1	1	1	1	1	1	0	0	1	0	0	1	1	1	1	1	1	1	1	0	1	1	0	0	0	1	0	0	1	1	1	0	1	0	1	1	1	1	1	1	0	1	0	1	0	0	0	0	1	1
1	1	1	1	1	1	1	0	1	0	0	1	1	1	1	1	1	1	1	0	0	0	1	0	1	1	1	1	1	1	1	1	0	1	1	1	0	1	1	1	1	1	1	1	1	1	0	1	1	1
1	0	1	1	1	1	0	0	1	0	1	1	1	1	1	0	1	1	1	0	1	1	1	0	0	0	0	1	1	1	1	1	1	1	1	1	1	1	1	0	0	1	0	1	0	0	1	0	0	0
1	0	1	1	1	1	0	0	1	0	1	1	1	1	0	1	0	1	0	0	0	0	0	0	1	1	0	1	1	1	1	0	0	1	1	1	0	1	1	0	0	1	1	1	0	0	0	0	1	1
1	1	1	1	1	0	0	1	1	0	1	1	1	1	1	1	1	1	1	1	1	0	1	1	1	1	0	1	1	1	1	1	1	0	1	1	0	1	1	0	0	0	1	1	1	0	0	1	1	1
1	1	1	1	0	0	1	1	1	1	1	1	1	1	1	1	1	1	1	1	1	1	1	0	1	1	1	0	1	1	1	0	1	1	1	1	1	1	1	1	0	1	1	1	1	0	1	1	1	1
1	1	1	1	1	0	1	1	1	1	1	1	1	0	1	1	1	1	1	1	1	1	1	1	1	1	1	1	1	1	1	1	1	1	1	1	1	1	1	1	1	1	1	1	1	0	1	0	1	1
0	1	1	1	0	1	0	0	1	0	0	1	1	1	0	1	1	1	0	0	0	0	0	1	1	1	0	0	0	0	1	0	1	1	1	0	0	1	1	0	0	0	0	1	0	0	0	1	1	0
1	1	1	1	1	1	0	1	1	0	1	1	1	0	1	1	1	1	1	0	0	0	0	1	0	0	1	0	1	1	1	1	1	1	1	1	0	1	1	0	1	1	1	0	1	0	1	0	1	1
1	1	0	1	1	0	0	0	1	0	1	1	1	0	1	1	0	1	0	0	1	0	1	0	0	1	0	0	0	1	1	1	1	1	1	0	0	1	1	0	1	1	1	0	1	1	0	0	0	0
1	1	1	1	1	1	1	1	1	1	1	1	1	1	1	1	1	1	1	1	1	0	1	1	1	1	1	1	1	1	1	0	1	1	1	1	0	1	1	0	1	1	1	1	0	1	1	1	1	1
1	0	1	1	1	1	0	1	0	0	1	1	1	1	1	0	0	1	1	1	1	0	1	1	0	1	1	1	1	1	1	1	0	1	1	1	1	1	1	0	1	1	1	1	0	0	0	0	1	1
1	0	1	1	1	0	1	1	1	0	1	1	1	1	1	1	1	1	1	1	1	0	1	1	1	1	1	1	1	1	1	1	1	1	1	1	1	1	1	1	0	1	1	1	0	0	0	1	1	1
1	1	1	1	1	0	1	0	1	0	1	1	1	1	1	0	1	1	1	1	1	0	1	1	0	1	1	0	1	1	1	1	1	1	1	1	0	1	1	0	0	1	1	1	1	0	0	0	1	1
1	1	1	1	1	0	1	1	1	1	1	1	1	1	1	1	1	1	1	1	1	0	1	1	1	1	1	1	1	1	1	1	1	1	1	1	1	1	1	1	1	1	0	1	1	1	1	0	0	1
1	1	1	1	1	0	0	0	1	1	1	1	1	1	1	0	1	1	1	1	1	0	1	1	0	1	1	1	1	1	1	1	0	1	1	1	1	1	1	1	1	1	1	1	0	1	1	1	1	1
1	1	1	1	1	0	0	0	1	0	1	1	1	1	1	0	1	1	1	1	1	0	0	1	0	0	1	0	1	1	1	1	1	1	1	0	0	1	1	0	0	1	1	1	1	0	0	1	0	0
1	1	1	1	1	0	0	0	0	1	1	1	1	1	1	1	1	1	0	1	1	0	1	1	1	1	0	1	1	1	1	1	0	1	1	1	0	1	1	1	0	1	1	1	0	0	1	1	0	0
1	0	1	0	1	1	0	1	1	0	0	1	1	1	1	1	1	1	1	0	1	1	1	1	1	1	0	1	1	1	1	1	1	1	1	1	1	1	1	0	0	1	1	1	0	0	1	0	1	1
1	1	1	1	1	0	1	1	1	1	1	1	1	1	0	0	1	1	1	1	1	0	1	1	1	1	1	1	1	1	1	1	1	1	1	1	1	1	1	0	0	1	1	1	1	0	1	1	0	0
0	1	1	1	0	0	0	1	0	0	1	1	1	1	0	1	1	1	1	1	0	1	1	1	1	1	0	0	0	1	1	1	0	1	1	1	0	1	1	0	0	1	1	0	1	0	1	0	1	0
1	1	0	0	1	1	0	1	1	0	1	1	1	1	1	1	1	1	1	0	1	0	1	0	1	1	1	0	1	1	1	1	1	0	1	1	0	1	1	0	0	1	1	0	0	0	0	0	0	1
1	1	1	1	1	0	1	0	0	1	1	1	1	1	1	0	1	1	1	1	1	0	1	1	1	1	1	1	1	1	1	1	1	1	1	1	1	1	1	0	0	1	0	1	1	0	0	0	0	1
0	1	1	1	1	1	0	1	0	0	1	1	1	1	1	1	1	1	1	1	1	0	1	1	1	1	0	1	1	1	1	1	1	1	1	1	0	1	1	1	0	1	1	0	0	0	1	1	0	0
1	1	1	1	0	0	0	0	0	0	1	1	1	0	1	1	1	1	1	1	1	1	0	0	1	1	0	1	1	1	1	1	1	1	1	1	1	1	1	0	0	1	0	0	1	0	0	1	1	0
0	1	1	1	0	0	0	1	1	0	1	1	1	0	1	0	1	1	0	0	1	0	0	1	1	1	1	0	1	1	1	1	1	1	1	1	0	1	1	0	0	1	0	0	0	0	0	1	1	0
1	1	1	1	1	1	0	1	1	1	1	1	1	1	1	0	0	1	1	1	1	0	1	0	0	1	0	1	1	1	1	0	1	1	0	1	0	1	1	0	1	1	1	1	1	0	1	1	1	0
1	1	0	0	0	0	0	1	1	0	0	0	1	1	0	0	1	1	0	0	1	0	0	1	1	1	0	0	1	1	1	1	0	1	1	1	0	1	1	1	1	0	1	1	1	1	1	1	1	0
0	1	1	1	0	0	0	1	0	0	1	1	1	1	1	0	1	1	1	1	0	0	1	1	1	1	1	0	1	1	1	1	0	0	1	1	1	1	1	1	0	1	1	1	0	0	1	1	0	0
1	1	1	1	1	1	1	1	0	0	1	1	1	1	1	1	1	1	1	1	1	1	1	1	0	1	1	0	1	1	1	1	1	1	1	1	0	1	0	1	0	1	1	1	1	1	0	0	0	1
1	1	1	1	1	0	0	1	1	1	1	1	1	1	0	1	1	1	1	1	1	1	1	0	0	1	1	0	1	1	1	1	1	1	1	1	1	1	1	1	0	1	0	1	0	0	1	1	1	1
0	1	1	1	0	0	0	1	0	0	0	1	1	1	1	0	1	1	1	1	1	1	1	0	1	1	1	1	1	1	1	1	1	1	1	1	1	1	1	1	1	1	0	0	1	1	0	1	1	1
1	0	1	1	1	0	0	0	1	1	1	1	1	1	1	1	1	1	1	1	1	0	1	1	1	1	1	1	1	1	1	0	1	1	1	1	0	1	1	1	1	1	1	1	1	0	1	0	1	1
1	1	1	1	1	0	1	1	1	1	1	1	1	1	1	1	1	1	1	1	1	1	1	1	1	1	1	1	1	1	1	1	1	1	1	1	1	1	1	1	0	1	1	1	0	0	0	1	1	0
1	1	1	1	1	0	0	1	1	1	1	1	1	1	1	1	1	1	1	0	1	0	1	0	1	1	1	0	1	1	1	0	0	1	1	1	0	1	1	1	1	1	1	1	1	0	0	1	1	0
1	0	1	1	0	0	0	1	1	1	0	1	1	1	1	1	1	1	1	1	1	0	1	1	0	1	0	1	1	1	1	1	1	1	1	0	0	1	1	1	0	1	0	0	1	0	0	1	0	0
1	1	1	1	1	0	0	1	1	0	1	1	1	1	1	1	1	1	1	1	1	1	1	1	1	1	1	1	1	1	1	1	1	1	1	1	1	1	1	1	1	1	1	1	1	1	1	1	1	1
1	1	1	1	1	0	0	1	1	1	1	1	1	1	1	1	0	1	1	1	1	0	0	1	1	1	1	0	1	1	1	1	1	1	1	1	1	1	1	0	0	1	0	0	1	0	0	1	0	0
1	0	1	1	1	0	0	1	1	1	0	0	1	1	0	1	0	1	1	1	0	1	1	0	0	1	0	1	1	1	1	1	0	1	1	1	1	1	1	1	1	1	1	1	1	0	0	1	1	1
[truncated: 3,389 more rows]
[truncated: 254 more columns]
