# Supplementary material for: Feasibility of applying computerized adaptive testing to the Clinical Medical Science Comprehensive Examination in Korea: a psychometric study
Source: J Educ Eval Health Prof. 2025 Oct 1;22:29. doi: 10.3352/jeehp.2025.22.29 (PMC12976739; doi:10.3352/jeehp.2025.22.29)
Supplement: Supplementary file 1 [file jeehp-22-29-dataset1.zip › 20_2.csv]

A63741	A70190	A69393	A69510	A69922	A68990	A69848	A70033	A69661	A70018	A69786	A70214	A70149	A65131	A70191	A69939	A68318	A69512	A69243	A69050	A69806	A70025	A64542	A69976	A70187	A69198	A69821	A70019	A68997	A68251	A69900	A70239	A70072	A69962	A70176	A69282	A69123	A70136	A69462	A69577	A69865	A69863	A69864	A69862	A69680	A68939	A69676	A69617	A69605	A69675
1	1	1	1	1	1	1	0	1	1	1	1	1	1	0	1	1	1	1	0	1	1	0	0	1	1	0	1	0	0	1	1	1	1	0	1	0	1	1	1	0	1	1	1	1	1	0	0	0	1
0	1	1	0	1	1	1	0	0	1	1	1	1	0	1	0	0	1	1	1	1	1	0	1	1	1	1	1	1	0	1	1	1	1	0	1	0	0	0	0	0	1	0	1	1	1	0	0	1	0
0	1	1	1	0	1	1	0	0	1	0	1	1	1	1	1	1	1	1	0	1	1	0	0	1	1	1	1	0	1	1	1	1	0	0	0	1	0	1	1	0	1	0	1	1	1	0	1	1	0
1	1	1	1	1	0	1	1	1	1	1	1	1	1	0	1	1	1	1	1	1	1	0	1	1	1	1	1	0	0	0	1	0	1	0	1	1	1	1	1	0	1	1	1	1	0	0	0	1	0
0	1	1	1	0	1	1	0	1	1	1	1	1	1	0	0	1	1	1	1	1	0	0	1	1	1	1	1	0	0	0	1	1	1	1	1	1	0	1	1	0	1	0	1	1	1	1	1	1	1
0	1	1	1	0	1	1	1	0	1	1	1	1	0	1	0	0	1	1	1	1	1	0	1	1	1	1	1	1	0	1	1	1	0	0	1	0	0	1	0	0	1	1	1	0	1	0	0	0	0
0	0	1	1	1	1	0	1	1	1	1	1	1	1	1	0	1	1	1	0	1	1	0	0	1	1	1	1	0	1	1	1	1	1	1	0	1	1	0	1	0	1	1	1	1	0	1	0	0	1
1	0	1	0	0	0	0	0	1	1	0	1	1	0	1	0	0	1	1	1	1	1	0	1	0	1	1	1	0	0	1	1	1	1	1	1	0	0	1	0	1	1	0	1	0	1	1	0	1	1
1	0	1	1	0	1	1	1	0	1	1	1	1	1	1	1	0	0	0	1	1	1	0	0	0	1	1	1	0	1	1	1	1	1	0	1	1	1	0	0	0	1	0	1	0	1	1	0	1	1
1	1	1	1	0	1	1	1	0	1	1	1	1	1	1	1	0	1	0	0	1	1	0	0	1	1	1	1	0	0	1	1	1	1	0	1	0	0	1	0	0	0	0	1	1	1	0	0	1	0
0	0	1	0	1	0	1	1	1	1	0	1	1	1	1	1	1	1	0	1	1	1	0	0	1	1	1	1	0	0	1	1	0	1	0	1	0	1	0	0	0	0	0	1	1	1	1	0	0	1
0	1	1	1	0	0	0	1	0	1	1	1	1	1	1	0	0	1	1	1	1	0	0	1	1	1	1	1	1	0	1	1	1	0	0	1	0	0	0	0	0	0	0	1	1	1	1	0	0	1
1	1	1	1	0	1	1	0	1	1	1	1	1	1	1	0	1	1	1	1	1	1	0	0	1	1	1	1	1	1	1	1	1	1	0	0	1	0	0	1	0	1	0	1	1	1	1	0	1	1
0	1	1	1	1	0	1	1	1	1	1	1	1	1	0	1	1	1	1	1	1	1	0	0	1	1	1	1	0	0	1	1	1	1	0	1	0	1	0	0	0	0	0	1	1	1	1	0	0	0
0	1	1	1	1	0	1	1	0	1	1	1	1	1	1	1	1	1	1	1	1	1	0	1	1	1	0	1	0	0	1	0	1	1	1	1	1	0	1	0	0	0	0	1	1	0	1	0	0	0
0	0	1	1	1	0	1	1	0	0	1	1	1	1	1	0	0	1	1	1	1	1	0	1	1	1	1	1	0	0	1	1	1	1	0	1	1	1	1	0	0	0	0	1	1	1	1	0	1	0
1	1	1	0	1	1	0	0	0	1	1	1	1	1	1	0	1	1	1	1	1	1	0	0	1	1	0	1	0	1	1	1	0	1	1	1	0	1	1	1	0	1	0	1	1	1	1	0	1	1
1	1	1	1	1	1	1	1	0	1	1	1	1	1	1	1	0	1	1	1	1	1	0	1	0	1	1	1	0	0	1	1	1	1	0	1	0	1	1	0	0	1	0	1	1	1	1	0	1	0
0	1	1	1	1	0	1	1	0	1	1	1	1	1	1	0	1	1	1	1	1	1	0	0	1	1	1	1	0	0	1	1	1	0	0	1	1	0	1	0	0	0	0	1	1	1	1	0	1	0
0	1	1	1	0	0	1	0	0	1	1	1	1	1	1	1	0	1	1	1	1	1	0	0	1	1	0	1	0	1	1	1	0	1	1	1	0	1	1	0	0	1	0	1	1	1	0	0	0	0
0	1	1	1	0	1	1	1	1	1	0	1	1	1	1	1	1	0	1	1	1	0	0	0	0	1	1	1	0	0	1	1	0	1	0	1	0	1	1	0	1	1	1	1	1	1	1	0	0	0
1	1	1	1	1	1	0	1	0	1	1	1	1	0	1	1	0	1	1	1	1	0	0	1	1	1	0	1	0	1	1	1	1	1	0	1	0	0	1	0	0	0	0	1	1	0	1	0	0	1
0	1	1	1	0	1	0	1	1	1	1	0	1	1	1	0	1	1	0	1	1	1	0	1	0	1	1	1	0	0	1	1	1	1	0	1	0	1	1	0	1	1	1	1	1	1	1	0	0	1
1	1	1	1	0	0	0	1	0	0	1	0	1	0	1	1	0	0	0	1	1	1	0	0	1	1	0	1	0	1	1	1	1	1	0	1	1	0	1	0	0	1	0	1	1	1	0	0	0	1
0	1	1	1	1	1	1	0	1	0	1	0	1	1	1	1	0	0	1	0	1	1	0	0	0	1	1	1	0	0	0	1	1	0	1	0	1	0	1	0	0	0	0	1	0	0	1	0	0	0
0	1	1	1	1	1	0	1	1	1	1	1	1	0	1	0	0	1	1	1	1	1	0	0	0	1	0	1	0	1	1	1	0	1	0	1	0	1	1	0	1	1	0	1	1	1	1	1	0	1
0	0	1	1	1	1	1	1	1	1	1	1	0	0	1	1	1	1	1	1	1	1	1	0	1	1	0	1	0	0	1	0	1	1	1	1	1	1	1	1	0	1	1	1	1	0	1	0	1	0
0	0	1	1	1	1	1	1	1	1	1	1	1	1	1	0	1	1	1	1	1	1	0	0	1	1	0	1	0	0	1	1	1	1	0	0	1	1	1	1	1	0	0	1	0	1	1	0	1	1
0	1	1	1	1	1	1	1	1	1	1	1	1	1	1	1	0	1	1	1	1	1	0	1	1	1	1	1	0	1	1	1	1	1	0	1	1	1	1	1	0	0	0	1	1	1	1	0	0	1
0	1	1	1	1	1	1	0	1	1	1	1	1	1	1	0	0	1	1	0	1	1	0	0	1	1	1	1	0	1	1	1	1	1	1	1	1	1	1	0	0	0	0	1	0	1	1	0	0	0
0	1	1	1	1	1	0	1	1	1	1	1	1	1	1	1	0	1	1	1	1	1	1	1	1	1	1	1	0	0	1	1	1	1	1	1	0	1	1	1	1	1	0	1	1	1	1	0	1	0
0	1	1	1	1	1	1	1	1	1	1	1	1	1	1	1	1	1	1	1	1	1	0	0	1	1	1	1	0	0	1	1	1	1	0	1	1	1	0	0	0	1	0	1	1	1	0	0	1	0
0	1	1	1	0	0	1	1	0	1	1	1	1	1	0	1	1	1	0	1	1	1	0	0	1	1	1	1	0	1	1	1	1	1	0	0	1	0	1	0	0	1	0	0	1	0	0	0	1	0
0	1	1	1	0	0	0	1	1	1	1	1	1	1	1	0	1	1	1	1	1	1	0	1	1	1	1	1	1	1	1	1	1	1	0	1	1	1	1	0	1	1	0	1	1	1	1	0	0	1
0	1	1	1	0	1	1	0	1	1	1	1	1	1	1	1	1	1	1	0	1	1	0	0	0	1	0	1	0	0	0	1	1	1	0	0	1	1	0	1	0	1	1	1	1	1	1	0	1	0
0	1	1	1	1	1	0	1	1	1	1	1	1	1	1	1	0	1	0	1	1	1	0	1	1	1	1	1	1	0	1	1	1	1	0	0	1	1	1	1	1	1	1	1	1	1	1	0	1	0
0	1	1	1	0	1	1	0	0	1	1	1	1	1	1	1	1	1	1	1	1	1	0	1	1	1	0	1	0	0	1	1	1	1	1	1	1	1	1	0	1	1	0	1	1	1	0	0	1	0
0	1	1	1	0	1	1	0	0	1	1	1	1	1	1	1	1	1	1	1	1	1	0	0	1	1	1	1	1	0	1	1	0	1	0	1	1	1	0	0	1	0	0	1	1	1	1	0	0	1
1	1	1	1	1	1	1	1	1	0	1	1	1	1	1	0	1	1	0	1	1	1	0	0	1	1	1	1	1	0	0	1	1	1	1	1	1	1	1	0	0	0	0	1	1	1	1	0	1	1
0	0	1	1	0	1	1	0	1	1	1	1	1	1	0	1	0	1	1	0	1	0	0	0	1	1	0	1	0	0	0	1	0	1	1	1	1	1	0	0	1	1	0	1	0	1	0	0	1	1
1	1	1	1	1	0	1	1	0	1	1	1	1	1	0	0	1	1	1	1	1	1	0	0	0	1	0	1	0	0	0	1	1	0	1	0	1	1	1	0	0	0	0	1	1	1	1	0	0	0
0	0	1	1	0	1	1	1	0	0	1	1	1	1	1	1	1	0	0	1	1	1	0	0	1	1	0	1	0	0	1	1	1	1	0	1	0	1	1	0	0	1	0	1	0	1	0	0	1	1
1	1	1	1	1	1	1	1	1	1	1	1	1	1	1	0	1	1	1	0	1	1	1	0	1	0	1	1	1	0	1	1	1	0	0	0	1	1	1	1	0	1	0	0	1	0	0	0	0	1
1	1	1	1	0	0	1	1	0	0	1	1	1	1	1	0	1	1	0	1	1	1	0	0	1	0	1	1	1	1	1	1	1	1	1	1	1	0	1	0	0	1	0	0	1	1	0	0	0	1
1	1	1	1	1	1	1	1	0	1	0	1	1	1	1	1	1	1	1	1	1	1	1	1	1	1	1	1	0	1	1	1	1	1	0	1	0	1	1	1	0	0	0	0	1	1	0	0	0	0
0	0	1	1	1	1	1	1	0	1	1	1	0	1	1	1	1	1	0	0	1	1	1	0	1	1	0	1	1	1	1	1	1	1	0	1	1	0	0	0	0	1	0	1	1	1	1	0	1	1
0	1	1	1	1	1	0	1	0	1	0	0	0	1	1	1	0	1	1	0	1	1	1	1	1	1	1	1	0	1	1	1	1	1	1	1	1	1	1	0	1	0	0	1	1	1	1	0	0	1
1	1	1	1	1	0	1	1	0	1	1	1	1	1	1	1	0	1	1	0	1	0	1	1	1	1	1	1	0	1	1	1	1	1	0	1	1	0	1	1	0	0	0	0	1	1	0	0	1	1
1	1	1	1	1	1	1	1	0	1	1	1	1	1	1	1	0	1	1	0	1	1	1	0	1	1	0	1	0	0	1	1	1	1	0	1	1	0	1	1	0	0	0	0	1	0	0	0	0	1
1	1	1	1	0	1	1	1	0	1	1	1	1	1	1	1	0	1	1	0	1	1	1	0	1	1	1	1	0	0	1	1	1	1	0	1	1	1	1	0	0	0	0	0	0	0	1	0	0	1
0	1	1	1	1	0	1	1	0	0	1	1	1	0	1	0	0	1	0	0	1	1	0	0	1	0	0	1	1	0	0	1	1	1	0	1	1	0	1	1	0	0	0	1	1	1	0	0	1	1
1	1	1	1	1	0	1	1	0	1	1	1	1	1	1	1	0	1	1	0	1	1	1	1	1	1	1	1	0	0	1	1	1	1	1	0	1	1	1	1	0	1	0	1	1	0	0	0	1	1
0	1	1	1	0	1	0	1	0	0	1	1	0	0	1	1	1	1	1	0	1	1	0	0	0	1	0	1	1	0	1	1	1	1	0	1	1	0	1	0	1	0	1	1	1	0	0	0	1	1
1	1	1	1	1	1	1	1	1	1	1	1	1	1	1	1	1	1	1	1	1	1	0	1	1	1	1	1	0	1	1	1	1	1	0	1	1	1	1	0	0	0	0	1	1	1	1	0	0	1
1	1	1	1	0	1	1	1	0	1	1	1	1	0	1	1	1	0	1	0	1	0	1	1	1	0	0	1	0	0	1	0	1	1	1	1	0	0	1	0	0	1	0	1	1	0	0	0	0	1
1	1	1	1	1	0	1	1	0	1	1	1	1	1	1	1	1	0	1	0	1	1	1	1	1	1	1	1	0	0	1	1	0	1	0	1	0	1	1	0	0	0	0	0	0	0	0	0	0	1
0	1	1	1	1	1	1	1	0	1	1	1	1	1	1	1	0	1	1	0	1	1	1	0	1	1	0	1	0	0	1	1	1	1	0	1	1	1	1	0	1	1	0	1	1	0	0	0	0	1
0	0	1	1	0	0	0	1	0	1	1	1	1	1	1	0	1	1	0	0	1	1	0	1	1	0	1	1	0	1	1	1	1	1	1	0	1	1	1	0	0	1	0	1	1	0	0	0	0	0
0	1	1	1	0	0	0	1	1	1	1	1	1	1	1	1	1	0	1	0	1	1	0	0	1	1	1	1	0	0	1	1	1	1	1	1	0	1	1	1	0	0	1	1	1	1	0	0	1	1
0	0	1	1	0	0	0	0	0	1	0	1	0	0	1	1	0	1	1	0	1	0	0	0	1	1	0	1	1	1	1	1	1	1	1	1	1	0	1	0	0	1	0	0	1	1	1	0	0	1
1	1	1	1	0	1	1	1	0	1	0	1	0	1	1	1	1	1	1	0	1	1	0	1	1	1	0	1	1	1	1	1	1	1	1	1	0	1	1	0	1	1	0	1	1	0	0	0	0	0
0	1	1	1	0	1	1	1	1	1	1	1	1	1	1	0	1	1	1	0	1	1	0	1	1	1	1	1	0	0	1	1	1	1	0	0	1	0	1	0	1	1	0	1	0	1	0	0	0	0
1	1	1	1	0	1	1	1	0	1	0	1	1	1	1	1	0	1	1	0	1	1	0	0	1	1	0	1	0	1	1	1	1	1	1	1	1	1	0	0	0	0	0	0	1	0	1	0	0	1
1	1	1	1	0	0	1	1	0	1	0	1	1	1	1	1	0	1	1	0	1	1	1	1	1	0	0	1	0	0	1	1	1	1	1	1	1	0	1	1	0	1	0	1	0	0	1	1	1	1
1	1	1	1	0	1	1	1	0	1	1	1	1	1	0	0	1	1	1	0	1	1	0	1	1	1	1	1	0	1	1	1	1	1	0	0	1	1	1	0	0	1	0	1	1	0	0	0	0	1
0	1	1	1	1	1	0	1	0	1	1	1	1	1	1	0	1	1	1	0	1	1	1	1	1	1	0	1	0	0	1	1	1	1	0	0	0	1	1	0	0	0	0	1	1	0	0	0	0	0
1	1	1	1	1	1	1	1	1	1	1	1	1	1	1	0	1	1	1	0	1	1	0	1	1	1	1	1	0	0	1	1	1	1	0	0	1	1	1	0	0	0	1	1	1	1	0	0	0	0
0	1	1	1	1	0	1	1	0	1	1	1	0	0	0	0	1	1	1	0	1	1	0	0	1	1	0	1	0	0	1	1	1	1	1	1	0	0	1	0	1	0	0	0	1	0	0	0	0	0
1	1	1	1	1	0	1	1	1	1	0	1	1	1	1	1	1	1	1	0	1	1	1	1	1	1	1	1	0	0	1	1	1	1	0	0	1	0	1	1	0	1	0	0	1	1	0	0	0	0
0	1	1	1	1	1	1	1	1	1	1	1	1	1	1	1	0	1	1	0	1	1	1	1	1	1	0	1	0	1	0	1	1	1	1	1	1	0	1	0	0	1	0	1	1	1	0	0	1	1
1	1	1	1	1	1	1	1	0	1	0	1	1	0	1	1	0	1	0	0	1	1	0	1	1	1	1	1	0	1	1	1	1	1	1	0	1	0	1	0	0	0	0	1	1	1	0	0	1	1
0	1	1	1	1	1	0	0	0	1	1	1	1	1	0	0	0	1	0	0	1	1	0	0	1	1	1	1	0	1	1	1	1	1	1	1	1	0	0	1	1	1	0	1	1	1	0	0	1	1
0	1	1	1	0	1	1	1	0	1	0	1	1	0	0	0	1	0	1	0	1	0	0	0	1	1	1	1	1	1	1	1	1	1	0	1	1	0	1	0	0	1	0	1	0	0	0	0	0	0
0	1	1	1	0	0	1	1	0	1	0	1	1	1	1	0	1	0	1	0	1	1	0	0	1	1	0	1	0	1	1	0	0	1	0	0	0	0	1	1	1	0	0	1	1	1	1	0	0	0
0	1	1	1	0	1	0	1	0	0	0	1	0	0	1	0	1	0	1	0	1	1	0	0	1	0	0	1	0	1	1	0	0	1	0	1	0	1	0	0	0	0	0	0	1	1	1	1	0	1
0	1	1	1	1	0	0	1	0	1	0	0	1	1	1	1	0	0	1	0	1	1	1	0	1	1	0	1	0	0	1	1	1	1	0	0	0	0	1	0	0	1	1	1	1	1	0	0	0	1
0	1	1	1	1	0	0	1	0	1	1	1	1	1	1	1	1	1	1	0	1	1	0	1	1	1	1	1	0	0	1	1	1	1	0	1	0	1	1	1	1	1	0	1	0	0	0	0	1	0
0	1	1	1	1	1	1	1	0	1	0	1	1	0	1	1	1	1	1	0	1	1	0	0	1	1	0	1	0	0	1	1	0	1	1	1	0	0	0	0	0	0	0	1	1	1	0	0	0	1
1	1	1	0	1	1	1	1	0	1	1	1	1	1	1	1	1	1	1	1	1	1	0	0	1	1	1	1	0	0	1	1	1	1	0	1	1	1	1	1	0	1	0	0	0	1	0	0	0	1
1	1	1	1	1	1	1	1	0	1	1	1	1	1	1	1	1	1	1	0	1	1	0	0	1	1	1	1	0	1	1	1	1	1	1	1	0	1	1	0	0	0	0	1	1	1	0	0	1	0
0	1	1	1	0	0	0	1	0	1	1	1	1	1	1	0	0	1	0	0	1	1	1	0	1	1	1	1	0	0	1	1	0	1	1	0	1	1	1	0	1	0	0	1	0	1	0	0	1	1
1	0	1	1	0	0	1	1	0	1	1	1	1	1	1	0	1	1	1	1	1	1	0	0	1	0	0	1	1	0	0	1	1	1	0	0	1	0	1	0	1	1	0	1	0	0	0	0	1	0
1	1	1	1	0	0	1	1	0	0	1	1	1	1	1	0	1	1	1	0	1	1	0	0	1	1	0	1	1	0	1	1	1	1	0	1	1	0	0	0	0	0	0	1	0	0	0	0	0	0
1	1	1	1	1	1	1	1	0	1	1	1	1	1	1	1	0	1	1	1	1	1	1	1	1	1	0	1	0	0	0	1	1	1	0	0	1	1	1	1	0	0	0	0	0	1	0	0	0	1
0	1	1	1	1	1	1	1	0	1	1	1	1	1	0	1	0	1	1	0	1	1	1	0	1	1	1	1	0	0	1	1	1	1	1	1	1	1	1	1	0	1	0	0	1	0	0	0	0	1
0	1	1	1	1	0	1	1	0	1	1	0	1	0	0	1	1	1	1	0	1	1	0	1	1	1	1	1	0	0	1	1	1	1	0	1	1	1	0	1	0	1	0	1	1	0	0	0	0	1
0	1	1	1	1	1	1	1	1	1	1	1	1	1	1	1	0	1	1	0	1	1	0	1	1	1	1	1	1	1	1	1	1	1	1	1	1	0	1	0	0	0	0	1	1	0	1	0	0	1
0	0	1	1	0	0	1	1	0	1	0	1	1	1	1	1	0	1	1	1	1	1	0	1	1	1	1	1	0	1	1	1	1	1	1	1	0	1	1	1	1	0	0	0	1	0	0	0	0	1
1	1	1	1	1	1	1	1	0	0	1	1	1	1	1	1	0	1	1	0	1	1	1	1	1	1	1	1	0	0	1	1	1	1	0	1	1	1	1	1	0	1	0	1	0	1	0	0	1	1
1	1	1	1	1	0	1	0	0	1	1	0	1	0	0	1	0	0	1	0	1	1	0	1	1	1	0	1	1	0	1	1	1	1	0	1	1	0	1	0	0	0	0	1	0	0	1	0	0	1
1	1	1	1	1	0	1	1	0	0	1	1	0	1	1	0	0	1	0	1	1	1	0	1	1	1	1	1	0	0	1	1	0	0	0	1	1	0	1	1	1	1	0	1	0	0	0	0	1	0
1	1	1	1	1	0	1	0	0	0	0	1	1	0	1	0	1	1	1	0	1	1	0	0	1	1	0	1	0	1	1	1	1	1	1	0	1	0	1	0	1	0	1	0	0	1	0	0	1	1
0	1	1	1	0	0	1	0	0	1	1	1	0	0	1	0	1	0	1	0	1	1	0	0	1	1	1	1	0	0	1	1	1	1	1	1	0	1	1	1	0	0	0	1	0	0	0	0	1	0
0	1	1	1	1	0	1	0	1	1	1	1	1	0	1	1	0	1	1	1	1	1	0	0	1	1	0	1	0	1	1	1	1	1	1	0	1	0	1	0	1	0	0	1	0	0	0	0	0	1
1	1	1	1	0	0	1	1	0	1	1	1	1	1	1	0	0	1	1	0	1	1	1	0	1	1	1	1	0	0	1	1	1	1	0	1	1	1	1	1	0	1	0	1	1	0	1	0	0	0
0	1	1	1	0	0	1	1	0	1	1	1	1	0	1	1	1	1	1	0	1	1	1	0	1	1	0	1	0	0	1	1	1	1	1	1	1	1	1	1	0	1	0	0	0	1	0	0	0	1
0	1	1	1	0	0	1	1	0	1	1	1	1	1	1	1	1	1	1	1	1	1	0	0	1	1	1	1	0	0	1	1	1	1	1	1	1	1	1	0	1	1	0	0	1	1	0	0	0	0
1	1	1	1	1	0	1	1	0	1	0	1	1	1	1	0	0	1	1	0	1	1	1	0	1	1	1	1	0	1	1	1	1	1	0	1	1	1	1	0	1	0	0	1	1	1	0	0	0	1
0	0	1	1	0	1	1	1	0	1	1	1	1	0	1	1	1	1	0	0	1	1	0	0	1	1	0	1	0	0	0	1	1	1	0	1	0	0	1	0	0	0	0	0	1	1	0	0	0	1
0	1	1	1	1	1	0	1	0	1	1	0	1	1	1	1	1	1	1	0	1	1	1	0	1	1	1	1	1	0	1	1	1	1	1	1	1	1	1	0	1	1	0	1	1	1	0	0	0	1
0	1	1	1	1	1	1	1	0	1	1	1	1	1	1	0	0	1	1	0	1	1	0	0	1	1	1	1	1	0	1	1	1	1	1	1	1	1	1	0	1	1	0	1	1	1	0	0	0	0
0	1	1	1	0	0	1	1	0	1	1	1	1	1	1	1	1	1	1	0	1	1	1	1	1	1	0	1	1	1	1	1	1	1	1	1	1	1	1	0	0	1	0	1	0	1	0	0	0	0
0	1	1	1	0	0	1	1	0	1	1	1	1	0	1	1	0	1	1	0	1	1	0	1	1	1	1	1	1	1	1	1	1	1	1	1	1	1	1	0	0	1	0	0	1	0	1	0	0	1
0	1	1	1	1	1	1	1	1	0	1	1	1	1	1	1	1	1	1	1	1	1	0	1	1	1	1	1	0	0	1	1	1	1	0	1	1	0	1	1	0	0	0	1	0	1	1	0	0	1
1	1	1	1	0	0	1	1	0	1	0	1	1	1	1	1	0	1	1	1	1	1	0	1	1	1	0	1	0	0	1	1	1	1	0	0	0	0	1	1	0	1	0	1	0	0	0	0	1	1
1	1	1	1	0	1	1	1	0	1	1	1	1	1	1	1	1	1	1	1	1	1	0	1	1	1	1	1	0	0	1	1	1	1	1	1	1	1	1	0	0	1	0	0	1	0	0	0	1	1
1	1	1	1	0	1	0	1	0	1	1	1	1	1	1	0	1	1	1	1	1	1	0	1	1	1	1	1	0	0	1	1	1	1	0	1	1	0	1	0	0	0	0	0	0	1	0	0	0	0
0	1	1	0	1	0	1	0	0	1	1	0	1	1	1	0	0	0	1	1	1	1	0	0	1	1	1	1	0	1	1	1	1	1	0	1	0	1	1	0	0	1	0	1	1	0	0	0	1	0
1	1	1	1	1	0	1	1	1	1	1	1	1	1	1	1	1	1	1	0	1	1	0	0	1	1	1	1	0	0	1	1	1	1	1	1	1	0	1	1	0	1	1	0	1	0	0	0	1	1
1	1	1	0	1	0	1	1	0	1	0	1	1	0	0	1	0	1	1	0	1	1	0	1	1	1	0	1	0	1	1	1	0	1	1	1	1	1	1	0	0	1	0	1	1	1	0	0	1	0
1	1	1	1	0	0	0	1	0	1	1	1	1	1	0	1	1	0	0	0	1	1	1	1	1	1	1	1	0	1	1	1	1	1	0	1	0	0	1	1	0	1	0	1	1	1	0	0	1	1
0	0	1	1	0	1	0	1	0	1	1	1	0	1	1	1	1	0	0	0	1	0	0	0	0	1	1	1	0	1	1	1	1	1	0	1	1	0	1	0	1	1	0	0	1	0	1	0	0	0
1	1	1	1	1	0	1	1	0	1	1	1	1	1	1	1	0	1	1	0	1	1	0	1	1	1	1	1	0	1	1	1	1	1	1	1	1	1	1	1	1	0	0	1	0	0	0	0	1	0
1	1	1	1	0	1	0	1	0	1	1	1	1	1	1	1	0	1	0	0	1	1	0	0	1	1	1	1	0	0	1	1	1	1	1	1	1	0	1	0	0	0	0	0	1	1	0	0	1	0
1	1	1	1	1	0	1	1	0	0	1	1	1	1	1	0	1	1	1	1	1	1	0	1	1	1	1	1	0	1	1	1	1	1	0	1	1	0	1	1	0	0	0	1	1	1	1	0	1	0
1	1	1	0	1	0	1	1	0	1	1	1	1	1	1	0	1	1	1	0	1	1	1	0	1	0	1	1	0	1	1	1	1	1	0	1	1	1	1	1	0	1	1	1	0	1	0	0	1	1
0	1	0	1	0	0	0	1	1	1	1	1	1	1	0	0	0	1	1	1	1	1	0	1	0	1	1	1	0	0	0	1	1	1	0	1	1	0	1	1	1	1	0	1	1	1	0	0	1	1
1	1	1	1	1	0	0	1	0	1	1	1	1	1	0	1	1	1	1	0	1	1	0	0	1	1	1	1	0	0	1	1	1	1	1	1	1	0	1	1	0	0	0	0	0	1	0	0	0	0
1	1	1	1	1	1	1	1	1	1	1	1	1	1	1	1	1	1	1	0	1	1	1	0	1	1	1	1	0	1	1	1	1	1	0	1	1	0	1	1	1	0	0	1	0	1	0	0	1	0
0	1	1	1	0	0	1	0	0	0	1	1	1	0	1	0	0	0	1	1	1	1	1	0	0	1	1	1	0	1	1	1	1	1	0	1	0	0	1	1	1	1	0	1	0	0	1	0	0	0
1	1	1	1	1	1	1	1	1	1	1	1	1	0	1	0	1	1	1	1	1	1	1	1	1	1	1	1	0	1	1	1	1	1	1	0	1	1	1	1	0	0	1	1	1	1	1	0	0	0
0	1	1	1	0	0	1	0	0	0	1	1	0	1	0	1	0	0	1	0	1	1	0	0	1	1	0	1	1	1	1	0	0	1	1	1	0	0	1	1	0	1	0	1	1	0	1	0	0	0
0	1	1	1	0	1	0	1	0	0	0	0	1	1	0	1	1	1	0	0	1	1	0	0	1	0	0	1	1	1	1	1	1	1	1	0	1	1	1	0	1	1	0	1	1	1	1	0	0	0
1	1	1	1	1	1	0	1	0	1	1	1	1	0	1	0	1	1	1	0	1	1	0	1	1	1	1	1	0	0	1	1	1	1	0	0	0	0	1	1	1	1	0	1	1	0	1	0	0	1
1	1	1	1	0	1	0	1	0	1	1	1	1	0	0	0	0	1	0	1	1	1	1	1	1	1	1	1	0	1	1	1	1	0	0	1	0	0	1	0	1	1	0	1	1	0	1	0	1	1
1	1	1	1	1	1	1	1	0	1	0	0	1	1	1	1	0	1	1	1	1	1	0	0	1	1	1	1	0	1	1	1	1	1	0	1	1	1	1	0	0	0	0	1	1	0	0	0	0	1
0	1	1	0	0	1	1	1	0	0	1	1	1	0	1	1	0	1	1	0	1	0	0	0	1	1	0	1	0	1	1	1	1	0	0	1	0	0	0	1	0	1	0	1	0	1	1	0	0	1
0	1	1	1	0	0	0	1	0	1	1	1	1	0	1	0	1	1	0	0	1	1	0	0	1	1	1	1	0	1	1	1	1	0	1	0	0	1	1	0	0	0	0	1	1	0	0	0	1	0
1	1	1	1	0	1	1	1	1	1	1	1	1	1	1	0	1	1	1	1	1	1	0	1	1	1	1	1	0	0	1	1	1	1	0	0	1	1	1	1	0	1	1	1	1	1	1	0	0	1
1	0	1	1	1	1	1	0	0	1	1	1	0	0	1	0	1	1	0	0	1	1	1	0	1	1	0	1	0	0	1	1	1	1	1	0	0	1	1	1	0	1	0	1	1	1	1	0	1	1
0	1	1	1	0	0	0	1	0	1	1	1	0	0	0	0	0	0	0	1	1	1	1	1	1	1	0	1	0	0	0	1	1	1	0	0	1	0	1	0	1	1	0	1	1	1	1	0	0	1
1	1	1	1	0	0	1	1	1	1	1	1	1	1	1	1	0	1	1	1	1	0	0	0	1	1	0	1	0	1	1	1	1	1	0	1	1	1	1	1	0	1	0	1	1	1	1	0	1	1
1	1	1	1	1	1	1	1	1	1	1	1	1	1	1	1	1	1	1	1	1	1	1	1	1	1	0	1	1	1	1	1	1	1	1	1	1	1	1	1	1	1	0	1	1	1	1	0	1	1
0	0	1	1	1	1	1	1	0	1	1	1	1	1	1	0	0	1	1	1	1	0	0	1	1	1	1	1	0	0	1	1	1	0	0	1	0	0	1	0	1	1	0	1	0	1	0	0	1	0
1	1	1	1	1	1	1	1	1	1	1	1	1	1	1	1	1	1	1	1	1	1	1	1	1	1	1	1	0	0	1	1	1	1	0	1	1	0	1	1	0	1	1	1	1	1	1	0	1	1
0	0	1	1	1	1	1	1	1	1	1	1	1	1	1	0	1	1	1	1	1	1	0	1	1	1	1	1	0	1	0	1	1	1	1	1	1	0	1	1	0	1	0	1	1	0	1	0	1	0
1	1	1	1	1	1	1	1	1	1	0	1	1	1	0	1	0	1	1	1	1	1	1	0	1	1	1	1	0	1	1	1	1	1	0	1	1	1	1	0	1	1	0	1	1	1	0	0	0	1
1	1	1	1	0	1	1	1	1	1	1	1	1	1	1	1	1	1	1	1	1	1	0	0	1	1	1	1	0	1	1	1	1	1	0	1	1	1	1	1	1	1	1	1	1	1	1	0	1	1
1	1	1	1	1	1	0	1	0	1	1	1	1	0	0	0	1	1	0	1	1	1	1	1	1	1	1	1	0	0	1	1	1	1	0	1	1	1	1	1	1	1	0	1	1	1	0	0	1	1
1	0	1	1	0	1	1	1	1	1	1	1	1	1	1	0	1	1	0	0	1	1	0	0	1	1	1	1	0	1	1	1	1	1	0	0	1	1	1	1	1	1	0	1	1	1	0	0	1	1
0	1	1	1	1	1	0	1	0	0	1	1	1	0	1	1	1	1	1	1	1	1	0	0	1	1	1	1	0	0	1	1	1	1	0	0	0	0	1	1	0	1	0	0	0	0	1	0	0	1
1	1	1	1	1	0	1	1	1	1	0	1	1	1	1	1	1	1	1	1	1	1	0	1	1	1	0	1	0	0	0	1	1	1	1	1	1	1	1	1	0	1	0	0	1	0	1	0	1	1
1	1	1	1	0	0	0	1	0	1	1	1	1	1	1	1	0	1	1	1	1	1	0	0	0	1	1	1	0	0	1	1	1	1	0	1	1	1	1	1	0	1	0	1	1	1	1	0	0	1
0	1	1	1	1	1	1	1	0	1	0	1	1	0	1	1	1	1	1	1	1	0	0	1	1	1	0	1	0	0	0	1	1	1	1	1	1	1	1	1	0	1	0	1	1	0	1	0	1	1
1	1	1	1	1	1	1	1	0	1	1	1	1	0	1	0	0	1	1	1	1	1	1	0	1	1	1	1	0	1	1	1	1	1	0	1	1	0	1	0	0	1	0	1	0	0	0	0	1	1
1	1	1	1	1	1	1	1	0	0	1	1	0	1	1	0	0	1	0	1	1	1	0	0	1	1	1	1	0	1	1	1	1	1	1	1	1	1	1	1	1	0	0	1	1	0	0	0	0	0
1	1	1	1	1	1	0	1	0	1	1	1	1	1	1	0	0	1	1	1	1	1	0	0	1	1	0	1	0	0	1	1	1	0	0	1	0	1	1	0	1	1	0	1	1	1	1	0	1	0
0	0	1	1	0	1	1	1	1	0	0	1	0	0	1	1	0	1	0	1	1	1	0	0	1	1	1	1	0	0	0	1	1	1	1	1	0	1	1	0	0	1	0	1	1	1	0	0	0	1
0	1	1	1	1	1	1	1	0	1	1	1	1	0	0	0	1	1	0	1	1	1	1	0	0	1	1	1	0	1	1	1	1	1	1	0	1	0	1	1	0	1	0	0	1	0	1	0	0	1
0	0	1	1	1	1	1	1	0	1	1	1	1	1	1	0	0	0	0	1	1	1	1	0	1	1	0	1	0	1	1	1	1	1	0	1	0	1	1	0	1	0	0	1	0	1	0	0	0	0
1	1	1	1	0	1	1	1	1	1	1	1	1	1	1	1	1	1	1	1	1	1	1	0	1	1	1	1	0	0	1	1	1	1	1	1	1	1	1	1	1	1	0	1	1	1	1	0	0	1
1	1	1	1	1	0	0	1	0	1	1	1	1	1	1	1	1	0	0	1	1	1	0	1	1	1	0	1	0	1	1	1	1	1	0	1	1	1	0	0	0	1	0	0	0	0	1	0	0	0
1	1	1	1	1	0	1	1	1	1	1	1	1	1	1	1	1	1	1	1	1	1	0	0	1	1	0	1	0	0	0	1	1	1	0	1	1	1	1	1	0	1	0	1	1	1	1	1	1	1
0	1	1	1	0	1	1	1	0	0	1	1	1	1	1	1	0	1	1	1	1	1	0	1	1	1	1	1	0	1	1	1	1	1	0	1	1	0	1	1	0	1	0	1	1	1	1	0	0	1
1	1	1	1	1	1	1	0	1	0	1	1	1	0	0	1	1	0	1	0	1	1	0	1	0	0	0	1	0	1	1	1	0	1	0	0	1	0	0	1	1	0	0	1	0	0	1	0	1	1
0	1	1	1	1	0	0	0	0	1	0	0	1	1	1	0	0	1	1	0	1	1	1	1	1	1	1	1	0	0	1	1	1	1	0	1	1	1	1	1	0	1	0	1	1	1	1	0	1	1
0	1	1	1	1	0	1	1	0	1	0	1	1	0	1	1	1	1	1	1	1	1	0	1	1	1	1	1	0	0	1	1	1	1	1	0	1	1	1	0	0	1	0	0	0	0	0	0	0	0
1	1	1	1	1	1	1	1	1	1	1	0	1	1	1	1	1	1	1	1	1	1	1	0	1	1	1	1	0	0	1	1	1	1	1	1	1	1	1	1	1	1	0	1	1	1	1	0	0	1
1	1	1	1	0	1	1	1	0	1	1	1	1	1	1	1	1	1	1	1	1	1	1	1	1	1	1	1	0	1	0	1	1	1	0	1	1	1	1	1	1	0	1	1	0	1	1	0	1	1
1	1	1	1	1	1	1	1	0	1	1	0	1	1	1	0	0	1	1	1	1	0	1	0	1	1	1	1	0	0	1	1	0	0	1	0	1	1	1	0	0	0	0	0	0	1	1	0	0	0
1	1	1	1	1	1	1	1	1	1	1	1	1	1	1	1	1	1	1	1	1	1	0	1	1	1	1	1	0	1	1	1	1	1	0	1	1	1	1	1	1	0	1	1	1	1	1	0	1	0
1	0	1	1	1	1	0	1	0	1	0	1	1	0	0	0	0	1	1	1	1	1	0	0	1	0	0	1	0	0	0	1	1	1	1	0	0	1	0	0	1	0	0	1	1	1	1	0	0	0
0	1	1	1	0	1	1	1	0	1	1	1	1	1	1	0	1	1	1	1	1	0	1	0	1	1	1	1	0	0	1	1	1	0	0	0	1	1	1	0	0	1	0	1	1	0	1	0	0	0
1	1	1	1	1	1	1	1	0	1	0	1	1	1	1	0	1	1	1	1	1	1	1	1	1	1	1	1	0	1	1	1	1	1	0	1	0	1	1	1	1	1	0	1	1	1	1	0	1	1
0	1	1	1	0	1	1	1	1	1	1	1	1	0	1	0	1	1	1	1	1	1	0	1	1	1	0	1	1	0	1	1	1	1	0	1	1	1	1	1	1	0	0	1	1	0	1	0	1	1
1	1	1	1	0	0	1	1	1	1	1	1	1	1	1	1	1	1	1	0	1	1	1	1	1	1	1	1	1	0	1	1	1	1	1	1	1	1	1	1	0	1	1	1	1	1	1	0	1	1
0	1	1	1	1	1	1	0	0	1	1	0	1	1	1	0	1	0	0	1	1	1	1	1	1	1	1	1	0	0	1	1	1	0	0	1	1	1	1	0	0	1	0	1	1	1	1	0	0	1
0	1	1	1	0	0	1	1	0	1	1	1	1	1	1	0	1	0	1	1	1	1	0	0	1	1	0	1	0	0	1	1	1	1	0	1	0	1	1	0	0	0	1	1	1	0	1	0	1	0
1	1	1	1	1	1	0	1	1	1	1	0	1	1	1	1	1	1	1	1	1	1	1	0	1	1	1	1	0	1	1	1	1	1	1	1	1	1	1	1	0	1	1	1	1	1	1	0	1	1
0	1	1	1	1	1	1	1	0	1	1	0	1	1	0	0	1	1	0	1	1	1	0	0	1	1	1	1	0	0	1	1	1	1	1	0	1	1	1	0	1	1	0	1	1	0	0	0	1	1
1	1	1	1	1	1	1	1	1	1	1	0	1	0	1	1	0	1	0	1	1	1	1	1	1	1	1	1	0	0	0	1	1	1	0	0	0	1	1	0	1	1	1	0	1	1	0	0	1	1
1	1	1	1	1	1	0	1	0	1	1	1	1	0	0	1	1	1	1	1	1	1	0	1	1	1	1	1	1	0	1	1	1	0	1	0	1	1	1	0	1	1	0	1	1	1	1	0	0	1
0	1	1	1	1	1	1	1	0	1	0	1	1	0	0	1	1	1	1	1	1	1	0	1	1	1	0	1	0	1	1	1	1	1	1	1	0	1	1	0	1	1	0	1	1	1	0	0	1	1
0	0	1	1	1	0	1	0	0	1	0	0	0	1	0	1	1	1	0	0	1	1	1	1	1	1	0	1	0	1	1	1	0	1	0	0	0	0	1	1	0	0	0	1	0	0	1	0	0	0
0	1	1	1	0	0	1	1	0	0	1	1	1	0	1	1	0	0	1	1	1	1	1	1	1	1	1	1	0	0	1	1	1	1	1	1	1	0	1	1	1	1	1	1	0	0	1	0	1	0
1	1	1	1	1	1	1	1	1	1	1	1	1	0	0	1	1	1	1	1	1	1	1	1	1	1	0	1	0	1	1	1	1	1	1	1	1	1	1	1	1	1	0	1	1	1	1	0	1	1
1	1	1	1	1	1	1	1	0	1	1	1	1	0	1	0	1	1	1	1	1	1	1	1	1	1	1	1	0	0	1	1	1	1	0	0	1	1	1	0	1	1	0	1	1	0	1	0	1	1
0	1	1	1	1	1	1	1	0	0	0	1	1	0	1	0	0	1	1	0	1	1	1	0	0	1	1	1	0	0	1	1	1	0	0	0	0	1	1	0	1	1	0	1	0	0	1	0	1	0
1	1	1	1	1	1	1	1	1	1	1	1	1	0	0	0	1	1	1	1	1	1	0	0	1	1	1	1	1	1	0	1	1	1	1	1	1	0	0	1	0	0	0	1	1	1	0	0	0	1
1	1	1	1	0	1	1	1	0	1	1	1	1	0	1	0	0	1	1	1	1	1	1	0	1	1	0	1	0	1	1	1	1	1	0	0	1	1	1	0	0	1	0	1	1	1	1	0	0	1
0	1	1	1	0	1	0	1	0	0	1	1	1	0	0	0	0	0	0	0	1	1	0	1	1	1	0	1	0	1	0	1	1	1	0	0	1	0	1	0	0	1	1	1	0	0	0	0	1	0
0	1	1	1	1	1	1	0	0	1	0	1	1	1	0	0	0	1	1	1	1	1	1	0	1	1	1	1	0	1	1	1	1	1	1	0	1	1	0	1	0	0	0	1	1	1	1	0	1	1
0	1	1	1	0	1	0	1	0	1	1	0	1	0	0	0	1	1	1	1	1	1	0	1	0	1	1	1	0	0	1	1	1	1	1	1	0	1	1	0	1	1	0	1	1	1	1	0	0	1
0	1	1	1	0	1	1	1	1	0	1	1	1	0	1	0	1	1	1	1	1	1	0	0	1	1	1	1	0	0	1	1	1	1	0	1	0	1	1	0	1	1	1	0	1	0	1	0	0	1
1	1	1	1	1	1	1	1	1	1	1	1	1	0	1	1	0	1	1	1	1	1	0	0	1	1	1	1	0	1	1	1	1	1	0	1	1	0	1	1	0	1	0	1	1	0	1	0	1	1
0	0	1	1	0	1	0	1	0	0	1	1	1	1	1	0	1	1	1	1	1	1	1	0	0	0	1	1	0	0	1	1	1	0	0	0	0	1	1	1	0	1	0	1	1	0	0	0	1	1
1	1	1	1	0	1	1	1	0	1	1	1	1	0	1	1	0	1	1	1	1	1	0	1	1	1	1	1	1	1	1	1	1	1	0	1	1	0	1	1	1	1	1	1	0	1	1	0	1	0
0	1	1	1	0	1	0	1	1	1	1	1	1	1	1	0	1	1	0	1	1	1	1	0	1	1	0	1	0	1	0	1	1	1	0	1	1	0	1	1	1	1	1	1	1	1	1	0	0	1
0	1	1	1	1	1	1	1	0	1	1	0	1	0	1	1	0	1	1	1	1	1	0	0	0	1	1	1	0	0	1	1	0	1	0	1	1	0	1	0	0	1	0	1	1	1	1	0	1	1
1	1	1	1	1	1	1	1	0	1	1	1	1	0	0	0	0	1	1	1	1	1	1	0	1	1	0	1	0	0	1	1	1	1	1	1	1	0	1	0	0	0	0	1	1	1	1	0	1	1
0	1	1	1	1	1	0	1	0	1	1	1	0	0	1	1	0	1	0	1	1	1	1	1	1	1	0	1	0	1	1	1	1	1	1	1	0	1	1	1	0	0	0	0	1	0	1	0	0	1
1	1	1	1	1	1	1	1	0	1	1	0	1	1	1	0	1	1	1	0	1	1	0	0	1	1	0	1	0	0	1	1	1	0	0	1	0	0	1	0	0	1	0	1	1	0	1	0	0	0
0	1	1	1	1	1	1	1	0	1	0	1	1	0	1	1	1	1	1	1	1	1	0	0	1	1	1	1	0	1	1	1	1	1	0	0	1	1	1	0	0	1	0	0	1	0	0	0	1	1
1	1	1	0	0	0	1	0	0	0	1	1	1	1	0	0	0	1	1	0	1	1	0	1	1	1	1	1	0	0	0	1	1	1	1	0	1	0	1	0	0	0	0	1	0	0	0	0	0	0
1	1	1	1	1	1	1	1	0	0	0	1	1	0	1	1	1	1	1	1	1	1	0	1	1	1	0	1	0	0	0	1	1	1	0	1	1	1	0	0	0	1	0	1	1	0	0	0	0	1
0	1	1	1	0	1	0	0	0	0	0	0	0	1	1	1	0	1	0	0	1	1	1	1	1	1	0	1	1	1	1	0	1	1	1	0	1	1	1	0	1	1	0	0	0	0	0	0	1	1
0	1	1	1	0	0	0	0	0	0	1	1	1	1	0	1	0	1	0	1	1	1	0	1	1	1	0	1	0	0	0	1	1	0	1	0	0	0	0	0	1	1	0	0	1	0	0	0	0	0
0	1	1	1	1	0	1	1	0	1	1	1	0	1	0	0	1	1	0	1	1	1	0	0	1	1	1	1	1	0	1	1	1	1	0	1	0	0	1	0	1	1	0	1	0	1	0	0	1	1
0	1	1	1	0	0	1	1	0	1	1	1	1	1	1	0	1	1	1	1	1	1	1	0	1	1	1	1	0	0	1	1	1	1	0	1	1	1	1	1	1	0	0	1	1	1	1	0	1	1
0	1	1	1	0	1	1	0	0	1	0	1	1	1	1	1	1	1	1	1	1	0	0	1	0	1	1	1	0	0	1	1	1	0	0	0	0	0	1	0	1	0	0	0	1	0	0	0	0	0
1	1	1	1	1	0	0	1	0	0	1	1	0	1	1	1	1	0	0	0	1	0	1	1	0	1	0	1	0	0	1	1	1	1	0	0	0	0	1	0	0	0	1	0	1	1	1	0	1	1
0	1	1	1	1	1	1	1	0	1	1	1	1	1	1	0	1	1	0	1	1	0	1	1	1	1	1	1	1	0	0	1	1	1	0	0	1	1	1	1	1	1	0	0	1	1	1	0	1	0
0	1	1	1	1	1	1	1	0	1	1	1	1	1	1	1	0	1	1	1	1	1	0	1	1	1	0	1	0	0	1	1	1	1	1	1	1	0	1	0	0	0	0	0	1	1	1	0	0	1
0	1	0	1	0	0	1	0	0	0	1	1	0	0	0	0	0	1	1	0	1	1	0	0	0	1	0	1	0	0	1	1	0	0	0	1	1	0	0	0	0	0	0	0	1	1	1	0	1	1
0	1	1	1	1	0	1	1	0	1	1	1	1	1	0	1	0	1	0	1	1	1	1	1	1	1	1	1	0	0	1	1	1	1	0	0	0	1	1	0	0	0	0	1	1	1	1	1	0	1
0	1	1	1	1	0	0	1	0	0	1	1	1	1	1	1	0	0	0	0	1	1	1	1	1	1	1	1	1	1	1	0	0	0	1	0	0	0	1	0	0	1	1	1	0	0	0	0	1	1
1	0	1	1	1	1	1	1	0	1	0	1	1	1	0	1	1	1	1	1	1	0	1	0	1	1	1	1	1	1	1	1	1	1	0	1	0	1	0	1	0	0	0	1	1	0	1	0	0	0
1	1	1	0	1	1	1	1	0	1	0	1	1	1	1	0	1	1	1	0	1	1	0	1	1	1	1	1	0	0	0	1	1	1	1	0	1	1	1	1	0	0	0	0	0	0	1	0	0	0
0	1	1	1	1	1	0	0	1	1	1	1	1	1	1	0	0	1	0	0	1	1	1	0	1	1	1	1	1	0	1	1	1	1	0	0	1	0	1	0	0	0	0	1	1	0	0	0	0	1
0	1	1	1	0	0	0	1	1	1	1	1	0	1	0	1	1	1	1	1	1	1	0	1	1	1	1	1	0	0	1	1	1	1	0	1	1	1	1	0	0	1	0	1	1	1	1	0	1	0
1	1	1	1	0	1	1	1	1	1	1	1	1	1	1	1	1	1	0	1	1	1	1	1	1	1	1	1	0	0	1	1	1	1	0	1	1	1	1	0	0	1	1	1	0	0	1	0	1	1
0	0	1	1	0	1	0	0	0	0	0	1	1	0	0	0	1	1	0	0	1	1	0	1	1	0	0	1	0	0	1	0	1	1	0	0	1	0	0	0	1	1	0	0	1	1	0	0	1	0
0	0	1	1	0	0	0	1	0	1	1	0	1	1	1	0	0	1	1	0	1	0	0	0	1	0	1	0	0	0	1	1	1	1	1	1	0	0	0	0	0	1	1	1	1	1	1	0	1	1
0	1	0	1	1	1	0	0	0	1	1	0	1	0	0	0	0	0	0	0	1	1	0	0	1	1	1	1	0	1	1	1	1	1	0	0	0	0	1	0	1	1	0	0	0	0	0	0	1	1
0	1	1	1	0	0	1	0	0	1	1	1	1	0	0	1	1	1	0	0	1	1	0	1	1	1	1	1	1	1	1	1	0	1	1	0	1	0	1	0	0	1	0	1	1	0	1	0	1	0
0	1	1	1	0	1	1	0	0	0	0	1	1	1	0	1	0	1	1	1	1	0	0	0	1	1	1	1	0	0	0	1	1	1	1	1	1	0	1	0	0	1	0	0	1	1	1	0	0	1
0	1	1	1	0	0	0	0	0	1	0	1	1	0	0	0	0	1	0	0	1	1	0	0	0	0	0	1	0	0	1	0	1	0	0	0	0	0	0	0	0	1	0	0	1	0	0	0	0	0
1	1	1	1	1	1	1	1	1	1	1	1	1	1	1	1	1	1	1	1	1	1	1	1	1	1	1	1	0	1	1	1	1	1	0	1	1	0	1	1	1	1	0	1	1	0	1	0	1	1
0	1	1	1	1	1	0	0	0	0	0	1	1	0	1	0	1	1	0	1	1	0	0	1	1	1	0	1	0	1	0	0	0	0	0	0	0	0	1	0	0	1	0	1	0	1	0	0	1	0
0	1	1	1	1	0	0	1	0	1	1	1	1	1	0	0	0	1	1	1	1	1	0	1	1	1	0	1	1	1	1	1	1	1	0	1	0	0	1	0	1	0	0	0	1	1	1	0	0	1
0	1	1	0	1	0	0	1	0	1	0	1	1	0	1	0	1	1	1	1	1	0	0	1	0	1	1	1	0	0	1	1	1	1	1	0	1	0	1	0	0	0	0	1	1	0	0	0	1	0
1	1	1	1	0	0	0	1	0	1	1	1	0	1	1	0	0	0	1	0	1	1	0	1	0	0	0	1	0	0	1	1	0	1	0	0	1	1	0	0	0	0	1	1	1	0	1	0	0	0
1	1	1	1	1	0	1	0	0	0	1	1	1	1	1	0	0	1	0	0	1	1	0	0	1	1	0	1	0	0	1	0	1	0	0	0	0	0	0	0	0	0	0	1	1	0	0	0	0	1
1	1	1	1	1	1	1	1	0	1	1	1	0	1	0	0	1	1	1	1	1	1	0	0	1	1	1	1	1	1	1	1	1	1	0	1	0	1	0	0	1	0	0	1	1	0	1	0	0	1
0	1	1	1	1	1	1	1	0	1	1	0	1	0	1	1	0	1	0	0	1	1	0	0	1	1	1	1	0	0	0	1	1	1	0	1	1	1	1	0	0	1	0	1	1	0	0	0	1	1
0	1	1	1	0	1	0	0	1	0	1	1	1	0	0	1	0	0	0	1	1	1	0	1	1	0	0	1	0	1	1	1	1	0	1	0	0	0	1	1	0	0	0	1	1	0	0	0	1	1
0	1	1	0	1	0	1	0	0	1	0	1	1	1	1	1	1	1	1	1	1	1	0	0	1	0	1	1	0	0	0	1	1	0	0	1	0	1	1	0	0	1	0	1	1	0	1	0	0	1
0	1	1	0	1	0	0	0	0	1	0	1	0	1	0	0	0	0	1	0	1	0	1	0	1	1	0	1	0	1	1	1	1	1	0	0	1	1	0	0	1	0	0	1	1	0	0	0	1	1
0	1	1	1	0	0	1	0	0	0	1	1	1	0	1	0	1	1	1	1	1	1	1	0	1	1	1	1	0	1	1	0	0	1	1	1	1	0	1	1	1	1	1	1	0	1	1	0	1	1
0	1	1	0	0	1	1	1	0	0	1	0	1	1	0	1	0	0	1	0	1	1	0	1	1	0	0	1	0	0	1	1	1	1	0	0	1	0	1	0	0	1	1	1	1	1	1	0	1	1
0	1	0	1	1	1	1	0	0	0	1	1	1	0	1	0	0	0	0	0	1	1	0	0	1	1	1	1	0	0	1	1	1	1	0	1	0	0	0	0	1	1	1	0	1	1	1	0	0	1
0	1	1	1	1	0	1	0	0	1	1	1	0	0	0	1	1	1	1	0	1	1	1	0	1	1	0	1	0	0	0	1	1	0	0	1	0	0	1	0	0	0	0	1	1	0	0	0	0	0
0	1	1	1	0	0	0	0	0	1	1	0	0	1	1	0	1	0	0	0	1	1	0	1	0	1	1	1	0	0	0	1	1	0	0	0	0	0	0	0	0	0	0	0	1	1	0	0	0	0
0	1	1	1	0	1	0	1	1	1	1	1	1	1	0	0	0	0	1	1	1	0	1	1	1	0	1	1	0	0	1	1	1	0	0	0	1	0	1	0	1	0	0	1	1	1	1	0	0	1
0	1	1	1	1	1	0	0	0	1	1	1	0	1	0	1	0	0	1	0	1	1	0	0	1	1	0	1	0	0	1	1	1	0	1	1	0	1	0	0	0	1	0	0	1	0	1	0	0	1
0	1	1	1	0	0	1	1	1	1	1	1	1	0	0	1	1	1	1	1	1	1	0	0	1	1	1	1	0	0	0	1	1	1	0	0	1	1	1	0	0	0	1	1	1	1	1	0	1	1
0	1	1	0	0	0	1	1	0	1	1	1	0	0	1	1	0	0	1	1	1	1	0	0	1	1	1	1	0	0	1	1	1	1	0	0	0	0	0	0	1	1	0	1	1	0	1	0	0	1
1	1	1	1	1	1	1	1	0	1	1	1	1	1	1	1	0	1	1	1	1	1	0	0	1	1	1	1	0	1	1	1	1	1	0	1	1	0	1	1	0	0	0	1	1	1	1	0	1	1
1	0	1	0	1	0	0	0	1	1	1	1	1	0	1	1	1	1	0	1	1	0	0	0	0	1	0	1	0	1	1	1	1	0	1	1	1	0	1	1	1	0	0	1	0	1	1	1	1	1
0	1	1	1	0	1	1	1	0	1	1	0	0	0	1	0	0	0	1	1	1	1	0	0	1	0	0	1	0	0	1	0	1	1	0	0	0	1	0	0	1	0	1	1	1	1	1	0	0	0
1	0	1	1	1	0	1	1	1	1	1	1	1	0	0	0	0	1	1	1	1	1	0	0	1	1	1	1	1	1	0	1	1	1	1	1	1	1	0	0	0	1	0	1	0	1	1	0	1	0
0	1	1	1	0	0	1	1	0	1	0	1	1	1	0	1	0	1	1	0	1	1	0	0	1	1	1	1	0	0	0	1	1	1	1	0	1	1	1	0	0	1	0	1	1	1	0	0	0	1
0	1	1	1	1	0	0	1	0	1	0	1	1	0	0	1	1	0	0	0	0	1	0	0	0	1	0	1	1	0	1	1	1	1	0	1	1	1	1	0	1	1	0	0	1	1	1	0	0	1
1	0	1	1	1	0	0	0	0	1	1	1	1	0	1	0	1	0	0	1	1	0	0	1	1	1	0	1	0	0	1	1	1	1	0	1	0	0	1	0	0	0	0	1	1	0	1	0	0	1
0	1	1	1	1	1	1	1	0	0	1	1	1	1	1	1	1	1	0	0	1	1	0	0	1	1	1	1	0	0	0	1	1	1	0	1	1	0	1	0	1	0	0	1	0	1	1	0	1	0
0	1	1	1	1	0	1	1	1	1	0	1	1	1	1	0	0	1	1	1	1	1	0	1	1	1	1	1	0	1	0	1	1	1	1	1	1	1	1	0	1	1	0	1	0	1	1	0	1	1
0	1	1	1	1	0	0	0	0	1	1	1	1	1	1	0	1	1	0	0	1	1	0	0	1	1	1	1	0	1	1	0	1	1	0	1	1	0	1	0	0	1	0	1	1	1	1	0	1	0
0	1	1	1	1	1	0	1	0	0	1	1	1	0	1	0	0	1	0	0	1	1	0	0	1	1	0	1	0	0	1	1	0	1	0	0	0	1	1	0	0	1	0	1	1	0	1	0	1	1
1	1	1	1	0	1	0	1	0	1	1	1	1	1	1	0	1	1	1	1	1	1	0	0	1	1	1	1	0	0	1	1	1	0	0	1	1	1	1	0	1	1	0	1	1	0	1	0	0	0
0	1	0	1	1	0	1	1	1	1	1	1	1	0	1	0	1	1	1	1	1	0	0	0	1	1	1	1	1	1	1	1	1	1	0	1	1	1	1	1	1	1	1	1	1	0	1	0	0	1
0	1	1	1	0	1	0	1	0	0	1	1	1	0	0	0	1	1	1	0	1	1	0	0	1	0	0	1	1	1	1	1	1	0	0	1	0	0	0	0	0	1	0	1	0	0	1	0	0	1
0	0	1	1	0	1	0	0	0	1	1	1	0	1	1	1	0	1	0	1	1	1	1	1	1	1	0	1	0	0	1	1	1	1	0	0	0	1	1	1	0	1	0	1	1	1	1	0	1	1
1	1	1	1	1	0	1	0	0	1	1	1	1	1	1	0	1	1	0	0	1	1	1	0	1	1	0	1	0	0	1	1	1	1	0	0	1	0	1	1	0	1	0	1	1	1	1	0	0	0
0	1	1	1	1	0	1	1	0	0	1	1	1	0	0	0	1	1	1	1	1	0	0	0	0	1	0	1	0	0	1	1	1	1	1	0	1	1	0	0	1	1	0	1	0	0	1	0	0	0
0	0	1	1	1	0	1	0	0	0	1	1	0	0	0	0	1	1	1	0	1	1	0	0	1	1	0	1	0	0	1	1	0	1	0	0	1	0	1	1	1	1	0	1	0	0	0	0	1	1
0	1	1	1	1	0	1	0	1	1	1	1	1	1	1	0	1	1	1	1	1	1	0	1	1	1	1	1	0	1	1	1	1	1	0	1	1	1	1	0	0	0	0	1	0	0	0	0	0	1
0	1	1	1	1	1	1	1	0	1	1	1	1	1	1	0	1	1	1	1	1	1	0	0	1	1	0	1	1	0	1	1	1	1	0	1	1	1	1	1	0	1	0	1	0	1	1	0	0	1
1	1	1	1	0	0	1	1	0	0	1	1	1	1	1	1	1	1	1	1	1	1	0	0	0	1	1	1	0	0	1	1	1	1	0	1	0	0	1	0	1	1	0	1	1	1	1	0	1	1
0	1	1	1	1	1	1	1	0	1	1	0	0	1	1	0	1	1	1	1	1	0	0	0	1	1	1	1	0	0	1	1	1	0	0	1	1	1	1	0	0	1	0	0	1	0	0	0	0	1
0	1	1	1	1	1	1	1	0	1	1	1	0	1	1	0	1	0	0	0	1	0	0	1	1	1	0	1	0	0	1	0	1	1	0	0	0	1	0	0	0	0	0	1	0	1	1	0	0	0
1	1	1	1	1	1	1	1	0	1	1	1	0	1	1	1	0	1	1	1	1	1	0	0	1	1	1	1	1	0	1	1	1	1	0	1	1	1	1	0	1	1	0	1	1	1	0	0	1	1
0	1	1	1	1	0	1	1	0	1	1	1	1	1	1	0	0	1	1	0	1	1	0	0	1	1	0	1	0	1	1	1	0	0	0	1	0	1	1	0	0	1	0	1	1	0	1	0	1	0
0	1	1	0	1	0	1	0	0	0	1	1	0	1	0	0	0	1	0	1	1	1	0	1	0	1	0	1	0	1	0	0	1	1	0	1	1	0	0	0	0	0	0	1	1	0	0	0	1	0
0	1	1	0	0	0	1	1	0	1	1	1	1	0	0	0	0	1	1	1	1	1	1	1	1	0	1	1	0	0	1	1	1	1	1	1	1	0	1	0	0	1	1	1	1	1	1	0	1	1
1	1	1	1	1	0	0	0	0	1	0	1	0	0	0	0	0	0	0	0	1	1	0	1	0	1	0	1	0	1	1	1	1	1	0	0	0	0	1	0	1	1	0	1	0	1	0	0	0	1
0	1	1	1	0	1	1	1	0	1	1	1	1	1	1	1	1	1	1	1	1	1	1	0	1	1	0	1	0	1	1	1	1	0	0	1	1	1	0	1	0	1	0	1	1	1	1	1	1	1
0	1	1	1	1	1	0	0	0	1	1	1	1	1	1	1	0	0	1	1	1	0	0	0	1	1	0	1	0	0	1	1	1	1	0	1	1	1	1	0	1	1	0	1	1	0	1	0	1	1
0	1	1	1	1	1	1	1	0	1	1	1	1	1	1	1	1	1	1	1	1	0	0	0	1	1	0	1	0	0	1	1	1	1	0	1	1	1	1	0	1	0	0	1	0	1	1	0	1	1
0	1	1	1	0	1	0	1	0	1	1	1	1	1	1	0	1	0	0	0	1	1	0	1	1	1	0	1	0	1	0	1	1	1	0	0	0	0	0	0	1	1	1	1	1	1	1	0	0	0
0	1	1	1	0	1	0	1	0	0	1	1	0	0	1	0	1	0	0	0	1	1	0	0	1	1	1	0	0	1	1	1	1	0	0	0	1	0	0	0	0	1	0	1	1	0	0	0	0	0
1	1	1	1	1	0	1	1	0	1	1	1	0	0	1	0	1	1	0	1	1	1	1	1	1	1	0	1	0	0	1	1	1	0	0	1	1	1	0	0	1	1	1	1	1	1	1	0	1	1
0	1	1	1	1	0	1	0	0	1	1	1	1	1	0	1	1	1	0	1	1	1	0	0	1	1	1	1	0	1	1	1	1	1	0	1	1	1	1	0	1	1	0	1	1	1	0	0	0	1
1	1	1	1	1	0	0	0	0	1	1	1	1	1	1	0	1	1	1	1	1	1	1	1	0	1	1	1	0	0	1	1	1	1	0	1	0	1	1	0	0	1	0	1	1	1	0	0	0	0
0	1	0	1	1	0	0	1	0	0	1	0	1	0	0	0	1	1	0	0	1	1	0	0	1	1	0	1	1	1	1	1	0	1	0	0	0	1	0	0	0	1	0	1	1	1	0	0	1	0
1	1	1	1	1	1	1	1	0	1	1	1	1	0	1	1	1	1	1	1	1	1	1	0	1	1	0	1	0	1	1	1	0	1	0	0	1	1	1	1	0	0	0	1	1	0	0	0	1	0
0	1	1	1	0	0	0	0	0	0	0	1	1	0	0	0	1	0	0	0	1	1	0	0	1	1	0	1	0	0	0	0	1	0	0	0	0	1	0	0	0	1	0	1	0	0	1	0	0	1
1	0	1	1	1	1	0	1	0	1	1	1	0	1	1	0	1	1	0	1	1	1	0	1	1	1	1	1	0	0	0	1	1	1	0	0	0	0	1	0	0	1	1	0	0	1	0	0	0	1
0	1	1	1	1	0	0	0	1	1	1	1	1	1	1	1	1	1	0	1	1	1	0	0	1	1	0	1	0	0	1	1	1	1	0	1	1	1	1	0	0	0	0	1	0	1	1	0	0	0
0	1	1	0	1	1	0	1	0	1	1	0	1	1	0	1	1	1	0	1	1	0	0	0	1	1	0	1	0	0	1	1	1	1	1	0	0	0	0	0	0	0	0	0	0	1	1	0	0	1
1	1	0	0	1	1	1	0	0	1	1	1	1	1	0	0	1	1	0	1	1	0	0	1	0	0	0	1	0	0	1	1	1	1	0	0	1	0	1	0	0	1	0	1	1	0	1	0	0	1
0	1	1	1	1	1	0	1	0	1	1	1	1	1	1	1	1	1	1	1	1	1	0	1	1	1	0	1	0	0	1	1	1	1	1	1	1	1	1	0	1	1	0	1	1	0	1	0	1	1
1	1	1	1	0	1	0	1	1	1	1	1	1	1	0	0	1	1	1	1	1	1	0	1	1	1	0	1	0	1	1	1	1	1	0	1	1	1	1	1	0	1	0	1	1	1	0	0	1	1
0	0	1	1	0	1	1	0	1	1	1	1	1	1	1	1	0	1	0	1	1	0	0	0	1	1	0	1	0	1	1	1	1	1	1	0	1	1	1	0	0	0	1	1	0	0	1	0	1	1
1	0	1	1	1	1	0	1	0	1	1	1	1	1	1	1	1	1	1	1	1	1	0	1	1	1	1	1	0	1	1	1	1	1	1	1	1	0	1	1	0	0	0	1	0	0	1	0	0	1
0	1	1	1	1	1	0	0	0	0	1	1	0	1	1	0	0	0	0	1	1	1	0	1	1	1	0	1	0	0	0	1	1	1	1	0	1	1	1	0	0	0	0	1	0	0	1	0	1	1
1	0	1	1	0	1	0	1	1	1	1	0	0	0	1	0	0	0	0	1	1	1	0	1	0	0	0	1	0	0	0	1	1	0	0	0	0	1	0	0	1	1	0	1	0	0	1	0	1	1
1	1	1	1	0	0	0	1	1	1	1	1	1	0	0	0	1	1	0	1	1	0	0	1	1	1	1	1	1	0	1	1	1	1	1	1	1	1	1	1	1	1	0	1	0	0	1	0	1	1
0	1	1	1	1	1	1	1	1	1	1	1	1	1	1	1	1	1	1	1	1	1	0	1	1	1	0	1	0	0	1	1	1	1	0	0	1	1	1	0	1	0	0	1	0	0	1	0	0	1
1	1	1	1	1	0	0	0	0	1	1	1	1	0	0	1	0	0	0	1	1	0	0	1	0	1	0	1	0	1	1	1	1	0	0	1	1	1	1	0	0	1	0	1	0	1	1	0	1	1
0	1	1	1	0	1	0	0	0	1	1	1	0	0	1	1	0	1	1	1	1	0	0	0	1	1	0	1	0	0	1	1	1	0	1	0	1	1	1	0	1	0	0	0	0	0	1	0	0	0
1	1	1	1	1	1	1	0	1	1	1	1	1	1	1	0	0	0	0	1	1	0	0	1	1	1	0	1	0	0	0	1	1	0	0	1	1	1	1	0	0	1	0	0	0	0	0	0	1	1
1	1	0	0	1	1	0	0	1	1	0	1	0	0	1	0	1	1	0	1	1	0	0	1	0	1	0	1	0	0	1	0	1	1	0	1	1	0	0	0	1	1	0	1	1	1	1	0	0	0
1	1	1	1	0	0	0	0	0	1	0	1	1	1	1	0	0	0	0	1	1	1	0	0	1	1	0	1	0	0	1	1	1	0	1	1	1	0	1	0	0	1	0	1	0	0	0	0	0	1
0	0	1	1	1	1	0	0	0	1	1	1	1	1	1	0	0	1	1	1	1	1	0	1	1	1	0	1	0	0	1	1	0	1	0	0	1	1	0	0	1	1	0	1	0	0	1	1	0	1
1	1	1	0	1	1	0	1	1	1	1	1	1	1	1	1	1	0	1	1	1	1	0	0	1	1	0	1	1	1	1	1	0	0	1	0	1	1	1	0	0	1	0	1	0	1	0	0	0	0
1	1	0	1	0	0	0	1	0	1	1	1	1	1	1	0	0	1	1	1	1	1	0	0	1	1	0	1	0	0	0	1	1	1	0	1	1	1	1	0	0	1	0	1	0	1	0	0	0	1
1	1	0	1	0	0	1	1	1	1	1	1	1	0	1	1	0	1	1	1	1	1	0	1	1	1	1	1	0	1	1	1	1	0	0	1	1	1	0	1	0	1	0	1	1	0	1	0	0	1
0	1	1	0	1	0	1	0	0	1	0	1	1	0	1	1	1	0	0	1	1	1	0	0	1	1	0	1	0	0	1	1	1	0	1	1	0	0	1	0	0	1	0	1	0	1	0	0	0	0
0	1	1	0	0	1	0	0	0	1	0	1	1	0	0	0	0	0	0	1	0	0	0	0	1	1	0	1	0	0	1	1	1	0	1	1	1	0	1	0	1	0	0	0	1	0	0	0	1	1
0	1	1	0	0	1	0	1	0	1	1	1	0	1	0	1	1	1	1	1	1	0	0	0	1	1	0	1	0	0	1	1	1	0	0	1	0	0	1	0	1	0	0	0	0	1	1	0	0	0
1	1	1	1	1	1	0	0	1	1	1	1	1	1	1	1	0	1	1	1	1	1	0	1	1	1	0	1	0	1	0	1	1	1	0	1	1	1	1	0	1	1	0	1	0	1	1	0	0	1
1	1	1	1	1	1	0	1	1	1	1	1	1	1	1	0	0	1	1	1	1	1	0	0	1	1	0	1	0	0	1	1	1	0	1	1	1	1	0	0	1	1	0	0	1	0	0	0	0	1
0	1	1	1	1	1	0	0	1	1	1	1	0	1	1	1	0	1	0	1	1	0	0	0	1	1	1	1	0	0	1	1	1	1	0	0	1	1	1	0	0	1	0	1	1	0	1	0	0	1
1	1	1	0	1	1	0	1	0	1	1	1	1	1	1	1	1	1	1	1	1	0	0	1	1	1	0	1	0	0	1	1	1	0	0	1	1	0	0	0	0	0	0	1	0	1	1	0	0	0
1	1	1	1	1	1	0	1	1	1	1	1	1	1	1	0	1	1	1	1	1	1	0	0	0	1	1	1	0	0	0	1	1	1	1	1	1	1	1	0	0	1	0	1	1	1	1	0	1	1
0	1	1	1	1	1	0	1	1	1	1	1	0	1	0	1	1	0	1	1	1	0	0	1	1	1	0	1	0	0	1	1	1	0	1	0	1	1	1	0	0	1	1	0	0	0	1	0	1	1
1	1	1	1	1	1	0	1	0	1	1	1	1	0	1	1	0	1	1	1	1	0	0	1	1	1	0	1	0	1	1	1	1	1	0	1	1	0	0	1	1	0	0	1	1	0	0	0	0	1
0	1	1	0	0	1	0	0	0	1	1	1	1	0	1	1	1	0	0	1	1	1	1	1	0	1	0	0	0	1	1	1	0	0	1	1	0	1	1	0	1	1	0	1	0	1	0	0	0	0
1	1	1	0	0	1	0	0	1	1	1	1	0	1	1	0	0	1	1	1	1	1	0	1	1	1	1	1	1	0	1	1	1	1	0	0	1	1	1	0	1	1	0	1	0	0	1	0	1	1
0	1	1	1	0	1	1	0	1	1	1	0	1	1	0	0	0	1	1	1	1	0	0	1	1	1	0	1	1	1	1	1	1	1	1	1	0	1	1	0	1	0	0	1	0	0	0	0	0	0
1	1	1	1	1	1	1	1	0	1	1	1	1	1	0	0	0	1	1	1	1	1	0	1	1	1	0	1	1	1	1	1	1	0	1	1	1	0	1	1	1	1	0	1	0	0	1	0	0	1
1	1	1	1	1	1	0	1	1	1	1	1	1	0	1	1	0	1	1	1	1	1	0	1	1	1	1	1	0	0	0	1	1	0	1	1	1	1	1	0	0	1	0	1	1	0	1	0	0	1
0	0	1	1	1	1	1	0	0	1	1	1	1	0	1	0	1	1	1	1	1	1	0	0	1	1	0	1	0	0	1	1	1	1	1	0	0	0	1	0	0	1	0	1	0	1	1	0	1	1
0	1	1	1	1	0	0	1	0	1	1	0	1	0	1	0	1	1	1	1	1	1	0	1	1	1	0	1	0	1	1	1	1	0	1	1	1	0	1	1	1	1	0	1	0	1	1	0	0	1
1	1	1	1	1	1	0	0	1	1	1	1	1	1	1	1	0	0	0	1	1	0	0	0	1	1	1	1	0	0	1	1	1	1	0	1	1	1	0	1	0	1	0	1	1	1	0	0	1	1
1	1	1	0	1	1	0	0	0	1	1	1	0	1	1	1	0	0	0	1	1	1	0	0	1	1	0	1	0	0	1	1	1	0	0	1	0	0	0	0	0	1	0	0	0	0	0	0	0	1
0	0	0	1	1	0	1	0	0	0	1	1	1	0	1	0	0	1	0	1	1	0	0	0	0	1	1	0	0	0	0	1	1	1	0	0	1	0	1	0	1	1	1	1	1	0	0	0	0	1
0	1	1	1	0	0	1	1	0	1	0	0	0	1	0	0	0	1	0	1	1	0	0	0	1	1	0	1	0	0	1	1	1	1	0	1	0	0	0	1	0	0	0	1	1	1	0	0	0	0
0	0	1	1	1	0	1	0	0	1	1	1	0	0	0	1	1	0	1	1	1	1	0	1	0	1	0	1	0	1	1	1	0	1	0	1	1	1	1	0	0	1	0	0	1	0	1	0	0	1
0	1	0	0	1	1	0	1	0	0	1	1	1	1	1	0	0	0	0	1	1	1	0	0	1	0	0	1	0	0	0	1	1	0	1	0	1	0	0	0	0	1	0	0	1	0	0	0	0	0
0	1	1	1	0	1	1	1	0	0	1	1	1	1	1	1	1	1	1	0	1	1	0	0	1	1	0	1	0	0	1	1	1	0	0	1	0	0	1	0	0	1	1	0	1	0	1	0	0	1
0	1	0	0	1	0	0	1	0	1	1	1	0	1	0	0	0	0	0	0	1	1	0	0	1	1	1	1	0	0	1	1	0	0	1	0	1	0	1	1	1	0	0	0	0	0	0	0	0	1
0	0	1	0	0	0	0	0	0	1	1	1	0	1	1	0	1	1	1	1	1	1	0	1	1	1	1	1	0	0	1	1	1	1	0	0	1	0	0	0	0	0	0	0	1	1	0	1	1	0
0	1	1	1	1	1	1	1	0	1	1	1	1	1	1	0	1	1	1	1	1	1	0	1	1	1	1	1	1	1	1	1	0	1	1	1	1	1	1	0	0	1	0	1	1	0	0	0	0	1
0	1	1	1	1	1	1	1	1	1	1	1	1	1	1	1	1	1	1	1	1	1	0	1	1	1	1	1	0	1	1	1	1	1	0	0	1	0	1	1	1	1	1	1	1	1	1	0	1	1
1	1	1	1	1	1	1	1	1	1	1	1	1	1	1	1	1	1	1	1	1	0	0	1	0	1	1	1	0	1	0	1	1	1	1	1	1	1	1	1	0	0	0	1	1	1	1	0	0	1
1	1	1	1	1	1	1	1	1	1	1	1	1	1	1	1	1	1	1	1	1	0	0	1	1	1	1	1	0	0	1	1	1	1	1	1	1	1	1	1	0	1	1	0	1	0	1	0	1	1
1	1	1	1	1	1	1	0	0	1	1	1	1	1	1	1	0	1	1	1	1	1	0	1	1	1	0	1	0	0	1	1	1	1	0	1	0	1	1	0	1	0	0	1	0	1	1	0	0	1
0	1	1	1	1	1	1	1	1	1	1	1	1	1	0	0	0	1	1	1	1	0	0	1	1	1	1	1	0	0	1	1	1	1	1	0	1	0	1	1	1	0	0	0	1	0	1	0	0	1
0	0	1	1	1	0	1	0	1	1	1	1	0	1	1	0	1	1	1	0	1	0	0	0	0	1	1	1	0	0	1	1	0	1	0	1	1	1	1	0	1	0	1	0	1	0	0	0	0	1
1	1	1	1	1	1	0	0	0	1	1	1	1	1	1	1	1	1	1	1	1	1	0	1	1	1	1	1	0	1	1	1	1	1	0	1	1	0	1	1	1	1	0	1	0	0	0	0	1	1
0	1	1	1	1	1	1	1	0	0	1	1	1	1	0	0	1	1	0	1	1	0	0	1	1	1	1	1	0	1	1	1	0	1	1	1	1	0	1	1	1	1	0	1	1	1	1	0	0	1
1	0	1	1	1	0	1	1	1	1	1	1	1	1	1	1	1	1	1	1	1	1	0	1	1	1	1	1	0	1	1	1	1	1	0	1	1	1	1	1	1	0	1	1	0	1	1	0	1	1
1	1	1	1	1	0	1	1	0	1	1	1	1	1	0	0	1	1	1	1	1	1	0	1	0	1	1	1	0	1	1	0	1	1	0	1	0	0	1	0	1	1	0	0	0	0	0	0	0	1
0	1	1	1	0	0	1	0	1	0	1	1	1	1	1	0	1	1	0	1	1	1	0	1	1	0	0	1	0	0	1	1	1	1	0	1	1	0	1	0	0	1	0	1	1	1	0	0	0	1
1	1	1	1	1	1	1	1	1	1	1	1	1	1	0	1	1	1	1	1	1	1	1	1	1	1	1	1	1	1	1	1	1	1	1	1	1	1	1	1	1	0	1	1	1	1	0	0	1	1
0	1	1	1	1	0	0	1	0	1	1	0	1	1	0	1	0	1	1	1	1	1	0	0	1	1	0	1	0	0	1	1	1	1	1	1	0	0	1	0	0	0	0	1	0	0	0	0	0	1
0	0	1	1	1	1	1	1	0	1	0	1	1	1	1	1	0	1	1	1	1	1	0	1	1	1	1	1	0	1	1	1	1	1	0	0	1	1	1	0	0	1	0	1	1	0	1	0	0	0
1	1	1	1	1	1	1	1	0	1	0	1	1	1	1	1	1	1	1	1	1	1	0	1	1	1	1	1	0	1	1	1	1	1	0	1	1	0	1	1	1	0	0	1	0	0	0	0	0	1
0	0	1	1	1	0	0	1	0	0	0	1	1	1	1	0	0	0	1	0	1	0	0	0	1	1	1	1	0	1	0	1	1	0	0	0	1	1	0	0	1	0	0	0	1	0	0	0	0	1
0	1	1	1	1	1	1	1	1	1	1	1	0	1	1	1	1	1	1	1	1	1	0	1	1	1	1	1	0	0	1	1	1	1	1	1	1	0	1	0	0	0	0	1	1	0	1	0	1	1
0	1	1	1	0	0	1	1	0	0	1	1	1	1	1	0	1	1	1	1	1	1	0	1	1	0	1	1	0	0	1	1	1	1	1	1	0	1	1	0	1	0	0	0	0	0	0	0	1	0
0	1	0	1	1	1	1	1	1	1	1	1	1	1	0	0	1	1	0	1	1	1	0	0	1	1	1	1	0	0	1	1	1	1	1	1	0	0	1	0	1	1	0	0	1	0	1	0	0	1
0	1	1	1	1	0	1	1	1	1	1	1	0	1	1	0	1	1	1	1	1	1	1	1	1	1	1	1	0	1	1	1	1	1	0	1	1	0	1	1	0	1	0	0	0	0	0	0	0	0
0	1	1	1	1	0	1	1	0	1	1	1	0	1	1	0	1	0	0	1	1	1	1	1	1	1	0	1	0	0	1	1	1	0	1	1	0	0	0	0	0	0	0	0	0	0	1	0	1	1
0	0	1	1	1	0	1	1	0	1	1	1	1	1	1	1	1	1	1	1	1	1	0	1	1	1	0	1	0	1	1	1	1	1	1	1	1	0	0	0	1	0	0	1	1	0	0	0	0	0
0	1	1	1	1	0	0	1	1	0	1	1	1	1	1	1	1	1	0	0	1	0	0	0	0	1	0	1	0	0	1	1	1	1	0	1	1	0	0	0	0	1	0	0	0	0	0	0	0	0
0	1	0	1	1	1	0	1	0	1	1	1	1	1	1	0	0	0	0	1	1	1	0	1	1	1	0	1	0	1	1	1	1	0	0	1	0	0	0	0	0	0	0	1	1	1	1	0	1	0
1	0	1	1	1	1	1	0	0	1	1	1	1	0	0	0	1	1	1	1	1	1	0	0	1	1	0	1	0	0	1	1	1	1	1	1	0	0	1	1	0	1	0	1	1	1	1	0	0	1
1	1	1	1	1	1	1	1	0	1	1	1	0	1	1	0	1	0	1	1	1	1	1	1	1	1	1	1	1	0	1	1	1	1	0	1	1	1	1	1	0	1	1	1	1	0	1	0	0	0
1	1	1	1	1	1	1	1	1	1	1	1	1	1	1	1	0	1	1	1	1	1	0	1	1	1	1	1	0	0	1	1	1	1	1	1	1	1	1	1	1	1	0	1	1	1	0	0	1	1
0	0	1	0	1	1	1	1	0	0	1	0	1	1	1	0	1	1	1	0	1	1	0	0	1	1	0	1	0	1	1	1	0	1	0	0	0	0	0	0	0	1	1	0	1	0	0	0	0	0
1	1	1	1	1	1	1	1	1	1	1	1	1	1	1	1	0	1	1	1	1	1	0	0	1	1	1	1	0	1	1	1	1	1	1	1	1	1	1	0	1	0	0	1	1	0	0	0	1	1
0	1	1	1	0	0	1	1	0	0	1	1	1	1	1	1	1	1	1	1	1	1	0	1	1	1	1	1	0	0	1	1	1	0	0	1	1	1	1	0	1	1	0	0	1	0	0	0	1	1
0	0	1	0	1	0	1	1	1	0	1	1	1	1	1	1	0	0	0	0	1	1	0	0	1	1	1	1	0	0	1	1	1	1	0	1	1	1	1	0	0	1	0	1	1	0	1	0	0	1
0	1	1	1	0	1	1	0	0	1	0	1	1	1	0	1	0	0	1	0	1	0	0	0	1	1	1	1	0	0	1	1	1	0	0	0	1	1	1	0	0	0	0	0	0	0	0	1	0	0
1	1	1	1	1	1	1	1	0	1	1	1	1	1	1	0	1	1	1	1	1	1	0	1	1	1	1	1	0	0	1	1	1	1	0	1	1	1	1	1	1	1	1	1	1	0	1	0	1	0
0	0	1	1	0	1	1	0	0	1	1	1	0	1	1	1	1	1	1	1	1	0	0	0	1	1	0	1	0	1	1	1	1	0	0	1	0	0	1	1	1	1	0	0	0	0	1	0	0	1
0	0	1	1	0	0	0	1	1	1	1	0	1	0	0	0	1	1	0	1	1	1	0	1	1	1	0	1	0	1	1	1	1	1	0	0	0	0	1	1	1	1	1	0	1	0	1	0	1	1
1	1	1	1	0	1	1	1	1	1	1	1	1	1	1	1	1	1	1	0	1	1	0	0	1	1	1	1	0	0	1	1	1	1	0	0	1	0	1	1	1	0	1	1	1	1	1	0	1	1
0	1	1	1	1	0	1	1	1	1	1	1	1	1	1	1	0	1	1	1	1	0	0	1	1	1	1	1	1	1	1	1	1	1	0	1	1	0	1	0	1	1	0	1	1	0	0	0	0	1
1	1	1	1	1	1	1	1	1	1	1	1	1	1	1	1	1	1	1	1	1	1	0	1	1	1	1	1	1	0	1	1	1	1	0	1	1	0	1	1	0	0	0	0	1	1	0	0	1	0
1	1	1	1	1	1	1	1	1	1	1	0	1	1	1	0	0	1	1	0	1	1	0	0	1	1	1	1	0	1	1	1	1	1	0	1	1	1	1	0	0	0	1	0	1	0	0	1	1	0
0	1	1	1	0	0	0	0	0	0	1	1	1	1	1	1	1	1	0	1	1	1	0	1	0	1	1	1	0	0	1	1	1	1	1	0	1	0	0	0	0	1	0	1	0	0	1	0	0	1
0	1	1	1	0	1	0	1	0	0	1	1	0	1	1	0	0	0	1	1	1	1	0	1	1	1	0	1	0	0	1	1	1	0	0	1	0	0	0	0	0	0	0	0	1	0	0	0	0	1
1	1	1	1	1	0	0	1	0	1	1	0	0	1	0	1	1	0	0	0	1	1	0	1	0	1	0	1	0	1	1	0	1	0	0	1	1	1	0	0	0	1	0	0	1	1	1	0	0	1
0	0	1	1	1	0	1	1	1	1	1	1	1	1	1	1	1	1	1	1	1	1	0	0	1	1	1	1	0	0	1	1	1	1	1	1	1	1	1	1	1	1	0	1	1	0	0	0	1	1
0	0	1	1	0	1	0	0	0	0	1	1	0	1	1	0	0	1	1	1	1	1	0	1	1	0	0	1	0	0	1	1	1	0	0	0	1	0	0	0	0	1	1	1	0	0	1	0	1	1
0	1	1	1	1	1	1	1	1	1	1	1	1	1	1	1	1	1	1	1	1	1	0	0	0	1	1	1	1	0	1	1	1	1	0	1	1	1	1	0	0	1	0	0	0	0	0	0	0	1
0	1	1	1	1	0	1	1	1	1	1	1	1	1	0	1	0	1	0	0	1	0	0	0	0	1	0	1	0	1	1	0	1	1	0	1	1	0	1	0	0	0	0	0	0	0	0	0	0	0
0	1	1	1	0	1	0	0	0	1	1	1	1	1	1	0	1	1	1	1	1	1	0	1	1	1	1	1	0	0	1	1	1	1	0	1	0	0	1	0	1	1	0	1	1	0	0	0	0	0
0	0	1	1	0	1	0	1	0	0	1	1	1	1	1	0	1	0	1	1	1	1	0	0	1	0	1	1	0	0	1	1	1	0	1	0	1	0	0	1	1	1	0	0	1	1	1	0	0	0
1	1	1	1	1	1	1	1	1	1	1	1	1	1	1	1	1	1	1	1	1	1	0	1	1	1	1	1	0	0	1	1	1	1	0	1	1	0	1	1	0	0	0	1	1	1	1	0	0	1
0	1	0	1	1	0	0	0	0	1	1	1	0	1	0	1	0	0	0	1	1	1	0	0	1	1	0	1	0	0	1	1	1	0	1	1	0	0	1	0	0	0	0	1	0	0	1	0	1	1
1	1	1	1	1	1	0	1	0	0	0	1	0	1	1	1	0	1	0	0	1	1	1	0	0	1	0	1	0	0	0	1	1	1	0	1	0	0	0	0	0	0	0	0	1	0	0	0	0	1
1	1	1	1	1	1	1	1	1	1	1	1	1	1	1	1	1	1	1	1	1	1	0	1	1	1	1	1	0	1	1	1	1	1	1	1	1	1	1	0	1	0	1	1	0	0	1	0	1	1
0	1	1	0	1	1	1	0	0	1	1	1	1	1	1	0	0	0	0	1	1	1	0	1	0	1	0	1	0	0	1	1	0	1	0	1	0	1	1	0	0	0	1	0	0	0	0	0	1	1
0	1	1	1	1	1	1	1	0	0	1	1	1	1	1	1	0	1	1	1	1	1	0	0	1	1	1	1	0	0	1	1	1	0	1	1	0	1	1	1	1	1	0	0	1	0	0	0	1	1
0	0	1	0	0	0	1	0	0	0	1	1	0	1	0	1	0	1	0	1	1	1	0	0	1	0	0	0	0	0	1	1	1	1	0	0	0	0	0	1	0	1	0	0	1	0	1	0	0	1
0	1	1	0	1	0	1	1	0	0	1	1	1	1	1	0	1	1	1	1	1	0	0	1	1	1	1	1	0	1	1	1	1	1	0	1	1	0	0	0	1	1	0	0	1	0	0	0	1	1
0	1	0	1	1	0	1	1	0	1	1	1	1	1	1	1	1	1	1	1	1	1	1	0	1	1	1	0	0	1	1	1	0	1	1	1	0	0	0	0	1	1	0	0	1	0	0	0	0	0
0	0	1	1	1	1	0	1	1	0	1	1	0	1	0	1	0	1	1	1	1	1	0	1	1	1	0	1	1	0	1	1	1	1	0	1	0	0	1	0	0	1	0	1	1	1	0	0	0	1
1	1	1	0	0	1	1	1	1	1	1	0	1	1	1	1	0	1	1	0	1	1	0	1	1	1	1	1	0	1	1	1	1	1	0	1	1	0	0	1	0	1	1	1	1	0	0	1	1	0
0	1	1	1	1	0	1	1	1	1	1	1	1	1	1	0	1	1	1	1	1	1	0	1	1	1	1	1	0	1	1	1	1	1	1	1	1	0	1	1	0	1	0	1	0	0	0	0	1	1
1	1	1	1	1	1	0	0	0	1	0	1	1	1	0	1	1	1	0	0	1	1	0	1	1	1	0	1	0	1	1	1	1	1	1	0	1	1	1	1	0	1	0	0	1	1	0	0	1	0
0	0	1	0	1	0	0	1	0	0	0	1	0	1	1	1	0	1	0	1	1	1	0	0	0	1	0	1	0	1	1	1	0	1	0	1	0	1	1	0	0	1	0	0	0	1	1	0	0	0
0	1	1	1	0	0	1	1	1	0	1	1	1	1	1	0	1	0	1	1	1	1	0	1	1	1	1	1	0	0	1	1	1	1	0	0	1	0	1	0	0	1	0	0	1	0	0	0	0	1
0	1	1	1	0	1	1	0	0	1	1	1	1	1	0	1	1	1	1	1	1	0	0	1	0	1	1	1	1	0	1	1	1	1	0	1	1	0	1	1	0	0	0	0	0	0	0	0	0	0
0	1	1	1	0	0	1	1	0	1	1	1	1	1	0	0	1	0	1	1	1	1	0	1	1	1	1	1	0	0	1	1	1	1	1	1	1	0	1	0	0	0	0	0	0	1	0	0	1	1
0	1	1	1	1	0	1	1	0	1	1	1	1	1	1	1	0	0	1	1	1	1	0	0	1	1	0	1	0	0	1	1	1	1	1	0	0	0	0	0	1	1	0	1	0	1	0	0	0	1
0	1	1	1	1	1	1	0	0	0	1	1	1	1	0	1	1	1	1	1	1	1	0	0	1	1	0	1	0	0	1	1	1	1	1	1	1	1	1	0	0	0	0	0	1	0	0	0	1	1
0	1	0	0	1	0	0	0	0	0	0	1	1	1	1	0	0	1	1	1	1	1	0	1	1	0	0	1	0	0	0	0	1	0	1	0	0	0	0	0	0	0	0	1	0	0	0	0	1	0
0	1	1	1	1	0	1	1	1	0	1	0	1	1	1	0	1	1	1	1	1	1	0	1	1	1	1	1	0	0	1	1	1	1	0	0	1	1	1	0	0	0	0	1	1	1	1	0	1	1
1	0	0	0	1	1	1	0	0	1	1	1	1	1	0	0	0	1	0	1	1	0	0	0	0	1	0	1	0	0	1	1	0	0	1	1	0	0	0	1	1	0	0	1	0	0	0	0	1	0
0	1	1	1	0	0	1	0	1	1	1	1	1	1	1	1	1	1	1	1	1	1	0	0	1	1	1	1	0	0	1	1	1	1	0	1	1	0	1	1	0	0	0	1	1	1	0	0	1	1
0	1	1	1	0	1	1	1	1	1	1	1	1	1	1	0	0	1	1	1	1	1	0	0	1	0	1	1	1	0	1	1	1	1	1	1	1	1	0	0	1	0	0	1	0	0	1	0	0	1
0	0	1	0	1	1	0	0	0	0	1	1	0	1	0	1	1	0	0	0	1	1	0	0	0	1	1	1	0	0	1	0	1	1	0	0	0	0	1	0	0	1	0	1	1	1	1	0	0	0
1	1	0	1	0	1	1	1	1	1	1	1	1	1	1	1	0	1	1	1	1	1	0	1	1	1	1	1	0	0	0	1	1	1	1	1	1	0	0	0	0	1	0	1	1	1	1	0	1	1
1	1	1	1	1	1	1	1	0	0	1	1	1	1	1	1	0	0	1	1	1	0	0	0	1	1	1	1	0	1	1	1	1	1	0	1	1	1	1	1	1	0	0	1	1	1	0	1	0	0
0	1	1	1	1	0	1	0	1	1	0	1	1	1	1	0	1	1	1	1	1	1	0	1	1	1	1	1	0	0	1	1	0	0	0	1	0	0	0	1	1	0	1	0	1	1	0	1	0	1
1	1	1	1	0	1	1	1	0	1	1	1	0	1	1	0	1	0	1	1	1	1	0	0	1	0	0	1	0	0	1	1	1	0	0	1	0	0	0	1	0	1	0	0	1	0	0	0	0	0
0	0	1	1	1	1	0	0	0	1	1	0	1	1	1	0	1	1	1	1	1	0	0	1	1	1	1	1	0	0	1	0	1	1	0	1	0	0	1	1	1	0	0	1	1	1	0	0	0	0
0	0	1	1	1	0	0	1	0	0	1	1	0	1	0	1	0	0	0	0	1	0	0	1	1	1	0	1	0	0	1	0	1	1	0	1	1	0	1	0	1	1	0	1	1	1	0	0	0	1
0	1	1	1	1	0	0	0	0	1	1	1	1	1	1	0	0	1	1	1	1	1	0	1	0	1	1	1	0	1	1	1	1	1	1	1	1	1	1	1	0	0	0	1	0	0	0	0	0	0
0	1	1	0	1	0	0	0	0	1	1	1	1	0	0	0	0	1	1	1	1	1	0	0	1	1	1	1	0	0	1	1	1	1	0	1	0	0	0	1	0	0	0	0	0	0	0	0	0	0
0	1	1	1	0	1	1	1	1	1	1	1	1	1	1	1	1	0	1	1	1	1	0	1	1	1	1	1	0	1	0	1	1	1	1	1	1	0	1	0	0	0	0	1	1	0	0	0	1	1
0	1	1	1	1	1	1	1	0	1	1	1	1	1	1	1	1	0	1	0	1	1	0	1	0	1	1	1	0	1	1	1	1	1	1	1	1	1	1	1	0	1	0	1	1	0	0	0	0	1
0	1	1	1	1	0	1	1	0	0	1	1	1	1	1	1	1	1	1	1	1	1	0	0	1	1	1	1	1	0	1	1	1	1	0	1	1	0	1	1	1	1	0	1	1	1	0	0	0	1
1	1	1	1	1	1	1	0	0	1	1	1	1	1	1	0	1	1	1	1	1	0	0	1	1	1	1	1	0	0	1	1	1	1	0	0	1	1	1	0	0	1	0	1	1	0	0	0	0	1
0	0	1	1	1	0	0	1	0	1	1	1	1	1	0	0	0	1	0	1	1	1	0	0	0	1	0	0	0	1	1	1	1	0	0	1	0	0	0	0	0	1	0	0	1	0	0	0	0	1
1	1	1	1	1	1	1	1	1	1	1	1	1	1	1	1	1	1	1	1	1	1	0	1	1	1	1	1	1	1	1	1	1	1	0	1	1	0	1	1	1	1	1	1	0	1	0	1	1	1
1	1	1	0	0	1	1	1	1	1	1	1	1	1	1	1	1	1	1	1	1	1	1	1	1	1	0	1	0	1	1	1	1	1	1	1	1	1	1	0	0	1	1	1	0	1	0	0	1	0
0	1	1	0	1	1	0	1	0	1	1	1	1	1	1	1	0	1	1	0	1	1	0	1	1	1	0	1	0	0	1	1	1	1	0	1	1	0	0	0	0	1	0	1	1	0	1	0	1	1
0	0	1	0	0	0	0	0	0	0	1	1	1	1	1	0	0	0	1	0	1	1	0	0	0	0	0	1	0	0	1	1	1	0	1	1	0	0	0	0	1	0	0	0	0	0	0	0	0	0
0	0	1	1	1	1	0	1	0	1	1	0	1	1	1	1	1	1	1	1	1	1	0	1	1	1	0	1	0	0	1	1	1	1	0	0	1	0	1	0	1	1	0	1	0	0	1	0	0	1
1	1	1	1	1	1	1	1	1	1	1	1	1	1	1	1	1	1	1	1	1	1	1	1	0	1	1	1	1	0	1	1	1	1	1	1	1	1	1	1	0	0	0	1	1	0	0	0	0	0
0	1	1	1	1	1	1	1	0	1	1	1	1	1	1	1	1	1	1	1	1	1	0	1	1	1	0	1	0	0	1	1	1	1	1	1	1	0	1	0	0	0	0	0	1	1	0	0	1	0
1	1	1	1	1	1	1	0	0	1	1	1	1	1	0	1	1	1	1	0	1	1	0	0	1	1	1	1	0	1	1	1	1	1	0	1	1	0	0	0	1	1	0	1	1	1	0	0	0	1
1	1	1	1	1	0	0	0	1	1	1	1	1	1	1	1	1	1	1	1	1	1	0	1	1	1	0	1	0	1	1	1	1	1	0	1	1	1	0	1	1	0	0	1	1	1	1	0	1	1
1	1	1	1	0	1	1	1	0	1	1	1	0	1	1	1	1	0	1	1	1	0	0	1	1	1	1	1	1	1	1	1	1	1	1	1	1	1	1	1	0	0	1	1	1	1	1	0	1	1
0	1	1	1	1	0	1	0	0	1	1	1	1	1	1	0	0	1	0	1	1	1	0	1	1	1	1	1	0	1	1	1	1	1	1	1	1	1	1	1	1	1	0	0	1	1	0	0	1	1
0	1	1	0	0	1	1	1	0	1	1	1	0	1	1	1	0	1	1	1	1	1	0	0	1	1	0	1	0	0	1	1	1	1	1	1	1	1	1	1	0	1	0	0	0	1	0	0	0	1
0	0	1	1	0	1	1	1	0	0	1	1	1	1	1	1	1	1	1	1	1	1	0	1	1	1	1	1	0	0	1	1	1	1	0	1	0	0	1	1	1	0	0	1	1	0	0	0	0	1
0	1	1	1	0	1	1	0	0	1	1	1	1	1	1	1	0	1	1	1	1	1	0	0	1	1	0	1	0	0	1	1	0	1	1	1	0	1	1	1	0	0	0	1	1	0	0	0	0	0
1	1	1	0	1	1	0	1	1	0	1	1	1	1	1	0	1	1	1	1	1	1	0	1	1	1	0	1	1	0	1	1	1	1	1	1	1	1	1	1	1	1	0	1	1	1	0	0	1	1
1	1	1	1	0	0	1	1	1	1	1	1	1	1	1	0	0	1	1	1	1	1	0	0	1	1	1	1	0	1	1	1	1	1	1	1	1	1	1	1	1	0	0	0	1	1	0	0	0	1
0	1	1	1	1	1	1	1	1	1	1	1	1	1	1	1	0	1	1	1	1	1	0	0	1	1	0	1	0	1	1	1	1	1	0	1	1	1	1	1	1	0	1	1	1	1	1	1	0	0
0	1	1	1	1	1	1	1	1	1	1	1	1	1	1	1	1	1	1	1	1	1	0	1	1	1	1	1	0	0	1	1	1	1	0	1	0	0	1	1	1	1	0	0	1	1	0	0	1	1
0	0	1	1	1	0	0	1	0	0	1	0	1	1	0	0	0	1	1	1	1	1	1	1	0	0	0	1	0	0	1	1	1	0	0	0	0	0	0	0	0	1	0	1	1	1	0	0	0	0
1	1	1	1	1	1	1	1	0	1	1	1	1	1	1	0	0	1	1	1	1	0	0	1	1	1	1	1	0	0	1	1	1	1	1	1	0	1	1	1	0	1	1	0	1	0	0	0	0	1
1	1	1	1	0	0	0	1	1	1	1	1	1	1	1	0	0	1	0	1	1	1	0	0	1	1	1	1	0	1	1	1	1	1	1	1	0	0	0	0	1	1	0	1	1	1	0	0	0	1
1	1	1	1	1	1	1	1	0	1	1	1	1	1	0	1	1	0	1	1	1	0	0	1	1	1	1	1	0	1	1	1	1	1	1	1	1	0	0	1	0	1	0	1	0	0	0	0	0	0
0	0	1	1	0	1	0	0	0	0	1	1	0	1	0	0	0	0	0	0	1	0	0	0	1	0	0	0	0	0	1	0	1	1	0	1	0	1	1	1	0	1	0	1	1	0	0	0	1	1
0	1	1	1	1	1	1	1	0	0	1	1	1	1	0	1	1	1	0	1	1	1	0	0	0	1	1	1	1	0	1	1	1	1	0	0	0	1	1	0	0	1	0	1	0	1	0	0	0	0
0	1	1	0	0	1	1	1	1	1	1	1	1	1	1	0	1	1	1	1	1	1	0	1	1	1	1	1	0	0	1	1	1	1	0	1	0	1	1	1	1	0	0	0	0	0	0	0	1	0
0	1	1	1	1	1	0	1	1	1	1	1	1	1	1	0	1	1	0	1	1	1	0	0	1	1	0	1	1	0	0	1	1	1	0	1	0	0	0	0	0	0	0	1	0	0	0	0	1	0
0	1	1	1	1	1	1	1	0	1	1	1	1	1	1	1	1	1	1	1	1	1	0	0	1	1	0	1	0	0	1	1	1	1	0	0	1	0	1	1	1	0	0	1	0	0	0	0	0	0
0	1	1	1	1	1	1	1	0	1	0	1	1	0	1	0	1	1	1	1	1	0	0	0	1	1	1	1	1	0	1	1	1	1	1	0	1	1	1	1	0	1	0	0	0	1	0	0	0	1
1	1	1	1	1	1	1	1	1	1	1	1	1	1	1	1	1	1	1	1	1	1	0	0	1	1	1	1	0	1	1	1	1	1	1	1	1	1	1	1	1	1	0	1	0	1	0	0	1	1
0	1	1	1	0	1	1	1	0	1	1	1	1	0	1	1	1	1	0	1	1	0	0	1	1	1	0	1	0	0	0	0	1	0	0	1	0	0	1	0	0	1	0	0	0	1	0	0	0	1
0	1	1	1	0	0	1	0	0	0	1	1	1	1	1	1	0	1	0	1	1	1	1	0	0	1	0	1	0	0	1	1	1	1	1	1	1	0	1	0	0	0	0	1	1	0	0	0	0	0
0	1	1	1	0	0	0	1	1	1	1	1	1	1	0	1	0	1	0	1	1	1	1	0	1	1	0	1	0	0	1	1	1	1	0	1	1	0	1	1	0	0	0	1	1	1	0	0	1	1
1	1	1	1	1	1	1	1	0	1	1	1	0	1	1	1	1	0	0	0	1	1	0	0	1	1	1	1	0	0	1	1	1	1	1	0	1	1	1	0	0	1	0	1	1	1	0	0	1	0
1	1	1	1	1	1	1	1	0	1	0	1	1	0	1	1	0	1	1	1	1	1	0	0	1	1	1	1	1	0	1	1	1	1	1	1	1	0	1	0	1	0	0	0	0	0	0	0	1	0
1	1	1	1	0	1	1	1	0	1	1	1	1	0	1	0	1	1	1	0	1	1	0	0	1	1	1	1	0	0	1	1	0	1	1	1	1	0	1	1	0	0	0	0	0	0	0	0	0	0
0	1	1	1	1	1	0	1	0	1	1	1	1	1	1	1	1	1	0	0	1	1	1	0	0	1	1	1	1	1	1	1	1	1	0	1	1	1	1	0	0	0	0	1	0	0	1	0	0	0
0	1	1	1	1	1	1	1	0	1	1	1	1	1	1	1	0	1	1	1	1	1	0	0	1	1	0	1	1	0	1	1	1	1	1	0	1	1	1	1	1	0	0	0	1	0	0	0	0	0
1	1	1	1	1	0	1	1	0	1	1	1	1	1	1	1	1	1	1	1	1	1	1	1	1	1	1	1	0	1	1	1	1	1	1	1	0	1	1	1	1	0	0	0	0	0	0	0	1	0
1	1	1	1	1	1	0	1	0	1	1	1	1	1	1	1	0	0	1	0	1	1	1	1	1	1	1	1	0	0	1	1	1	1	0	1	1	1	1	1	0	0	0	1	0	0	0	1	0	0
1	1	1	1	1	1	1	1	0	1	1	1	1	0	1	1	0	1	1	0	1	1	0	0	1	1	0	1	1	1	1	1	1	1	1	1	0	0	0	0	1	0	1	1	0	0	0	0	0	1
0	1	1	1	0	0	1	1	0	1	1	1	1	0	1	0	1	1	0	1	1	1	0	1	1	1	0	0	0	1	1	1	1	1	1	0	1	0	1	1	1	0	0	1	0	0	0	0	0	1
0	0	1	1	0	1	1	1	0	0	0	1	1	0	1	0	0	1	1	1	1	1	0	0	1	1	1	1	1	0	1	1	1	0	0	1	1	0	1	1	1	0	0	1	0	0	0	0	1	0
0	1	1	1	1	1	1	1	0	1	1	1	1	1	1	0	1	1	1	1	1	1	1	1	1	1	1	1	0	0	1	1	1	1	0	1	1	1	1	0	0	0	0	1	0	0	1	0	0	0
1	1	1	1	0	1	1	1	0	1	1	1	1	0	1	1	0	1	1	0	1	1	0	0	1	1	1	1	0	0	1	1	1	1	0	0	1	1	1	0	0	1	0	0	0	0	0	0	0	1
0	0	1	1	1	1	1	1	0	1	1	1	1	0	1	1	1	1	1	1	1	1	0	0	0	1	1	1	0	0	0	1	0	1	1	1	0	0	1	0	0	1	0	1	0	1	0	0	1	0
1	1	1	1	0	1	1	1	0	1	1	1	1	1	1	0	1	1	1	1	1	1	0	0	1	1	1	1	0	0	0	1	1	1	0	1	0	1	1	1	1	0	0	1	1	0	0	0	0	1
0	1	1	1	1	1	1	1	0	1	1	1	1	1	1	1	1	1	1	1	1	1	0	0	1	1	1	1	1	0	0	1	1	1	0	1	1	1	1	1	0	1	0	0	0	1	0	0	0	1
1	0	1	1	0	1	1	1	0	1	1	1	1	1	0	0	1	1	1	0	1	0	0	1	0	1	0	1	1	1	1	1	1	0	0	0	1	0	1	1	0	1	0	0	0	0	0	1	0	0
0	0	1	0	1	1	1	1	0	0	1	1	1	1	0	1	0	0	0	0	1	1	0	0	1	1	0	1	0	1	1	1	1	1	0	1	0	0	0	0	0	0	0	1	0	1	0	0	1	1
0	1	1	1	1	0	1	1	0	1	1	1	1	1	1	0	0	1	0	0	1	0	0	1	1	1	1	1	0	0	1	1	0	0	1	1	1	0	0	1	0	1	0	0	1	0	0	0	0	0
1	1	1	1	1	0	1	1	0	1	1	1	1	1	1	0	1	1	1	1	1	1	0	1	1	1	1	1	0	0	0	1	1	1	0	0	1	1	1	0	0	1	0	1	1	1	1	0	0	1
0	1	1	1	0	0	1	1	1	1	1	1	1	1	1	1	0	1	0	1	1	1	1	0	1	1	0	1	0	0	1	1	1	1	1	1	1	1	1	1	0	1	0	1	1	0	1	0	1	1
1	1	1	1	0	0	1	1	1	1	1	1	1	1	1	0	1	1	1	1	1	1	1	1	1	1	0	1	0	0	1	1	1	1	1	0	0	0	1	1	0	0	0	1	0	0	1	0	0	0
1	1	1	1	1	0	1	1	0	1	1	1	1	0	1	1	1	1	0	1	1	0	0	0	1	1	0	1	0	0	0	0	1	1	0	1	0	1	1	0	0	1	0	0	0	1	0	0	0	1
1	0	0	1	0	1	0	1	0	1	1	1	1	1	1	0	0	0	1	1	1	1	0	1	1	1	0	1	0	1	1	1	1	1	0	0	1	0	1	0	0	0	0	0	0	0	0	0	0	1
0	1	1	1	1	1	1	1	0	1	1	1	1	1	1	1	1	0	1	1	1	1	0	0	1	1	1	1	0	0	1	1	1	1	1	1	1	0	1	1	0	0	1	0	0	0	0	1	0	0
1	1	1	1	1	1	1	1	0	1	1	1	1	1	1	1	1	1	1	1	1	1	0	1	1	1	1	1	1	1	1	1	1	1	1	0	1	1	1	1	0	0	0	1	0	0	0	0	1	1
1	1	1	1	1	0	1	0	0	1	1	1	1	1	0	1	1	1	1	1	1	1	1	1	1	1	1	1	1	0	1	1	1	1	1	1	1	1	1	0	1	0	0	1	1	1	0	0	0	1
1	1	1	1	0	1	1	1	1	1	1	1	1	1	1	1	1	1	1	1	1	1	0	1	1	1	1	1	1	1	1	1	1	0	1	1	1	0	1	0	0	1	0	1	1	0	0	0	0	0
1	1	1	1	0	1	1	0	0	1	1	0	1	0	0	0	1	0	0	1	1	1	0	1	1	1	0	1	0	1	0	1	0	1	0	1	0	1	0	0	1	1	0	1	1	0	0	0	1	0
1	1	1	1	0	0	1	1	1	1	1	1	1	1	1	1	1	1	0	1	1	0	0	1	1	1	1	1	0	0	1	1	1	1	1	1	1	1	1	0	0	0	0	1	0	0	1	0	0	0
1	1	1	1	1	1	1	1	1	1	1	1	1	1	1	1	1	1	1	1	1	1	1	0	1	1	0	1	0	1	1	1	1	1	1	1	1	1	1	0	0	1	0	1	1	1	0	0	1	1
1	1	1	1	1	1	0	1	0	0	1	1	1	1	0	1	1	1	1	1	1	0	0	0	1	1	0	1	1	1	1	1	1	1	1	1	0	0	1	0	0	0	0	1	0	0	1	0	1	0
0	1	1	0	1	1	0	1	1	1	1	1	1	1	1	1	0	1	1	1	1	0	0	1	1	1	1	1	0	0	1	1	1	1	0	1	1	1	1	1	1	0	0	0	0	0	0	0	1	0
1	1	1	1	1	1	1	1	1	1	1	1	1	1	1	1	1	1	1	1	1	1	0	1	1	1	1	1	0	1	0	1	1	1	0	1	0	1	1	1	0	1	0	1	1	0	1	0	1	1
1	1	1	1	1	1	1	1	0	1	1	1	1	1	1	0	0	1	1	1	1	1	1	1	1	1	1	1	0	0	1	1	1	1	0	1	1	1	1	0	0	0	0	1	0	0	0	0	0	0
1	1	0	1	0	1	0	1	0	0	1	1	0	0	0	1	0	1	1	0	1	1	0	0	0	1	1	1	1	0	1	1	1	1	0	0	1	1	0	1	0	0	1	0	0	0	0	0	1	0
0	0	1	1	1	1	0	1	0	1	1	1	0	1	1	1	1	0	1	0	1	0	0	0	1	1	1	1	1	0	1	1	1	1	1	1	1	1	1	0	0	0	0	1	0	0	0	0	1	0
0	1	1	1	0	1	1	1	1	1	1	1	1	1	1	0	1	1	1	1	1	1	1	1	1	1	1	1	0	0	1	1	1	1	0	1	1	1	1	1	0	1	0	1	0	1	0	0	0	1
1	1	1	1	1	0	0	0	0	1	0	1	0	1	1	1	1	0	0	0	1	1	0	0	0	1	1	1	0	0	0	1	1	0	1	0	0	0	1	1	1	1	0	1	0	0	0	0	1	1
0	1	1	1	0	1	1	1	0	1	1	1	1	1	1	1	1	1	1	1	1	0	0	0	1	1	0	1	0	1	1	0	1	0	0	1	1	1	1	0	1	1	0	1	0	0	0	0	1	0
1	1	1	1	1	1	1	1	0	1	1	1	1	1	1	1	1	1	1	1	1	1	0	1	1	1	1	1	0	0	1	1	1	1	0	1	1	1	1	1	0	0	0	1	0	0	1	0	0	0
1	1	1	1	1	1	1	1	1	1	1	1	1	1	1	0	0	1	1	1	1	1	0	0	1	1	0	1	0	0	1	1	1	1	0	1	1	1	1	0	1	1	0	1	0	0	1	0	0	0
0	1	1	1	0	0	0	1	0	1	1	1	0	1	0	0	1	1	0	1	1	0	1	0	0	1	1	1	0	0	1	1	1	1	0	0	1	0	1	0	1	0	0	0	1	0	0	0	0	0
1	1	1	1	1	1	0	1	0	1	1	1	1	1	1	0	1	1	1	1	1	1	0	1	1	1	1	1	0	1	1	1	1	1	0	1	1	1	1	0	1	1	0	1	1	0	0	0	1	0
1	1	1	1	0	1	1	1	1	1	1	0	1	1	1	1	1	1	1	1	1	1	1	0	1	1	1	1	1	1	1	1	1	1	0	0	1	1	1	1	1	0	0	1	1	0	0	0	0	0
1	1	1	1	1	1	1	1	0	1	1	1	1	1	1	1	1	1	1	1	1	1	1	0	1	1	1	1	0	1	1	1	1	1	0	1	1	1	1	1	1	0	0	0	0	0	0	0	1	0
1	1	1	1	1	1	1	1	1	1	1	1	1	1	1	1	1	1	1	1	1	1	1	1	1	1	1	1	0	1	1	1	0	1	1	1	1	1	1	1	0	1	0	1	1	0	1	0	1	1
0	1	1	1	1	1	1	1	0	1	1	1	1	1	1	0	1	1	1	1	1	1	0	0	1	1	1	1	0	1	1	1	1	1	1	1	1	0	1	1	0	1	0	1	1	0	0	0	0	1
0	0	1	1	0	1	0	1	0	1	1	1	1	0	1	1	1	0	1	0	1	1	0	1	1	0	1	1	0	0	1	1	1	0	1	1	0	0	0	0	0	1	0	0	0	0	0	0	1	0
1	1	1	1	1	1	1	0	0	1	1	1	1	1	1	0	1	1	1	1	1	0	0	0	1	1	1	1	0	0	1	1	1	1	0	1	1	1	0	0	1	1	0	1	0	0	0	0	1	0
1	1	1	1	1	1	1	1	0	1	1	1	1	1	1	0	1	1	1	1	1	1	0	1	1	1	1	1	1	1	1	1	1	1	1	1	1	0	1	1	1	0	1	1	1	0	1	0	1	1
0	1	1	1	1	1	1	1	0	1	1	1	1	1	1	1	1	1	1	1	1	0	1	1	1	1	0	1	0	0	0	1	1	1	1	1	1	1	1	0	0	1	0	1	0	0	0	0	0	0
0	1	1	1	0	1	1	1	0	1	1	1	1	1	1	0	0	1	1	1	1	1	0	0	1	1	1	1	0	0	1	1	1	0	0	0	1	0	1	0	1	0	0	1	0	0	0	0	0	1
1	1	1	1	0	1	1	1	1	1	1	1	1	1	1	1	1	1	1	1	1	0	0	1	1	1	1	1	0	0	1	1	1	0	0	1	1	1	1	1	0	1	0	1	0	0	0	0	0	0
1	1	1	1	0	0	0	1	0	1	1	0	1	1	1	1	0	1	0	1	1	1	0	0	1	0	1	1	0	0	0	1	1	1	1	1	1	0	1	0	0	0	1	1	0	0	0	0	1	0
1	1	1	1	0	0	1	1	0	1	1	1	0	1	1	1	1	1	1	1	1	1	0	0	1	1	1	1	0	0	1	1	1	1	1	1	0	1	1	0	0	0	0	1	0	1	0	0	0	1
0	1	1	1	0	0	0	1	0	0	0	1	1	1	0	0	0	0	1	0	1	1	0	1	0	1	1	1	0	0	0	0	1	0	1	1	0	0	1	0	1	1	0	1	0	0	0	0	0	0
1	1	1	1	1	1	1	1	0	1	1	1	1	1	1	1	1	1	1	1	1	1	0	1	1	1	1	1	1	0	0	1	1	1	1	0	1	1	1	1	0	1	0	1	0	0	0	0	0	1
0	1	1	1	0	1	1	1	0	1	1	1	1	1	1	1	1	1	1	1	1	1	0	0	1	1	1	1	0	0	1	1	1	1	0	1	1	1	1	1	0	0	0	1	1	0	0	0	0	0
1	1	1	0	1	1	1	1	0	1	1	1	1	1	0	1	1	1	1	1	1	1	0	0	1	0	0	1	1	1	1	1	1	1	0	1	1	0	1	0	0	1	0	0	0	1	0	0	0	0
0	1	1	1	1	1	1	1	0	1	1	1	1	1	1	1	1	1	1	1	1	1	0	0	1	1	0	1	0	0	0	1	0	0	0	0	1	1	1	0	0	1	0	1	1	0	1	0	1	0
1	1	1	1	1	1	1	1	0	1	1	1	1	1	1	1	1	1	1	1	1	1	0	0	1	1	1	1	0	0	1	1	1	1	1	1	1	1	1	0	1	0	0	0	0	0	0	0	1	0
1	1	1	1	1	1	1	1	1	1	1	1	1	1	1	1	0	1	1	1	1	1	1	0	1	1	1	1	0	1	1	1	1	1	1	1	1	1	1	0	0	0	0	0	0	0	0	1	0	0
0	1	1	1	0	1	1	1	0	1	1	1	1	1	1	1	1	1	0	1	1	1	0	1	1	1	1	1	0	1	1	1	1	1	0	1	1	1	1	1	1	1	0	1	1	1	1	0	1	0
0	0	1	1	0	1	1	1	0	1	1	1	1	1	1	1	1	1	1	1	1	1	0	1	1	1	1	1	0	0	0	1	1	1	1	1	1	0	1	0	0	1	0	0	0	0	0	0	0	0
1	0	1	1	1	1	1	1	0	1	1	1	1	1	1	1	1	1	0	1	1	1	0	1	1	1	1	1	0	0	1	1	1	1	1	1	1	0	1	0	1	1	0	0	1	1	1	0	0	0
1	1	1	1	1	1	1	1	0	1	1	1	0	1	1	0	1	1	1	1	1	1	0	0	1	1	1	1	1	0	1	1	1	1	0	1	0	1	1	0	0	0	0	1	0	0	1	0	0	0
1	1	1	1	0	1	1	1	0	1	1	1	1	1	1	1	1	1	1	1	1	1	1	1	1	1	1	1	0	0	1	1	1	1	0	1	1	0	1	1	1	0	0	1	1	0	1	0	0	0
1	1	1	1	1	1	1	1	1	1	1	1	1	1	1	1	1	1	0	1	1	1	1	1	1	1	0	1	0	0	1	1	1	1	1	1	1	1	1	0	0	1	1	1	1	0	0	0	1	0
0	1	1	1	1	1	1	1	0	1	1	1	1	1	1	1	0	1	1	1	1	1	1	0	1	1	1	1	0	1	1	1	1	1	1	0	0	1	1	0	0	1	0	1	1	0	1	0	1	1
1	1	1	1	0	1	1	1	0	1	1	1	1	0	0	0	1	1	1	1	1	1	0	1	1	1	1	1	0	0	1	1	1	1	0	1	1	1	1	1	0	0	0	1	0	0	1	0	1	0
0	1	1	1	0	1	1	1	0	1	1	1	1	0	1	1	1	1	1	0	1	1	1	1	0	0	1	1	0	0	0	1	1	1	0	0	1	0	1	1	1	1	0	1	0	0	0	0	0	1
1	1	1	1	1	1	1	1	1	1	0	1	1	0	1	1	1	1	1	1	1	1	1	0	1	1	1	1	0	0	1	1	1	1	1	0	1	0	1	1	1	0	1	1	1	0	1	0	0	0
0	0	1	1	1	1	0	1	1	1	1	1	1	0	1	1	1	0	1	1	1	1	1	0	1	1	1	1	0	0	1	1	1	1	1	1	1	1	1	1	0	0	0	1	0	1	0	0	0	0
1	1	1	1	0	1	0	1	0	1	1	1	1	1	1	1	0	1	1	1	1	0	0	0	1	1	1	1	0	1	1	0	1	1	1	1	1	0	1	1	1	0	0	1	0	1	0	0	1	1
0	1	1	1	1	0	1	1	0	1	1	1	1	0	1	1	0	1	0	1	1	1	0	1	0	1	1	1	1	0	0	0	0	1	1	1	1	1	1	0	0	1	0	0	0	1	0	0	0	1
0	1	1	1	1	1	0	1	0	1	1	1	1	1	1	1	0	1	1	1	1	1	0	0	1	1	1	1	1	1	1	1	1	1	1	1	1	1	1	1	0	1	0	0	0	1	0	0	0	1
0	1	1	1	1	1	1	1	0	1	1	0	1	0	1	1	1	1	0	1	1	0	0	0	1	1	1	1	0	1	1	1	1	1	0	1	1	1	0	0	0	1	0	0	0	1	1	0	1	0
1	1	1	1	0	1	1	1	1	1	1	1	1	1	1	1	0	1	1	1	1	1	0	0	1	1	1	1	0	1	1	1	1	1	0	1	1	1	1	1	0	1	0	1	1	1	0	0	0	0
1	1	1	1	0	1	1	1	0	1	1	1	1	1	1	1	1	1	1	1	1	1	1	0	1	1	1	1	0	1	1	1	1	1	0	1	0	0	0	0	1	0	0	1	1	0	1	0	1	0
0	1	1	1	0	0	1	1	0	1	1	1	1	1	1	1	1	1	1	1	1	1	1	0	0	1	1	1	1	0	1	1	1	1	0	1	0	0	0	0	1	1	0	1	1	0	1	0	1	1
0	1	1	1	0	1	1	1	1	1	1	1	1	1	1	0	0	1	0	1	1	1	0	1	1	1	0	1	0	0	1	1	1	1	1	1	1	1	1	1	1	1	0	1	0	1	0	0	1	0
0	1	1	1	1	0	1	1	0	1	1	1	1	1	1	1	1	1	1	1	1	1	0	1	1	1	1	0	0	0	1	1	1	1	0	1	1	1	1	1	0	1	1	1	1	0	0	0	1	1
0	1	1	1	1	1	1	1	0	1	1	1	1	1	1	0	1	1	1	1	1	1	0	1	1	1	1	1	0	0	1	1	1	1	0	1	0	0	1	1	1	1	0	1	1	0	0	0	0	1
1	1	1	1	1	1	1	1	1	1	1	1	1	1	1	0	1	1	1	1	1	1	0	1	1	1	0	1	0	0	1	1	1	1	0	1	1	1	1	0	0	1	0	1	0	1	0	0	0	1
0	1	1	1	1	1	1	1	0	1	1	1	1	1	1	1	1	1	1	1	1	0	0	0	1	1	1	1	0	0	1	1	1	1	0	1	1	1	1	0	1	0	0	1	1	0	1	0	1	1
1	1	1	1	1	1	1	1	1	1	1	1	1	1	1	1	1	1	1	1	1	1	0	1	1	1	0	1	0	0	0	1	1	1	1	1	1	0	1	1	1	0	0	0	0	0	0	0	1	1
1	1	1	1	0	1	0	1	0	1	1	1	1	1	1	0	1	1	1	1	0	1	0	1	1	0	1	1	0	0	1	1	1	1	0	0	0	0	1	0	1	1	0	1	1	1	0	0	0	1
0	1	1	1	0	1	1	1	0	0	1	1	1	0	1	1	0	0	1	1	1	1	0	0	1	1	1	1	0	0	0	1	1	1	0	1	0	1	1	1	0	0	0	0	0	0	0	0	0	0
1	1	1	1	0	1	1	1	0	1	0	1	1	0	1	1	0	1	1	1	1	1	1	1	1	1	0	1	0	0	0	1	1	1	1	1	1	1	1	1	0	1	0	0	0	1	0	0	0	1
1	1	1	1	0	0	0	0	0	0	1	1	0	1	1	1	1	1	0	1	1	0	0	0	1	1	0	1	0	0	1	1	0	0	1	0	0	1	0	0	1	1	0	0	0	0	1	0	0	1
1	1	1	1	1	1	1	1	1	1	1	1	1	1	1	1	1	1	1	1	1	1	1	1	1	1	1	1	0	1	1	1	1	1	0	1	1	1	1	1	1	1	0	1	1	0	0	0	1	1
0	1	1	1	0	0	1	1	0	1	1	1	1	1	1	1	1	1	1	1	1	1	1	1	1	1	1	1	0	1	1	1	1	1	0	1	1	1	1	0	0	0	0	1	0	0	1	0	0	0
0	1	1	1	1	1	0	1	0	1	1	1	1	1	1	0	0	0	1	0	1	1	1	0	1	1	0	1	0	0	1	1	1	1	1	1	0	1	1	0	1	0	0	1	1	1	0	0	0	1
1	1	1	1	1	1	1	1	0	0	1	1	1	1	1	1	1	1	1	1	1	1	1	0	1	1	0	1	0	0	0	1	1	1	1	1	0	1	1	1	0	1	0	0	0	1	0	0	0	1
0	0	0	1	1	0	1	0	0	0	1	1	1	1	1	0	0	1	0	0	1	1	1	0	1	0	0	1	0	0	1	1	1	0	0	1	0	0	1	0	0	1	0	0	0	0	0	0	1	0
1	1	1	1	1	1	1	1	0	1	1	1	1	1	0	1	1	0	1	1	1	1	0	1	1	1	1	1	0	1	1	1	0	1	1	1	0	0	1	1	0	0	0	1	1	0	0	0	0	1
0	1	1	1	1	1	0	1	0	0	1	1	1	1	1	1	0	1	1	1	1	0	0	1	0	1	0	1	0	0	1	1	1	1	0	0	1	1	1	0	0	0	0	1	1	0	0	0	0	0
0	1	1	1	1	1	1	1	0	1	1	1	1	1	1	0	1	1	1	1	1	1	1	0	1	1	0	1	0	1	1	1	1	1	0	1	1	0	1	1	0	0	1	1	0	1	1	0	0	0
1	1	1	1	1	1	1	1	0	1	1	1	1	1	0	0	1	0	0	0	1	1	0	0	0	1	0	1	1	0	1	1	1	1	0	0	1	1	1	0	1	1	0	1	1	1	0	0	0	0
1	1	1	1	0	1	1	1	0	1	1	1	1	1	1	1	1	1	1	1	1	1	1	0	1	1	1	1	0	1	1	1	1	1	0	1	1	1	1	0	0	1	1	0	1	0	0	1	1	0
0	1	1	1	1	1	0	1	1	1	1	1	1	1	1	0	1	1	1	1	1	1	1	1	1	1	1	1	0	0	1	1	1	1	1	1	0	1	1	1	0	0	0	1	0	0	1	0	0	0
0	1	1	1	1	1	0	0	0	1	1	1	1	0	1	0	1	0	1	0	1	1	0	0	1	1	1	1	1	0	1	1	0	1	1	1	1	0	0	0	1	1	0	1	1	1	1	0	0	0
0	1	1	1	1	1	1	1	0	1	1	1	1	1	1	1	0	1	1	1	1	0	1	1	1	1	1	1	0	1	0	1	1	1	1	0	1	0	1	0	0	0	0	1	0	0	0	0	0	1
1	1	1	0	1	1	0	1	1	1	1	0	1	1	1	1	1	1	1	1	1	0	0	0	0	1	1	1	0	0	0	1	1	1	0	1	1	1	0	1	1	0	0	0	0	1	1	0	0	0
0	1	1	1	0	1	1	1	0	1	0	1	1	1	1	0	1	1	1	1	1	1	0	0	1	1	1	1	0	0	1	1	1	1	1	1	1	1	1	1	0	1	0	0	0	0	0	0	0	0
0	1	1	1	0	0	0	1	0	1	1	1	1	0	1	1	0	1	1	0	1	1	1	0	1	1	1	1	0	0	0	1	1	1	0	1	1	0	1	0	1	0	0	0	0	0	0	0	1	0
1	1	1	1	1	1	0	0	0	0	1	1	0	0	1	0	0	0	1	1	1	0	0	0	1	1	1	1	0	0	1	1	1	0	0	0	0	1	1	0	0	0	0	1	1	1	0	0	1	0
1	0	1	0	0	1	0	0	0	0	1	1	0	1	0	1	0	0	0	0	1	1	0	1	0	1	0	1	1	1	0	0	1	0	0	0	1	0	0	0	0	0	0	1	0	0	0	0	1	0
0	1	1	1	0	1	1	1	0	1	1	1	1	0	0	1	1	1	1	0	1	0	0	1	1	1	0	1	0	0	1	1	1	1	1	1	1	0	1	1	1	1	0	1	0	0	0	0	0	1
0	0	0	1	0	0	0	0	0	0	1	0	0	0	1	0	1	0	0	0	1	1	0	0	0	1	1	1	0	0	1	1	1	1	0	0	1	0	1	0	1	1	0	1	1	1	0	0	0	1
0	1	1	0	0	0	0	0	0	0	1	0	1	1	0	0	1	0	1	0	1	1	0	1	0	1	0	1	0	0	1	1	1	0	1	0	0	0	1	0	0	0	0	0	1	0	0	0	1	1
1	1	1	1	1	1	0	1	0	1	1	1	1	1	1	1	1	1	1	1	1	1	0	1	1	1	1	1	0	0	1	1	1	1	1	1	1	0	1	1	1	1	0	0	1	0	0	1	0	1
1	1	1	0	0	0	0	1	0	1	1	0	0	0	0	0	1	1	0	0	1	1	0	0	0	0	0	1	0	0	0	1	1	0	0	0	0	1	0	0	0	0	0	1	0	0	0	0	0	1
1	1	1	1	1	1	1	1	1	1	1	1	1	1	1	1	1	1	1	1	1	1	0	1	1	1	1	1	0	1	1	1	1	1	0	1	0	1	1	1	0	0	0	1	1	1	1	0	0	0
0	1	1	1	1	1	0	0	0	1	1	1	1	1	0	0	1	1	0	0	1	0	0	0	1	1	0	1	1	0	1	1	1	1	0	1	0	0	0	0	0	1	0	0	1	0	1	0	0	1
1	0	1	1	1	1	0	0	0	0	1	1	1	0	0	1	0	0	0	0	1	0	0	0	0	1	1	1	0	0	0	1	0	0	1	0	1	0	0	0	0	1	0	1	0	0	0	0	0	0
0	1	1	1	0	1	0	0	0	0	1	1	1	1	1	1	0	0	1	0	1	0	1	0	1	1	0	1	0	1	1	1	1	1	0	1	1	0	1	0	1	1	0	1	1	0	0	0	1	0
1	1	1	1	1	0	0	0	1	1	1	1	1	1	0	0	0	1	0	1	1	1	1	1	1	1	0	1	0	0	1	1	1	1	0	1	1	0	0	0	0	0	0	0	1	0	0	1	0	0
1	0	0	0	0	0	1	0	0	0	1	1	0	1	1	0	0	0	0	0	1	1	0	0	0	1	0	1	0	1	1	1	1	0	0	0	1	0	0	0	1	1	0	0	1	1	0	0	1	0
0	1	1	0	0	0	1	1	0	1	1	1	1	0	0	1	1	1	1	0	1	1	0	1	0	1	1	1	1	0	1	1	1	1	1	1	1	1	1	0	0	0	0	1	1	1	0	0	1	1
0	0	1	1	0	0	1	0	0	0	1	1	0	0	0	1	1	0	1	0	1	0	0	0	1	1	0	0	0	0	0	1	1	0	0	0	1	0	0	0	0	1	1	1	1	0	0	0	0	1
0	1	1	1	1	0	1	1	0	1	1	1	1	1	0	0	1	1	1	0	1	1	0	1	0	1	1	1	1	0	1	1	1	1	0	0	1	1	1	1	0	1	0	1	0	1	0	0	1	1
0	1	1	0	0	0	0	1	0	1	1	0	0	0	0	1	0	0	0	0	1	0	0	0	0	1	1	1	0	0	0	1	1	1	0	0	0	0	0	0	1	0	0	0	0	1	0	0	1	1
1	1	1	1	1	0	1	1	1	1	1	1	1	1	1	1	1	1	1	1	1	1	0	1	1	1	1	1	1	1	1	1	1	1	1	1	1	1	1	1	0	0	0	1	0	1	1	0	1	1
0	1	1	1	1	0	1	1	0	1	1	0	0	1	1	1	1	1	1	0	1	1	0	1	1	1	0	1	0	0	1	1	1	1	1	1	0	0	0	0	0	0	0	1	1	1	0	0	1	0
0	1	1	1	1	0	1	1	0	1	1	1	1	1	1	1	0	1	1	0	1	1	0	1	1	1	1	1	0	1	0	1	1	1	0	1	0	1	1	1	1	0	0	1	0	0	0	0	1	1
1	1	1	0	1	1	1	0	0	1	1	1	1	1	1	0	1	1	0	0	1	1	0	0	1	1	1	1	0	1	1	1	1	1	0	1	1	1	1	1	1	0	0	1	1	1	0	0	0	1
0	1	1	1	0	0	1	1	0	1	1	1	1	1	0	1	0	1	1	0	1	0	0	1	1	1	1	1	0	1	1	1	1	1	0	0	1	1	1	0	1	0	0	1	0	0	1	0	0	1
1	1	1	1	1	0	0	0	0	1	1	0	0	1	1	1	1	1	1	0	1	0	0	1	1	1	1	1	0	0	1	1	1	1	0	1	0	1	1	1	1	0	0	0	1	0	0	0	0	0
0	1	1	1	1	1	0	1	0	1	0	0	1	1	1	1	0	0	1	0	1	1	0	1	1	1	0	1	0	0	1	1	1	0	1	1	0	0	1	0	0	1	0	1	0	0	0	0	1	0
1	1	1	1	1	1	1	1	0	1	1	1	1	1	1	1	1	1	1	0	1	1	0	1	1	1	1	1	1	0	1	1	1	1	0	1	1	1	1	1	0	0	0	1	1	1	0	0	1	1
0	1	1	1	1	0	1	1	1	1	1	1	1	1	1	0	1	1	1	1	1	1	0	1	1	1	1	1	0	0	1	1	1	1	0	0	1	1	1	1	1	0	0	1	0	1	0	0	1	0
0	0	1	1	1	0	1	1	0	1	0	0	0	1	0	0	0	0	0	0	1	1	0	1	0	1	1	1	0	1	1	0	1	0	0	0	0	0	1	1	0	1	0	0	0	1	0	0	0	1
0	1	1	1	1	1	1	0	0	1	1	0	0	0	1	1	0	1	0	0	1	1	0	1	0	1	0	1	0	1	0	1	1	1	0	1	0	1	1	0	1	1	0	1	1	0	0	0	1	0
0	1	1	1	0	0	0	1	0	1	1	1	1	1	1	1	0	1	1	0	1	1	0	1	1	1	1	1	1	1	1	1	1	1	0	1	1	0	1	1	1	0	0	1	1	0	0	0	0	0
0	1	1	1	0	0	1	1	0	0	0	0	1	1	1	1	0	1	1	0	1	0	0	1	1	1	1	1	0	0	1	1	1	1	0	1	1	0	1	0	0	1	0	0	0	1	0	0	0	1
1	1	1	1	0	1	1	1	0	1	1	1	0	0	1	0	1	0	0	0	1	1	0	0	1	1	0	1	0	0	1	1	1	0	0	1	0	1	0	1	0	1	0	0	1	0	0	0	0	0
1	0	1	0	1	0	0	0	0	1	0	0	0	0	0	0	0	0	0	0	1	1	0	0	1	1	0	1	0	1	1	1	1	0	0	0	0	0	0	1	1	0	0	1	0	1	0	0	0	0
0	1	1	1	1	1	1	0	0	1	1	1	1	0	1	1	0	0	1	0	1	0	0	0	1	1	1	1	0	1	1	1	1	1	0	1	1	0	0	0	0	0	0	1	1	0	0	0	1	1
1	1	1	1	1	1	1	1	0	0	0	1	1	1	1	1	1	1	1	0	1	0	0	1	1	1	1	1	0	0	0	1	1	1	0	0	1	1	1	0	1	0	1	1	1	1	1	0	0	1
1	1	1	1	1	1	1	1	0	1	1	1	1	1	1	1	1	1	1	1	1	1	1	1	1	1	1	1	0	1	1	1	1	1	0	1	0	1	1	1	1	1	0	1	1	0	1	0	1	0
0	1	1	0	1	1	1	0	0	0	1	1	1	0	1	0	1	1	1	0	1	1	0	1	0	1	0	1	0	0	0	1	0	1	0	0	0	0	1	1	0	1	0	1	0	1	0	0	1	1
0	1	1	1	0	0	1	1	0	1	1	0	1	0	1	1	1	1	0	0	1	1	0	1	0	1	1	1	0	0	1	1	1	1	0	1	0	0	1	0	0	1	0	0	0	1	0	0	0	1
0	1	1	1	1	0	1	1	0	1	1	0	0	1	0	0	1	1	1	0	1	1	1	0	1	1	1	1	0	0	1	1	1	1	0	0	1	1	0	1	1	1	0	1	0	0	0	0	1	1
0	0	1	1	1	0	0	1	0	1	1	0	1	0	0	1	0	1	1	0	1	0	0	0	1	1	1	1	0	0	1	1	1	1	1	1	0	0	1	0	0	1	0	1	1	0	0	0	1	0
0	1	1	1	1	0	1	1	0	1	1	1	1	1	1	0	1	1	1	0	1	1	1	1	1	1	0	1	1	1	1	1	1	1	1	1	1	1	1	1	0	0	0	1	1	1	0	0	1	0
1	1	1	1	1	1	1	1	0	1	1	1	1	1	1	0	0	1	1	0	1	1	0	0	0	1	1	1	0	0	1	1	1	1	0	1	1	1	1	1	0	1	0	1	0	1	0	0	0	1
0	1	1	1	0	1	1	0	0	1	1	0	0	0	0	0	0	1	0	0	1	1	1	0	1	1	0	1	1	0	1	0	1	1	0	1	0	0	0	1	0	0	0	1	0	0	0	0	0	0
0	1	1	1	1	0	0	0	0	1	0	1	0	0	1	1	0	0	1	0	1	0	0	1	1	1	0	1	0	0	1	1	0	1	1	0	0	0	1	0	0	1	0	1	0	1	0	0	1	0
0	0	1	1	0	0	1	0	0	0	1	1	1	0	1	1	0	1	1	0	1	1	0	1	1	1	1	1	0	0	1	1	1	1	0	1	0	0	1	1	0	1	0	0	1	0	0	0	0	0
0	1	1	1	1	1	1	1	0	1	0	1	1	0	1	0	1	1	1	0	1	1	0	1	1	1	0	1	0	1	1	1	1	1	0	1	0	1	0	1	0	1	1	1	0	0	0	0	0	0
1	0	1	1	1	0	1	0	0	1	1	1	1	0	0	0	0	0	1	0	1	0	0	0	1	1	1	1	0	0	1	1	1	1	0	1	0	0	1	0	1	0	0	1	1	1	1	0	1	1
0	1	1	1	0	0	1	1	0	0	1	0	1	1	1	1	1	0	1	0	1	1	0	1	1	1	0	1	0	0	1	1	1	1	0	0	0	1	1	0	0	1	0	1	0	1	0	0	0	1
1	1	1	1	1	1	0	1	1	1	1	1	0	1	0	1	1	1	0	0	1	0	0	0	1	1	0	1	1	0	1	1	1	0	0	1	0	0	1	0	1	1	0	1	0	0	0	0	0	0
0	1	1	1	1	1	1	0	0	1	1	0	1	1	0	0	1	1	0	1	1	1	0	0	0	1	1	1	0	1	1	1	1	1	0	0	1	0	0	0	0	0	0	1	1	0	1	0	1	1
0	1	1	1	1	0	1	0	1	1	1	0	1	1	1	0	1	1	1	0	1	0	1	0	1	1	0	1	0	1	1	1	1	1	0	1	0	1	1	0	0	1	0	1	0	1	0	0	0	0
0	1	1	1	1	1	0	1	0	0	1	1	1	0	1	1	1	1	0	1	1	1	0	0	1	1	0	1	0	1	1	1	1	1	1	0	0	0	0	0	0	0	0	1	1	1	0	0	1	0
1	1	1	1	1	1	1	1	0	1	1	1	1	1	1	0	0	1	1	0	1	1	0	0	1	1	1	1	1	0	1	1	1	1	0	1	1	0	1	1	1	1	0	1	1	1	1	0	0	1
0	1	1	1	1	0	1	1	1	1	1	1	1	0	1	1	1	1	1	1	1	1	1	1	1	1	1	1	0	0	1	1	1	1	0	1	1	1	1	1	0	1	0	1	1	0	0	0	1	1
1	0	1	1	0	0	1	1	0	0	1	0	1	0	0	1	1	1	1	0	1	0	0	0	1	1	1	1	0	0	1	1	1	1	0	1	0	1	1	0	0	0	0	1	1	0	0	0	1	1
1	1	1	0	1	1	0	1	0	0	1	1	1	1	1	0	0	1	0	0	1	0	0	0	1	1	0	1	0	0	1	1	1	1	0	1	0	0	0	1	0	1	0	1	1	0	0	0	1	1
0	1	1	1	1	0	1	1	1	1	1	1	0	1	1	1	1	1	0	0	1	1	0	1	1	1	1	1	0	0	1	1	1	1	0	1	1	1	1	0	0	1	0	1	0	0	0	0	1	0
0	1	1	1	1	1	0	1	0	1	1	0	1	1	1	1	0	1	0	0	1	1	0	0	1	1	1	1	0	0	1	1	0	1	1	1	0	1	1	1	0	1	0	1	0	1	0	0	0	1
0	1	1	1	1	0	1	1	0	1	1	0	1	1	0	1	0	1	1	1	1	0	0	1	1	1	1	1	0	1	1	1	1	1	1	0	0	1	1	0	0	0	0	1	1	0	0	0	0	0
1	1	1	1	1	1	1	0	0	1	0	0	1	0	1	1	1	0	0	1	1	0	0	1	1	1	1	1	0	0	1	1	1	1	0	1	0	1	1	1	1	0	0	1	1	1	0	0	0	0
0	1	1	1	1	0	1	1	0	1	0	1	0	1	1	1	1	0	0	0	1	1	0	1	1	1	1	1	1	0	1	1	1	1	0	1	0	1	0	0	0	0	0	0	1	0	0	0	0	0
1	1	1	1	1	1	1	1	0	1	1	1	1	1	1	1	1	1	1	0	1	1	0	1	1	1	1	1	0	0	1	1	1	1	0	1	1	0	1	1	0	0	0	1	1	1	0	0	0	0
0	1	1	1	1	0	1	1	0	1	0	0	1	1	1	0	0	0	1	0	1	0	0	0	0	1	0	1	0	0	1	1	1	1	0	1	0	0	0	0	1	1	0	1	1	0	0	0	0	0
1	1	1	1	1	0	0	0	0	1	1	1	1	0	1	1	1	1	1	0	1	0	0	0	1	1	1	1	1	0	1	1	1	1	0	1	0	0	1	0	0	0	0	1	0	0	1	0	1	0
0	1	1	1	1	0	1	0	0	1	1	1	1	0	0	1	1	1	1	0	1	0	0	1	1	1	0	1	1	0	0	1	1	1	0	1	0	0	1	0	1	0	0	1	0	0	0	0	0	1
1	1	1	1	1	1	1	1	0	1	1	1	1	1	0	0	0	1	1	1	1	1	0	0	1	1	0	1	0	0	1	1	1	1	0	1	0	0	0	1	0	0	0	1	1	0	1	0	0	0
0	1	1	1	1	0	0	1	1	1	1	1	0	1	1	1	1	0	0	0	1	1	0	1	1	1	0	1	1	0	1	1	1	1	0	0	0	0	1	0	1	1	0	1	1	1	0	0	0	1
0	1	1	1	1	0	1	1	0	0	1	1	1	1	1	1	1	1	1	0	1	1	0	1	1	1	1	1	0	1	1	1	1	1	0	1	1	1	1	0	0	1	0	1	0	0	0	0	1	1
0	1	1	1	0	0	0	1	0	1	1	0	0	1	0	1	0	1	1	0	1	1	0	0	1	1	0	1	0	1	1	1	1	1	0	1	0	0	0	1	0	0	0	1	1	1	0	0	0	1
1	1	1	1	1	1	1	1	0	1	1	1	1	1	1	0	1	1	1	1	1	0	0	1	1	1	0	1	1	1	1	1	1	1	0	1	1	1	1	1	1	0	0	1	1	0	0	0	1	1
0	1	1	1	1	0	1	1	0	1	1	1	1	1	0	0	1	1	1	0	1	1	0	0	1	1	1	1	0	1	1	1	1	1	0	1	1	1	1	1	0	0	0	1	0	0	1	0	1	1
0	1	1	1	0	1	0	0	0	1	1	1	1	1	1	0	0	0	0	0	1	1	0	0	1	1	1	1	0	0	1	1	1	0	0	1	1	0	1	0	1	0	0	0	1	1	0	0	0	0
0	1	1	1	1	1	1	1	0	1	1	0	1	1	1	1	1	1	0	1	1	1	0	1	1	1	1	1	0	0	1	1	1	1	0	1	1	1	1	1	1	1	1	0	1	0	0	0	1	0
0	1	1	1	1	0	1	1	0	1	1	1	0	0	0	0	1	0	0	0	1	0	0	0	1	1	1	1	0	0	1	1	0	1	0	1	1	1	1	0	1	1	0	0	0	0	0	0	0	1
0	1	1	1	1	0	0	1	0	1	1	1	0	0	1	1	0	1	1	1	1	1	0	1	1	1	0	1	1	0	1	1	0	1	0	1	0	0	1	1	0	1	0	1	1	0	1	0	1	0
0	1	0	1	0	0	0	0	0	0	1	1	0	1	0	1	0	1	0	0	1	1	0	0	1	0	0	1	0	0	1	1	1	0	0	0	1	0	1	0	0	0	0	0	0	1	0	0	0	1
0	1	1	0	1	0	1	0	0	1	1	1	0	0	1	1	0	0	1	0	1	1	0	1	1	1	1	1	0	0	1	1	1	1	1	1	0	1	1	0	0	1	0	1	1	1	0	0	0	0
0	1	1	0	1	0	1	0	0	0	0	0	1	1	0	1	0	0	0	0	1	0	0	1	1	1	0	0	1	0	0	1	1	0	1	1	0	0	0	0	0	1	0	1	0	1	0	0	1	0
0	1	1	1	1	0	0	1	0	1	1	1	0	0	0	0	0	0	0	0	1	0	0	0	1	1	0	1	0	0	1	1	1	1	0	1	1	0	0	0	1	1	0	0	0	0	0	0	0	1
0	1	1	1	1	0	1	0	0	1	1	0	1	1	1	1	0	1	1	1	1	0	0	1	1	1	1	1	1	0	1	1	1	1	1	0	1	0	1	0	0	0	0	1	1	1	1	0	1	1
0	0	1	1	1	1	1	1	0	1	1	1	1	0	1	1	0	0	0	0	1	1	0	0	0	1	0	1	0	0	1	1	1	1	0	1	0	0	0	0	1	1	0	0	0	0	1	0	0	1
0	1	1	1	0	1	1	1	0	1	1	1	0	0	1	0	0	0	1	0	1	1	1	0	1	1	0	1	0	0	1	1	0	1	1	0	1	0	0	0	0	1	0	1	1	0	1	0	1	1
0	1	0	1	0	1	1	0	0	0	0	1	1	0	0	1	1	1	1	0	1	0	0	1	0	0	0	1	0	1	1	1	1	1	0	0	0	0	0	0	0	1	1	1	1	0	0	0	0	1
0	0	1	0	0	1	1	1	0	1	0	0	1	0	1	1	1	1	1	1	1	1	0	1	1	1	0	1	0	1	1	1	1	1	0	1	1	1	0	1	1	1	0	1	1	0	1	0	0	1
1	0	1	1	0	0	0	0	0	1	1	1	0	1	0	0	0	1	1	0	1	0	0	0	1	0	0	1	0	0	1	1	1	1	1	1	0	0	0	0	1	0	0	1	1	1	0	0	0	1
1	1	1	1	1	1	0	1	0	1	1	1	1	0	0	0	0	1	0	0	1	1	1	0	1	1	0	1	0	1	1	1	1	0	0	0	1	1	0	0	0	0	0	1	1	0	0	0	0	1
0	1	1	0	0	0	1	0	0	0	1	1	0	0	1	0	0	0	0	0	1	0	0	1	0	1	0	1	0	1	0	1	0	0	0	1	0	0	0	0	0	0	0	1	0	1	0	0	1	1
0	1	1	1	0	0	1	0	0	1	1	1	1	1	1	1	1	1	0	1	1	1	0	0	0	1	0	1	0	0	1	1	1	0	1	1	1	1	0	0	0	0	0	1	1	1	0	0	0	1
0	1	1	1	0	1	0	1	0	1	1	1	1	0	1	0	0	0	1	0	1	0	0	0	1	1	1	1	0	1	1	1	0	0	1	1	0	0	0	0	0	0	0	1	1	1	1	0	0	0
0	1	1	0	1	0	0	1	0	1	1	0	1	0	1	1	0	0	1	1	1	0	0	1	1	1	1	1	0	0	1	1	1	1	1	0	1	1	1	0	0	0	0	1	1	0	1	1	1	1
0	1	1	0	0	1	1	1	0	0	1	1	0	1	1	0	0	0	1	0	1	1	0	0	1	1	0	1	0	0	1	1	1	1	1	1	1	1	1	0	1	0	0	1	0	0	0	0	1	0
0	1	1	1	1	1	1	0	0	0	1	1	0	0	1	1	1	1	1	0	1	1	0	1	1	1	0	1	0	1	1	1	1	0	0	1	1	0	1	0	0	1	0	1	0	1	0	0	1	0
0	0	0	1	1	0	1	0	0	1	1	1	0	0	1	0	0	0	1	0	1	1	0	1	1	1	0	1	0	1	1	1	1	0	0	1	0	1	0	0	0	0	0	0	1	1	1	0	1	0
1	1	1	1	1	0	1	1	0	1	1	1	1	1	1	1	1	1	1	1	1	1	1	0	1	1	1	1	0	0	0	1	1	1	1	1	1	0	0	1	0	1	0	1	1	1	1	0	1	1
0	1	1	1	0	0	0	0	0	0	1	1	1	1	0	0	1	1	0	1	1	0	0	0	1	1	1	1	1	0	0	1	0	0	0	0	0	0	1	0	1	1	0	1	1	0	1	0	0	1
0	0	1	0	0	1	1	0	0	1	1	0	1	1	0	0	0	0	0	0	1	1	0	0	0	1	0	1	0	1	1	1	1	0	0	0	1	0	0	0	0	1	0	1	1	1	0	0	1	1
1	1	1	1	0	1	1	0	0	0	1	1	0	0	0	0	0	0	0	0	1	1	1	1	1	1	0	1	0	0	1	1	0	1	0	0	0	0	0	0	0	1	0	1	0	1	1	0	1	0
0	0	1	1	0	1	1	0	0	1	0	1	0	1	1	1	0	0	1	0	1	1	1	0	0	1	0	1	0	1	1	1	1	0	0	0	0	1	0	0	0	1	0	1	0	0	1	0	1	1
0	1	1	1	0	1	1	1	0	1	1	1	1	1	1	0	1	1	1	1	1	1	0	0	1	1	0	1	0	0	1	1	1	0	1	1	1	0	1	0	0	0	1	1	1	1	1	0	1	1
1	1	0	1	1	1	0	0	0	0	1	1	0	1	1	1	0	0	1	0	1	1	0	0	0	0	0	1	0	0	1	1	0	1	0	1	0	0	0	0	1	1	0	0	1	0	1	0	0	1
1	1	1	1	0	1	1	1	0	1	1	1	1	1	1	1	1	1	1	1	1	0	1	0	1	1	0	1	0	0	1	1	1	1	1	0	1	1	1	1	0	1	0	1	1	0	0	0	1	1
1	1	1	0	0	0	1	1	0	0	1	1	1	1	1	0	0	1	1	1	1	1	0	0	1	1	0	1	0	0	1	1	1	1	0	1	0	0	0	0	0	1	0	1	1	0	1	0	1	0
0	0	0	1	0	1	0	0	0	1	1	1	0	1	0	1	0	0	0	1	1	1	0	0	1	0	0	1	0	0	0	0	1	1	0	1	0	0	0	0	0	1	0	1	0	1	0	0	0	1
1	1	0	1	0	0	0	0	1	0	1	0	1	1	1	0	1	0	0	1	1	1	0	0	1	1	0	1	0	0	1	1	1	0	0	0	1	0	0	0	1	1	0	0	0	1	0	0	1	1
0	1	1	1	1	1	1	1	0	1	1	1	1	1	1	0	0	1	1	0	1	1	1	0	1	1	0	1	1	1	1	1	1	1	1	1	1	0	1	0	0	1	0	1	1	0	0	1	0	1
0	1	1	0	1	0	1	0	0	0	1	1	1	1	0	1	1	1	1	1	1	1	0	0	1	0	1	1	0	0	1	1	1	0	0	0	1	0	1	0	1	1	0	1	1	0	1	0	0	0
1	1	1	1	0	0	1	0	0	0	1	1	1	0	1	0	0	1	1	1	1	0	0	1	0	1	0	1	0	0	1	1	1	1	0	0	0	1	1	1	0	1	0	1	1	1	0	0	0	1
1	0	0	1	0	1	1	0	0	1	1	1	0	0	0	0	0	0	1	0	1	1	1	1	0	0	1	1	1	0	0	1	1	1	0	1	1	0	0	1	1	0	0	1	1	0	0	0	1	1
1	1	1	0	1	0	0	1	0	1	1	1	1	1	0	1	0	1	0	0	1	0	0	0	1	1	0	1	0	0	1	1	1	1	1	1	1	1	1	0	0	1	0	0	0	0	1	0	0	0
0	1	0	0	0	1	0	1	0	0	1	1	1	1	1	0	1	0	1	0	1	0	0	1	1	1	0	1	1	0	0	1	1	1	1	0	1	0	0	0	0	0	0	1	1	1	1	0	0	1
1	1	1	1	1	1	1	1	0	1	0	1	1	1	1	1	1	0	1	0	1	1	0	1	1	0	0	1	0	0	0	1	1	1	0	0	1	0	1	0	1	1	0	1	1	1	0	1	1	1
1	0	1	1	1	1	1	1	0	1	1	1	1	1	1	1	0	1	1	0	1	1	1	0	1	1	1	1	0	0	1	1	1	1	0	1	1	0	1	0	0	0	1	1	1	1	1	0	1	0
0	1	1	1	1	1	1	1	0	1	1	1	1	1	1	1	1	0	1	1	1	1	0	0	1	1	0	1	0	0	1	1	1	1	0	1	1	0	1	0	1	1	0	1	1	1	1	0	0	0
0	1	1	1	1	1	1	1	0	1	1	0	1	1	1	1	1	1	1	1	1	1	1	1	1	0	0	1	0	0	1	1	1	1	0	0	1	0	1	1	0	1	0	0	0	0	1	0	0	1
0	1	1	1	1	1	1	1	0	1	1	0	0	1	1	0	1	1	0	1	1	0	0	1	1	1	1	1	0	0	0	1	1	1	1	1	1	1	0	0	0	1	1	1	0	0	0	0	1	0
0	1	1	1	0	0	1	0	0	1	1	1	0	1	0	0	0	0	0	1	1	0	0	1	1	1	0	1	1	1	1	1	1	0	1	0	1	0	0	0	0	1	0	0	1	0	0	0	1	1
1	1	1	0	1	0	1	0	0	0	0	1	1	0	0	0	1	0	0	0	1	1	1	0	0	0	0	0	0	0	0	1	1	1	1	0	1	0	0	0	1	1	0	0	0	0	1	1	0	0
0	0	1	1	0	1	1	1	0	1	1	1	0	1	1	1	0	0	0	0	1	0	1	0	1	1	1	1	0	1	1	1	1	1	0	1	1	0	1	0	0	1	0	1	0	0	0	0	0	1
1	0	1	0	1	1	0	0	1	1	1	1	0	1	1	1	0	0	0	1	1	1	0	1	1	1	0	1	0	0	1	1	1	0	1	1	0	0	0	0	0	1	0	1	1	0	0	0	1	0
1	1	1	1	1	0	1	1	0	1	1	1	1	1	1	1	0	0	1	0	1	1	1	0	0	1	0	1	0	0	1	1	1	1	1	0	0	1	0	0	0	1	0	1	1	1	0	0	1	1
0	0	1	1	0	0	1	0	0	0	1	0	0	1	1	1	0	0	0	0	1	1	1	1	1	1	1	1	0	0	1	0	1	1	0	0	1	1	1	0	1	0	0	1	0	0	0	0	1	0
0	1	1	1	0	1	1	1	0	0	0	1	1	1	1	1	0	0	1	0	1	1	0	1	0	1	0	1	0	0	0	1	1	1	1	1	0	1	1	0	0	1	0	0	1	0	1	0	0	1
0	1	0	1	0	1	1	1	0	1	1	1	0	0	1	0	0	0	0	0	1	0	1	0	1	1	0	1	0	1	1	1	1	0	1	1	1	0	0	0	0	0	0	0	1	1	1	0	0	0
0	1	1	1	0	1	1	0	1	1	1	1	0	1	1	1	0	1	1	1	1	1	1	1	1	1	0	1	0	0	1	1	0	0	0	1	1	0	0	0	0	1	0	1	1	0	0	0	1	0
1	1	0	1	0	1	0	1	1	1	1	1	0	1	0	0	0	1	1	0	1	1	0	1	1	1	0	1	0	0	1	1	1	0	0	0	0	1	1	0	1	0	0	1	1	1	0	0	0	1
0	1	1	1	1	1	1	1	1	1	1	0	1	1	0	0	0	1	1	1	1	1	0	0	1	1	1	1	1	1	1	1	1	1	1	0	1	0	0	0	0	1	1	1	1	0	1	0	0	1
0	1	1	1	0	1	0	0	0	1	1	1	1	1	1	1	1	1	0	0	1	0	0	1	1	1	1	1	0	0	1	1	0	1	0	0	1	0	0	0	1	0	0	0	1	1	1	0	1	1
1	1	1	1	1	1	1	1	0	1	1	1	1	1	1	1	1	1	1	1	1	1	1	1	1	1	1	1	0	0	1	1	1	1	1	1	1	1	1	1	0	1	0	0	0	0	1	0	1	1
0	0	1	1	1	1	1	0	0	0	0	1	1	1	0	0	0	0	1	0	1	0	0	0	0	1	0	1	1	0	0	0	1	1	0	1	0	0	0	1	0	0	0	0	1	1	1	0	0	0
0	1	1	1	1	1	0	1	0	0	1	1	0	1	0	0	1	1	0	0	1	1	0	0	1	1	0	1	0	1	1	1	1	1	0	0	0	0	1	0	1	1	0	1	1	1	1	0	0	0
0	1	1	1	0	1	0	1	1	1	0	1	1	1	1	0	1	0	1	1	1	1	0	1	1	1	0	1	0	0	1	1	1	1	0	0	1	1	1	1	0	1	0	1	1	1	1	0	0	1
0	1	1	1	1	0	0	1	1	1	1	1	1	1	1	0	0	1	1	0	1	1	0	0	1	1	0	1	0	0	1	1	1	0	1	1	0	0	1	0	1	0	0	1	0	1	0	0	0	1
1	1	1	1	1	1	1	0	0	0	1	0	1	1	1	1	1	0	1	1	1	1	0	0	1	1	0	1	0	0	0	1	1	1	1	1	0	1	1	0	0	1	0	1	1	0	0	0	0	1
1	0	1	0	1	0	1	1	0	1	1	0	1	1	1	0	0	1	1	0	1	1	0	0	1	1	1	1	1	0	0	1	1	1	1	1	1	1	0	0	0	1	0	1	1	0	1	0	0	1
0	1	1	1	1	1	1	1	0	1	1	1	1	1	1	0	0	0	1	1	1	0	1	1	1	0	0	1	0	1	0	1	1	1	0	1	1	0	1	0	0	1	0	1	1	0	1	0	0	0
0	1	1	1	0	1	1	0	0	0	1	1	1	1	1	0	0	1	0	1	1	1	1	0	1	1	1	1	1	0	1	1	1	1	0	0	1	0	0	0	1	1	0	1	1	0	0	0	1	1
0	1	1	1	1	1	1	1	1	1	0	1	1	1	0	1	1	0	0	0	1	1	0	0	1	0	0	1	0	0	0	1	1	1	0	0	0	0	0	0	1	1	0	1	1	1	1	0	1	1
0	0	1	1	1	1	0	0	0	1	1	1	1	0	0	0	0	0	1	0	1	0	1	1	1	1	0	1	0	1	1	1	1	1	1	0	0	0	0	0	0	1	0	1	0	0	1	0	0	0
0	1	1	0	1	1	1	0	0	1	1	1	1	1	0	0	1	0	0	1	1	1	1	1	1	1	1	1	0	1	1	1	1	1	1	0	1	1	0	0	1	0	0	1	0	0	0	0	0	1
1	1	1	1	0	1	1	1	0	1	1	1	1	1	1	1	0	1	1	1	1	0	1	1	1	1	0	1	1	0	1	1	1	1	0	0	1	1	1	0	0	1	0	1	1	0	1	0	1	0
0	1	1	1	0	1	1	1	0	0	0	1	1	1	0	0	0	0	1	1	1	1	1	0	0	1	0	1	0	1	0	1	1	1	0	1	0	0	0	0	0	1	0	1	0	0	0	0	0	0
0	0	1	0	1	0	1	1	0	1	1	0	0	1	0	0	0	0	0	0	1	1	0	1	1	1	0	1	0	0	1	1	1	1	0	0	1	1	1	0	0	1	0	0	1	0	0	0	0	0
0	1	1	1	0	1	0	1	0	1	1	1	1	1	1	1	1	1	1	1	1	1	0	0	1	1	0	1	0	0	1	1	0	1	0	1	0	1	1	0	0	0	0	0	1	0	1	0	1	0
0	0	1	1	1	0	1	0	0	1	1	1	1	0	1	0	0	1	1	0	1	1	0	1	1	1	0	1	0	0	1	1	1	1	0	1	1	1	1	1	1	1	0	1	1	1	1	0	0	0
1	0	1	1	1	1	1	1	1	1	1	1	1	1	1	0	1	0	1	1	1	1	1	1	1	1	1	1	0	0	1	1	1	1	0	0	1	1	1	1	0	1	0	1	1	1	1	0	0	1
1	1	1	1	0	1	1	1	1	1	1	1	1	1	1	1	1	1	1	1	1	1	0	1	1	1	1	1	0	0	1	1	1	1	1	0	1	1	1	0	1	1	1	1	1	1	1	1	1	1
0	1	1	1	0	0	0	1	0	0	1	1	1	1	0	1	0	1	0	0	1	0	0	0	0	1	0	1	0	0	1	1	1	1	1	1	0	0	0	0	0	1	0	0	1	0	1	0	0	0
0	1	1	1	0	1	1	1	0	1	1	0	1	1	1	0	0	0	1	1	1	0	0	1	0	1	0	1	1	0	1	1	1	1	1	0	1	0	1	1	0	1	0	1	1	1	1	0	1	1
0	1	1	1	1	0	1	0	0	1	1	1	1	1	1	0	1	1	1	1	1	1	0	0	1	1	1	1	0	0	1	1	1	1	1	0	1	0	1	0	1	0	0	1	0	0	1	0	0	1
0	0	1	1	0	0	0	1	0	1	0	0	1	1	1	0	0	0	0	1	1	1	0	1	1	1	0	1	0	0	1	1	1	1	1	0	0	1	1	1	0	1	0	1	1	1	1	0	1	1
1	0	1	1	1	1	1	0	0	1	1	1	0	1	1	0	1	1	1	1	1	0	0	1	1	1	0	1	1	0	1	1	1	0	1	0	1	1	0	1	0	1	1	1	0	0	0	0	1	0
0	0	0	1	1	1	0	0	0	0	1	1	1	0	0	1	0	0	0	0	1	1	1	1	1	1	0	1	0	0	1	0	0	0	0	0	0	0	0	1	0	1	1	1	1	0	1	0	0	0
0	1	1	1	0	0	0	1	0	1	1	1	1	1	1	0	1	1	1	1	1	0	1	0	1	1	0	1	1	0	1	0	1	1	1	1	1	0	0	0	1	0	1	1	0	1	0	0	0	0
0	1	1	1	1	1	0	1	0	1	1	0	0	1	0	0	0	1	0	1	1	0	0	0	1	1	0	1	0	0	1	1	0	0	0	0	0	0	0	0	0	1	0	1	1	0	0	0	1	1
0	1	1	1	0	1	1	0	0	1	1	1	1	0	1	1	1	1	1	1	1	1	0	1	0	1	0	1	1	0	1	1	0	1	1	1	0	0	1	0	1	1	0	1	1	0	0	0	1	0
1	0	1	1	0	1	1	0	0	1	0	1	1	1	1	0	1	0	1	1	1	1	0	0	1	1	0	1	0	1	1	1	1	1	0	1	0	1	0	0	0	1	0	1	1	1	1	0	1	1
0	1	1	1	0	1	1	0	0	1	1	1	1	0	0	1	1	1	0	1	1	1	0	1	1	1	0	1	0	0	1	0	1	0	0	1	1	0	1	0	1	1	0	1	1	1	1	0	1	0
0	0	1	1	0	1	0	0	0	0	1	1	1	0	1	0	0	1	0	1	1	0	0	0	1	1	1	1	0	0	1	1	1	1	0	1	1	0	0	0	0	0	0	1	0	1	0	0	1	0
0	1	1	1	0	0	0	1	0	1	1	1	1	1	0	1	1	0	1	0	1	0	0	0	1	1	0	1	0	0	1	0	0	1	0	0	0	0	1	0	0	0	0	1	0	0	1	0	0	0
0	1	1	1	0	1	1	0	0	0	0	1	1	1	0	1	0	0	1	1	1	1	0	1	0	1	0	0	0	1	1	1	1	1	0	1	1	0	0	0	0	1	0	1	1	0	1	0	0	0
0	1	1	1	1	1	1	0	0	1	0	1	0	0	1	1	1	0	0	0	1	0	0	0	0	1	0	1	0	1	0	1	1	1	0	0	0	0	0	1	1	1	0	1	1	1	0	0	1	1
1	1	1	1	1	0	0	1	0	0	1	1	0	1	0	1	1	1	1	0	1	1	0	0	1	1	0	1	0	0	1	1	0	1	1	1	1	1	1	0	0	1	0	1	1	1	1	0	1	1
0	1	1	1	0	1	1	1	0	1	1	1	0	1	1	0	1	0	1	0	1	1	0	0	1	0	1	1	0	0	1	1	1	1	0	1	1	1	0	0	0	0	1	0	1	0	0	0	1	1
0	1	1	1	1	1	1	0	0	0	1	1	0	0	1	0	0	1	0	1	1	0	0	1	1	1	0	1	0	0	0	1	1	1	1	0	0	1	0	0	0	1	0	1	1	0	1	0	1	0
0	0	1	1	0	0	1	1	0	0	1	1	0	0	1	1	1	1	1	0	1	1	1	0	0	1	0	1	0	0	1	1	1	1	1	1	1	0	1	0	0	0	0	1	1	0	0	0	0	1
1	1	1	0	0	1	1	1	0	1	0	1	0	1	0	0	0	0	0	1	1	1	0	0	0	1	0	1	0	0	1	0	1	0	0	0	0	0	0	0	0	1	0	1	1	1	1	0	1	1
1	1	1	1	0	0	0	1	0	1	0	1	1	1	1	0	0	1	1	1	1	1	0	0	1	1	0	1	0	0	1	1	1	0	1	0	1	1	1	0	1	0	0	1	0	0	0	1	0	0
0	0	1	1	0	1	1	0	0	1	1	1	0	0	0	0	1	1	0	0	1	0	0	0	1	0	0	1	0	0	1	1	0	1	0	1	1	1	0	0	1	0	1	1	1	1	0	0	0	0
0	0	0	0	1	1	1	1	0	0	1	1	0	1	1	1	0	0	0	0	1	1	1	0	1	1	1	1	0	1	1	1	0	0	1	0	0	0	1	1	1	1	0	1	1	0	0	0	1	1
0	1	1	1	1	0	1	0	0	0	1	1	1	0	1	0	1	1	1	0	1	1	1	0	1	1	1	1	0	1	1	1	1	0	0	0	1	1	0	1	1	1	1	1	1	1	0	0	0	0
0	1	1	0	0	0	0	0	0	0	1	1	1	1	1	1	0	0	0	0	1	1	0	0	0	1	0	1	0	1	1	1	1	0	1	0	0	0	0	0	1	1	0	1	0	0	0	0	1	0
0	1	1	1	0	0	1	0	0	0	0	1	0	1	0	1	1	0	0	0	0	0	0	1	0	0	0	1	0	0	1	1	1	1	0	1	0	0	0	0	0	0	0	1	1	1	0	0	0	0
0	0	1	1	1	0	0	0	0	0	1	0	1	1	0	0	1	0	0	0	1	1	1	1	1	1	1	1	0	0	1	0	1	0	1	0	1	0	0	0	1	1	0	1	1	0	0	0	1	0
0	1	1	1	1	1	0	0	0	1	1	1	1	1	1	1	0	0	0	1	1	1	0	0	1	1	0	1	0	1	1	1	1	1	1	0	1	0	1	1	1	0	1	1	0	1	0	0	1	0
0	0	1	1	0	1	0	1	1	1	1	1	1	1	1	1	1	1	1	1	1	0	0	0	0	1	1	1	0	0	1	0	1	1	1	1	0	0	1	0	0	1	0	1	0	1	0	0	0	1
0	1	0	1	0	1	0	0	0	1	1	1	0	0	1	0	1	0	1	0	1	1	0	1	1	1	0	1	0	0	1	0	1	1	0	1	0	0	1	0	0	0	1	0	0	0	0	0	1	1
0	1	1	1	0	1	1	1	0	0	1	1	1	0	1	0	0	1	1	0	1	1	0	0	1	0	1	1	0	0	1	1	1	1	1	1	0	1	1	1	0	0	0	1	0	0	0	0	1	1
0	1	0	1	0	1	0	1	0	1	1	1	1	1	0	0	0	0	0	1	1	1	0	0	1	1	0	1	0	1	1	0	1	0	0	1	1	1	1	1	0	0	0	1	1	0	0	0	0	0
0	1	1	1	1	1	1	0	0	1	1	1	0	0	1	0	0	1	1	0	1	1	0	1	1	1	1	1	0	0	1	0	1	0	1	1	0	0	0	0	1	1	0	0	1	0	0	0	0	0
0	0	1	1	1	0	0	0	0	1	0	1	0	0	1	1	0	1	0	0	1	1	0	1	1	1	0	1	0	0	0	0	1	0	0	1	0	0	0	1	1	0	0	0	1	0	1	0	0	0
0	0	1	1	1	1	1	1	0	1	1	0	1	1	0	0	0	1	0	1	1	1	0	1	1	1	0	1	0	0	1	0	0	1	0	0	0	0	1	0	0	0	0	1	0	0	0	0	1	1
0	1	1	1	1	1	1	1	1	1	1	1	1	1	1	1	1	1	1	0	1	1	0	0	0	1	0	1	0	0	1	0	0	1	0	1	1	0	1	0	0	1	0	1	1	1	0	0	1	1
0	1	0	0	1	0	0	0	0	0	0	1	1	0	1	0	1	1	0	1	1	1	0	1	1	1	0	1	0	0	0	0	1	1	1	1	0	0	0	0	0	0	0	1	0	0	0	0	0	0
0	0	1	0	1	0	0	1	0	1	1	1	1	1	1	1	1	1	1	0	1	1	0	1	1	1	0	1	0	0	1	1	1	1	0	1	1	0	0	1	1	1	1	1	0	1	0	0	1	0
1	1	1	0	0	1	0	1	0	1	1	1	1	1	1	0	1	0	0	1	1	0	0	0	1	1	0	1	0	0	1	0	0	1	0	0	1	0	1	0	0	1	0	1	0	0	1	0	1	1
1	1	1	1	1	1	1	1	0	1	1	1	0	1	0	1	0	1	1	1	1	1	0	0	1	1	1	1	1	0	1	1	1	1	1	1	0	0	1	0	0	1	0	1	1	1	1	0	0	0
0	1	1	1	0	1	0	1	0	1	1	1	0	1	1	1	0	1	0	0	1	0	0	0	0	1	0	1	0	0	1	0	0	1	0	1	1	0	1	0	0	1	1	0	1	1	1	0	1	0
1	1	1	1	1	1	1	1	0	1	1	1	1	0	1	1	1	1	1	1	1	1	0	1	1	1	1	1	0	0	0	1	1	1	1	0	1	1	1	1	0	0	0	0	0	0	1	0	1	1
0	1	1	1	0	1	0	1	1	1	1	1	1	0	1	1	0	1	1	0	1	1	0	1	1	1	1	1	0	0	1	1	1	0	0	0	1	0	0	1	0	1	0	1	0	0	0	0	0	1
0	1	1	0	1	1	0	0	0	1	1	1	0	1	0	0	0	0	1	1	1	1	0	1	1	0	1	1	0	1	1	0	1	1	0	0	1	0	0	0	0	1	0	0	0	1	0	0	1	1
0	1	1	1	1	1	0	1	0	1	1	1	1	1	0	1	1	1	1	0	1	0	0	0	1	1	1	1	1	0	1	1	1	0	1	0	1	1	1	0	0	0	0	1	1	0	0	0	1	1
0	1	1	1	1	0	0	0	0	1	0	1	0	1	1	0	0	0	0	0	1	1	0	1	1	1	1	1	0	0	0	0	0	0	0	0	0	0	0	0	0	1	0	0	0	1	0	0	0	0
1	1	1	1	1	1	0	1	1	1	1	1	1	1	1	1	1	1	1	1	1	1	0	1	1	1	1	1	0	0	1	1	1	1	0	1	1	1	1	1	1	0	0	0	0	0	1	0	1	0
0	1	1	1	1	1	1	1	0	1	1	1	1	0	1	0	1	1	1	1	1	1	0	0	1	1	0	1	0	1	1	1	1	1	0	1	1	1	1	1	1	0	0	1	1	0	1	0	1	1
0	1	1	1	0	1	1	1	0	1	1	1	1	0	1	1	0	1	0	1	1	1	0	1	1	1	1	1	0	0	1	1	0	1	0	0	1	0	0	1	0	0	1	1	0	0	0	0	1	1
0	1	1	1	0	0	1	0	0	1	1	1	1	0	0	0	0	0	1	1	1	0	0	1	0	1	0	1	0	0	1	1	1	1	1	0	0	0	1	0	0	0	0	1	1	0	1	0	0	1
0	1	1	0	0	1	0	1	0	0	1	1	0	0	0	0	1	1	0	0	1	1	0	0	1	1	0	1	0	1	0	0	1	0	0	1	0	1	1	0	0	1	0	1	1	1	0	0	1	1
0	1	1	1	0	0	0	0	0	1	1	1	1	1	1	0	0	1	1	0	1	1	0	0	0	1	1	1	1	0	1	1	0	1	1	1	1	1	1	0	1	1	1	0	1	1	1	0	0	0
0	1	1	1	0	1	1	1	0	0	1	0	1	1	0	1	1	1	1	1	1	1	0	1	0	1	0	1	0	1	0	1	1	1	0	1	1	1	0	0	0	1	0	0	0	1	0	0	0	1
0	1	1	1	0	1	1	1	1	0	1	1	1	1	1	0	0	0	1	0	1	1	0	0	1	1	1	1	0	0	1	1	1	1	0	0	1	1	1	1	1	1	0	1	0	0	1	0	0	1
1	1	1	1	1	1	1	1	1	1	1	1	1	1	1	1	1	1	1	0	1	1	0	1	1	1	1	1	0	1	1	1	1	1	1	1	1	1	1	1	0	0	0	1	1	1	1	0	1	1
0	1	1	1	1	0	1	1	0	1	1	1	1	0	1	0	0	0	1	1	1	1	0	0	1	1	1	1	1	1	1	1	1	1	1	0	0	1	1	0	1	1	0	1	1	0	0	0	1	0
0	1	1	1	1	1	1	1	0	1	1	1	1	1	1	1	1	1	1	0	1	1	0	0	1	1	1	1	0	0	1	1	1	1	0	1	0	0	1	1	0	1	0	1	1	1	1	0	1	1
0	1	1	1	1	1	1	1	0	1	1	1	1	1	1	1	1	1	1	1	1	1	0	0	1	1	1	1	0	0	1	1	1	0	0	0	0	1	1	0	1	1	1	1	0	0	0	0	1	1
0	1	1	1	1	1	1	1	0	1	1	1	1	1	1	1	1	1	1	1	1	1	0	1	1	1	1	1	0	1	1	1	1	1	0	1	1	1	1	1	1	1	1	1	0	0	1	0	1	1
0	1	1	1	1	1	0	1	0	1	1	1	0	1	1	1	0	1	1	1	1	1	0	0	1	1	1	1	0	1	1	1	1	1	0	1	1	1	1	0	0	0	0	1	1	0	1	0	1	1
0	1	1	1	0	0	1	0	0	0	1	1	0	0	1	1	1	1	1	1	1	0	0	0	1	1	1	1	0	0	0	1	1	1	1	1	0	0	1	0	0	1	0	0	0	1	0	0	0	0
0	1	1	1	1	1	1	1	1	1	1	1	1	1	0	1	1	1	1	1	1	1	1	0	1	1	1	1	0	0	1	1	1	1	0	0	1	1	1	0	0	0	0	1	1	0	1	0	0	1
0	1	1	1	0	0	0	1	1	0	0	1	1	1	1	0	0	1	1	1	1	1	0	0	1	1	1	1	0	1	1	1	1	0	0	0	1	0	1	1	0	0	0	1	0	1	1	0	0	1
0	1	1	1	0	1	1	1	0	0	1	1	1	1	0	1	0	1	1	1	1	1	0	1	1	1	1	1	0	0	1	1	0	1	0	1	0	1	1	1	0	1	0	1	0	0	1	0	1	0
1	1	1	1	1	1	1	1	0	1	1	1	1	1	1	1	1	1	1	1	1	1	0	0	1	1	1	1	1	0	1	1	1	1	0	1	1	1	1	1	0	1	1	0	1	0	0	0	0	0
0	0	1	0	0	1	0	1	0	0	1	1	0	1	1	1	1	1	0	0	1	1	0	0	1	1	0	1	0	0	1	0	1	1	0	1	1	0	0	0	0	1	1	1	0	1	0	0	0	1
0	1	1	1	1	1	1	1	1	1	1	1	1	1	1	1	1	1	1	1	1	1	1	1	1	1	1	1	0	0	1	1	1	1	0	1	1	1	1	1	0	1	1	1	1	1	1	0	1	1
0	0	1	1	0	1	1	1	0	1	1	1	1	0	1	0	1	1	1	1	1	0	0	1	0	1	1	1	0	0	1	1	1	1	0	1	1	0	0	0	1	0	1	1	0	0	1	0	0	0
0	1	1	1	1	1	1	1	0	1	1	1	1	1	1	1	1	1	1	1	1	1	0	1	1	0	0	1	0	0	1	1	1	1	0	1	1	1	1	1	0	0	0	0	0	0	1	0	1	1
1	1	1	1	1	0	1	1	0	1	1	1	1	1	1	0	1	1	1	1	1	1	1	0	1	1	1	1	0	0	1	1	1	1	0	1	1	1	1	1	1	1	0	1	1	0	0	0	1	1
0	0	1	1	0	1	1	0	0	0	0	1	0	1	1	1	1	1	1	1	1	1	0	0	1	1	1	1	0	0	1	1	1	1	1	0	1	0	1	0	1	0	0	1	1	1	1	0	1	1
0	1	1	1	1	1	1	1	0	1	1	1	1	1	1	1	1	1	1	1	1	1	1	0	1	1	1	1	0	0	1	1	1	1	1	1	1	1	1	1	1	1	0	1	1	1	1	0	1	1
1	1	1	1	1	1	1	1	0	1	1	1	1	1	1	1	1	1	1	1	1	1	0	1	1	1	1	1	1	0	1	1	1	1	1	1	1	1	1	0	0	0	1	0	0	1	1	0	1	1
1	1	1	1	1	1	1	0	0	1	1	1	0	1	0	1	1	0	0	1	1	0	0	0	1	1	1	1	0	1	1	1	0	1	0	0	0	0	1	0	0	0	0	0	1	0	0	0	0	0
0	1	1	1	1	1	1	1	0	1	1	1	1	0	1	1	0	1	1	0	1	1	0	1	1	1	0	1	1	0	1	1	1	1	0	0	1	1	1	1	1	1	0	1	1	0	1	0	1	1
1	1	1	1	0	1	1	1	0	1	1	1	1	1	1	0	0	1	1	1	1	1	0	1	1	1	1	1	0	0	1	1	1	1	0	0	1	1	1	1	0	1	1	1	1	1	1	0	1	1
0	1	1	1	1	1	1	1	0	1	1	1	1	1	1	0	1	1	1	1	1	1	0	0	1	1	1	1	0	0	1	1	1	1	0	1	0	1	1	1	0	1	1	1	1	0	0	0	1	1
0	1	1	1	1	1	1	1	0	1	1	1	0	1	1	0	0	0	1	1	1	1	0	1	1	1	1	1	0	0	1	1	1	1	0	1	0	1	1	0	0	0	0	1	0	0	1	0	0	1
1	1	1	0	1	1	0	0	0	1	1	0	1	1	1	1	0	1	1	1	1	1	0	1	1	1	1	1	1	0	1	1	0	1	0	1	1	1	1	0	0	1	0	1	0	0	1	0	0	0
0	1	1	0	0	0	1	1	0	1	1	1	0	1	0	0	0	1	1	1	1	1	0	1	1	1	1	1	0	1	1	1	1	0	0	1	1	0	1	1	0	0	0	1	0	1	0	0	1	1
0	1	1	1	1	1	1	0	0	1	1	1	0	1	0	1	1	0	0	0	1	1	0	0	1	1	0	1	0	1	1	1	1	0	0	1	0	0	0	0	1	1	0	1	1	0	0	0	1	0
1	1	1	1	0	1	1	0	0	1	1	1	1	1	1	0	1	1	1	1	1	1	0	0	1	1	1	1	1	0	1	1	1	0	1	1	1	1	1	0	0	1	0	1	0	1	1	0	1	1
0	1	1	1	1	1	0	0	0	0	0	1	0	0	0	0	1	1	0	1	1	1	0	1	1	1	0	1	0	0	1	1	1	0	0	0	0	1	1	0	0	0	0	0	1	0	1	0	0	1
1	0	1	0	1	0	0	0	0	1	1	1	1	1	1	1	0	0	0	0	1	1	0	0	1	0	1	1	0	1	0	1	1	0	1	0	0	0	0	0	0	1	0	0	1	1	1	0	1	1
0	0	1	0	1	1	1	0	0	0	0	1	1	1	0	0	1	0	0	1	1	1	0	1	1	1	0	1	1	0	1	0	0	0	1	0	0	0	0	0	0	0	0	1	0	1	1	0	0	1
0	1	1	1	1	1	1	1	0	0	1	0	1	1	0	1	1	1	1	1	1	1	0	0	1	1	1	1	0	0	0	1	1	0	0	1	0	0	1	1	0	0	0	1	1	1	0	0	1	0
1	1	1	1	0	1	1	1	1	1	1	1	1	1	1	1	1	1	1	1	1	0	0	1	1	1	1	1	0	0	1	1	1	1	1	1	1	0	1	1	0	1	1	1	1	1	1	1	1	1
1	1	1	0	0	1	0	1	1	1	1	1	1	1	1	1	1	1	1	0	1	1	0	1	1	1	1	1	0	1	1	1	1	1	0	1	1	0	1	1	1	1	1	0	0	0	1	0	1	0
0	1	1	1	1	1	1	1	0	1	1	1	1	1	0	1	1	1	0	1	1	1	0	1	1	1	1	1	1	0	1	1	1	1	0	0	0	0	0	1	1	0	1	1	1	0	0	0	1	0
1	1	1	1	1	1	1	1	0	1	1	0	1	0	1	0	1	1	1	1	1	1	0	0	1	1	1	1	0	1	1	1	1	1	1	1	0	0	1	1	1	1	1	1	0	1	0	0	1	0
0	1	1	1	1	0	1	1	0	1	1	1	1	1	1	1	1	1	1	1	1	1	0	1	1	1	0	1	0	0	1	1	1	1	0	1	1	0	1	1	0	1	0	1	1	1	0	0	1	1
0	1	1	1	0	1	0	1	0	1	1	1	1	1	1	1	0	1	0	0	1	1	0	0	1	1	1	1	0	0	0	1	1	0	0	1	1	1	1	0	1	0	0	1	1	0	1	0	0	1
0	1	1	1	0	1	1	0	0	0	1	1	0	0	1	1	0	1	0	0	1	1	0	1	1	1	0	1	0	0	1	1	1	1	1	0	1	0	1	1	1	1	1	0	1	0	0	0	0	1
1	1	1	1	0	1	1	1	1	1	1	1	1	1	1	1	1	1	1	1	1	1	0	1	1	1	1	1	0	1	1	1	1	1	0	1	1	0	1	0	0	1	0	1	1	1	1	0	1	1
0	1	1	0	1	1	1	0	0	1	1	1	0	1	0	1	0	0	1	0	1	1	0	0	1	1	0	1	1	0	1	0	0	0	1	1	0	0	1	0	1	1	0	0	0	0	0	0	1	0
0	1	1	1	0	1	1	1	0	0	1	1	1	1	1	0	0	1	0	1	1	0	0	1	1	0	1	1	0	1	1	1	1	1	0	1	1	0	1	1	0	1	0	1	0	1	0	0	1	1
0	0	1	1	0	0	1	1	0	1	0	1	1	0	1	1	0	0	0	0	1	1	0	0	0	1	1	1	0	0	1	1	0	0	1	0	0	0	1	0	0	1	0	1	0	1	0	0	1	0
0	1	1	1	0	1	1	0	0	0	1	0	1	0	1	1	1	0	1	1	1	1	0	1	0	1	1	1	0	0	1	1	1	1	0	1	0	1	1	0	1	0	1	1	0	0	1	0	1	1
1	1	1	1	0	0	1	1	0	1	1	1	1	1	0	1	1	1	1	1	1	1	0	0	1	1	1	1	0	1	1	1	1	1	0	1	1	1	1	1	0	0	0	1	0	0	0	0	1	1
0	1	1	1	0	0	1	1	0	1	1	1	1	1	1	1	0	1	1	1	1	1	0	0	0	1	1	1	0	0	1	1	1	1	0	1	1	1	1	0	0	0	1	1	1	1	1	0	1	1
1	1	1	1	0	1	1	1	0	1	1	1	1	1	0	0	0	0	0	1	1	1	0	1	0	1	0	1	0	0	1	1	1	1	0	1	0	1	0	0	0	1	1	1	0	0	0	0	1	1
0	0	1	1	0	1	1	1	0	1	0	1	1	0	1	1	1	1	1	1	1	1	0	1	1	1	1	1	0	1	0	1	1	0	0	1	1	1	1	0	1	0	0	1	1	1	1	0	1	1
1	1	1	1	0	1	1	1	1	1	1	1	1	1	1	1	0	1	1	1	1	1	0	1	0	1	1	1	0	0	1	1	1	1	1	1	1	0	1	1	0	0	0	1	0	1	0	0	1	1
0	0	1	1	0	1	1	1	0	1	1	1	1	1	1	1	1	1	0	1	1	0	1	1	0	1	0	1	0	0	1	1	1	1	0	0	1	1	1	0	0	1	0	0	0	0	1	0	0	1
0	1	1	1	0	0	1	1	0	1	1	1	1	1	1	1	1	0	1	1	1	1	0	1	0	1	0	1	1	0	1	0	0	1	1	1	1	1	1	1	1	0	0	0	1	0	0	0	1	1
0	0	0	1	1	1	0	0	0	0	1	0	0	0	0	1	0	0	0	0	0	1	0	0	0	1	0	1	0	0	0	0	1	1	1	1	0	0	0	0	0	1	0	0	1	0	0	0	0	1
0	1	1	1	1	1	1	1	0	1	1	1	1	1	1	1	1	1	1	1	1	1	0	1	1	1	1	1	0	1	1	1	1	1	0	1	1	1	1	1	0	1	0	1	1	0	1	0	1	1
1	1	1	1	1	1	1	1	0	1	1	1	1	1	1	0	1	1	1	1	1	1	0	1	1	1	1	1	0	0	1	1	1	1	0	1	0	1	1	1	0	0	1	1	0	0	0	0	1	1
0	1	1	1	0	1	1	1	0	1	0	1	1	1	1	1	0	1	1	0	1	1	0	1	1	1	1	1	0	0	1	1	1	1	0	1	0	0	1	0	0	1	0	1	0	0	1	0	1	0
0	1	1	1	0	0	1	1	1	1	0	1	1	0	1	0	1	1	0	0	1	1	0	0	0	1	1	1	0	0	1	1	1	0	1	1	0	0	1	1	0	1	1	0	0	0	1	0	1	1
1	1	1	1	1	1	1	0	0	1	1	1	0	1	1	1	0	0	1	1	1	0	0	1	1	1	1	1	0	0	1	1	1	1	0	1	0	1	1	0	1	0	1	1	1	0	0	0	1	1
0	1	1	1	1	1	1	1	0	0	1	1	0	1	1	0	1	1	1	1	1	1	0	0	1	1	1	1	0	0	1	1	1	0	0	0	1	1	1	0	1	1	0	1	0	0	1	0	1	1
1	1	1	1	1	1	1	1	0	1	1	1	1	1	1	1	1	0	1	1	1	1	0	0	1	1	1	1	1	0	0	1	1	1	1	1	0	1	1	0	1	0	0	1	0	1	1	0	1	1
0	1	1	1	0	1	1	1	0	1	1	1	1	0	1	0	0	1	1	0	1	1	1	0	1	1	1	1	0	1	1	1	1	1	1	1	1	0	1	1	0	0	0	0	1	0	0	0	1	1
0	1	1	1	0	1	1	1	1	1	1	1	1	1	0	0	0	1	1	0	1	1	0	0	1	1	1	1	0	0	1	1	1	0	0	1	0	0	1	1	1	1	0	1	1	0	1	0	1	1
0	0	1	1	0	0	1	1	0	1	1	1	1	1	1	1	1	1	1	1	1	1	0	0	1	1	0	1	0	0	1	1	1	1	1	1	0	1	1	1	0	1	0	1	0	0	1	0	1	1
0	1	1	1	1	1	0	0	1	0	1	0	0	0	0	0	0	1	0	0	1	0	0	1	0	1	0	1	0	1	1	0	1	1	0	0	1	0	0	0	0	1	0	1	0	0	0	0	1	1
1	1	1	1	1	1	1	1	0	1	1	0	1	1	1	0	1	1	1	1	1	1	0	0	1	1	1	1	0	1	1	1	1	1	1	1	1	0	1	0	1	0	0	1	1	0	1	1	1	1
0	1	1	1	1	1	1	1	0	1	1	1	1	1	1	1	1	1	1	1	1	1	0	0	1	1	1	1	0	0	1	1	1	1	0	1	1	1	1	1	1	0	0	1	1	0	0	0	1	0
1	1	1	1	1	1	1	0	0	1	1	1	1	1	0	1	0	1	1	1	1	1	0	0	1	1	1	1	0	0	0	1	1	1	1	1	1	1	1	1	0	1	0	1	0	0	1	0	1	1
0	1	1	1	1	1	0	0	0	1	1	1	1	0	1	0	0	0	0	1	1	1	0	1	1	1	0	1	0	0	1	1	1	1	1	0	0	0	0	0	0	1	0	1	0	0	0	0	1	1
1	1	1	1	0	1	1	1	0	1	1	1	1	1	1	1	1	1	1	1	1	1	0	1	1	1	1	1	0	0	0	1	1	1	0	1	0	1	1	1	0	0	0	1	0	0	1	0	1	1
0	1	1	1	1	1	1	1	0	1	1	1	1	1	1	0	1	1	0	1	1	1	0	1	1	1	1	1	0	0	1	0	1	1	0	1	1	1	1	1	0	0	0	1	1	0	1	0	0	1
0	1	1	1	1	1	1	1	0	1	1	1	0	1	1	1	1	1	1	1	1	1	0	1	1	1	1	1	0	1	1	1	1	1	0	0	1	1	0	0	0	0	0	1	0	0	0	0	1	1
0	0	1	1	0	1	1	1	1	1	1	1	0	1	1	1	0	1	1	1	1	1	0	0	1	1	0	1	0	0	1	1	1	1	0	1	1	0	1	0	0	0	1	1	0	0	1	0	1	1
0	1	1	1	0	1	0	0	0	1	1	1	1	1	1	1	0	0	0	0	1	0	0	1	1	1	0	1	0	0	1	1	1	1	0	0	0	0	1	1	0	0	0	1	1	0	0	0	1	1
0	1	1	1	1	0	1	1	0	0	1	0	1	1	0	1	1	1	1	0	1	1	1	1	1	1	0	1	0	0	1	1	1	1	0	1	0	0	1	1	0	1	0	1	0	1	0	0	0	1
0	1	1	1	0	1	1	1	1	1	1	1	1	1	1	0	0	1	1	1	1	1	0	0	1	1	1	1	1	1	1	1	1	1	0	1	0	0	1	1	0	0	0	0	1	0	0	0	0	0
1	1	1	1	1	1	0	0	0	1	1	1	1	1	1	1	1	0	0	1	1	1	0	1	1	1	1	1	0	0	1	1	0	1	0	0	0	0	1	0	0	1	1	1	0	0	1	0	1	1
0	1	1	1	1	0	1	1	0	1	0	1	1	1	0	0	1	0	1	1	1	1	0	1	1	1	1	1	0	0	1	1	0	1	0	0	0	0	0	0	0	1	1	1	1	0	0	0	1	0
1	1	1	1	1	1	1	0	0	1	1	1	0	1	0	0	1	0	1	1	1	1	0	1	1	1	1	1	0	0	1	1	1	1	0	0	0	1	1	0	0	0	1	1	1	0	1	0	1	0
0	1	1	1	0	1	1	1	0	1	1	1	0	1	1	1	1	1	1	1	1	0	0	0	1	1	1	1	0	0	1	1	1	1	1	1	0	0	1	1	0	0	0	0	0	1	0	0	0	1
0	0	1	1	0	1	1	0	0	1	1	1	1	0	1	1	0	1	1	1	1	0	0	1	1	1	0	1	0	0	1	0	0	1	0	1	0	1	1	0	0	1	0	0	1	1	0	0	1	1
0	1	0	1	1	1	0	1	0	1	1	1	1	1	1	0	0	1	1	1	1	1	0	1	1	1	0	1	0	0	1	1	0	1	0	0	1	0	0	1	1	0	0	1	1	1	1	0	1	1
1	1	1	1	0	1	1	1	0	0	1	1	1	1	1	0	1	1	1	1	1	0	0	1	1	1	0	1	0	0	1	1	1	1	0	1	1	0	1	1	1	1	0	0	0	0	1	0	1	1
0	0	1	1	1	1	1	0	0	1	1	1	1	0	1	1	0	0	1	0	1	1	0	0	0	1	1	1	1	0	1	1	1	0	1	0	0	0	1	0	1	1	0	0	1	0	1	0	1	1
1	1	1	1	0	1	1	0	0	1	1	1	0	1	0	1	1	1	1	0	1	1	0	1	1	1	1	1	0	0	0	1	1	0	0	1	1	1	1	0	0	1	0	1	1	0	1	0	0	1
0	0	1	1	0	0	1	1	0	1	1	1	1	1	1	1	0	1	1	1	1	1	1	0	1	1	1	1	1	0	1	1	1	1	1	1	1	1	1	0	0	1	0	1	1	0	0	0	0	1
1	1	1	1	1	1	0	1	0	1	1	1	1	1	1	1	1	0	1	1	1	1	0	1	1	0	0	1	1	0	1	1	1	1	1	1	1	1	1	0	0	1	0	1	0	0	0	0	1	1
0	0	1	1	0	1	1	1	1	1	1	1	1	1	1	0	0	1	0	1	1	1	0	0	1	1	0	1	0	0	1	1	0	1	1	1	1	0	1	1	1	1	1	1	0	0	1	0	1	1
1	1	1	1	1	1	1	1	1	1	1	1	1	1	1	1	1	1	1	1	1	1	0	1	1	1	1	1	0	1	1	1	1	1	0	1	1	0	1	1	1	1	1	1	1	1	1	0	1	1
0	1	1	1	0	1	1	0	0	1	0	1	1	0	1	1	1	1	1	1	1	1	0	0	1	1	1	1	1	0	1	1	1	0	1	0	0	1	1	0	0	1	0	0	1	0	1	0	1	0
0	1	1	1	0	0	1	1	0	1	1	1	1	0	1	0	0	0	0	0	1	1	0	0	1	1	1	1	0	0	1	1	0	1	0	1	0	1	1	0	0	1	0	0	1	1	1	0	1	0
0	1	1	1	1	1	1	1	0	1	1	1	1	1	1	1	1	1	1	1	1	1	0	0	1	1	1	1	0	0	0	1	1	1	1	0	1	1	1	0	1	0	0	1	1	1	0	0	0	1
0	1	1	0	1	1	1	0	0	0	1	1	1	0	0	1	0	0	1	1	1	0	0	0	1	1	0	1	1	1	1	1	1	1	1	0	1	0	0	0	1	1	0	1	1	0	1	0	0	1
0	1	1	0	0	1	0	1	0	1	1	1	1	1	1	1	1	1	1	1	1	1	1	0	0	1	1	1	0	0	1	1	1	1	0	1	1	1	1	1	1	0	1	0	1	0	0	0	0	1
1	1	1	1	1	1	0	1	0	1	1	1	1	1	1	0	0	1	1	1	1	1	0	1	1	1	1	1	0	0	1	1	1	1	1	1	1	0	1	0	0	1	0	1	1	1	1	0	1	1
0	1	1	1	1	1	1	0	0	0	1	1	1	0	1	0	0	1	1	0	1	1	0	0	1	1	1	1	0	1	0	1	1	1	0	0	1	1	1	0	0	0	1	1	0	1	0	0	0	1
0	0	1	1	1	1	1	1	0	1	1	1	1	0	1	1	1	1	1	1	1	1	0	0	1	1	1	1	0	0	0	1	1	1	1	1	1	1	1	1	1	1	0	1	1	0	1	0	1	1
0	1	1	1	0	1	1	1	0	1	1	1	1	1	1	0	1	1	1	1	1	1	0	1	1	1	1	1	0	0	1	1	1	1	0	0	1	1	1	0	0	0	0	1	0	1	0	0	1	0
0	1	1	0	1	1	1	1	0	0	1	0	0	1	1	0	0	0	0	1	1	1	1	0	0	1	0	1	0	0	1	1	0	1	1	1	0	0	1	0	1	0	0	0	1	0	0	0	0	1
0	1	1	1	1	1	1	1	1	1	1	1	1	0	1	0	0	1	1	1	1	1	0	0	1	1	1	1	0	0	1	1	1	1	0	1	1	0	1	1	1	0	0	1	1	1	1	0	0	1
0	1	0	0	1	1	0	1	0	0	0	1	0	1	0	0	0	0	0	0	1	1	0	0	0	0	1	0	0	0	1	0	0	0	1	0	1	0	0	0	1	0	1	0	0	0	0	0	0	1
0	1	1	0	1	0	1	0	0	1	1	1	1	1	1	0	0	0	1	0	1	1	0	0	1	1	0	1	1	0	0	1	1	0	0	0	0	0	1	1	0	1	0	1	1	1	0	0	0	1
0	1	1	1	1	0	0	0	0	1	0	1	1	1	1	0	0	1	0	0	1	1	0	0	1	0	1	1	0	1	1	1	1	1	1	0	1	0	1	0	0	1	0	0	1	0	1	0	0	1
1	1	1	1	1	0	0	0	0	1	1	1	1	1	0	1	0	1	0	0	1	1	0	1	0	1	0	0	0	1	0	1	0	0	1	0	0	0	0	0	0	0	1	1	1	1	0	0	1	1
0	1	1	1	1	0	0	1	1	0	0	1	0	1	1	1	1	1	1	0	1	1	0	0	1	1	0	1	0	0	1	1	1	1	0	0	0	0	0	0	0	0	0	0	0	1	1	0	0	0
0	1	1	0	1	0	0	1	0	1	1	1	1	0	1	0	1	1	1	0	1	1	0	0	0	1	1	1	0	0	1	1	1	1	0	1	0	1	0	0	0	0	0	1	1	1	1	0	1	1
0	1	1	0	1	0	0	0	0	1	1	1	0	1	1	1	0	1	0	1	1	1	0	0	0	0	0	1	0	0	1	0	1	0	0	0	0	1	1	0	0	0	0	1	0	0	0	0	1	0
1	1	1	1	1	0	0	1	1	1	1	1	1	1	1	1	0	1	1	1	1	1	1	1	1	1	1	1	0	0	1	1	1	1	0	1	0	0	1	1	1	1	0	1	1	0	1	0	1	0
0	1	1	1	0	1	1	0	0	0	1	1	1	1	0	1	1	1	1	1	1	1	0	1	1	1	1	1	0	0	1	0	0	1	1	1	0	1	1	0	1	1	1	1	1	0	0	0	1	1
0	1	1	1	1	0	0	1	0	1	1	1	0	0	1	1	0	1	1	0	1	1	0	0	1	1	0	1	0	0	1	0	0	1	0	1	0	0	0	1	0	1	1	0	1	0	0	0	1	0
0	1	1	1	1	1	1	1	0	1	1	1	1	1	1	0	1	1	1	1	1	1	0	1	1	0	1	1	0	0	1	1	1	1	0	0	0	0	1	1	1	1	0	1	1	0	1	0	0	1
1	1	1	1	1	0	0	1	1	1	1	1	1	1	0	0	1	1	1	0	1	1	0	0	1	1	1	1	1	0	1	1	1	0	0	1	1	0	0	0	0	0	0	1	1	0	0	0	1	0
1	1	1	0	1	1	1	0	0	0	1	0	1	0	1	0	0	1	0	0	1	0	0	0	1	1	1	1	0	1	1	1	1	0	1	0	0	1	0	0	1	1	0	0	1	1	0	0	1	0
1	1	1	1	1	1	0	1	1	1	1	1	0	1	0	0	1	0	0	0	1	1	0	1	1	1	0	0	1	1	0	1	0	1	0	0	0	0	0	0	1	0	0	1	0	0	0	0	0	1
0	1	0	1	0	0	0	1	1	1	1	1	0	0	1	0	1	0	1	0	1	0	0	0	1	1	0	1	0	0	1	1	1	0	0	0	0	0	0	0	0	1	0	0	0	0	1	0	0	0
1	1	1	1	0	0	0	1	0	1	1	1	0	0	1	0	1	1	1	1	1	1	0	1	1	1	1	1	0	1	0	1	1	1	0	1	1	0	1	0	1	1	0	1	1	0	1	0	1	1
0	1	1	0	0	0	1	0	1	1	1	1	1	1	0	0	1	1	1	0	1	1	0	0	1	1	0	1	1	0	1	1	1	1	0	0	0	0	0	1	0	0	0	1	1	0	1	0	0	0
1	1	1	1	0	0	0	1	1	1	0	1	1	1	1	1	1	0	1	1	1	1	0	1	1	1	1	1	0	0	1	1	1	1	1	0	0	1	1	0	1	1	1	1	0	0	1	0	1	1
0	1	1	1	0	1	1	1	0	0	0	1	0	0	1	0	1	0	1	0	1	1	0	1	1	1	1	1	0	0	0	1	1	0	0	0	0	0	1	0	0	1	0	1	1	1	0	0	1	1
0	1	0	0	1	0	1	1	0	0	1	1	1	0	1	1	0	0	1	0	1	1	0	0	0	1	1	1	0	0	1	0	1	0	1	0	0	0	1	0	0	0	0	0	1	0	1	0	1	1
0	1	1	1	1	0	1	1	0	1	1	1	1	0	1	1	1	1	1	0	1	1	0	0	1	1	0	1	0	1	1	1	0	0	0	0	1	0	1	1	1	0	0	0	1	0	1	0	1	1
1	1	0	1	1	0	1	1	0	1	1	0	0	0	1	1	0	0	0	0	1	1	0	0	0	1	0	1	0	1	1	1	1	0	1	0	1	1	0	0	1	0	0	0	0	0	1	1	1	1
0	0	1	1	1	0	0	1	0	1	1	1	1	0	1	0	1	0	0	1	1	0	0	1	0	1	1	1	0	0	1	1	0	1	1	0	0	0	1	0	0	0	0	1	0	0	1	0	1	1
0	0	1	1	1	1	0	0	0	0	0	1	1	1	1	0	0	0	0	0	1	0	0	0	1	1	1	1	0	1	0	0	0	0	0	0	0	0	0	0	0	0	0	0	0	0	0	0	1	1
1	1	0	1	1	0	0	0	0	1	0	0	0	0	0	0	1	0	0	0	1	0	0	0	0	1	0	1	0	0	1	1	0	0	0	0	0	0	1	0	0	0	0	1	1	0	0	0	0	0
1	1	1	0	0	1	0	1	0	0	1	0	1	1	1	0	0	0	0	0	1	1	0	1	0	1	0	1	0	1	1	1	1	0	0	0	0	0	0	0	1	1	1	0	1	1	1	0	0	1
0	0	1	0	1	0	0	0	1	0	0	0	0	1	1	0	1	0	0	1	1	0	0	0	0	0	0	0	0	1	0	0	0	0	0	1	0	0	0	0	0	1	1	1	0	0	0	0	0	0
0	1	0	1	1	1	1	0	0	1	0	0	0	0	0	0	1	0	1	0	0	1	1	1	0	0	0	1	1	0	0	0	0	1	0	1	0	0	0	0	1	0	1	0	0	0	0	0	1	0
1	1	1	1	1	0	0	1	0	1	1	1	0	1	1	0	0	1	0	1	1	1	0	1	1	1	0	1	1	1	1	1	1	1	0	1	1	1	1	0	1	1	0	1	0	1	0	0	0	1
0	1	1	0	1	0	1	1	1	1	1	1	1	1	0	0	0	1	0	0	1	0	0	0	0	1	1	1	0	1	1	1	0	1	0	0	0	0	1	1	0	1	1	1	0	1	0	0	1	0
0	1	1	1	0	1	0	0	0	1	1	1	0	1	0	0	1	0	1	0	1	1	0	0	0	1	0	1	0	0	1	1	1	1	1	0	1	1	1	0	0	1	0	1	0	0	0	0	0	0
0	0	1	1	1	0	0	1	0	0	1	1	1	0	1	0	0	1	1	1	1	0	0	0	1	1	0	1	0	0	1	0	0	1	1	0	0	0	1	0	0	1	1	1	1	0	0	0	0	1
0	1	1	1	1	1	0	1	0	1	1	1	0	0	1	1	0	0	0	1	1	1	0	1	1	0	0	1	1	0	1	1	1	0	1	0	1	0	0	0	1	0	0	0	0	0	0	1	1	0
0	1	1	1	0	1	1	1	0	1	1	1	0	0	1	1	1	0	0	0	1	1	0	1	0	0	1	1	0	0	0	1	0	1	1	0	0	0	0	0	0	0	0	0	0	0	0	0	0	0
0	1	1	1	0	0	1	1	1	1	1	1	1	1	1	0	0	1	0	0	1	1	0	1	1	1	0	1	1	0	1	1	0	0	1	1	0	1	0	1	0	1	0	1	1	1	1	0	0	1
0	0	1	1	0	0	0	1	0	0	1	0	1	1	0	0	1	0	0	1	1	1	0	0	1	1	1	1	0	0	1	1	1	0	0	0	0	1	0	0	0	1	0	1	0	1	0	0	0	0
0	1	1	1	1	0	1	1	0	0	1	0	0	1	1	1	0	0	0	1	1	1	0	0	0	1	0	0	0	0	0	0	1	0	0	1	0	1	0	0	0	0	0	0	1	1	0	0	1	0
1	1	1	1	0	1	0	1	0	0	0	1	1	0	1	0	0	1	1	1	1	1	0	0	1	1	0	1	0	1	1	1	0	1	0	0	0	0	0	0	0	0	0	1	0	0	0	0	0	0
1	1	1	1	0	1	1	0	0	1	0	0	0	1	0	1	0	1	1	0	1	1	0	0	1	1	1	1	1	0	0	1	1	0	0	1	0	1	0	0	0	0	0	1	1	0	0	0	0	0
0	1	0	0	1	1	1	0	0	0	1	1	0	0	1	1	1	0	0	1	1	1	0	0	1	1	1	1	1	1	0	0	0	0	0	0	0	0	0	0	0	0	0	0	0	0	0	0	1	0
0	1	1	1	1	1	0	0	0	1	1	1	1	0	0	0	1	1	0	0	1	0	0	1	0	1	0	1	0	0	0	1	1	0	0	0	0	0	1	0	1	1	0	0	1	0	0	0	0	0
0	1	1	1	1	1	1	0	0	0	1	1	0	0	1	1	0	0	1	0	1	1	0	0	1	1	0	0	0	1	0	0	0	0	0	0	1	0	1	0	0	0	1	0	1	0	1	0	1	1
0	1	0	0	1	0	0	1	0	1	1	1	0	1	0	0	1	0	0	0	1	0	0	1	0	1	0	1	0	0	1	1	1	0	0	0	0	0	0	0	1	0	0	0	1	0	0	0	0	0
0	1	1	1	1	1	1	0	0	1	1	1	0	1	0	1	0	1	1	1	1	1	0	0	1	1	1	1	0	1	1	1	1	0	1	0	0	0	0	0	0	1	0	1	1	0	0	0	0	0
0	1	0	0	0	0	0	0	0	1	0	1	0	0	1	0	1	0	1	0	1	1	0	0	0	1	0	1	0	0	1	1	1	0	0	0	0	0	0	0	0	1	0	0	1	1	0	0	0	1
0	1	1	0	1	1	0	0	0	0	0	1	1	0	0	1	1	0	1	0	1	1	0	0	1	1	1	1	0	0	0	1	0	1	1	1	0	0	0	0	0	0	0	1	1	0	1	0	1	1
0	1	1	1	0	1	0	1	0	1	1	1	0	0	1	1	1	1	1	1	1	1	0	0	0	1	0	1	0	0	1	1	1	1	0	1	1	0	1	0	0	1	0	1	1	1	1	0	0	1
0	1	1	1	1	1	1	1	1	0	0	1	1	0	1	1	0	0	1	0	1	1	0	1	1	1	0	1	1	0	1	0	1	0	0	0	0	0	0	0	1	1	1	0	0	1	0	0	0	0
0	1	1	0	1	0	1	0	0	1	1	1	1	1	1	1	0	1	1	0	1	1	0	0	1	1	1	1	0	0	1	1	1	1	1	0	0	0	1	0	1	1	0	1	1	1	1	0	1	1
1	1	1	1	0	0	1	1	0	1	0	0	1	1	1	0	0	0	0	0	1	1	0	1	1	1	0	1	1	1	1	1	1	1	1	0	0	0	0	0	0	0	0	1	0	0	1	0	0	1
1	1	1	1	1	0	1	0	0	1	1	1	1	1	0	1	0	0	0	0	1	1	0	0	1	1	0	1	0	0	1	1	1	1	0	1	1	1	0	0	1	1	0	1	0	0	1	0	0	0
1	0	1	1	0	1	1	1	0	1	1	1	1	1	1	0	0	1	0	1	1	1	0	1	0	1	0	1	1	0	1	1	1	0	0	0	0	1	0	0	1	1	0	1	1	0	1	0	1	1
0	1	1	0	1	1	0	1	0	1	1	1	1	0	1	1	1	0	1	1	1	1	0	0	1	1	0	1	0	1	1	1	1	1	1	0	1	0	1	0	0	1	0	1	0	0	0	0	0	1
0	1	1	1	1	1	1	1	1	1	1	1	0	1	1	1	0	1	0	0	1	1	0	1	0	1	0	1	0	0	1	0	1	1	0	1	1	0	0	0	1	1	0	1	0	1	0	0	1	1
0	1	1	0	0	1	0	1	0	1	1	0	1	0	1	0	0	1	0	1	1	1	0	0	1	1	0	1	0	0	1	1	1	1	0	1	1	0	0	0	0	1	1	1	0	1	0	0	1	1
0	1	1	1	0	1	1	1	0	1	0	1	1	1	1	1	1	1	1	1	1	0	0	1	1	1	1	1	0	1	1	1	1	1	0	1	0	1	1	1	0	1	0	1	1	1	1	0	1	1
1	0	1	1	1	1	0	1	0	1	1	1	1	1	0	1	0	1	1	1	1	1	0	1	1	1	0	1	0	0	1	1	1	1	1	1	1	1	1	0	1	1	0	1	1	1	0	0	1	0
0	1	1	1	0	1	1	1	1	0	1	1	1	0	0	0	0	0	0	0	1	1	0	0	0	1	1	1	0	1	0	0	0	0	0	1	1	1	0	1	1	1	0	0	1	0	1	0	0	1
0	1	1	1	1	0	1	1	1	1	1	1	1	1	1	0	1	1	1	1	1	1	0	1	1	1	1	1	0	1	1	1	1	1	1	1	1	1	1	0	1	1	1	1	1	1	1	0	1	1
0	1	1	0	1	0	0	1	0	1	0	1	1	1	0	0	1	1	0	0	1	0	0	0	1	1	0	1	0	1	1	1	0	1	1	1	0	0	0	0	1	1	0	0	1	0	1	0	1	0
0	1	1	1	1	0	1	1	0	0	1	1	1	0	1	1	1	1	0	1	1	1	0	0	1	1	0	1	0	0	1	1	1	0	0	1	1	0	0	0	1	1	1	1	1	1	1	1	1	1
0	1	1	1	1	1	1	1	1	1	1	1	1	1	1	1	0	1	0	0	1	1	0	0	1	1	1	1	0	0	0	1	1	0	1	1	1	0	1	0	0	1	0	1	1	1	0	0	0	1
1	1	1	1	0	1	1	0	0	0	1	1	1	1	1	1	0	0	1	0	1	1	0	0	0	1	0	1	1	1	1	1	1	0	0	1	1	1	1	0	0	0	0	0	1	0	1	0	0	0
1	1	1	1	1	1	1	1	0	1	1	1	1	1	1	0	0	1	1	1	1	1	1	0	1	1	1	1	0	1	0	1	1	1	1	1	1	1	1	0	0	0	1	1	1	0	1	0	1	1
0	0	1	1	1	0	0	1	0	1	0	1	1	0	0	0	1	1	1	0	1	0	0	0	1	1	0	1	0	0	1	1	1	1	1	0	0	1	1	0	1	1	0	1	0	1	0	1	1	0
0	1	1	1	1	1	0	0	0	1	0	1	1	1	1	0	1	1	1	1	1	1	0	0	1	1	0	1	0	1	1	1	1	1	1	0	1	1	1	0	1	1	0	1	1	1	1	0	0	1
0	1	1	1	0	1	1	1	1	0	1	1	1	1	0	1	1	1	0	0	1	1	0	1	1	1	0	1	0	0	1	1	1	0	0	0	0	1	0	0	0	0	1	1	1	1	1	0	0	1
0	1	1	1	0	0	1	1	0	0	1	1	0	1	1	0	1	0	0	1	1	1	0	0	0	1	0	1	0	0	1	0	1	0	1	1	1	1	0	0	0	0	1	0	0	0	0	0	0	0
1	1	1	1	1	1	1	1	0	1	1	1	1	1	0	1	1	1	1	1	1	1	1	0	1	1	0	1	0	0	1	0	1	1	0	0	0	1	0	0	1	0	0	1	1	0	1	1	1	1
0	1	1	1	1	0	1	0	1	1	1	0	1	1	1	1	0	1	1	1	1	1	0	1	0	1	0	1	0	1	1	1	1	1	0	1	1	1	1	0	1	0	1	1	1	1	1	0	1	1
0	0	1	1	0	0	0	1	0	0	1	1	1	0	1	0	1	1	1	0	1	0	0	0	1	1	0	1	0	1	1	0	1	1	0	0	1	0	1	0	0	1	0	0	1	0	1	0	0	1
0	1	1	1	0	1	1	1	0	1	0	1	1	1	1	0	0	1	1	1	1	1	0	0	1	1	1	1	0	0	1	1	1	1	0	1	0	0	1	0	1	1	0	1	1	1	0	0	1	0
1	1	1	1	0	0	1	0	0	0	1	1	1	0	1	1	0	1	1	1	1	0	0	0	0	1	0	1	0	0	1	1	1	1	1	1	0	0	0	0	1	0	0	0	1	0	0	0	0	0
0	1	1	1	1	1	1	1	0	1	1	1	1	1	1	0	0	1	1	1	1	0	0	0	1	1	1	1	0	0	1	1	1	1	0	1	1	0	1	1	1	1	0	1	1	1	1	0	1	1
0	1	1	1	1	1	0	1	1	1	1	1	1	0	1	1	1	1	1	1	1	1	0	0	1	1	1	1	0	0	1	1	1	1	0	1	0	1	1	0	1	1	0	1	1	1	0	0	1	1
0	0	1	1	0	1	1	1	0	1	1	1	1	1	1	0	1	1	1	1	1	1	0	0	1	1	0	1	0	0	1	1	1	1	1	1	1	1	1	1	0	1	1	1	1	0	1	0	1	1
1	1	1	1	0	0	0	0	0	0	1	1	1	1	1	0	0	0	0	1	1	1	0	1	0	1	1	1	1	0	1	1	1	0	1	0	1	1	0	0	0	1	1	0	0	0	1	0	0	1
0	0	1	1	0	1	1	1	0	1	1	1	1	1	1	0	1	1	1	1	1	1	0	1	1	1	1	1	0	0	1	1	1	1	0	1	0	1	1	1	1	1	1	1	1	1	1	0	1	1
1	1	1	1	1	1	1	1	0	1	1	1	1	1	1	1	0	1	1	0	1	1	0	1	1	1	0	1	0	1	1	1	1	1	0	1	1	1	1	1	0	0	1	1	1	0	1	0	1	1
1	1	1	1	0	1	1	1	0	1	1	1	1	1	1	0	1	1	1	1	1	1	1	0	1	1	1	1	0	0	1	1	1	1	1	1	1	0	1	0	0	1	0	1	1	1	1	0	1	1
1	1	1	1	1	0	1	1	0	0	0	1	1	1	1	0	0	1	1	1	1	1	0	0	1	1	1	1	0	1	1	1	1	1	0	0	0	1	1	1	1	1	0	1	0	1	1	0	0	1
1	1	1	1	0	1	1	1	0	1	1	0	1	0	1	0	1	1	1	0	1	1	0	1	1	1	1	1	0	1	0	1	1	1	1	1	0	1	1	0	0	1	0	1	1	1	1	0	1	1
1	1	1	1	1	0	0	1	0	0	1	1	1	1	1	1	0	1	1	1	1	1	0	1	1	1	0	1	0	0	1	1	1	1	1	1	0	1	1	1	1	0	0	1	1	1	1	0	1	1
0	1	1	0	1	1	1	0	0	0	1	1	1	1	1	0	1	1	1	1	1	1	0	1	0	1	0	1	0	0	1	0	0	0	0	0	1	0	1	0	1	0	0	1	1	1	0	0	0	0
1	1	1	1	0	0	0	1	0	0	1	1	1	0	1	0	1	1	1	1	1	0	0	0	1	1	0	1	0	0	1	0	1	1	1	0	0	1	0	0	1	1	0	1	1	1	0	0	1	1
1	1	1	1	1	1	1	0	0	1	1	1	1	0	1	1	1	0	1	1	1	1	0	1	0	1	0	1	0	1	1	0	1	0	0	1	1	0	1	0	1	1	0	1	0	1	0	0	1	1
1	1	1	1	1	1	1	1	0	1	1	1	1	1	0	0	1	1	0	1	1	0	0	0	1	1	0	1	0	0	1	1	1	1	0	0	1	0	1	0	0	1	0	0	1	0	0	0	0	1
0	1	1	0	0	1	0	0	0	0	0	1	1	1	0	0	0	0	1	0	1	1	0	0	1	1	0	1	1	0	1	1	0	1	0	1	1	0	1	0	0	0	0	1	1	1	1	0	0	1
0	1	1	1	0	1	1	1	0	0	1	1	1	1	1	1	0	1	1	0	1	1	1	0	0	1	1	1	0	0	1	1	0	1	0	1	0	1	1	0	1	1	1	1	1	1	1	0	1	1
0	1	1	1	0	1	1	0	0	1	1	1	1	0	1	1	0	1	1	1	1	1	1	0	1	1	0	1	0	0	0	1	1	1	0	1	0	0	1	1	1	1	1	1	1	1	1	0	1	0
0	1	1	1	1	1	1	1	1	0	0	1	1	1	1	1	1	1	1	0	1	1	0	0	0	1	0	1	0	0	1	1	1	1	0	1	0	1	1	0	0	0	0	1	1	0	1	0	0	1
0	1	1	1	1	1	1	1	0	1	1	1	1	1	1	1	1	0	1	1	1	1	0	1	1	1	1	1	0	1	1	1	1	1	0	1	1	1	1	0	0	1	1	1	1	1	1	0	1	1
0	1	1	1	1	1	1	1	1	1	1	1	1	1	1	1	1	0	1	1	1	1	1	0	1	1	0	1	0	0	1	1	1	1	1	1	1	1	1	0	1	0	0	1	1	1	1	0	1	1
0	1	1	1	1	0	1	1	0	1	1	1	0	1	1	0	1	1	1	1	1	1	0	1	1	1	0	1	0	0	1	1	1	1	1	0	1	1	1	1	1	1	0	1	1	1	1	0	1	1
0	1	1	1	0	1	0	1	0	1	0	1	1	1	0	1	1	0	1	0	1	1	0	1	1	1	0	1	0	0	1	1	1	0	1	0	1	0	0	0	1	1	1	1	1	1	1	0	1	1
1	1	1	1	0	1	0	1	0	0	1	1	1	1	0	0	1	1	0	0	1	1	1	0	1	1	0	1	0	0	1	1	1	0	1	0	1	0	1	0	0	0	0	1	0	0	0	0	0	1
0	0	0	0	0	0	0	0	0	1	1	1	1	1	0	1	0	0	1	1	1	1	0	1	0	1	1	1	0	0	0	0	1	0	0	1	1	0	0	0	0	0	0	0	1	1	0	0	1	1
0	1	0	1	0	1	1	0	0	1	1	0	0	0	0	0	1	0	0	1	1	1	0	0	1	1	1	1	0	0	1	1	0	0	0	0	0	0	1	0	1	1	0	1	0	0	0	0	0	0
0	0	0	1	0	0	0	0	0	1	0	1	0	0	0	0	0	0	0	1	1	0	0	0	1	1	0	1	1	0	1	0	1	0	0	1	1	0	0	1	1	1	0	1	0	1	0	0	0	0
1	1	1	0	0	0	0	1	0	1	1	1	1	1	1	0	1	0	0	0	1	1	0	0	0	1	0	1	0	0	1	1	1	1	1	0	0	0	0	0	1	0	0	1	0	1	0	0	1	0
0	0	1	0	0	1	0	0	0	1	1	1	1	1	0	1	1	1	0	0	1	1	0	0	1	1	0	1	0	1	1	0	1	0	0	1	1	1	0	0	0	0	0	0	1	0	0	0	0	1
0	1	1	1	1	0	0	1	0	1	1	1	0	1	1	0	0	0	1	0	1	1	0	0	1	1	1	1	0	0	1	1	1	1	0	1	0	0	1	0	0	0	0	1	1	1	1	0	0	1
0	1	1	1	1	1	0	1	0	1	0	0	0	1	0	0	0	0	0	0	1	1	0	1	0	1	1	1	1	0	1	0	1	0	1	0	0	1	1	0	1	1	0	1	1	0	0	0	1	0
0	1	1	1	1	0	0	0	0	0	1	1	0	0	0	0	0	0	0	0	1	1	0	1	1	0	1	1	1	0	1	0	1	0	0	0	1	0	0	1	0	1	0	1	1	0	0	0	0	1
1	1	1	1	1	1	1	0	0	0	1	1	1	1	1	0	1	0	0	0	1	1	0	1	1	1	1	1	0	0	1	1	1	0	1	0	0	0	1	0	0	0	0	1	0	0	0	0	0	0
1	1	1	1	1	1	0	0	0	1	1	1	0	1	0	0	1	1	0	0	1	1	0	0	1	1	0	1	0	1	1	1	1	0	0	0	1	0	1	1	0	1	0	1	1	1	0	0	0	0
0	1	1	0	1	1	0	1	0	1	0	1	0	1	0	1	0	1	0	0	1	1	0	1	0	1	1	1	0	1	1	1	1	1	0	1	1	1	1	1	0	1	0	1	1	1	0	0	0	1
0	1	1	1	0	1	0	1	0	0	1	0	1	1	0	1	1	1	0	0	1	1	0	1	1	1	1	1	0	0	1	0	1	0	1	0	0	0	1	1	1	1	0	1	0	1	0	0	1	0
0	0	1	1	1	0	0	1	0	1	1	1	0	1	0	1	1	1	0	0	1	1	0	1	0	1	1	1	0	0	1	1	1	0	0	1	1	0	1	0	0	0	0	1	1	1	1	0	1	1
1	0	1	1	1	0	0	1	0	0	0	1	0	0	0	1	1	1	1	0	1	1	0	0	0	1	1	1	1	0	1	1	1	0	0	1	1	0	1	0	0	0	0	0	0	1	0	0	0	1
0	1	1	1	1	1	0	0	0	1	1	1	1	1	0	1	0	0	0	1	1	1	0	0	1	1	1	1	1	0	1	1	1	0	0	0	0	1	1	0	0	0	1	0	0	1	0	0	1	0
0	1	1	1	0	1	1	1	0	1	0	0	1	1	1	0	1	0	0	0	1	1	0	1	0	0	1	1	0	0	0	0	1	0	0	0	0	0	0	0	1	0	0	1	1	0	0	0	1	0
0	1	1	0	1	0	0	0	1	1	1	1	1	0	0	0	0	1	0	0	0	1	0	0	1	1	1	1	0	1	1	1	1	1	1	1	0	0	1	0	0	0	1	1	0	1	1	0	1	1
1	1	1	1	0	0	0	1	0	1	1	1	1	1	0	0	1	1	1	0	1	1	0	1	1	1	1	1	0	0	1	1	1	1	0	0	1	1	1	1	0	1	0	1	1	1	0	0	0	1
0	1	1	0	1	0	0	0	0	0	1	1	1	1	0	1	0	0	0	1	1	1	0	1	0	1	0	1	0	1	1	1	1	0	0	0	1	0	1	0	0	1	0	1	0	0	0	0	1	0
0	1	1	1	1	0	1	1	0	1	1	1	1	1	0	0	1	0	1	0	0	1	0	0	1	1	1	1	1	0	1	1	1	0	0	1	1	1	1	0	0	1	0	1	0	0	0	0	1	1
1	1	1	1	1	0	0	1	0	0	1	1	0	1	0	0	1	0	0	0	1	1	0	0	1	1	1	1	0	1	1	1	1	0	1	0	1	0	1	0	0	0	0	0	1	0	0	0	0	1
1	1	1	1	0	1	1	1	0	1	1	1	0	1	1	0	1	1	1	1	1	1	0	0	1	1	0	1	0	0	1	1	1	1	1	1	1	1	0	0	1	0	0	1	0	0	1	0	1	0
0	0	0	1	0	0	0	0	0	1	1	1	1	0	0	0	1	0	1	0	1	1	0	1	0	1	1	1	1	1	1	1	1	0	0	1	0	0	1	0	0	0	0	1	0	1	1	0	0	1
1	1	1	1	0	0	1	0	0	1	1	1	0	1	1	0	0	0	1	0	1	1	0	1	1	1	1	1	0	1	1	1	1	0	0	1	1	1	0	1	1	0	0	1	1	1	1	0	0	0
1	0	1	1	0	1	0	1	0	1	1	1	1	1	1	0	1	1	1	1	1	1	0	0	1	1	1	1	0	0	0	1	1	0	0	0	1	0	1	0	0	1	0	1	0	0	0	0	0	1
1	1	1	1	0	1	0	0	0	1	1	0	1	1	0	1	0	1	1	1	1	1	0	1	1	1	1	1	0	0	1	0	1	0	0	0	1	0	1	1	0	1	0	1	1	1	0	0	0	1
0	0	1	0	0	1	0	0	0	1	0	1	1	1	1	0	1	1	0	0	1	1	0	1	1	1	1	1	0	0	0	1	1	1	1	1	0	0	1	1	0	0	1	1	1	0	0	0	1	0
0	0	1	1	0	0	0	1	0	1	1	1	1	1	0	0	0	0	1	0	1	1	0	0	0	1	1	1	0	0	1	1	0	0	0	1	0	0	1	0	0	0	0	1	1	1	0	0	1	0
1	1	1	0	1	0	0	1	0	1	1	1	1	1	0	0	0	0	0	0	1	1	0	1	1	1	1	1	0	0	1	1	1	1	0	1	1	0	1	0	0	1	0	1	1	0	1	0	1	0
1	1	1	1	1	0	1	1	0	1	1	1	1	1	0	1	1	1	1	0	0	1	0	1	1	1	0	1	1	1	0	1	1	1	0	1	1	0	1	0	0	0	0	0	1	0	0	0	0	0
0	1	1	0	0	0	0	0	0	1	0	1	1	0	0	0	1	1	0	0	1	1	0	0	0	1	1	1	0	0	0	1	1	1	0	0	0	0	1	0	0	0	0	0	1	0	0	0	0	0
1	1	0	1	1	0	0	1	0	1	1	0	0	0	0	0	1	1	0	1	1	1	0	1	0	1	0	1	1	1	1	1	1	1	0	1	0	0	0	0	0	1	0	1	0	1	1	0	1	0
0	1	1	1	1	1	0	0	1	1	1	0	0	1	1	0	1	1	1	0	1	1	0	1	0	1	1	1	0	0	0	1	1	0	0	0	0	0	0	0	1	0	0	1	0	1	1	0	1	0
0	1	1	1	0	1	0	0	0	1	1	1	0	1	1	0	1	0	1	0	1	1	0	0	0	1	1	1	0	0	1	1	1	1	0	0	0	1	1	0	0	1	0	0	1	0	0	0	0	1
0	1	1	1	1	1	0	1	1	1	1	1	0	1	1	0	1	1	1	0	1	1	0	1	1	1	1	1	1	1	1	1	1	1	1	0	1	0	1	1	1	1	0	1	1	1	1	0	1	1
1	1	1	0	1	1	0	1	0	0	0	1	1	1	1	0	0	0	1	0	1	1	0	1	1	0	1	1	0	1	0	1	1	0	0	0	1	0	1	0	0	0	1	1	1	1	0	0	1	1
1	1	1	1	1	1	0	1	1	1	1	1	0	1	0	1	1	0	0	0	1	1	0	0	0	1	0	1	1	1	0	1	1	0	0	1	0	0	1	1	0	0	1	1	1	1	1	0	1	0
0	1	1	1	0	1	0	1	0	1	0	1	1	1	1	0	1	1	0	1	1	0	0	0	0	1	1	1	1	1	1	1	0	0	0	0	0	0	0	0	1	0	0	1	1	1	1	0	0	1
0	1	1	1	0	1	1	0	1	1	1	1	1	1	1	1	0	1	1	1	1	1	0	1	1	1	1	1	0	0	1	1	1	1	0	0	1	0	0	1	1	1	0	1	1	1	0	0	1	1
0	1	1	1	0	0	0	1	0	1	1	0	1	1	0	1	0	0	1	0	1	0	0	0	0	1	1	1	0	1	1	1	1	0	1	0	0	0	0	0	0	1	1	1	1	1	0	0	0	0
0	1	1	1	0	1	0	1	0	0	1	1	1	0	0	0	0	0	1	0	1	1	0	0	1	1	1	1	0	0	1	0	1	0	0	1	0	1	1	0	0	0	0	1	1	1	1	0	0	1
1	1	1	1	0	1	0	1	0	1	0	1	1	1	1	0	0	0	0	0	1	1	0	0	1	1	1	1	0	1	1	1	1	0	0	0	1	0	0	0	0	1	1	1	1	1	1	0	0	0
0	1	1	1	0	0	1	0	0	1	1	1	0	0	0	0	1	0	0	0	1	1	0	1	1	1	1	1	0	1	1	1	0	0	0	0	1	0	1	0	0	1	0	0	1	1	0	0	1	0
0	1	1	1	1	1	1	0	1	1	1	1	1	0	0	1	0	1	0	0	1	1	0	1	1	1	1	1	1	0	1	1	1	1	0	1	0	0	1	0	0	1	0	1	1	0	0	0	1	1
0	1	1	1	1	1	1	1	0	1	0	1	0	1	1	0	1	0	1	0	1	1	0	1	1	1	1	1	0	1	1	1	1	1	0	1	1	1	1	0	1	0	0	1	0	0	0	1	0	1
0	1	1	1	1	1	1	0	0	1	1	1	0	1	0	0	1	1	1	0	1	1	0	1	1	1	0	1	0	0	1	1	1	0	1	0	1	0	1	0	0	0	0	1	0	0	0	0	0	1
0	1	1	1	1	1	0	0	0	1	1	1	1	1	1	1	1	0	0	1	1	1	0	1	1	1	1	1	0	0	0	1	1	0	0	1	1	0	1	0	0	1	0	1	0	0	0	0	0	0
0	1	1	1	0	1	0	1	0	1	1	1	1	1	1	0	0	0	0	1	1	1	0	1	1	1	1	1	1	1	1	1	1	0	1	0	1	0	1	0	0	1	0	0	1	0	0	0	1	1
0	1	1	1	1	1	1	0	0	1	1	1	1	1	1	0	0	1	1	1	1	1	1	1	1	1	0	1	0	1	1	1	1	1	0	1	1	0	1	1	1	1	1	1	1	1	0	0	0	0
0	0	0	1	0	0	0	0	0	1	1	0	1	0	0	0	0	0	0	0	1	1	0	0	0	1	1	1	0	0	0	0	1	1	0	0	0	0	1	0	0	1	0	1	0	0	0	0	0	0
0	0	1	1	0	1	0	1	0	1	1	1	1	0	1	0	1	0	1	1	1	0	1	0	1	1	1	1	0	0	1	1	1	0	0	1	1	0	0	0	0	1	0	1	1	1	1	0	0	1
0	1	0	0	0	0	0	0	0	1	1	1	0	0	1	0	0	1	0	0	1	1	0	0	0	1	0	1	0	0	0	1	0	1	0	1	0	1	1	0	0	0	1	0	1	0	0	0	1	0
0	1	1	1	0	0	0	0	0	1	1	1	1	0	0	0	0	0	0	0	1	1	0	0	0	1	0	1	0	0	0	0	1	0	0	0	0	0	1	0	0	1	1	1	0	0	0	0	0	1
0	1	1	0	0	0	0	0	0	1	1	1	0	1	0	0	0	0	0	0	0	0	0	1	1	1	1	1	0	1	0	1	0	0	0	0	0	0	0	0	0	0	1	1	1	0	0	0	0	1
0	1	1	1	0	1	1	1	0	0	1	1	1	0	1	0	0	1	0	1	1	0	0	0	1	1	0	1	0	1	1	0	1	1	0	0	0	0	1	1	1	1	1	1	1	0	1	0	1	0
0	1	1	1	0	0	0	1	0	0	0	1	1	0	1	0	1	1	1	0	1	1	0	0	0	1	1	1	0	0	1	1	1	1	1	0	1	0	0	0	0	0	0	1	1	1	0	0	0	0
0	1	1	1	0	1	0	1	0	0	1	1	1	0	0	0	1	0	0	0	1	0	1	0	0	1	0	1	0	0	0	1	0	1	0	1	0	1	1	0	1	0	0	1	1	1	0	0	0	0
0	0	1	0	0	0	0	1	0	1	1	1	0	0	0	1	0	0	0	0	1	1	0	1	0	1	1	1	0	0	1	0	1	1	0	1	0	1	0	0	0	1	0	1	0	0	0	0	0	0
1	1	1	1	0	1	0	1	0	0	1	1	1	1	1	1	0	0	1	1	1	1	0	0	1	1	0	1	0	1	0	1	1	1	0	1	0	0	0	0	0	0	0	1	1	1	0	0	1	0
0	1	0	0	1	0	0	0	0	1	0	1	0	0	1	1	0	0	1	1	1	1	0	1	1	1	0	1	0	0	1	1	1	0	0	0	0	0	0	0	0	1	0	1	1	1	0	0	1	1
1	1	0	0	0	0	0	1	0	1	1	1	1	0	0	1	1	1	1	0	1	1	0	1	1	1	0	1	0	1	1	1	1	1	0	1	1	0	0	0	0	1	0	1	1	0	1	0	0	1
1	1	1	1	1	0	1	1	0	1	1	0	1	1	0	0	0	1	1	0	1	1	0	1	1	1	1	1	0	1	1	1	1	0	0	0	0	1	1	0	0	0	1	0	1	0	1	0	0	0
0	1	0	0	1	0	0	0	0	0	0	1	0	1	0	0	0	0	0	0	1	0	0	1	1	1	0	1	0	0	1	1	1	1	0	0	0	0	1	0	1	0	0	0	1	0	0	0	0	1
1	0	1	1	0	0	0	0	0	0	0	1	1	0	1	0	1	0	0	0	1	0	0	0	1	1	1	1	0	0	1	0	1	1	0	0	0	1	0	0	0	0	0	0	0	1	1	0	1	1
0	1	0	0	1	1	0	1	0	1	1	1	1	0	1	0	1	0	0	1	1	1	0	0	1	1	0	1	0	1	1	1	1	0	0	1	1	1	1	1	0	0	0	0	0	1	0	0	0	1
0	1	1	0	0	1	0	0	0	0	0	0	1	0	0	1	1	1	0	1	1	0	0	0	0	1	1	1	0	1	1	1	1	1	1	1	0	0	0	0	0	1	0	1	0	1	0	0	0	0
0	1	0	1	0	1	0	0	0	1	0	1	0	0	1	0	1	1	0	0	1	1	0	0	0	1	0	1	1	0	1	0	1	1	0	0	0	0	1	0	0	1	0	1	1	1	1	0	0	1
0	1	1	0	1	1	0	1	0	1	1	1	0	0	1	0	0	1	1	1	1	1	0	0	1	1	0	1	0	0	1	1	0	1	0	0	1	1	0	0	0	1	0	1	1	1	1	0	1	1
0	1	0	0	0	1	0	0	0	1	1	0	1	0	1	1	1	0	1	0	1	1	0	0	1	1	0	1	0	0	1	1	1	1	0	0	0	0	0	0	0	1	0	0	1	0	1	0	0	1
0	0	0	1	0	0	0	0	0	1	0	0	0	0	1	1	0	0	0	0	1	1	0	0	0	1	0	1	0	0	1	0	1	0	0	1	0	0	0	0	0	1	0	0	1	0	0	0	1	1
0	1	1	1	0	0	0	0	0	1	1	1	1	0	1	0	0	1	0	0	1	1	1	1	1	1	0	1	0	1	1	1	1	1	1	1	1	1	1	1	0	0	0	1	0	1	0	0	0	0
0	1	0	1	1	1	0	0	1	0	1	0	0	1	0	0	1	0	0	1	1	1	0	0	0	1	0	1	0	0	1	0	0	0	1	1	1	0	1	0	0	1	0	1	0	1	0	0	0	0
0	1	1	1	0	0	0	1	0	1	1	1	0	1	0	0	0	0	1	0	1	0	0	0	0	1	1	1	0	0	0	1	1	0	0	0	1	0	0	0	1	0	0	1	0	1	1	0	0	1
0	0	0	1	0	0	0	0	0	0	1	0	0	1	0	0	1	1	0	0	1	1	0	1	0	1	1	1	1	1	0	1	0	1	1	0	0	0	1	0	1	1	1	1	1	0	0	0	0	0
0	1	1	1	0	1	0	0	0	0	1	1	1	0	1	0	0	0	0	0	1	1	1	1	0	1	0	1	0	0	1	1	1	1	0	0	0	1	0	0	0	0	0	0	0	1	0	0	0	0
0	1	1	1	1	0	0	1	0	1	1	1	1	1	1	1	1	1	1	0	1	1	0	1	1	1	0	1	0	1	1	1	1	0	0	0	1	0	1	1	1	1	0	1	0	0	1	1	0	1
0	0	1	1	1	0	0	1	0	1	1	1	1	1	0	0	1	0	1	1	1	0	0	0	0	1	0	1	0	0	0	0	1	1	0	1	0	0	1	0	1	0	0	1	0	0	0	0	1	0
0	1	0	1	0	0	0	1	0	0	1	1	1	0	1	0	1	1	0	0	1	1	0	0	1	1	1	1	1	0	0	1	1	1	1	1	1	0	0	0	0	0	0	0	1	0	1	0	1	1
0	1	1	1	0	0	0	1	0	0	1	1	1	0	0	0	1	1	0	0	1	0	1	0	0	1	1	1	0	1	1	1	1	1	0	0	1	0	1	0	1	0	1	1	1	0	0	0	0	0
0	1	0	1	1	1	0	0	0	1	0	1	0	1	0	0	1	1	0	1	1	1	0	1	0	1	1	1	0	1	0	1	1	1	1	0	0	0	0	0	0	0	0	0	0	0	0	0	0	0
0	1	0	1	1	0	0	0	0	0	0	1	1	1	0	1	1	0	0	0	1	0	0	0	1	1	0	1	0	0	0	1	1	1	0	0	1	0	1	1	1	1	0	1	1	0	0	1	0	0
0	1	0	0	0	1	0	1	0	0	1	0	1	1	0	0	1	0	0	1	1	1	0	0	1	1	0	1	0	0	1	1	1	1	1	0	0	0	0	0	1	0	0	1	1	0	0	0	0	1
0	1	1	1	1	1	1	1	0	1	1	1	1	1	1	0	1	1	1	1	1	1	0	0	1	1	0	1	0	0	0	1	1	1	0	0	1	1	1	0	0	0	0	0	1	1	1	0	1	1
0	1	0	0	1	0	0	1	0	0	1	1	0	0	0	0	0	0	0	0	1	1	0	0	0	1	0	0	0	0	0	0	1	1	0	0	0	0	1	0	1	1	0	0	0	1	1	0	1	0
1	1	0	1	1	0	0	0	0	1	1	1	1	0	1	0	0	0	0	0	1	1	0	0	0	1	0	1	0	0	0	1	1	0	0	0	0	0	0	0	0	0	0	0	1	0	1	0	1	1
0	1	0	0	0	1	1	0	1	1	1	0	1	0	0	0	0	1	0	1	1	0	1	0	1	1	0	1	0	0	1	1	1	0	0	0	0	0	0	0	1	0	0	1	0	0	1	0	0	1
0	0	1	1	0	1	0	1	0	0	1	0	1	0	1	0	1	0	0	0	1	0	1	1	1	1	1	1	1	1	0	1	1	0	0	0	0	0	0	0	0	1	0	1	1	1	0	0	0	0
0	1	1	0	0	0	0	0	0	0	0	1	1	0	1	0	0	1	0	1	1	1	1	0	0	1	0	0	0	0	0	0	0	1	0	0	0	0	0	0	0	0	0	0	0	1	1	0	0	1
0	1	0	0	1	0	1	0	0	1	1	1	1	0	1	0	0	1	0	0	1	0	0	0	1	1	1	1	0	0	1	1	0	0	0	0	0	0	1	0	0	0	0	1	1	0	1	0	0	1
0	1	1	1	0	0	1	1	0	1	1	0	1	0	1	1	1	0	1	1	1	1	0	0	1	0	1	1	0	0	0	1	1	1	0	0	0	0	1	0	0	1	1	1	1	1	1	0	0	1
1	1	1	1	1	0	1	1	0	0	0	1	1	0	0	0	1	0	0	0	1	1	0	0	1	1	0	1	0	0	1	1	1	0	0	0	0	0	0	0	0	1	1	1	1	1	1	0	0	1
0	1	1	1	0	1	1	1	0	1	0	0	1	1	1	0	1	1	1	1	1	1	0	0	1	1	1	1	0	1	1	1	1	1	0	0	1	1	1	1	0	1	0	1	1	1	1	0	0	1
1	1	1	1	1	0	1	1	0	1	1	1	1	1	1	1	1	0	1	0	1	1	0	0	1	1	1	1	0	1	1	1	1	1	0	1	1	1	1	1	1	1	1	1	1	1	1	0	1	1
1	1	1	1	1	1	1	1	1	1	1	1	0	1	1	0	0	1	1	1	1	1	0	1	1	1	1	1	0	0	0	1	1	1	0	1	1	1	1	1	0	1	1	1	1	1	1	0	0	1
0	1	0	1	1	1	1	0	0	1	0	1	1	0	1	1	0	1	1	1	1	1	0	0	0	0	0	1	0	0	0	0	1	1	0	0	0	0	1	0	1	1	1	1	1	1	1	0	0	0
0	1	1	1	0	1	1	1	0	1	1	1	1	1	1	1	0	1	1	1	1	1	0	0	0	1	1	1	0	0	1	1	1	1	0	0	1	0	1	1	1	0	1	1	1	0	1	0	0	1
0	0	1	1	0	0	1	1	0	1	1	1	0	0	1	1	0	0	1	1	1	1	0	0	1	1	1	1	0	0	1	1	0	1	0	1	1	0	0	0	0	1	0	0	1	0	0	0	0	1
1	0	1	1	1	1	1	1	1	1	0	1	1	0	1	0	1	1	1	0	1	1	0	1	1	1	0	1	0	0	1	1	1	1	0	1	0	1	0	1	1	1	0	1	1	1	1	0	1	1
1	0	1	1	0	0	0	1	0	1	1	1	0	1	1	0	1	1	1	0	1	0	0	0	1	1	1	1	0	0	1	1	0	1	0	0	0	0	1	0	0	0	0	1	0	1	1	0	0	1
0	1	1	1	0	0	1	1	0	0	1	0	1	0	1	1	1	1	1	0	1	1	0	1	1	1	0	1	0	0	1	0	1	1	0	1	0	0	1	0	0	0	0	0	1	1	0	0	0	0
0	1	1	1	0	0	1	1	0	1	1	1	1	0	1	0	1	1	1	1	1	1	0	0	1	1	0	1	0	0	0	1	1	1	1	1	1	0	0	0	0	0	0	1	1	1	1	0	1	1
0	1	1	1	0	0	0	1	0	1	1	1	1	1	0	0	1	0	0	0	1	1	0	1	1	1	0	1	0	0	1	1	1	1	0	1	0	0	0	1	0	0	1	1	1	1	0	0	0	1
0	1	1	1	1	1	0	1	0	1	0	1	1	0	0	1	1	0	1	0	1	1	0	1	1	1	0	1	0	0	1	1	1	0	0	1	1	0	1	0	1	0	0	1	1	1	1	0	0	1
1	1	0	0	0	0	0	0	0	1	1	1	0	0	0	0	0	1	0	0	1	1	1	0	1	1	0	1	1	0	1	1	1	1	1	0	0	0	1	1	0	0	1	1	1	1	0	0	1	1
0	1	1	1	1	0	0	1	0	1	1	1	1	0	1	1	0	1	1	0	1	1	0	0	1	1	0	1	0	1	1	1	1	1	0	1	1	1	0	0	1	1	0	1	1	0	1	0	0	1
0	1	1	1	1	0	1	0	1	1	1	1	1	1	1	1	0	1	1	1	1	1	0	0	1	1	1	1	0	1	1	1	1	1	1	0	1	1	1	1	0	1	0	1	1	1	1	0	1	0
1	1	1	1	0	1	1	1	1	1	1	1	1	0	1	1	0	1	1	0	1	0	0	1	1	1	1	1	0	0	0	1	1	1	0	0	1	0	1	1	0	0	0	1	1	1	0	0	1	0
0	1	0	1	1	1	1	1	0	1	1	1	1	0	0	1	0	0	0	0	1	0	0	1	0	1	0	1	0	0	0	1	1	1	0	0	0	0	1	0	0	1	0	0	1	0	0	0	1	1
0	1	1	0	0	1	1	1	0	1	1	1	0	1	1	1	0	0	1	1	1	0	0	1	0	1	1	1	0	0	1	1	1	1	0	0	0	0	1	0	1	1	0	1	0	1	0	0	0	0
0	1	1	1	1	0	1	1	0	1	1	0	0	1	1	0	1	1	0	1	1	1	0	1	1	1	1	1	0	1	1	1	1	1	0	0	0	0	1	0	0	1	0	1	1	1	1	0	1	1
1	1	1	1	1	1	1	1	1	1	0	1	0	0	1	1	0	1	0	1	1	1	0	1	1	1	1	1	0	0	1	0	1	1	0	1	0	1	1	0	0	0	0	1	0	1	0	0	1	1
1	1	0	1	1	0	1	1	1	0	1	1	1	0	1	1	1	0	1	0	1	1	0	0	1	1	0	1	0	0	1	0	1	1	0	0	0	0	0	0	1	1	0	1	1	0	0	0	1	0
1	1	1	1	1	0	0	0	0	1	1	1	0	1	1	1	1	0	1	0	1	1	0	1	1	1	1	1	0	0	1	1	1	1	1	1	0	0	1	0	1	0	0	1	1	1	1	1	0	0
0	1	1	1	1	1	0	0	0	1	1	0	1	0	1	0	0	1	0	0	1	1	0	0	1	1	1	1	0	0	0	1	0	1	0	0	0	0	1	0	1	0	0	1	1	1	1	0	1	0
0	1	1	1	1	0	1	1	0	1	1	1	1	1	0	0	1	1	1	0	1	1	0	1	0	1	0	1	0	0	1	1	1	0	0	0	0	0	0	0	1	1	0	1	0	0	1	0	1	1
0	0	1	1	1	1	1	0	0	0	1	1	1	1	1	0	0	0	0	0	1	0	0	0	0	1	1	1	0	0	1	1	0	0	0	1	0	0	0	0	0	1	0	1	1	0	0	0	0	1
0	1	1	1	1	1	1	1	0	1	1	1	1	1	1	0	1	1	1	0	1	1	0	1	1	1	1	1	0	0	1	1	1	1	0	1	1	1	1	1	0	1	1	1	1	1	1	0	0	0
1	1	1	1	1	0	1	0	0	0	1	0	0	1	1	1	0	0	0	1	1	1	0	1	1	1	1	1	0	0	0	1	1	0	1	0	0	0	1	0	0	0	0	1	1	1	0	0	0	0
1	1	1	1	1	1	1	1	1	1	1	1	1	1	1	1	1	1	1	1	1	1	0	1	1	1	1	1	0	1	1	1	1	1	0	1	1	0	1	1	0	0	1	1	1	1	1	1	1	1
0	1	1	1	1	0	1	1	0	1	1	1	1	1	1	1	0	1	0	1	1	1	1	1	1	1	1	1	0	1	1	1	1	1	0	0	0	0	1	0	0	1	0	1	0	1	1	0	0	1
0	0	1	0	1	0	0	1	0	1	1	1	0	1	1	0	1	0	0	0	1	1	0	0	1	1	0	1	1	0	1	1	1	0	0	0	0	1	0	0	1	0	0	1	1	1	1	0	0	0
0	0	1	1	1	0	0	1	0	1	1	1	0	1	0	1	1	1	0	1	1	1	0	0	1	1	0	1	0	0	1	1	0	1	1	1	1	0	0	1	0	1	0	1	1	1	0	0	0	0
1	1	1	1	1	0	1	1	0	1	1	0	1	1	0	0	1	1	1	1	1	1	1	0	1	1	1	1	0	1	1	1	1	1	0	1	1	1	1	1	0	0	0	1	1	1	1	0	0	1
0	0	1	1	1	0	1	1	0	1	1	1	1	1	1	0	0	1	0	0	1	1	0	0	1	1	1	1	0	0	1	1	1	1	0	0	1	0	0	1	0	1	0	0	1	1	1	0	0	0
1	1	1	1	1	1	1	1	0	1	1	1	0	1	0	1	0	1	1	1	1	1	0	1	1	1	1	1	0	1	1	1	1	1	0	1	1	1	1	1	1	1	0	1	1	1	1	0	1	1
0	1	1	1	0	1	1	1	0	1	1	1	0	0	0	0	1	1	0	1	1	1	0	0	1	1	1	1	0	0	0	1	1	1	0	0	0	0	0	1	1	0	0	0	1	1	0	1	1	1
1	0	1	1	1	0	0	1	0	0	1	1	0	0	1	1	0	0	0	0	1	0	0	1	0	0	0	1	0	0	1	1	1	1	0	0	1	0	0	0	0	1	0	0	1	1	0	0	1	1
0	1	1	1	0	1	0	1	0	0	1	1	1	1	1	1	0	1	1	0	1	0	0	1	1	1	1	1	0	1	1	1	1	0	1	0	0	0	1	1	0	0	0	1	1	1	1	0	0	0
0	1	0	1	1	0	1	1	0	1	1	1	0	1	1	0	0	1	1	0	1	1	0	0	1	1	1	1	0	0	1	1	1	1	1	1	0	1	1	0	1	0	1	1	1	1	0	1	0	1
0	1	1	1	1	0	0	1	1	1	1	1	0	1	1	1	1	1	1	0	1	1	0	1	1	1	1	1	0	1	1	1	1	1	0	0	1	1	0	1	1	1	1	1	1	1	0	0	1	1
0	1	1	1	0	0	1	1	1	1	1	1	1	1	0	0	0	0	1	0	1	1	0	0	0	1	0	0	0	0	0	1	1	1	0	0	0	0	0	0	0	1	0	0	1	1	1	0	0	1
0	1	1	1	0	0	0	1	0	1	1	0	0	0	1	1	0	1	0	0	1	1	0	1	1	1	0	1	1	0	0	0	1	0	0	1	1	0	1	0	1	1	0	1	1	1	1	0	1	1
0	1	0	1	1	0	1	1	0	1	0	1	0	1	0	0	1	1	1	0	1	1	0	1	1	1	0	1	0	1	1	1	1	1	0	0	0	0	0	0	1	1	0	1	1	1	0	0	0	1
1	1	1	1	1	1	0	0	0	0	1	1	0	0	1	1	1	0	1	0	1	1	0	0	1	1	0	1	0	0	1	0	1	0	0	0	0	0	0	0	1	1	1	0	1	1	1	0	0	1
0	0	0	1	1	0	1	0	0	0	0	1	1	1	0	0	0	1	0	1	1	1	0	0	1	1	1	1	0	0	0	0	1	0	1	0	0	1	1	0	0	1	1	0	0	1	0	0	0	1
0	1	0	1	1	0	0	1	0	1	1	0	0	0	1	1	1	1	0	1	1	1	0	0	1	0	1	1	0	0	1	0	1	1	0	0	0	0	1	0	0	0	0	1	1	1	1	0	0	1
0	1	1	1	1	0	1	1	0	1	1	1	1	0	1	1	0	1	1	0	1	1	0	1	1	1	1	1	1	0	1	1	1	1	0	0	1	0	1	0	1	0	1	1	1	1	1	1	0	1
1	1	1	1	0	1	1	0	0	1	1	1	1	0	1	0	0	0	0	1	1	0	0	0	0	1	0	1	0	0	1	0	1	1	1	0	0	0	0	0	0	1	1	1	1	0	1	0	1	0
1	0	1	0	0	0	0	1	0	0	1	1	0	1	1	1	0	1	1	1	1	1	0	0	1	1	1	1	0	0	1	1	0	1	1	1	0	0	0	0	0	1	0	1	1	1	0	0	1	1
0	1	1	1	1	1	1	1	0	0	1	1	1	0	1	1	1	1	1	0	1	1	0	1	0	1	1	1	0	0	1	1	1	1	1	1	0	0	0	0	1	1	0	1	0	1	0	0	1	1
1	1	1	1	0	0	0	1	0	1	1	0	1	1	0	0	0	1	0	0	1	1	0	0	0	1	1	0	0	0	1	1	1	1	1	0	0	0	1	0	0	0	0	1	1	1	1	0	1	1
1	1	0	1	1	1	0	0	0	1	1	1	0	1	0	0	0	0	1	1	1	1	0	0	1	1	1	1	0	0	0	0	1	1	1	0	0	0	0	0	0	1	0	1	1	0	0	0	0	1
0	1	1	1	1	0	0	1	0	1	1	0	1	1	1	1	0	1	0	0	1	1	0	0	1	1	0	1	0	0	1	0	1	1	0	1	0	0	0	0	0	1	0	1	0	0	0	0	0	0
0	0	1	1	0	0	1	0	0	1	1	1	1	1	1	1	0	1	1	0	1	1	0	0	1	1	0	1	0	0	1	1	1	1	0	1	0	0	1	0	0	1	1	1	1	1	1	0	1	1
0	0	1	1	1	0	0	1	0	1	1	1	1	0	0	1	0	1	0	1	1	1	0	0	0	1	0	1	0	0	1	1	1	1	0	0	1	0	0	1	0	1	1	1	1	1	1	0	1	1
0	1	0	1	1	1	0	0	0	1	1	1	1	0	0	1	0	0	0	1	1	1	0	1	1	1	0	1	0	0	1	1	1	1	0	0	0	0	1	0	0	1	0	1	0	1	1	0	1	1
0	1	1	1	1	0	0	0	0	0	1	1	0	0	1	1	0	0	0	0	1	1	0	1	0	1	0	0	0	0	1	0	1	0	0	1	0	0	0	0	0	1	0	0	1	1	0	0	0	1
0	1	1	1	0	0	1	1	1	1	1	1	1	1	1	0	0	1	0	1	1	1	0	0	0	1	0	1	0	0	1	1	1	1	0	1	1	0	1	1	0	1	0	1	1	1	1	0	1	1
0	1	1	1	1	0	0	1	1	1	1	1	1	1	0	1	1	0	1	1	1	1	0	0	0	1	1	1	0	0	1	1	1	1	0	0	0	0	0	0	1	0	0	1	1	1	0	0	1	1
0	1	1	1	0	0	0	1	1	1	1	1	1	1	1	1	0	1	0	1	1	1	0	1	1	1	1	1	0	0	1	1	1	0	0	0	1	1	1	1	1	1	1	1	1	1	0	0	1	0
0	1	1	1	0	1	1	1	0	1	1	1	1	1	0	0	0	0	0	0	1	0	0	0	1	1	0	1	1	0	0	0	1	0	1	0	0	0	1	0	1	0	0	0	1	0	0	0	0	1
0	1	1	1	0	1	1	1	0	1	1	1	0	1	0	1	1	1	1	1	1	0	1	0	0	1	0	1	0	1	1	1	1	1	0	0	1	0	0	0	1	1	0	1	1	0	1	0	1	0
0	1	1	1	1	1	1	1	0	1	1	1	0	1	1	0	1	1	0	1	1	1	0	1	1	1	1	1	0	0	1	1	1	1	0	0	0	1	1	0	0	1	1	1	1	1	0	0	1	1
1	0	1	1	0	1	0	1	0	1	0	1	1	0	1	0	0	0	0	1	1	1	0	1	1	1	1	1	0	1	1	1	1	1	0	1	0	0	0	0	1	1	0	1	1	1	1	0	1	1
0	1	1	1	1	1	1	1	0	1	1	1	1	1	1	1	1	1	1	1	1	1	0	0	1	1	0	1	0	0	1	1	1	1	0	1	0	0	1	0	0	1	0	1	1	1	0	0	1	0
0	1	1	1	1	0	0	0	0	0	1	1	0	0	1	1	0	0	1	0	1	0	0	1	0	1	0	1	0	0	1	1	1	0	1	1	0	0	0	0	0	0	0	0	1	0	0	0	1	1
1	0	1	1	1	1	0	1	0	1	1	1	0	0	1	0	0	0	0	1	1	1	0	1	0	1	0	1	0	0	1	0	1	1	0	1	0	0	1	0	1	1	0	1	0	1	1	0	0	1
1	1	1	0	1	0	1	0	0	1	1	1	1	1	1	0	0	0	1	0	1	1	0	0	1	1	0	1	1	0	1	1	1	0	0	0	0	0	1	0	1	1	1	1	1	0	0	0	0	0
0	1	0	1	0	0	0	0	0	1	1	1	1	1	0	0	1	0	0	1	1	1	0	1	1	0	1	1	0	1	1	1	1	1	1	0	1	0	0	1	1	0	0	1	0	1	0	0	0	1
1	1	1	1	0	1	1	1	0	1	1	1	1	0	1	1	1	1	1	1	1	1	0	1	1	1	1	1	1	1	1	1	1	1	0	1	1	1	1	1	1	0	1	1	1	0	1	0	1	1
0	0	0	1	1	0	0	0	0	1	1	0	0	1	1	1	1	0	1	0	1	1	0	1	1	1	0	1	0	0	1	0	1	0	1	0	0	0	0	0	1	1	1	0	0	1	0	0	0	1
0	0	0	1	1	0	0	0	1	0	1	1	0	1	1	1	0	0	0	0	1	0	1	0	1	1	0	1	0	0	1	1	1	1	1	1	0	1	0	0	0	1	0	1	1	0	1	1	1	1
1	1	1	1	1	0	0	0	0	0	1	1	0	1	1	1	0	0	0	0	1	1	0	0	1	1	1	1	0	1	1	1	1	1	0	1	1	0	0	1	1	0	0	1	1	0	0	0	0	1
0	1	1	0	0	0	0	1	1	0	1	0	1	1	1	1	0	1	1	1	1	1	0	0	0	0	0	1	0	1	1	1	1	1	0	0	1	0	0	0	1	0	0	1	1	1	1	0	0	1
0	0	1	1	0	1	1	0	0	1	0	1	1	0	1	1	1	1	1	1	1	0	0	1	0	1	0	1	0	0	1	1	1	0	1	1	1	0	0	0	0	1	0	1	1	1	1	0	1	1
1	0	0	0	0	1	1	0	0	0	0	1	0	0	1	0	1	0	0	0	1	0	0	1	1	1	0	1	1	1	1	0	0	0	1	0	0	0	0	0	0	0	0	1	0	1	0	0	0	1
1	1	1	1	1	0	0	0	0	1	1	1	1	1	1	0	0	0	1	0	1	0	0	1	1	1	0	1	1	1	1	1	1	0	1	0	1	0	0	1	1	1	0	1	1	1	0	0	1	1
1	0	1	1	1	0	1	0	0	1	1	1	1	1	1	1	0	0	0	0	1	1	0	1	1	1	1	0	0	0	1	1	1	1	1	0	0	0	1	0	0	1	0	1	1	1	0	0	1	1
0	0	0	1	1	0	0	0	0	1	0	1	1	1	0	0	0	0	0	0	1	0	0	0	1	1	1	1	0	0	1	0	1	0	0	0	1	0	0	0	1	1	0	1	1	0	1	0	0	0
0	1	0	0	1	1	0	0	0	0	1	0	0	1	1	1	0	1	1	1	1	0	0	1	1	1	0	1	0	1	1	1	1	1	0	0	0	0	0	1	0	1	1	1	1	1	1	0	1	1
0	0	1	1	0	1	0	0	0	1	1	1	0	1	0	1	0	0	0	1	0	0	0	1	0	1	0	1	0	0	1	0	1	1	1	1	0	1	0	0	0	1	0	1	0	0	1	0	0	1
1	0	1	0	0	0	0	0	0	0	0	1	1	1	0	0	0	0	0	0	1	1	0	0	0	0	0	0	0	0	1	1	1	0	0	0	0	0	1	0	0	1	0	1	1	0	0	0	0	0
0	1	1	1	1	1	0	1	1	1	1	1	0	1	1	0	0	1	0	1	1	1	0	1	1	1	0	1	0	0	1	1	1	0	1	0	1	1	1	0	0	0	1	1	0	0	1	0	0	0
0	1	0	1	1	1	1	1	0	1	1	1	1	1	1	1	0	1	0	1	1	1	0	0	1	1	0	1	0	1	1	1	0	0	1	1	1	0	1	1	1	1	0	1	0	0	0	0	0	1
0	1	0	1	1	1	1	0	0	1	1	1	0	1	1	1	0	0	0	0	1	0	0	0	0	0	1	1	0	0	1	0	1	1	0	0	0	0	0	0	0	1	0	0	0	1	1	0	0	1
1	0	1	1	0	0	0	0	0	1	1	1	1	1	0	0	0	1	0	1	1	1	0	1	1	1	1	1	0	0	1	1	1	0	0	0	1	0	1	0	0	1	0	1	1	0	0	0	0	1
1	1	1	1	0	0	0	1	0	1	1	1	1	1	1	1	0	1	1	1	1	1	0	1	1	1	0	1	1	1	1	1	1	1	1	0	1	1	1	0	0	0	0	1	0	0	1	0	0	1
1	0	0	0	1	1	1	1	0	1	1	1	1	1	1	1	0	0	0	0	1	1	0	0	1	1	1	1	0	0	0	1	1	0	0	0	0	0	1	0	1	0	0	1	1	0	0	0	1	1
0	0	1	1	0	0	0	1	0	1	1	1	1	1	1	1	1	1	1	1	1	1	0	1	1	1	0	1	0	0	1	1	1	1	1	1	1	1	1	0	1	0	0	1	1	1	1	1	1	1
0	0	0	1	1	1	0	1	0	1	1	1	0	1	1	0	0	0	1	0	1	1	0	1	1	1	0	1	0	0	1	1	1	1	0	0	1	1	1	0	0	1	0	1	1	1	1	1	1	1
0	0	1	0	0	0	1	0	0	1	0	1	1	1	0	0	0	0	1	1	1	1	1	0	0	1	1	1	0	1	1	1	0	0	0	0	1	1	0	0	1	1	0	1	1	1	1	0	1	1
1	1	1	1	1	0	0	0	0	1	1	0	1	1	1	0	0	0	0	0	1	0	1	1	1	1	1	1	1	0	1	1	1	1	0	0	1	0	0	1	1	0	0	1	1	0	0	0	0	1
0	0	0	1	1	1	0	1	0	1	1	0	1	1	1	0	0	1	0	0	1	1	0	0	0	1	0	1	1	1	0	1	1	1	0	0	1	1	0	0	0	0	0	1	1	1	1	0	0	1
0	0	1	1	1	1	1	0	0	1	1	1	1	1	1	0	1	1	0	0	1	1	0	0	1	1	1	1	0	0	1	1	1	0	1	1	1	0	0	0	0	1	0	1	1	1	1	0	1	1
0	0	0	1	0	1	0	1	0	1	1	0	0	1	1	0	1	1	0	0	1	1	0	0	1	1	1	1	1	1	1	1	1	1	1	0	0	0	1	0	1	1	0	1	1	0	1	0	0	1
1	1	1	1	0	1	1	0	1	1	0	1	1	1	1	0	1	1	0	1	1	1	0	0	1	1	0	1	1	0	1	1	1	1	0	0	1	0	1	0	0	0	0	0	1	1	1	1	0	1
0	1	1	1	0	1	1	0	0	1	1	1	1	1	1	0	0	0	1	1	1	0	0	1	1	1	1	1	0	0	1	1	1	1	1	1	1	1	1	0	0	1	0	1	1	1	1	0	1	1
0	1	1	1	0	0	1	1	1	1	1	1	1	1	0	0	1	1	1	0	1	1	0	0	1	1	1	1	0	1	0	1	0	1	1	1	1	0	0	0	1	1	0	1	1	0	0	0	1	1
1	1	1	1	1	1	0	1	1	0	1	1	0	1	1	0	0	1	1	1	1	1	0	1	1	1	1	1	0	0	1	1	1	1	0	1	0	1	1	0	0	0	0	1	1	1	1	0	0	1
1	1	1	1	1	1	1	1	0	1	1	1	1	1	1	1	1	1	1	1	1	1	0	0	1	1	1	1	1	1	1	1	1	1	0	1	1	1	1	0	1	1	1	1	1	1	1	1	1	1
1	1	1	1	0	1	1	1	1	1	0	1	1	1	1	0	1	1	1	1	1	1	0	0	1	1	0	1	0	0	1	1	1	1	0	0	1	1	1	0	0	1	0	1	1	1	1	0	1	1
1	1	1	1	1	0	0	1	0	1	1	0	1	1	1	1	0	0	1	0	1	1	0	0	1	1	0	1	0	0	1	1	1	1	0	1	1	0	0	0	0	0	0	1	1	0	1	0	1	1
1	1	1	0	0	0	1	1	1	1	1	1	1	1	1	0	1	1	0	1	1	1	0	1	1	1	0	1	1	1	1	1	1	1	0	1	0	1	1	0	0	0	0	1	1	0	1	1	1	1
0	1	1	0	1	0	0	0	0	1	1	1	1	1	1	0	0	1	0	1	1	1	0	0	1	1	1	1	1	1	1	1	1	1	1	0	0	1	1	0	0	1	0	1	1	0	1	0	1	1
1	1	1	1	1	1	0	1	0	1	0	0	1	1	1	0	1	0	1	1	1	0	0	0	1	1	1	1	0	1	1	1	1	0	1	1	1	1	1	0	0	1	1	1	1	1	1	0	0	0
0	0	1	1	1	1	0	1	0	1	0	1	0	1	1	1	1	1	0	0	1	0	0	1	1	1	0	1	0	1	1	1	0	1	0	1	1	1	1	1	0	1	0	1	1	0	0	0	0	1
1	1	1	1	1	0	0	1	0	1	1	0	1	1	1	0	1	1	1	1	1	0	0	0	1	1	1	1	0	0	1	1	1	1	0	1	1	0	0	1	0	1	0	1	1	1	1	0	1	1
0	0	0	1	1	0	0	0	0	0	1	1	1	1	1	1	0	0	0	1	1	0	0	1	0	1	0	1	0	1	1	1	1	0	0	0	0	0	0	1	0	0	0	1	1	0	1	0	1	1
0	1	1	1	1	0	0	1	0	1	1	1	1	1	1	0	1	0	0	1	1	1	0	0	1	1	0	1	0	0	1	1	1	1	1	1	0	0	1	0	0	1	0	1	1	1	1	0	0	1
1	1	1	1	0	1	1	1	1	1	1	1	1	1	1	0	0	1	1	1	1	1	0	1	1	1	0	1	0	0	1	1	1	1	1	1	1	1	1	0	0	1	0	1	1	1	0	0	1	1
0	1	1	1	0	1	0	1	1	1	1	0	1	1	1	0	0	0	0	1	1	0	0	1	1	1	0	1	0	0	1	1	1	1	1	1	0	1	1	1	1	1	1	1	1	0	1	0	0	1
0	1	1	1	0	1	1	1	0	1	1	1	1	1	1	0	0	1	0	0	1	1	0	0	1	1	1	1	0	0	1	1	1	1	0	0	1	1	0	1	1	1	0	1	1	1	1	0	1	1
0	1	1	1	1	0	0	0	0	0	0	1	1	1	0	1	0	1	0	0	1	1	0	0	1	1	0	1	0	1	1	1	1	0	0	1	0	0	0	0	1	1	0	1	1	1	1	0	1	0
1	1	1	1	0	1	1	1	1	1	1	1	1	1	1	0	1	1	1	1	1	1	1	1	1	1	1	1	0	1	1	1	1	1	0	1	1	1	1	1	1	0	0	1	1	1	1	0	0	1
0	0	0	1	1	0	0	0	0	1	0	1	1	1	1	1	1	1	0	0	1	0	0	1	0	1	0	1	0	0	0	1	1	0	1	1	0	0	0	0	1	1	0	1	0	1	1	0	0	1
0	1	0	1	1	0	0	0	0	0	0	1	1	1	1	1	0	0	0	0	1	0	0	0	0	1	1	1	0	1	0	1	1	1	1	0	0	0	0	0	0	0	0	1	0	0	1	0	0	1
1	1	1	1	0	1	0	1	0	1	1	1	1	1	1	0	0	1	1	1	1	1	0	0	1	1	1	1	0	0	1	1	1	1	1	0	1	0	1	0	1	1	1	1	1	1	1	1	0	1
0	1	1	1	0	1	0	0	0	1	1	1	0	1	1	0	0	0	0	1	1	0	0	1	1	1	0	1	0	1	1	1	1	1	0	0	0	0	1	0	1	0	0	1	1	0	0	0	1	1
0	1	1	1	1	0	0	1	1	1	1	1	1	1	1	0	0	1	1	1	1	1	0	1	1	1	0	1	0	0	1	1	1	0	1	0	1	0	1	1	1	1	0	1	1	0	0	1	0	1
0	0	1	1	0	1	1	1	1	1	1	1	1	1	1	0	0	1	1	1	1	1	0	1	1	1	1	1	1	0	1	1	1	1	1	1	0	0	1	1	0	1	0	1	1	0	1	0	1	1
0	0	1	1	0	1	0	0	0	1	0	1	0	1	0	1	0	0	0	0	1	0	0	0	0	1	1	0	0	0	1	1	1	0	1	1	0	1	0	0	0	1	0	1	1	1	0	0	0	0
1	1	1	1	0	0	1	1	0	0	1	1	0	0	1	1	1	0	0	1	0	0	0	1	0	0	1	1	0	0	1	1	0	1	0	1	0	1	0	1	0	0	0	1	1	0	0	0	1	0
0	0	1	1	1	1	1	1	0	1	1	1	1	1	0	1	0	0	0	1	1	1	0	1	1	1	0	1	0	1	1	1	0	0	1	0	1	1	1	0	1	1	0	1	1	1	0	0	1	1
0	0	1	1	1	0	0	0	0	1	0	1	1	1	1	0	0	1	0	1	1	0	0	0	1	1	0	0	1	0	0	0	1	1	0	0	0	0	0	0	1	0	0	0	1	1	1	0	1	0
0	0	1	1	1	0	0	0	0	1	0	1	1	1	0	0	1	1	0	0	0	0	0	0	1	1	0	1	0	1	1	1	0	0	1	0	1	0	0	0	1	1	0	1	1	1	1	0	0	1
0	0	1	1	1	1	0	1	0	1	1	1	1	1	1	1	1	0	1	1	1	1	0	1	1	1	0	1	0	1	1	1	1	1	0	1	0	0	0	0	1	1	0	0	0	0	1	0	0	1
1	1	0	1	0	1	1	1	0	1	1	1	1	1	1	0	0	1	1	1	1	1	0	0	1	1	1	1	0	1	1	1	0	1	0	0	0	0	0	0	0	1	0	0	1	1	1	0	0	1
1	1	1	1	1	0	0	0	0	1	1	1	1	1	1	1	1	0	0	1	1	1	0	1	1	1	0	1	0	1	1	1	1	1	0	0	0	0	1	0	1	1	0	1	1	0	0	0	1	1
0	1	0	1	1	0	0	0	0	0	1	1	1	1	1	0	0	1	0	0	1	0	0	1	0	1	0	1	0	1	1	1	0	0	1	0	0	1	0	0	0	1	0	1	0	1	1	0	1	0
1	1	1	0	0	0	1	0	0	1	1	1	0	1	0	0	0	0	0	1	1	0	0	1	0	1	0	1	0	1	1	1	0	1	0	1	0	0	0	0	0	1	0	1	1	1	1	1	0	1
0	1	1	1	0	0	0	1	0	1	0	1	0	0	1	0	1	1	0	0	1	1	0	0	1	1	1	1	0	0	1	1	1	1	0	0	1	1	1	0	1	1	0	1	1	1	1	0	0	1
1	0	1	0	1	0	0	0	0	0	0	0	0	1	1	0	1	0	0	0	1	0	0	0	0	1	0	1	0	1	1	1	1	1	0	0	0	0	0	0	1	0	0	1	1	0	0	0	1	0
0	1	1	1	0	1	1	0	0	1	0	0	0	1	1	0	0	1	1	0	1	1	0	0	0	1	0	1	0	1	1	1	1	1	0	0	0	1	1	0	1	1	0	1	1	0	0	0	1	1
0	0	1	1	0	0	0	0	0	1	0	1	0	1	1	0	0	1	1	1	0	1	0	1	1	1	0	1	0	1	1	1	1	1	0	1	1	0	0	0	0	0	0	1	0	0	0	0	0	1
0	0	1	0	1	1	0	1	0	1	1	1	1	1	1	0	1	1	0	1	1	1	0	0	1	0	0	1	1	1	1	0	1	1	1	0	0	0	0	0	1	0	1	1	1	0	1	0	1	1
0	1	0	1	0	1	0	0	0	1	1	0	0	0	1	0	0	0	0	0	1	1	0	0	0	1	0	1	0	1	1	1	1	0	1	0	0	1	0	0	1	0	0	0	1	0	0	0	1	1
1	1	1	1	1	0	1	0	0	1	1	0	1	1	1	0	0	0	0	0	1	1	0	1	1	1	0	1	0	0	1	1	1	1	0	0	0	0	0	1	0	0	0	1	1	0	1	0	1	0
1	0	1	1	1	1	1	1	0	1	1	0	1	1	1	0	1	1	1	1	1	1	0	0	1	1	1	1	0	1	0	1	1	1	0	1	1	1	1	1	0	0	0	1	1	1	1	0	1	1
0	1	1	1	0	0	1	1	0	1	1	1	1	0	1	1	0	0	0	1	1	1	0	1	1	1	1	1	0	0	1	1	1	1	0	0	0	0	0	0	0	1	0	1	1	1	1	0	0	1
0	0	1	1	1	0	0	1	0	1	1	1	1	1	1	0	0	1	0	1	1	0	0	1	0	0	1	1	0	0	0	1	1	1	1	1	0	0	0	0	1	0	0	1	1	0	0	0	0	1
0	0	1	0	0	0	0	0	0	1	1	1	0	0	0	1	0	1	0	0	1	0	0	1	1	1	1	1	0	0	1	1	1	0	0	0	0	0	1	0	1	0	0	1	1	0	0	0	0	1
1	1	1	1	1	1	0	0	1	1	0	1	1	1	1	0	0	1	0	0	1	1	0	1	1	1	1	0	0	0	0	1	1	0	0	0	1	1	1	1	0	0	0	1	1	1	1	0	1	1
0	1	1	1	1	1	0	0	0	0	1	1	1	0	1	0	1	1	0	1	1	1	0	1	0	1	0	1	0	0	1	1	1	1	1	0	0	0	1	0	1	1	0	0	1	1	0	0	1	1
1	0	0	1	0	0	0	0	0	0	1	0	0	1	0	1	0	0	0	0	1	1	0	0	0	1	0	0	0	0	0	1	1	1	0	1	0	0	0	0	0	0	1	1	1	0	0	0	0	1
0	1	1	1	1	0	0	0	0	0	0	1	1	1	1	0	0	0	0	1	1	1	0	1	1	1	0	1	0	1	1	1	1	1	1	1	1	1	0	0	1	1	0	1	1	0	0	1	0	0
1	1	1	1	1	1	0	0	0	1	1	1	1	1	1	0	1	0	0	1	1	0	0	1	0	1	0	1	1	1	1	1	1	0	0	1	1	0	0	0	0	0	0	1	1	0	0	0	1	1
1	1	1	1	0	1	1	1	1	1	1	1	1	1	1	1	0	1	1	1	1	1	0	1	1	1	1	1	0	0	0	1	1	1	0	1	1	0	1	0	1	0	0	1	0	0	1	0	1	1
0	0	1	1	0	0	0	0	0	0	0	1	1	1	1	0	0	0	0	1	1	0	0	0	1	1	0	0	0	0	1	1	1	1	0	1	1	0	1	0	1	0	0	1	0	1	1	0	1	1
1	0	1	1	0	0	0	1	0	1	1	1	0	1	1	0	0	0	1	1	1	1	0	1	1	1	0	1	1	1	1	1	1	1	1	0	1	0	1	1	0	0	0	1	1	0	1	0	0	1
1	1	1	1	0	0	0	1	0	1	1	1	1	1	1	0	0	1	0	1	1	1	0	0	1	1	1	1	1	0	1	1	1	0	0	0	1	0	1	0	0	1	0	1	1	0	1	0	0	1
1	1	1	1	1	1	0	1	0	0	1	0	0	1	1	1	1	1	0	0	1	0	0	0	1	0	0	1	0	0	1	1	1	0	0	0	1	0	0	1	0	0	0	0	1	0	1	0	1	1
0	1	1	0	0	0	1	0	0	1	0	1	1	1	0	1	1	1	1	1	1	0	0	1	1	1	1	1	1	0	1	1	1	1	0	1	0	0	0	0	1	0	0	1	1	1	1	0	1	1
1	1	1	1	1	1	1	0	0	1	0	1	0	1	0	0	0	1	0	1	1	1	0	0	1	1	0	1	1	0	1	0	1	1	0	1	0	0	0	1	1	1	0	1	1	1	1	0	0	1
0	1	1	1	1	0	1	1	1	1	1	1	1	1	0	0	0	0	1	1	1	1	0	0	1	0	1	1	0	1	1	1	0	1	1	0	1	0	0	0	0	1	1	1	1	0	0	0	1	1
0	1	1	0	0	1	1	0	0	1	1	1	0	1	1	1	1	0	0	1	1	1	0	1	0	1	0	1	0	0	1	1	1	1	0	1	1	0	1	0	1	1	1	1	1	0	1	0	1	1
1	1	1	1	0	0	1	1	0	1	1	1	1	1	1	0	1	1	0	0	1	1	0	0	1	1	0	1	0	0	1	1	1	1	0	0	0	1	1	0	0	1	0	1	1	1	0	0	1	1
1	0	1	0	1	0	0	0	0	1	1	0	0	1	1	0	0	1	0	0	1	0	0	1	0	1	0	1	0	1	1	0	0	0	0	1	0	0	1	0	1	0	0	0	1	0	0	0	1	1
1	1	0	1	0	0	1	0	0	1	1	1	1	1	1	0	0	0	0	1	1	1	0	0	1	0	0	1	0	0	1	1	0	0	0	0	1	1	0	0	0	1	0	1	1	0	0	0	0	0
0	1	0	1	0	0	0	0	0	1	1	0	0	0	0	0	0	0	0	0	1	1	0	1	0	0	0	1	1	0	1	0	1	0	0	0	0	0	0	0	1	0	0	0	1	0	1	0	1	1
1	1	1	0	1	0	1	1	1	1	1	1	1	1	1	0	0	0	1	1	1	0	0	1	1	1	1	1	0	1	1	1	1	1	1	1	1	1	1	0	0	1	1	1	1	1	1	0	0	1
1	1	1	1	1	0	0	1	0	1	1	1	1	1	1	0	0	0	0	1	1	1	0	1	0	1	0	1	1	1	1	1	1	1	0	0	0	0	0	1	0	0	0	1	1	0	1	0	0	1
1	1	1	0	1	1	0	1	0	1	1	1	0	1	1	0	0	1	0	0	1	0	0	0	1	1	0	1	0	1	1	1	1	0	0	1	1	0	0	1	1	0	0	1	1	0	0	0	0	1
0	1	0	1	0	0	0	1	0	0	1	1	1	1	1	0	1	1	0	0	1	1	0	0	0	1	0	1	0	1	1	1	1	1	0	1	0	1	0	0	1	0	0	1	1	1	1	0	0	0
1	0	1	1	1	1	1	1	0	1	1	0	0	1	1	1	0	1	0	0	1	0	0	0	1	1	0	1	0	1	1	1	0	0	0	1	1	0	0	1	1	1	0	1	1	1	1	0	0	0
1	1	1	1	0	1	1	1	1	1	1	1	1	1	1	1	1	1	1	1	1	1	0	1	1	1	1	1	0	0	1	1	0	1	0	1	0	1	1	1	0	0	0	1	1	1	1	0	1	1
0	1	1	1	1	0	0	0	1	1	1	1	1	1	1	0	0	1	1	0	1	1	0	1	1	1	0	1	0	1	1	1	0	0	1	1	1	0	0	0	0	1	0	1	1	1	0	0	1	1
1	1	1	1	0	1	1	0	0	1	0	1	1	1	1	0	0	0	0	0	1	1	0	0	1	1	1	1	0	1	0	1	1	1	0	0	0	0	1	0	0	0	0	1	1	0	1	0	0	1
0	1	1	1	1	0	1	1	1	1	1	1	1	1	0	0	0	1	0	0	1	0	0	0	0	1	0	0	0	0	1	1	1	1	0	0	1	1	1	0	1	0	0	1	1	1	0	1	0	1
1	1	1	1	0	1	0	1	0	1	1	0	1	1	1	0	0	1	1	1	1	1	0	1	1	1	1	1	0	0	1	1	1	1	0	1	1	1	0	0	0	0	0	1	1	1	0	0	1	0
0	1	1	1	1	0	0	0	0	1	1	1	1	1	0	1	1	0	0	1	1	1	0	0	0	1	0	1	0	1	1	1	1	1	0	1	0	1	0	0	0	1	0	1	1	1	0	0	0	1
1	0	1	1	0	1	1	1	0	0	0	0	0	1	0	0	0	1	1	0	1	1	0	0	1	1	0	1	0	0	0	1	1	1	0	0	0	0	1	0	0	0	1	0	1	0	1	1	0	1
1	1	0	0	1	0	0	0	0	1	0	1	1	1	1	0	1	1	0	1	1	1	0	0	0	1	0	1	0	0	1	1	0	0	0	0	0	0	0	0	0	1	0	1	1	1	0	0	1	0
0	1	1	1	1	1	0	0	1	1	1	1	1	0	1	0	1	1	0	1	1	1	0	1	1	0	0	1	0	0	1	1	1	0	0	0	1	0	0	0	1	0	0	1	1	1	1	0	1	1
0	1	1	1	0	1	0	0	0	1	1	0	0	1	1	0	1	0	1	1	1	1	0	1	1	1	0	0	0	1	1	1	1	1	0	1	1	0	1	1	1	0	0	1	0	1	1	0	1	1
1	1	1	1	1	1	1	1	1	1	1	1	1	1	1	1	1	1	1	1	1	1	0	0	1	1	1	1	0	1	1	1	1	1	0	1	1	1	1	0	0	0	0	0	1	0	1	0	1	1
1	0	1	0	1	1	0	1	1	1	0	0	1	1	1	0	1	0	1	1	1	1	0	0	1	1	0	1	0	1	1	1	1	1	1	0	0	0	0	1	0	1	0	1	1	1	1	0	0	1
1	1	1	1	1	0	0	1	0	0	0	1	0	1	1	1	1	0	0	1	1	1	0	1	1	1	0	1	1	0	1	1	1	0	0	0	0	1	0	0	1	0	1	1	0	0	0	0	1	1
0	0	0	0	1	0	0	0	0	0	1	0	0	1	1	0	0	0	0	0	1	0	0	1	0	1	0	1	0	0	1	1	1	0	1	1	0	0	1	1	0	0	0	1	0	1	0	0	1	1
1	1	0	0	1	1	0	1	0	0	0	1	1	1	1	0	0	1	0	1	1	0	0	0	1	1	1	1	0	0	1	1	1	1	1	1	1	1	0	0	0	1	0	1	1	0	1	0	0	1
0	1	1	1	1	0	0	1	1	1	0	1	1	1	1	0	1	0	0	0	1	1	0	0	1	1	0	0	0	1	1	1	1	1	1	1	1	1	1	1	0	1	0	1	0	0	0	1	0	1
0	1	1	1	1	1	0	0	0	1	1	1	1	1	1	0	0	0	0	0	1	0	0	0	1	0	1	1	0	0	1	0	1	0	1	0	0	0	0	0	1	1	0	1	1	1	0	0	0	1
0	0	0	1	0	1	1	0	0	1	1	0	1	1	1	0	0	0	0	1	1	0	0	0	1	0	1	1	0	0	1	1	1	0	1	1	0	0	0	1	0	1	0	1	1	1	1	0	1	1
1	1	1	1	0	0	0	0	0	0	0	1	0	1	1	0	0	0	0	1	1	1	0	0	1	1	1	1	0	1	1	1	1	1	1	0	1	0	0	0	1	1	0	1	1	1	1	0	1	1
0	1	1	1	1	0	0	1	0	1	0	1	0	1	0	0	0	1	0	1	1	1	0	1	0	1	1	0	0	1	1	1	1	1	1	1	0	0	1	0	1	1	0	1	0	0	0	0	1	1
0	0	1	1	1	0	0	1	0	1	1	1	1	1	0	1	0	0	1	0	1	1	0	1	1	1	0	1	1	1	1	1	1	0	0	0	1	1	0	1	1	0	0	0	1	1	1	0	1	1
1	1	1	1	1	1	0	1	0	1	1	1	0	1	1	1	1	1	0	0	1	1	0	1	1	1	1	1	1	1	1	1	1	0	1	1	1	1	1	0	0	1	0	1	1	0	0	0	0	1
0	1	1	1	0	0	0	1	0	1	0	1	1	1	1	0	0	1	0	1	0	1	0	0	1	1	0	1	0	1	1	1	1	1	1	0	1	0	1	1	1	1	0	0	1	1	0	0	1	0
1	1	0	1	1	1	0	1	0	0	1	1	1	1	0	0	0	1	1	1	1	1	0	0	1	1	1	0	1	1	1	0	1	1	1	0	1	0	0	0	0	1	0	1	1	0	0	0	0	1
1	0	0	1	1	1	1	1	1	1	1	1	1	1	1	0	0	1	1	0	1	0	0	0	1	1	0	1	0	1	1	1	1	1	0	1	1	1	0	0	1	1	1	1	0	1	0	0	0	1
0	1	0	0	0	0	1	0	0	1	0	1	1	1	1	0	0	0	1	0	1	1	0	1	0	1	0	1	1	0	0	1	1	1	1	0	1	0	1	0	0	0	0	1	1	1	0	0	0	1
0	0	1	0	1	0	0	0	0	0	0	1	1	1	0	1	1	0	0	1	1	0	0	1	0	1	1	1	0	0	1	0	1	0	1	1	0	0	0	0	0	1	0	0	1	0	0	0	1	0
0	0	1	1	1	0	0	0	0	1	1	1	1	1	1	0	1	1	0	0	1	1	0	0	1	1	1	1	0	0	1	1	1	0	1	1	1	0	0	1	0	1	0	1	0	1	1	0	0	0
1	1	1	1	1	1	0	1	0	1	1	1	1	1	1	0	0	1	1	0	1	1	0	0	1	1	0	1	0	0	1	1	1	1	1	0	0	0	1	0	1	0	0	1	0	0	1	0	0	1
1	1	1	1	1	1	0	0	0	1	0	0	1	1	1	0	0	1	0	1	1	1	0	1	0	1	1	1	0	1	1	1	0	1	0	1	1	0	1	0	1	1	0	1	1	1	0	1	0	1
0	1	1	1	0	0	0	0	0	1	1	1	1	1	0	0	0	1	0	0	1	1	0	0	1	1	1	1	0	0	1	1	0	0	0	0	1	0	0	0	0	0	0	1	1	1	1	0	0	1
0	0	1	1	1	1	0	1	0	1	1	1	0	1	1	0	0	1	1	0	1	1	0	1	1	1	0	1	1	0	0	1	1	1	0	0	0	0	1	0	0	1	0	1	1	0	1	0	0	1
1	0	1	0	1	1	0	0	1	1	1	1	1	1	1	1	1	1	0	1	1	1	0	0	1	1	1	1	0	0	1	1	1	1	0	1	1	0	1	0	1	0	0	1	0	1	0	0	1	0
0	1	1	1	1	0	0	0	0	0	1	0	1	1	1	1	0	0	0	0	1	1	0	0	1	1	0	1	1	1	1	0	1	0	1	0	0	0	0	0	0	1	0	0	1	0	0	0	1	1
0	1	0	1	1	0	1	1	0	1	1	1	1	1	1	0	0	1	0	1	1	0	0	1	1	1	1	1	0	1	1	1	1	1	0	1	1	1	0	1	1	0	0	1	1	0	1	1	0	0
0	1	1	0	1	0	0	1	0	1	1	1	1	1	1	1	0	0	0	1	1	1	0	0	1	1	1	1	0	0	0	1	1	1	0	0	1	0	1	0	0	1	0	0	1	1	1	0	1	1
0	0	0	0	1	1	0	0	0	0	1	1	0	1	0	1	0	1	0	1	1	1	0	0	1	1	1	1	0	1	1	1	1	1	1	1	1	1	0	0	0	1	0	1	1	0	0	0	1	1
0	1	1	0	1	0	1	1	1	1	0	0	1	1	0	0	0	1	0	1	1	1	0	0	1	1	0	0	0	1	1	1	0	1	0	0	0	0	0	0	0	1	1	1	1	0	0	1	0	1
0	0	1	1	0	1	0	1	0	1	0	1	1	1	1	0	0	1	1	0	1	1	0	0	1	1	1	1	1	1	1	1	1	1	0	1	1	0	0	0	0	0	0	1	0	1	0	0	0	0
1	1	1	0	1	0	0	0	0	0	0	1	1	1	0	1	1	1	0	1	1	0	0	1	1	1	1	1	0	0	1	1	1	0	1	0	1	0	1	0	0	1	1	1	1	1	0	0	0	0
0	1	1	1	1	0	1	1	1	1	0	0	1	1	1	0	1	1	0	1	1	1	0	0	1	1	1	1	0	0	0	1	1	1	0	1	1	0	1	0	1	1	0	1	0	1	1	0	1	0
1	1	1	1	1	1	0	0	0	0	1	0	0	1	1	1	0	0	0	0	1	0	0	0	1	1	1	1	0	1	1	1	1	1	1	0	1	0	0	0	1	1	0	1	1	1	0	1	1	0
0	0	0	1	0	0	0	1	0	0	0	0	0	1	0	0	0	1	0	0	1	1	0	0	0	0	1	1	1	0	1	1	1	0	0	0	0	0	0	1	1	1	0	1	0	0	0	0	1	0
1	1	1	1	1	0	1	1	0	1	1	1	1	0	1	1	0	0	0	0	0	1	0	0	0	0	0	0	0	1	0	1	0	0	0	0	0	0	0	0	1	1	0	1	0	0	1	0	1	1
0	1	1	1	0	1	0	0	0	1	1	0	0	1	1	0	0	0	0	0	1	0	0	0	1	1	0	1	0	1	1	1	1	1	1	1	1	0	1	0	0	1	0	0	1	0	0	0	0	1
1	1	1	1	0	1	1	1	1	1	1	1	1	1	1	0	0	1	1	0	1	1	0	1	1	0	1	1	0	0	1	1	1	1	0	0	0	0	1	0	0	1	0	1	1	0	1	0	1	1
1	1	0	1	0	0	0	0	0	0	0	1	0	0	0	0	0	0	0	0	0	1	1	0	0	1	1	1	0	0	0	0	0	0	0	0	0	0	1	1	0	0	1	0	1	0	1	0	0	1
0	1	1	1	1	1	1	0	1	0	1	1	1	1	0	1	1	1	1	1	1	1	1	1	1	1	1	1	0	0	1	1	0	1	0	1	1	0	1	0	1	0	0	1	1	1	0	0	1	0
0	0	1	1	1	1	0	1	0	0	1	0	0	1	1	1	0	1	0	0	1	1	0	0	1	1	1	1	1	0	1	1	1	1	1	0	0	0	1	0	0	0	0	1	0	0	0	0	0	1
0	0	0	1	0	0	0	0	0	0	0	1	0	1	1	0	0	0	0	0	1	0	0	1	1	1	0	1	0	0	1	1	0	1	1	1	0	0	0	0	0	1	0	1	1	0	0	0	1	0
1	0	1	1	0	1	1	0	1	0	0	1	1	0	0	1	0	0	0	0	1	1	0	0	1	1	0	1	0	0	1	1	1	0	1	0	1	1	1	0	1	0	0	1	0	0	0	0	1	1
0	0	0	1	0	0	0	0	1	1	1	1	1	1	1	0	1	1	0	0	1	0	1	1	1	1	1	1	0	1	1	1	1	1	1	1	0	1	1	0	1	0	0	1	0	0	0	0	1	1
0	1	1	1	0	0	0	0	0	1	1	1	1	1	1	0	1	1	1	0	1	1	1	0	1	0	0	1	1	0	1	1	1	1	1	0	1	0	0	0	0	0	0	1	1	0	0	0	0	0
0	0	0	0	1	1	0	0	0	0	1	0	1	1	0	0	0	0	0	1	1	1	0	0	0	1	0	1	0	1	1	0	1	0	1	0	0	1	0	0	0	0	0	0	1	0	0	0	1	0
0	1	0	1	1	0	1	1	1	1	0	1	1	1	1	0	1	0	0	1	1	1	1	0	1	0	1	1	0	0	0	1	1	0	0	0	0	0	1	0	0	0	0	1	1	1	1	0	1	1
1	0	1	1	0	1	0	1	0	0	1	1	0	1	1	1	0	0	0	0	1	0	0	0	1	0	0	1	0	1	0	0	1	1	0	0	0	0	1	1	0	0	0	1	1	0	1	0	0	1
1	1	1	1	1	0	1	1	0	1	1	1	1	1	1	1	0	1	1	1	1	1	1	1	1	1	1	1	0	0	0	1	1	1	1	0	0	1	1	1	1	1	0	1	1	0	1	0	1	0
0	0	1	1	1	1	0	1	1	1	0	1	1	1	1	0	1	1	0	1	1	1	0	1	1	1	0	1	1	1	1	1	1	1	0	1	1	1	0	0	0	1	0	1	1	0	1	0	1	0
0	1	1	1	1	0	1	0	0	1	0	1	0	1	1	0	1	1	0	0	1	1	1	1	1	0	1	0	1	0	0	1	1	0	0	0	0	0	1	0	0	0	0	1	1	1	0	0	1	1
0	0	0	1	0	0	0	1	0	1	1	1	1	1	1	1	0	1	0	0	1	1	0	1	0	0	1	1	0	0	1	1	1	1	1	0	0	0	0	0	0	0	0	1	0	0	0	0	1	1
1	0	1	1	0	0	1	0	0	1	1	1	1	0	0	0	1	1	0	0	1	1	1	0	1	0	0	1	0	0	1	1	1	1	1	0	1	1	1	1	0	0	1	1	1	0	1	0	0	1
0	1	0	0	0	0	0	0	0	1	0	0	0	1	1	0	0	1	1	1	1	1	0	0	0	1	1	1	0	0	0	1	0	0	0	1	1	0	0	0	0	0	0	0	0	0	0	0	0	0
0	1	1	0	1	1	1	0	0	0	1	1	1	0	0	0	1	0	0	1	1	0	1	0	0	1	0	1	0	1	1	1	1	0	0	1	0	0	0	0	1	0	0	1	0	0	0	0	0	1
0	1	1	1	1	0	0	1	0	1	1	0	1	1	1	1	0	0	0	1	1	1	0	1	0	1	0	1	0	0	1	1	1	0	0	1	1	0	0	0	1	0	0	1	1	0	0	0	1	0
0	0	1	1	1	0	1	1	0	0	1	1	1	1	1	1	1	0	0	1	1	1	0	1	0	1	1	1	0	1	0	1	1	0	1	0	0	0	1	0	0	1	1	1	1	0	0	0	0	1
0	0	1	1	1	1	0	0	1	1	0	1	1	1	0	1	0	0	0	1	1	1	1	0	0	0	0	1	0	1	0	1	1	1	0	0	0	1	1	0	1	0	0	0	1	0	0	0	0	0
1	1	1	1	0	1	0	1	0	0	1	0	1	0	0	1	0	0	0	1	1	1	0	0	1	1	0	1	0	0	1	1	1	0	1	1	0	0	0	0	0	1	0	1	1	1	1	0	0	0
1	1	1	1	0	1	1	1	1	1	0	1	1	1	0	0	0	1	1	0	1	1	1	0	1	0	0	1	0	1	1	1	0	1	1	0	0	0	1	1	1	0	1	0	0	1	0	0	0	0
0	1	0	0	0	1	0	0	0	1	1	1	1	0	0	0	0	0	0	0	1	0	1	0	0	1	0	1	0	0	1	0	1	1	1	1	0	0	0	0	0	1	0	1	1	0	0	0	1	1
0	1	1	1	0	1	0	0	0	0	1	1	0	0	1	1	0	0	0	0	1	0	0	0	0	1	0	1	0	0	1	1	1	1	1	1	0	0	0	0	1	1	0	1	0	0	0	0	0	0
0	1	1	0	0	1	1	0	0	1	1	0	1	1	1	0	0	0	0	0	1	1	1	1	1	1	0	1	0	1	1	1	0	0	1	0	0	0	0	0	0	1	0	0	1	0	0	0	0	1
0	1	1	1	1	1	1	1	0	1	0	1	1	1	1	0	0	1	1	0	1	0	1	0	0	1	0	1	1	1	1	1	0	1	0	1	1	0	1	1	0	0	0	1	1	0	1	0	0	1
0	1	1	1	0	1	1	1	0	0	1	1	0	1	1	1	0	1	0	0	1	1	0	0	1	1	0	1	0	0	0	0	1	1	1	1	0	0	1	0	0	1	1	1	1	0	0	0	0	0
0	1	1	1	0	1	0	1	0	1	1	1	1	1	1	1	1	0	0	1	1	1	1	0	1	1	1	1	0	0	1	1	1	1	0	1	0	0	1	1	0	1	0	1	1	1	1	0	0	1
0	1	1	1	1	0	0	0	0	0	1	1	0	0	1	0	1	1	0	1	0	1	1	0	0	1	0	0	0	0	0	1	1	0	0	0	0	0	1	0	0	1	0	0	1	0	0	0	0	1
0	0	1	1	1	1	0	0	0	0	1	1	0	1	1	0	0	1	0	0	1	1	0	1	0	1	1	1	0	0	1	1	1	1	0	1	0	0	0	1	0	1	0	1	0	0	0	0	0	1
0	1	1	1	0	0	0	0	0	1	1	1	1	0	1	1	0	1	1	1	1	1	0	0	0	1	0	1	1	0	1	1	1	0	1	0	1	1	0	0	0	1	0	1	1	0	0	0	0	1
1	1	1	1	0	0	0	1	0	1	1	0	1	0	0	0	0	1	1	0	1	1	0	0	0	1	1	1	0	0	1	1	1	0	0	0	1	0	1	1	0	1	0	1	1	0	1	0	0	0
0	1	1	1	0	1	0	0	0	1	1	0	1	1	1	1	1	1	0	1	1	1	1	0	1	0	1	1	0	0	1	1	1	0	0	1	0	0	0	0	1	1	0	1	1	0	0	0	1	0
0	0	0	1	0	1	0	0	0	1	0	1	0	1	1	0	0	0	0	0	1	1	1	0	1	1	0	1	0	1	0	1	1	1	0	0	1	1	0	0	0	0	0	0	0	0	0	0	0	0
0	1	1	1	1	0	1	1	1	0	1	1	1	0	1	1	0	1	0	0	1	1	0	0	1	1	0	1	0	1	0	1	1	0	0	0	0	1	1	0	0	0	0	0	1	1	0	0	1	1
0	1	1	1	1	1	1	0	1	1	1	1	1	1	1	0	1	1	0	1	1	1	1	1	1	1	1	1	0	1	1	1	1	0	0	1	1	1	1	0	0	0	0	1	1	0	1	0	1	1
1	1	1	1	1	1	0	1	1	1	1	1	1	1	0	1	1	1	1	1	1	0	1	0	0	1	0	1	1	1	1	1	0	0	0	1	1	0	1	1	0	1	0	0	1	0	0	0	1	0
0	0	1	0	1	1	0	0	0	1	1	1	0	1	0	0	0	1	0	1	1	1	0	0	1	1	0	1	0	1	1	1	1	1	1	0	0	0	0	0	1	0	0	1	1	0	0	0	0	1
1	1	1	1	1	1	1	1	1	1	1	1	1	1	1	0	1	1	1	1	1	1	1	1	1	1	1	1	0	1	1	1	1	1	0	0	1	1	1	1	0	1	1	1	1	1	1	1	1	1
0	1	1	1	0	0	1	0	1	1	1	1	1	1	1	1	0	1	1	0	1	1	1	1	0	1	0	1	0	0	1	0	1	1	1	0	0	0	1	0	1	1	0	1	1	0	0	0	0	1
1	1	1	1	1	1	1	1	1	1	1	1	1	1	1	1	1	1	1	1	1	1	1	1	1	1	1	1	1	0	0	1	1	1	1	1	0	1	1	1	1	1	0	1	1	1	0	0	0	1
0	0	1	0	0	1	0	0	0	1	1	0	0	1	1	0	1	1	1	0	1	1	0	0	0	1	0	1	0	0	1	1	1	0	1	1	1	0	1	0	0	1	0	1	1	0	0	1	0	1
0	0	1	1	1	1	1	0	1	1	1	1	1	1	1	1	1	0	0	1	1	1	1	0	1	1	0	1	0	0	1	0	1	1	1	0	0	1	1	0	1	1	0	0	1	0	1	0	1	0
1	1	1	1	0	1	1	1	1	1	0	1	1	0	1	0	1	1	1	1	1	1	1	0	1	0	0	1	0	0	1	1	1	0	0	0	1	0	1	1	1	1	0	1	1	1	0	0	1	1
1	1	1	1	1	0	0	0	1	1	1	1	1	1	1	0	0	1	1	0	1	1	0	0	1	1	1	1	0	0	0	1	1	0	0	0	1	0	1	0	1	0	0	0	1	0	0	0	0	1
1	1	1	1	1	1	0	1	0	1	1	1	1	1	0	1	1	1	0	1	1	1	0	0	1	1	1	1	0	0	1	1	0	1	0	1	1	0	1	0	0	1	1	1	1	0	1	0	1	0
1	1	1	1	1	1	1	1	1	1	1	1	0	1	1	1	0	0	1	1	1	1	0	1	1	1	0	1	1	1	0	1	1	0	1	1	1	0	1	1	1	0	0	1	0	0	1	0	0	1
0	1	1	1	1	0	0	0	0	1	1	1	1	1	1	0	0	0	0	0	1	0	1	0	0	1	0	1	0	0	1	1	0	1	0	0	1	0	1	1	0	0	0	1	1	1	0	0	0	1
0	0	1	1	0	0	0	1	0	1	1	1	0	1	0	0	0	1	0	1	1	1	0	0	1	1	0	1	0	0	1	0	1	1	0	1	0	1	1	0	0	0	1	1	0	1	1	0	0	1
0	1	1	1	0	1	1	1	0	1	0	1	1	1	1	0	1	1	1	0	1	1	1	0	1	1	1	1	1	0	1	1	1	1	0	1	0	0	1	0	0	0	0	1	1	1	0	0	1	0
1	0	1	1	0	1	1	1	1	1	1	1	1	1	0	1	0	1	1	1	1	1	0	0	1	1	1	1	0	0	1	1	0	1	0	0	0	0	1	0	1	0	0	1	1	1	1	0	0	1
0	0	1	1	1	1	1	0	1	0	1	1	0	1	1	1	0	1	1	0	1	1	0	1	0	1	1	1	1	0	1	1	1	1	0	1	1	0	1	1	1	0	0	1	1	0	0	0	1	1
1	1	1	1	0	1	1	1	1	1	1	1	1	1	1	1	0	1	1	0	1	1	1	1	1	1	1	1	1	0	1	1	1	1	0	0	1	1	1	1	0	1	0	1	1	1	1	1	0	0
0	0	1	1	1	1	1	1	1	1	1	1	1	1	1	0	0	1	1	1	1	1	0	1	1	1	0	1	1	1	0	1	1	1	1	1	1	0	1	0	0	0	0	1	1	0	1	0	0	1
0	0	1	1	1	1	1	1	1	1	1	1	1	0	1	0	0	1	0	1	1	1	1	1	1	0	0	1	0	1	0	0	1	0	0	0	1	1	1	0	0	1	0	1	1	1	0	0	0	0
0	1	1	1	0	0	0	1	1	0	1	0	1	1	0	1	1	0	0	1	1	1	1	0	1	1	0	1	1	0	1	1	1	0	0	0	1	0	1	1	0	1	0	1	1	1	0	1	1	1
0	1	1	1	1	1	0	1	0	1	1	1	0	1	1	1	1	0	0	1	1	1	1	0	1	1	1	1	0	0	1	1	1	1	0	0	0	0	1	0	0	0	0	1	1	0	1	0	1	0
0	0	1	0	0	0	1	1	1	1	1	1	1	0	0	0	0	0	0	0	1	0	0	0	0	1	0	1	0	0	1	1	1	0	1	0	0	0	1	0	1	1	0	1	1	0	0	0	1	1
1	1	0	0	0	1	0	1	0	1	1	1	1	1	0	0	0	0	0	0	1	1	1	0	1	1	0	0	0	0	0	0	0	0	1	1	0	0	1	0	1	1	0	0	1	0	0	0	1	0
1	1	1	1	1	0	0	0	0	1	1	1	1	1	0	0	0	0	0	0	1	1	1	1	1	0	0	1	0	0	1	1	1	0	1	0	0	0	1	0	1	1	0	0	1	0	0	0	1	1
0	1	1	1	0	1	0	0	1	1	1	1	0	1	1	0	1	1	1	1	1	0	1	0	1	0	1	1	0	0	1	1	1	1	1	1	1	0	1	0	0	0	0	1	1	0	0	0	1	0
0	1	1	1	0	1	1	1	0	1	1	0	1	0	0	0	0	1	1	0	1	0	0	0	1	0	1	1	0	1	1	1	0	1	0	0	1	0	1	1	0	1	0	1	1	0	0	0	0	1
0	0	1	0	1	1	1	1	0	0	0	0	1	1	1	1	1	1	0	1	1	0	1	0	1	1	1	1	0	0	1	1	1	1	0	1	1	1	1	0	0	1	0	1	0	0	1	0	1	0
0	0	1	0	0	0	0	0	0	0	1	0	1	1	0	1	0	0	0	0	1	1	0	1	1	1	1	1	0	1	1	1	0	0	1	1	0	0	1	0	1	1	0	1	1	1	1	0	1	1
0	1	1	0	1	1	0	0	0	0	1	1	1	0	1	1	0	0	0	1	1	1	0	0	0	1	1	1	0	0	1	1	1	0	0	1	0	0	1	0	1	0	0	1	1	0	0	0	1	0
0	1	1	1	1	1	1	1	0	1	1	1	1	1	1	0	1	1	0	1	1	0	1	1	1	0	1	1	0	0	1	1	1	1	0	1	1	0	1	1	1	0	0	1	1	0	1	0	0	1
0	1	1	1	1	1	1	1	1	1	1	1	1	1	1	0	1	1	0	0	1	1	1	0	1	1	0	1	1	0	1	1	1	1	1	1	0	1	1	1	0	0	0	1	0	0	1	0	1	1
1	1	1	1	0	1	1	1	1	1	1	1	1	1	1	1	1	1	1	1	1	1	0	1	1	1	0	1	1	0	1	1	1	1	1	1	1	1	1	1	0	1	0	1	1	1	0	0	1	1
0	0	1	0	0	0	1	0	1	0	1	1	0	1	0	0	1	1	1	0	1	0	0	0	0	1	0	1	0	0	1	1	1	0	1	1	0	1	0	0	0	1	0	1	1	0	0	0	1	1
0	1	1	1	0	0	0	0	0	0	0	0	0	1	1	1	0	1	1	1	1	1	1	0	1	1	0	1	0	0	1	1	1	1	0	0	1	1	1	0	0	0	0	1	1	0	0	0	1	0
0	0	1	1	1	0	0	1	0	1	1	1	1	1	0	1	0	1	0	0	1	1	0	0	1	1	1	1	0	0	1	1	1	1	1	1	0	0	0	1	1	1	0	0	0	1	0	0	1	0
0	1	1	1	1	0	1	1	1	1	1	1	1	1	1	1	0	1	1	1	1	1	0	1	1	1	0	1	0	1	1	1	0	1	0	1	1	1	1	1	1	1	0	1	1	0	1	0	1	1
0	1	1	1	1	0	1	0	0	1	1	1	1	1	1	1	1	0	0	0	1	1	1	0	1	1	0	1	0	0	0	1	1	0	0	0	0	0	1	0	1	1	0	0	1	0	1	0	0	1
0	0	1	0	0	1	1	0	0	1	1	1	1	0	1	1	1	1	0	1	1	1	1	1	1	1	0	1	0	1	0	1	1	0	0	0	1	0	1	0	1	0	0	1	0	0	0	0	1	1
0	1	1	1	0	0	1	0	1	1	1	1	1	1	0	0	1	1	1	1	1	1	1	0	1	1	1	1	1	0	1	1	0	0	0	1	1	0	1	0	0	1	1	1	1	0	1	0	1	1
0	1	1	1	0	0	1	1	0	1	1	1	1	1	1	0	0	0	0	1	1	1	0	1	1	1	1	1	1	1	1	1	1	1	0	0	1	0	1	0	0	0	0	1	1	0	1	0	1	1
0	0	1	1	0	0	1	0	0	1	1	1	1	1	0	0	0	0	0	1	1	1	1	0	1	1	0	1	0	0	1	1	1	1	0	0	1	0	0	0	0	1	0	0	1	0	0	0	0	0
0	1	1	1	1	1	1	0	0	1	1	1	1	0	0	1	1	1	0	0	1	0	0	0	1	1	0	1	0	0	1	1	0	1	0	1	1	0	0	0	0	0	1	1	1	1	0	0	0	0
0	1	0	1	1	1	0	0	0	1	0	0	0	1	1	0	0	0	0	1	1	0	0	1	0	1	0	1	0	0	0	1	0	1	1	1	0	0	0	0	0	1	0	1	1	0	1	0	0	1
0	0	0	1	0	0	1	0	0	0	0	1	1	1	1	0	0	1	0	1	1	1	1	0	0	1	0	1	0	0	0	0	0	1	1	0	0	1	0	0	0	1	0	0	1	0	1	0	1	0
0	0	1	1	0	1	1	1	0	1	1	1	0	1	0	1	0	1	0	0	1	1	0	0	1	1	1	1	0	0	1	1	1	0	1	1	1	1	1	0	1	0	0	1	1	0	1	0	1	1
1	1	1	1	0	1	1	0	1	1	1	1	1	1	1	1	1	0	1	1	1	1	1	1	1	1	0	1	0	0	1	1	1	1	1	1	1	0	0	1	0	1	0	1	0	1	1	0	1	1
0	1	1	1	0	0	0	0	0	0	1	1	1	1	1	1	1	0	1	0	1	1	0	0	0	1	1	1	0	0	1	1	1	1	1	0	1	1	1	0	0	1	0	1	1	0	0	0	0	1
0	0	1	1	1	1	1	1	0	1	1	1	1	1	1	1	1	1	0	0	1	1	0	0	1	0	1	1	1	0	0	1	1	0	1	0	1	1	1	1	0	0	0	0	1	0	1	0	1	1
0	0	1	0	1	0	1	1	0	1	1	0	1	1	0	0	1	0	0	1	1	1	1	1	1	1	0	1	0	0	1	1	0	1	0	1	1	1	1	1	0	1	0	1	1	0	0	0	0	0
0	1	1	1	0	1	0	1	1	1	1	1	1	1	1	1	1	1	0	1	1	1	0	1	1	1	0	1	0	0	1	1	1	0	0	0	1	1	1	1	0	1	0	1	1	0	1	0	0	1
0	1	1	1	0	1	1	1	1	1	1	1	1	1	0	1	0	1	0	1	1	1	0	1	1	1	0	1	0	1	1	1	1	0	0	1	0	0	1	1	0	1	0	1	0	1	1	1	1	1
0	1	1	1	0	1	1	1	1	1	1	1	1	1	1	1	1	1	1	1	1	1	1	1	1	1	1	1	0	0	1	1	1	1	0	1	1	1	1	1	0	1	0	1	1	1	0	0	1	1
1	1	1	1	1	0	1	1	1	1	1	1	1	1	1	1	1	1	0	1	1	0	0	0	1	1	0	1	0	0	0	1	1	1	0	1	0	1	1	1	1	1	0	1	1	1	1	0	0	1
0	1	1	1	0	0	1	1	0	1	1	0	1	1	0	1	0	1	1	1	1	1	0	0	1	1	0	1	0	0	1	1	1	1	0	1	0	1	1	1	0	0	1	1	1	1	1	0	0	0
0	1	1	1	1	1	1	0	0	0	0	1	1	0	1	1	1	0	0	0	1	0	1	0	0	0	0	1	0	0	1	1	1	0	0	0	0	0	1	0	0	1	0	1	0	0	0	0	0	1
0	0	1	0	0	0	0	1	0	0	1	0	1	0	0	0	0	1	1	0	0	0	0	0	0	0	1	0	0	0	0	0	0	0	0	0	1	0	0	0	0	0	0	0	1	1	0	0	0	1
0	1	1	1	1	0	0	1	1	1	1	1	1	1	1	1	1	1	1	1	1	1	0	1	1	1	0	1	0	0	1	1	0	1	0	0	0	1	1	0	1	1	0	1	1	1	1	0	1	0
0	1	1	1	0	1	0	1	1	1	1	1	1	1	0	0	1	1	0	1	1	1	0	0	1	1	0	1	0	0	1	1	0	1	0	0	0	1	1	0	1	1	0	1	1	1	0	0	0	0
0	1	1	0	0	0	0	0	1	1	1	1	1	1	1	0	0	0	0	1	1	1	0	0	1	0	0	1	1	0	1	1	1	1	0	1	0	0	1	1	0	1	0	1	1	1	1	0	1	1
1	1	1	1	1	1	1	1	1	0	1	1	1	1	1	0	0	0	1	1	1	1	1	1	1	1	0	1	0	0	1	1	1	0	0	1	1	1	1	1	0	1	0	1	0	0	1	0	0	0
0	1	1	1	0	1	1	1	1	1	1	1	1	1	0	0	1	0	1	1	1	0	1	1	1	1	0	1	0	0	1	0	1	1	0	0	1	0	1	0	1	0	0	1	0	0	1	0	1	1
1	1	1	1	1	0	0	0	1	1	1	1	1	1	0	0	1	1	0	1	1	0	1	0	1	1	0	1	0	0	1	1	1	0	0	0	0	0	0	0	0	0	0	1	1	1	0	0	1	0
0	1	1	1	0	0	0	1	1	1	1	1	0	1	1	0	1	0	1	1	1	1	0	0	1	0	1	1	0	0	0	1	1	1	1	0	0	0	1	1	0	1	0	0	1	0	0	0	1	1
1	0	1	1	1	1	1	1	1	1	1	1	0	1	0	1	1	1	1	1	1	1	0	1	1	1	0	1	0	1	1	0	1	1	0	0	0	0	1	0	0	1	0	1	1	0	0	0	1	1
0	1	1	1	1	1	0	0	0	0	1	1	1	1	1	0	0	1	1	1	1	0	0	1	1	1	0	1	0	0	1	0	1	1	0	1	0	1	0	0	1	1	0	1	1	0	0	0	1	0
1	1	1	1	0	1	1	1	1	0	1	1	0	1	1	0	1	0	1	0	1	0	1	0	1	1	1	1	0	0	1	1	0	0	0	0	1	1	1	1	0	0	0	1	1	0	0	0	0	1
0	0	1	0	0	0	1	0	0	0	1	1	0	1	0	0	1	0	0	0	1	1	1	0	0	0	0	1	0	0	0	1	1	0	1	0	0	0	1	0	1	0	1	1	1	0	0	0	1	1
0	1	1	1	1	0	0	0	0	0	1	1	0	1	1	0	0	1	0	1	1	1	0	1	1	1	0	1	0	1	1	1	1	0	0	1	0	0	1	0	1	1	0	1	1	0	1	0	1	0
1	1	1	1	0	1	1	1	1	1	0	1	1	1	1	1	1	1	1	1	1	1	0	1	1	1	0	1	1	1	1	1	1	1	0	1	1	1	1	1	0	0	0	1	1	1	1	0	0	1
0	1	1	1	0	0	0	0	1	1	1	1	0	1	0	0	0	0	0	1	1	0	0	0	1	1	0	1	0	0	1	1	1	0	1	1	0	1	0	0	0	1	0	0	1	0	0	0	1	0
0	1	1	1	0	1	0	0	0	1	0	1	0	1	0	0	0	0	0	0	1	1	0	0	0	1	0	1	0	0	1	0	0	0	0	1	0	0	0	0	0	1	0	0	0	0	0	0	0	0
0	1	1	0	0	1	0	0	0	0	1	1	0	1	1	0	0	0	0	1	1	0	1	0	1	1	0	1	0	0	0	1	1	1	1	1	1	0	1	0	0	1	0	1	1	1	1	0	0	0
1	1	1	1	1	1	0	1	0	0	1	0	0	1	1	1	0	0	0	1	1	1	0	1	0	1	0	1	0	0	1	1	0	1	0	0	1	0	1	0	0	1	0	0	1	0	0	0	1	0
0	0	0	0	0	0	0	0	1	0	1	0	0	1	0	0	1	0	1	0	0	0	0	1	1	1	0	1	0	0	0	0	1	0	0	1	0	0	1	0	0	1	0	0	0	0	1	0	0	0
0	1	1	1	0	0	0	0	1	0	1	1	0	1	1	0	1	0	0	0	1	1	1	0	0	1	0	1	0	1	0	1	1	0	0	0	1	1	1	0	0	1	0	0	0	0	0	0	0	0
0	0	1	1	0	1	1	1	1	1	1	1	1	1	1	1	0	1	1	0	1	1	1	1	1	1	1	1	0	1	1	1	1	1	0	1	1	1	1	1	0	0	1	1	0	0	1	0	1	0
1	1	1	1	1	1	1	1	0	1	1	1	1	1	1	0	1	1	1	1	1	1	0	1	1	1	0	1	1	0	1	1	1	1	1	1	1	1	1	1	0	1	1	1	1	1	1	0	0	1
0	0	1	1	0	1	0	0	0	1	1	1	1	1	0	0	0	0	0	1	1	1	1	0	0	1	0	1	0	0	1	1	1	1	0	0	0	0	1	0	0	0	0	1	1	0	1	0	0	0
0	1	1	1	1	0	1	0	0	1	1	0	1	0	1	0	0	0	0	0	1	1	0	0	1	1	0	1	1	0	0	1	1	0	1	0	1	0	0	0	0	1	1	1	1	0	0	0	1	0
0	1	1	1	1	0	1	0	0	1	1	1	0	1	1	1	0	0	0	0	1	1	0	0	0	1	0	1	0	0	0	0	1	0	0	1	0	0	0	0	0	1	0	1	0	0	0	0	1	0
0	1	1	1	0	1	0	0	0	1	0	0	1	1	1	0	0	1	0	1	1	1	0	0	1	1	0	1	0	1	1	1	0	1	0	1	0	1	0	1	0	1	0	1	1	0	0	0	0	1
1	1	1	0	1	0	0	1	0	1	1	1	1	1	1	0	1	0	0	0	1	1	1	1	1	1	1	1	0	1	0	1	1	1	1	0	0	1	1	0	0	1	0	1	1	1	0	0	0	0
0	1	1	1	1	0	0	0	0	0	1	0	1	1	1	0	0	0	0	0	1	1	1	1	0	1	0	1	0	0	1	1	0	0	0	0	1	0	0	0	1	1	0	0	1	0	0	0	1	0
0	1	1	0	1	1	1	1	1	0	0	1	0	1	0	1	0	1	0	0	1	1	0	0	1	0	0	1	0	1	1	1	1	1	0	0	0	0	1	1	0	0	1	1	1	1	1	0	1	1
0	1	1	0	0	1	0	1	0	1	1	1	1	1	0	0	0	1	0	1	1	1	0	0	1	1	0	1	0	0	1	1	1	0	1	0	0	0	1	0	0	1	0	1	1	0	0	0	0	0
0	0	1	1	1	0	0	0	0	0	1	1	0	0	1	0	0	0	0	0	1	0	0	0	0	1	0	1	0	0	1	1	1	0	1	1	1	0	0	0	0	1	0	0	0	1	0	0	0	1
0	1	1	1	1	0	0	0	0	0	1	1	1	1	1	0	1	0	0	1	1	0	1	0	0	1	0	1	0	1	0	1	1	0	1	0	0	0	0	0	1	0	0	1	0	0	0	0	1	0
0	0	1	0	1	0	0	0	0	1	0	0	1	1	0	1	0	0	0	0	1	1	0	1	1	1	1	1	0	0	1	1	1	1	1	1	0	0	1	0	0	0	0	1	1	0	1	0	0	0
0	1	1	1	0	1	0	1	0	1	1	1	1	1	1	0	0	1	0	1	1	1	0	0	1	1	0	1	0	0	1	1	0	1	1	0	0	1	0	0	0	0	0	1	1	0	1	0	1	1
0	0	1	1	0	0	1	1	1	1	1	1	0	1	1	0	1	1	0	1	1	1	1	1	1	1	0	1	0	1	0	0	1	0	1	0	1	0	1	0	0	1	0	1	0	0	0	0	0	0
0	0	1	1	0	1	0	1	1	1	1	1	1	0	1	1	1	0	0	1	1	1	1	1	1	1	0	1	0	0	1	1	0	0	1	1	0	1	1	0	1	0	1	1	0	0	1	0	1	0
0	0	1	1	0	0	0	0	0	0	1	1	1	1	0	1	0	0	0	1	0	0	0	1	1	1	0	1	0	0	1	1	0	0	1	1	1	0	1	0	0	0	0	1	0	0	1	0	0	0
0	0	1	0	0	1	0	1	0	0	1	1	0	0	1	1	1	0	0	0	1	1	1	0	1	1	0	1	0	0	1	1	1	0	0	1	0	0	0	0	0	1	0	1	1	1	0	0	1	0
0	1	1	1	1	1	0	1	1	1	1	1	1	1	0	0	0	1	0	0	1	0	0	0	1	1	1	1	0	1	1	1	1	0	1	1	1	0	0	0	0	0	0	1	1	1	0	0	0	1
0	0	1	1	1	0	0	0	1	1	1	1	0	1	1	0	0	1	0	1	1	0	0	1	1	1	0	1	0	1	1	1	0	1	0	1	1	0	1	0	1	0	1	1	0	0	0	0	0	1
0	0	0	0	0	1	1	0	0	1	1	0	0	1	1	0	0	0	0	0	1	1	0	0	1	1	1	1	1	1	0	1	1	0	0	0	0	0	0	0	0	0	0	1	1	1	1	0	0	1
0	0	1	0	1	0	1	0	1	1	1	1	0	1	1	0	0	0	0	1	1	0	0	0	0	1	0	1	0	0	1	0	0	1	0	1	0	0	1	0	0	1	1	1	1	1	0	0	0	0
0	0	1	1	0	0	1	0	1	1	1	0	1	0	1	0	1	1	0	1	1	1	0	0	1	1	1	1	0	0	1	1	0	1	0	0	0	0	1	1	1	1	1	0	0	0	1	0	1	0
0	1	1	1	0	1	0	1	1	1	1	1	1	1	0	1	0	1	0	1	1	1	1	1	0	1	0	1	1	1	0	1	1	0	0	1	1	0	1	0	1	1	0	0	1	1	0	0	0	0
0	0	0	1	0	0	0	0	0	0	0	0	0	1	1	0	0	0	0	0	1	0	0	0	1	1	0	1	0	0	0	0	1	1	1	0	1	0	1	0	0	0	0	1	0	0	0	0	1	0
0	1	1	1	1	1	0	1	0	1	1	1	1	0	1	1	1	0	1	1	1	1	0	1	1	1	1	1	1	0	1	1	1	1	0	1	1	0	1	0	1	1	0	0	0	0	0	0	0	0
0	1	1	1	0	1	1	1	1	1	1	1	1	0	1	0	1	1	1	1	1	1	0	1	1	1	0	1	0	0	0	1	1	1	1	1	1	0	1	1	0	1	0	1	0	1	0	0	1	1
1	1	0	0	1	1	0	0	1	1	1	1	1	1	1	0	0	1	0	1	1	1	0	0	1	1	0	1	0	0	1	1	1	1	0	0	0	0	0	0	0	0	0	0	1	0	0	0	0	0
0	1	1	1	1	1	1	1	0	0	1	1	1	0	1	1	1	1	0	0	1	1	0	0	0	1	0	1	0	0	1	1	1	1	0	1	1	1	1	0	1	0	0	0	0	0	0	0	1	0
1	1	1	1	0	1	1	1	0	1	1	1	1	1	1	0	0	0	1	1	1	1	0	0	1	1	1	1	0	1	1	1	1	1	0	1	1	1	0	1	0	1	1	1	1	0	0	0	0	1
0	1	1	1	1	1	0	1	0	1	1	0	1	1	1	0	0	1	0	0	1	1	0	1	1	1	0	1	0	1	1	1	1	1	0	1	1	0	1	1	0	1	0	1	0	0	0	0	1	1
1	1	1	1	1	1	1	1	1	1	1	1	1	1	1	1	1	1	1	1	1	1	0	1	1	1	1	1	0	1	1	1	1	1	0	1	1	0	1	1	1	1	0	1	0	1	1	0	0	1
1	0	1	0	1	1	1	1	0	0	1	1	1	1	0	1	0	1	0	1	1	1	0	0	1	1	1	1	0	0	1	1	1	1	1	1	1	1	1	0	0	0	0	0	1	0	0	0	1	1
1	1	1	1	1	1	0	1	0	1	1	1	1	1	0	0	0	0	0	0	1	1	0	1	0	1	0	1	0	1	0	1	1	1	0	1	1	0	1	0	0	0	1	0	0	1	0	0	0	1
0	1	1	1	0	1	0	1	1	1	1	1	1	1	1	1	1	1	1	1	1	1	0	1	1	0	1	1	0	1	1	1	1	0	0	0	1	1	1	1	1	0	0	1	1	0	1	0	1	1
1	1	1	1	1	1	1	1	0	1	1	1	1	1	1	0	1	1	1	1	1	1	0	1	1	0	1	1	0	0	1	1	1	1	1	1	1	1	0	0	1	1	0	0	0	0	0	0	0	0
1	1	1	0	1	1	1	1	0	1	1	1	0	1	1	1	0	1	1	0	0	1	1	0	0	1	1	1	0	0	1	1	1	1	0	1	1	1	1	1	1	1	0	0	0	0	0	0	1	0
1	0	1	1	1	0	1	1	0	1	0	1	1	1	1	0	1	1	1	0	1	1	0	0	1	1	1	1	0	0	1	1	1	0	0	1	1	1	0	0	0	0	0	1	0	1	0	0	0	0
0	1	1	1	1	1	0	1	0	1	1	1	1	0	1	0	0	0	1	1	1	1	0	0	0	1	0	1	0	0	1	1	1	1	0	1	0	1	1	0	0	1	0	0	0	1	0	0	0	1
0	1	1	1	1	1	1	1	0	1	0	1	1	1	1	1	0	1	1	1	1	1	0	0	1	1	1	1	0	0	1	1	1	1	0	1	1	1	1	1	0	0	0	0	0	0	0	0	1	0
1	1	1	1	0	0	0	1	1	1	0	1	1	0	0	1	0	1	1	1	1	1	0	0	0	1	0	1	0	0	1	1	1	1	0	1	0	1	1	0	0	1	0	0	0	1	0	0	1	0
0	1	1	0	0	1	0	1	0	1	1	1	0	1	0	0	0	1	1	0	1	1	0	0	0	1	1	1	0	0	1	0	1	1	0	1	1	0	1	1	0	1	0	0	0	1	0	0	0	1
1	1	1	0	1	0	1	1	0	1	1	1	1	1	1	1	1	1	1	1	1	1	0	1	1	1	1	1	0	0	1	1	1	1	1	1	1	1	1	1	0	1	0	1	1	1	0	0	0	1
0	1	1	1	1	1	0	1	0	1	1	1	1	1	1	1	1	1	1	1	1	1	0	1	1	1	1	1	0	0	1	1	1	1	0	1	1	0	1	0	0	0	1	1	0	0	0	1	0	0
1	1	1	0	0	1	1	1	1	1	1	1	0	1	1	1	0	1	1	1	1	1	0	0	1	1	1	1	0	1	1	0	0	1	1	1	0	1	1	0	0	1	0	1	0	0	0	0	0	1
0	1	1	1	1	1	1	1	1	0	1	1	1	0	1	0	0	1	1	0	1	1	0	1	0	1	1	1	0	1	0	0	1	1	1	1	0	1	1	0	0	0	0	1	1	0	0	0	1	0
0	1	1	1	1	1	1	1	1	1	0	1	1	1	1	1	1	0	1	1	1	1	0	1	0	1	1	1	0	0	1	1	1	1	0	1	1	1	1	0	1	0	0	0	1	0	0	0	1	1
0	0	1	1	1	1	0	1	0	1	1	1	1	0	1	1	1	0	1	0	1	1	0	0	0	1	1	1	0	0	1	1	1	0	0	1	1	0	0	0	1	1	0	1	0	1	0	0	1	1
1	1	1	1	0	1	1	0	0	0	1	1	0	1	1	1	0	0	1	1	1	1	0	0	0	1	0	1	0	0	1	1	1	1	0	1	1	0	1	0	0	0	0	1	1	0	1	0	1	1
1	1	1	1	0	1	1	1	0	0	1	1	1	1	0	1	1	0	1	1	1	0	0	1	0	1	0	1	0	1	1	1	1	1	1	0	0	1	1	1	0	1	0	0	0	1	0	0	0	1
0	1	1	1	0	1	1	0	0	1	1	1	0	1	1	1	1	1	1	1	1	1	0	1	0	1	1	1	0	0	1	1	1	0	0	1	1	0	0	1	1	0	0	0	0	0	0	0	1	0
0	1	1	1	1	1	0	1	0	0	0	1	0	1	0	1	0	0	1	0	1	1	0	0	1	1	1	1	0	1	1	0	1	1	0	1	1	1	1	0	0	0	0	1	0	0	0	0	1	1
0	1	1	1	0	1	1	1	1	1	1	1	1	1	1	1	1	1	1	1	1	1	0	1	1	1	1	1	0	1	1	1	1	1	0	1	1	1	1	1	0	0	1	0	0	0	0	0	1	0
0	1	1	1	0	0	1	1	0	0	1	1	1	0	1	1	0	1	0	0	1	0	0	0	1	1	1	1	0	1	1	1	0	0	0	0	0	0	0	0	0	0	0	0	0	1	0	0	0	0
1	1	1	1	1	1	1	1	1	1	1	1	1	1	1	1	1	1	1	0	1	1	1	1	1	1	1	1	0	0	1	1	1	1	1	1	1	1	1	1	0	1	0	1	1	1	0	1	1	1
0	1	1	0	1	0	1	1	0	1	1	1	1	0	1	1	1	0	1	1	1	1	0	0	1	1	1	1	0	1	1	1	1	1	0	0	1	1	1	0	0	0	0	1	0	1	0	0	0	0
0	1	1	1	1	1	1	1	1	1	1	1	1	1	1	1	1	1	1	1	1	1	0	1	1	1	1	1	0	0	1	1	0	1	1	1	1	0	1	1	0	1	1	1	1	0	0	0	0	1
0	1	1	1	1	1	1	1	0	1	1	1	1	0	1	0	1	1	1	1	1	1	0	0	0	1	1	1	0	0	1	1	1	0	0	1	0	0	1	0	0	0	0	1	0	0	0	0	0	1
0	1	1	1	1	1	0	1	0	1	1	1	1	1	1	1	1	1	1	1	1	1	1	1	1	1	1	1	0	0	1	1	1	1	0	1	1	0	1	1	0	1	0	1	0	0	0	0	1	1
1	1	1	1	1	1	1	0	0	1	1	1	1	1	1	0	0	1	1	0	1	0	0	0	1	1	0	1	0	0	1	1	0	0	0	1	0	1	0	0	1	0	0	0	0	0	0	0	1	0
0	0	1	1	1	1	1	1	0	1	1	1	1	0	1	1	1	1	1	0	1	1	0	1	1	1	1	1	0	0	1	1	1	1	1	1	0	1	1	1	0	1	0	0	0	1	0	0	0	1
0	1	1	1	1	1	1	0	1	1	0	1	1	1	1	0	0	1	1	1	1	1	0	0	0	1	1	1	0	0	1	1	1	1	0	1	1	1	1	0	0	0	0	0	1	0	0	0	0	0
0	1	1	1	1	1	1	1	0	1	1	1	1	1	1	1	1	1	1	1	1	1	0	1	1	1	1	1	0	1	0	1	1	1	0	1	1	1	1	1	0	0	0	1	0	1	1	0	1	1
0	0	1	0	0	0	1	1	1	0	1	1	1	1	1	0	1	1	1	0	1	0	0	0	1	1	1	1	0	0	0	1	1	0	0	0	0	1	1	0	1	0	0	0	0	1	0	0	0	0
1	1	1	1	1	1	1	1	0	1	1	1	1	1	1	1	1	1	1	1	1	1	0	1	1	1	1	1	0	1	1	1	1	1	1	0	1	0	1	0	0	1	0	1	0	0	0	0	0	0
1	1	1	1	1	1	1	1	0	1	0	1	1	1	0	1	1	1	1	1	0	1	0	1	1	1	1	1	1	1	1	1	1	1	0	0	1	1	1	1	1	0	0	1	1	1	0	0	0	0
0	1	1	1	0	1	1	1	0	1	1	1	1	1	1	1	0	1	0	0	1	0	0	0	1	1	0	1	0	1	1	1	1	1	0	1	0	0	1	0	0	0	0	0	0	0	0	0	0	0
0	0	1	1	1	1	0	1	1	1	1	1	0	0	0	0	0	1	1	1	1	1	0	1	1	1	0	1	0	0	1	1	1	1	0	1	1	0	1	0	1	1	0	0	1	0	0	0	0	1
1	1	1	1	1	1	1	1	0	1	1	1	1	1	0	1	0	1	1	0	1	1	0	0	1	1	1	1	0	1	1	1	0	1	1	1	1	1	1	0	0	1	0	1	1	1	0	0	0	0
0	1	1	1	1	1	1	1	0	1	1	1	1	1	1	0	1	1	1	1	1	1	0	1	1	1	1	1	0	1	1	1	1	1	0	1	1	0	1	0	0	1	0	0	1	0	0	0	1	0
0	1	1	1	1	1	1	1	1	1	1	1	1	1	0	0	1	1	0	0	1	1	0	0	1	1	1	1	0	0	1	1	1	1	1	1	1	0	0	0	0	1	0	1	1	0	1	0	1	0
0	1	1	0	1	1	1	1	0	1	1	1	1	0	1	1	0	1	1	1	1	1	0	1	0	1	1	1	0	0	0	1	1	1	0	1	1	1	1	0	0	0	0	0	1	0	0	0	0	0
0	1	1	1	0	1	1	1	0	1	1	1	0	1	1	1	1	1	1	1	1	1	0	1	1	1	1	1	0	0	1	1	1	1	0	1	1	0	1	1	0	1	0	1	0	0	1	0	0	1
1	1	1	0	0	0	1	1	0	1	1	1	1	1	1	1	1	0	1	1	1	0	0	1	0	1	1	1	0	1	1	1	1	1	0	0	0	0	1	0	1	0	0	0	0	0	0	0	1	0
0	1	1	1	1	1	1	1	0	1	1	1	1	1	1	1	1	1	1	0	1	1	1	1	0	1	0	1	0	1	1	1	1	1	0	1	0	0	1	1	1	1	0	0	0	0	0	0	0	0
1	1	1	1	0	1	1	1	0	1	1	1	1	1	1	1	1	1	1	1	1	1	0	1	1	1	1	1	0	0	1	1	1	1	1	1	1	1	1	1	0	1	0	1	1	1	1	0	1	1
1	1	1	1	1	1	1	1	0	1	1	0	1	1	1	0	0	1	1	1	1	1	1	1	1	1	1	1	0	0	0	1	1	1	0	1	0	1	1	1	0	0	0	1	1	1	0	0	0	1
1	1	1	1	1	1	0	1	1	1	1	1	1	1	1	1	1	1	1	1	1	1	0	1	1	1	1	1	0	1	1	1	1	1	0	1	1	1	1	1	0	1	1	1	1	1	1	0	1	1
0	1	1	1	0	1	1	1	0	1	0	1	1	1	1	0	0	0	1	1	1	1	0	1	1	1	0	1	0	0	1	0	1	0	0	0	1	0	0	0	1	0	0	1	0	1	1	0	1	0
0	0	1	1	0	1	1	1	0	1	1	1	1	1	1	1	1	1	1	1	1	1	0	0	1	1	1	1	0	0	1	1	1	1	0	1	1	1	1	1	0	1	0	0	1	0	1	0	0	1
1	1	1	1	1	1	1	1	1	1	1	1	1	1	1	0	1	1	1	1	1	1	0	0	1	1	1	1	0	1	1	1	1	1	0	1	1	1	1	1	1	1	1	1	1	1	1	0	1	1
1	1	1	1	1	1	0	1	1	1	1	1	1	1	1	1	1	1	1	1	1	1	1	1	1	1	1	1	0	0	1	1	1	1	0	1	1	1	1	1	0	1	1	1	1	0	1	1	1	1
1	1	1	1	0	0	1	1	0	1	1	1	1	1	1	0	1	1	1	1	1	1	1	1	1	1	1	1	1	1	1	1	1	1	1	1	1	1	1	1	1	0	0	1	1	0	0	0	1	1
1	1	1	1	1	1	1	1	0	1	1	1	1	1	1	0	1	1	1	1	1	1	1	1	1	1	1	1	1	0	1	1	1	1	0	1	1	1	1	0	1	1	0	1	1	1	1	0	1	1
1	1	1	1	1	1	1	1	1	1	1	1	1	1	1	0	1	1	1	1	1	1	1	1	1	1	1	1	0	0	1	1	1	1	0	0	1	0	1	1	0	1	1	1	1	0	1	0	1	1
0	1	1	1	0	1	0	1	0	0	1	0	1	1	1	1	1	1	1	1	1	1	0	0	1	1	1	1	0	0	0	1	1	1	0	0	1	1	1	0	0	0	1	1	0	0	1	1	1	1
1	1	1	1	1	1	1	1	1	1	1	1	1	1	1	1	1	1	1	1	1	1	0	1	1	1	1	1	0	1	1	1	1	1	0	1	1	1	1	1	0	1	1	1	1	1	1	0	1	1
0	1	1	1	1	0	1	1	0	0	1	1	1	1	0	1	1	1	1	1	1	1	0	0	1	1	1	1	1	1	0	1	1	1	0	0	1	1	0	0	1	0	0	1	1	1	1	0	1	1
0	1	1	1	1	1	1	1	0	1	1	1	1	1	1	0	1	1	1	1	1	1	1	0	1	1	1	1	0	0	1	1	1	1	1	0	1	1	1	1	0	1	0	1	1	1	1	0	1	1
1	1	1	1	0	1	1	1	0	1	1	1	1	1	1	1	0	1	1	1	1	1	0	0	1	1	1	1	0	0	1	1	1	1	1	1	1	1	1	1	0	1	0	1	1	1	1	0	1	1
1	0	1	1	1	1	1	1	0	1	0	1	1	1	0	1	1	1	1	1	1	1	0	0	1	1	1	1	0	1	1	1	1	1	1	1	1	1	1	1	0	1	1	1	1	1	1	0	1	1
1	1	1	1	1	1	1	1	0	1	1	1	1	1	1	1	0	1	1	1	1	1	0	1	1	1	1	1	0	0	1	1	1	1	1	1	1	1	1	1	0	1	0	1	1	1	1	0	1	1
1	1	1	1	1	1	1	1	1	1	1	1	1	1	1	1	1	1	1	1	1	1	1	1	1	1	1	1	0	1	1	1	1	1	0	1	1	0	1	1	1	1	1	1	1	1	1	0	0	1
0	1	1	1	0	1	1	1	1	1	1	1	1	1	1	1	1	1	1	1	1	0	0	1	1	1	1	1	0	0	1	1	1	1	1	0	1	1	1	1	0	0	1	1	1	1	1	0	0	1
1	1	1	1	1	1	0	1	0	1	1	1	1	1	1	1	1	1	1	1	1	1	1	1	1	1	0	1	0	1	1	1	1	1	0	1	1	1	1	1	0	1	1	1	1	1	1	0	0	1
1	1	1	1	1	0	1	1	0	1	1	1	1	1	1	1	1	1	1	1	1	1	1	1	1	1	1	1	1	0	1	1	1	0	0	0	1	0	1	0	0	1	1	1	1	1	1	0	0	1
1	1	1	1	1	1	1	1	1	1	1	1	1	1	1	1	1	1	1	1	1	1	1	1	1	1	1	1	1	1	1	1	1	1	1	1	1	1	1	1	1	0	1	1	1	1	1	0	1	1
1	1	1	1	1	1	1	1	0	1	1	1	1	1	1	0	1	1	1	1	1	1	0	0	1	1	1	1	1	0	1	1	1	1	1	0	1	1	1	1	0	1	1	1	1	1	1	0	1	0
1	1	1	1	1	1	1	1	1	1	1	1	1	1	1	1	1	1	1	1	1	1	0	0	1	1	1	1	0	0	1	1	1	1	0	1	1	1	1	1	0	1	1	1	1	1	1	1	1	1
1	1	1	1	0	1	0	1	0	1	1	1	1	1	1	0	1	1	1	1	1	0	0	0	1	1	1	1	0	1	1	0	1	1	1	1	1	1	1	1	0	1	1	1	1	1	1	0	1	0
0	1	1	1	1	1	0	1	1	1	1	0	1	1	1	0	1	1	1	0	1	0	0	1	1	1	0	1	0	1	0	1	1	1	1	1	0	1	0	0	0	1	0	1	1	1	0	0	0	1
0	1	1	1	1	1	1	1	0	1	1	1	0	1	1	0	0	1	1	0	1	1	0	0	1	1	1	1	1	0	1	1	1	1	0	0	0	1	1	0	0	1	0	1	0	1	1	0	0	1
0	0	1	0	0	1	1	1	0	1	1	1	1	1	0	1	0	0	1	1	1	1	1	0	1	1	0	1	0	1	1	1	0	1	1	1	0	0	0	0	0	1	0	1	1	1	1	0	0	0
1	1	1	1	1	1	1	1	1	1	1	1	1	1	1	1	1	1	1	1	1	1	0	0	1	0	1	1	0	1	1	1	1	1	1	1	1	1	1	1	0	1	0	1	1	0	1	1	1	1
0	1	1	1	1	1	1	1	0	1	1	1	1	1	1	1	1	1	1	1	1	1	0	1	1	1	1	1	0	1	1	1	1	1	1	1	1	1	1	0	0	1	0	1	0	1	1	0	1	1
0	1	1	1	1	0	1	1	0	1	1	1	1	1	1	1	0	0	1	0	1	1	0	0	1	1	1	1	0	1	0	1	1	1	0	1	1	1	1	1	0	1	1	1	1	1	1	0	1	0
0	1	1	1	1	1	1	1	1	1	1	0	1	1	1	0	1	1	1	1	1	1	1	1	1	1	1	1	0	0	1	1	0	1	0	1	1	1	1	1	0	1	1	1	0	1	0	0	0	1
1	1	1	1	0	1	1	1	1	1	1	1	1	1	1	1	1	1	1	1	1	1	0	0	1	1	1	1	0	0	1	1	1	1	1	1	0	1	1	1	0	0	1	1	1	0	1	0	0	0
1	1	1	1	1	1	1	1	1	1	1	1	1	1	0	1	1	1	1	1	1	1	0	1	1	1	1	1	0	1	1	1	1	1	0	1	1	1	1	1	1	0	1	1	1	1	1	0	1	1
1	1	1	1	1	1	1	1	1	1	1	1	1	1	1	1	1	1	1	1	1	1	1	1	1	1	1	1	0	1	1	1	1	1	1	1	1	1	1	1	1	1	0	1	1	1	1	0	1	1
1	1	1	1	1	1	1	1	0	1	1	1	1	1	1	0	1	1	1	1	1	0	0	1	1	1	1	1	0	0	1	1	1	1	1	1	1	1	1	1	0	1	0	1	1	1	1	1	1	1
0	1	1	1	0	1	1	1	0	1	0	1	1	1	1	1	1	1	1	1	1	1	1	1	1	1	1	1	1	1	0	1	1	1	0	1	1	1	1	1	1	1	1	1	1	1	1	0	1	1
1	1	1	1	1	1	1	1	1	1	1	1	1	1	1	0	1	1	1	1	1	1	0	0	1	1	1	1	0	1	1	1	1	1	0	1	1	1	1	0	0	1	1	1	1	1	1	0	1	0
0	1	1	1	0	1	1	1	0	1	1	1	1	1	1	0	1	1	1	1	1	1	0	1	1	1	1	1	0	0	1	1	1	1	0	1	1	0	1	1	1	0	0	1	1	1	1	0	0	1
1	1	1	1	0	1	1	0	0	1	1	1	1	1	1	1	1	1	1	1	1	1	0	1	1	1	1	1	0	0	1	1	1	1	0	0	1	1	1	0	0	1	0	1	1	1	1	0	0	1
0	1	1	1	0	0	1	1	0	1	1	1	1	1	1	0	0	0	1	0	1	1	0	0	1	1	0	1	0	0	0	1	1	0	1	0	0	1	1	0	0	0	0	1	1	1	1	0	1	1
1	1	1	1	1	1	1	1	1	1	1	1	1	1	1	1	1	1	1	1	1	1	1	1	1	1	1	1	0	1	0	1	1	1	0	1	1	1	1	1	1	1	1	1	1	0	1	1	0	1
1	1	1	1	1	1	1	1	1	1	1	1	1	1	1	1	1	1	1	1	1	1	1	1	1	1	1	1	0	1	1	1	1	1	1	1	1	1	1	1	1	1	1	1	1	1	1	0	1	1
1	1	1	1	1	1	1	1	0	1	1	0	1	1	1	0	1	1	1	1	1	1	1	1	1	1	0	1	0	1	1	1	1	1	0	1	1	1	1	1	0	1	0	1	1	1	1	1	1	1
1	1	1	1	0	1	1	1	0	1	1	1	1	1	1	0	1	1	0	1	1	1	1	0	1	1	1	1	0	0	1	1	1	1	1	1	1	1	1	1	1	1	0	1	1	1	1	0	1	0
0	1	1	1	1	1	1	1	0	1	1	1	1	1	1	1	1	1	1	1	1	0	0	0	1	1	0	1	0	1	0	1	1	1	1	1	1	1	1	1	1	1	0	1	1	1	1	0	1	1
1	1	1	1	0	0	1	1	0	1	1	1	1	1	1	1	1	1	1	1	1	1	0	1	1	1	1	1	0	1	1	1	1	1	1	1	1	1	1	1	1	0	1	1	1	1	1	0	1	1
1	1	1	1	1	1	1	1	1	1	1	1	1	1	1	1	1	1	1	1	1	1	1	1	1	1	1	1	0	0	1	1	1	0	0	1	1	1	1	1	1	1	1	1	1	1	1	0	1	1
0	1	1	1	1	1	1	0	0	1	1	1	1	0	1	0	1	0	0	1	1	1	0	0	1	1	1	1	0	0	1	1	1	1	1	0	0	1	1	1	1	1	0	1	1	0	0	0	0	1
0	1	1	1	1	0	1	0	0	0	1	1	1	1	1	1	1	0	0	0	1	1	0	1	1	1	0	1	0	1	1	1	1	1	0	1	0	0	1	0	1	1	0	1	1	1	1	0	0	1
1	1	1	1	1	1	1	1	1	1	1	1	1	1	1	1	1	1	1	1	1	1	1	1	1	1	1	1	0	1	1	1	1	1	0	1	1	1	1	1	0	1	0	1	1	1	1	0	1	1
1	1	1	1	1	1	1	1	1	1	1	1	1	1	1	1	1	1	1	1	1	1	1	1	1	1	1	1	0	1	1	1	1	1	0	1	1	1	1	1	1	1	0	1	1	1	1	1	1	1
1	1	1	1	1	1	1	1	1	1	1	1	1	1	1	1	1	1	1	1	1	1	1	1	1	1	0	1	0	1	1	1	1	1	0	1	1	1	1	1	1	1	0	1	1	1	1	0	0	1
0	1	1	1	1	1	1	1	0	1	1	1	1	1	1	1	1	1	1	1	1	1	1	1	1	1	1	1	1	1	1	1	1	1	0	1	1	1	1	1	1	1	0	1	1	0	0	1	1	1
0	1	1	0	1	1	1	0	0	1	1	1	1	1	0	1	1	0	1	1	1	1	0	1	1	1	0	1	0	0	1	0	1	1	0	1	0	0	1	0	1	0	0	1	1	0	1	0	1	1
1	1	1	1	1	1	1	1	0	1	1	1	0	1	1	1	1	1	1	1	1	1	0	0	1	1	0	1	0	0	1	1	1	1	1	0	1	1	1	0	1	1	0	1	0	1	0	0	1	1
1	1	1	1	0	1	1	1	0	1	1	1	1	1	0	1	0	1	1	0	1	1	0	1	1	1	1	1	0	0	1	1	1	1	1	1	1	1	1	1	0	1	0	1	1	1	1	0	1	1
0	1	1	1	1	1	1	1	1	1	1	1	1	1	1	1	1	1	1	1	1	1	0	1	1	1	0	1	0	1	1	1	1	1	1	1	0	1	1	0	1	1	0	1	1	1	1	0	1	1
1	1	1	1	1	1	1	1	1	1	0	1	1	1	1	0	1	1	1	1	1	1	0	1	1	1	1	1	0	0	0	1	1	1	0	0	1	1	1	1	0	1	0	1	1	1	1	0	0	1
1	1	1	1	1	1	1	1	1	1	1	1	1	1	1	1	1	1	1	1	1	1	1	0	1	1	1	1	0	1	1	1	1	1	1	1	1	0	1	1	1	1	0	1	0	1	1	0	1	0
1	1	1	1	1	1	1	1	1	1	1	0	1	1	1	0	1	1	1	1	1	1	1	1	1	1	1	1	0	1	1	1	1	0	0	1	1	1	1	1	1	1	1	1	1	1	1	0	1	1
1	1	1	1	1	1	1	1	1	1	1	1	1	1	1	1	1	1	1	1	1	1	1	1	1	1	1	1	0	1	1	1	1	1	1	1	0	0	1	1	0	1	1	1	1	1	1	1	1	1
1	1	1	0	1	0	1	1	1	1	1	1	1	1	1	0	0	1	1	1	1	1	0	0	1	1	0	1	1	0	1	1	1	1	0	0	1	0	1	0	1	1	1	1	1	1	1	0	0	0
1	1	1	1	1	1	1	1	1	1	1	1	1	1	1	1	1	1	1	1	1	1	0	1	1	1	1	1	0	0	1	1	1	1	0	1	0	0	1	1	0	0	1	1	1	1	1	0	1	1
1	1	1	1	1	1	1	1	1	1	1	0	0	1	1	1	1	1	1	1	1	1	0	1	1	1	1	1	0	1	1	1	1	1	1	0	1	1	1	1	1	0	1	1	1	1	1	0	1	1
1	1	1	1	1	1	1	1	0	1	1	1	1	1	1	1	1	1	1	1	1	1	0	1	1	1	0	1	1	0	1	1	1	1	0	1	0	1	1	1	1	0	0	1	1	1	1	0	1	1
0	1	1	1	1	1	1	1	0	1	1	1	1	1	1	0	1	1	0	0	1	1	0	0	1	1	1	1	1	0	1	1	1	1	0	1	1	1	1	0	1	0	0	1	1	0	1	0	0	1
0	1	1	1	1	1	1	1	0	1	1	1	1	1	1	1	1	0	1	1	1	1	0	0	1	1	0	1	0	1	1	1	1	1	1	0	0	0	1	0	1	1	1	1	1	1	1	0	0	1
1	1	1	1	0	1	1	1	1	1	1	1	1	1	1	1	1	1	1	1	1	1	0	1	1	1	1	1	0	1	1	1	1	1	1	1	1	1	1	1	0	1	0	1	1	1	1	0	1	1
1	1	1	1	1	1	0	1	1	1	1	1	1	1	1	0	1	1	1	1	1	1	0	1	1	1	1	1	0	0	1	1	1	1	0	1	1	1	1	0	0	1	1	1	1	1	1	0	0	1
1	1	1	0	1	1	1	1	0	1	0	1	1	1	1	0	1	1	1	1	1	1	1	1	1	1	1	1	0	0	1	1	1	1	0	1	1	1	1	1	0	1	1	1	1	1	1	0	1	1
1	1	1	1	1	1	1	1	0	1	1	1	1	1	1	1	1	1	1	1	1	1	1	1	1	1	1	1	0	1	1	1	1	1	0	1	0	1	1	1	1	0	0	1	1	1	1	0	0	1
0	1	1	1	0	1	1	1	1	1	1	1	1	1	1	1	1	1	1	1	1	0	1	1	1	1	1	1	0	0	0	1	1	1	0	1	1	1	1	1	1	0	1	1	1	1	1	0	0	1
1	1	1	1	1	1	1	1	0	1	1	1	1	1	1	0	1	1	1	1	1	1	0	1	1	1	1	1	0	1	1	1	1	1	1	1	1	1	1	1	1	1	1	0	1	1	1	0	1	0
0	1	1	1	1	0	1	1	0	1	1	1	1	1	0	0	0	1	1	1	1	0	0	1	1	1	0	1	0	0	1	1	1	1	1	0	0	1	0	0	0	0	0	1	1	0	0	0	0	0
1	1	1	1	1	1	1	1	1	1	1	1	1	1	1	1	1	1	1	1	1	1	0	0	1	1	0	1	0	1	1	1	1	1	0	1	1	1	1	1	0	1	1	1	1	0	1	0	1	1
1	1	1	1	0	1	1	1	1	1	0	1	1	0	0	0	1	1	1	1	1	1	1	0	1	1	1	1	1	1	1	1	1	1	0	1	1	1	1	1	1	1	0	1	1	1	0	0	0	1
1	1	1	1	1	1	0	1	1	1	1	1	1	1	1	1	1	1	1	1	1	1	1	1	1	1	1	1	0	0	1	1	1	1	1	1	1	1	1	1	0	1	0	1	1	1	1	0	1	0
1	1	1	1	1	1	1	1	0	1	1	1	1	1	1	1	1	1	1	0	1	1	0	0	1	1	1	1	0	1	0	1	1	1	0	0	1	1	1	0	0	1	1	1	0	1	1	0	0	1
1	1	1	1	1	1	1	1	1	1	1	1	1	1	1	1	1	1	1	1	1	1	0	0	1	1	1	1	0	1	1	1	1	1	0	1	1	1	1	1	1	0	0	1	1	1	1	0	0	1
1	1	1	1	1	1	1	1	1	1	1	1	1	1	1	1	1	1	1	1	1	0	0	1	1	1	1	1	0	1	1	1	1	1	0	1	0	1	1	1	0	1	1	1	1	1	1	1	1	1
1	1	1	1	1	1	1	1	1	1	1	1	1	1	1	0	1	1	1	1	1	1	1	1	1	1	1	1	1	1	1	1	1	1	1	1	1	1	1	1	0	1	0	1	1	1	1	0	1	1
1	1	1	1	0	1	0	1	1	1	1	1	1	1	1	0	0	1	1	1	1	1	0	1	1	1	1	1	0	0	1	1	1	1	1	1	1	1	1	0	0	1	1	1	1	1	1	0	1	1
1	1	1	1	1	1	1	1	0	1	1	1	1	1	1	1	1	1	1	1	1	1	1	1	1	1	1	1	0	1	0	1	1	1	0	1	1	1	1	1	0	1	0	1	1	1	1	0	1	1
1	1	1	1	1	0	1	1	0	1	1	1	1	1	1	0	1	1	1	1	1	1	0	1	1	1	1	1	0	1	1	1	1	1	1	1	1	0	1	1	1	1	1	1	1	1	1	0	1	1
1	1	1	1	1	1	1	1	1	1	1	1	1	1	1	1	1	1	1	1	1	1	0	1	1	1	1	1	0	0	0	1	1	1	1	1	1	1	1	1	1	1	0	1	1	1	1	0	0	1
0	1	1	1	1	0	0	1	0	0	1	1	1	0	1	0	0	0	0	0	1	1	0	0	0	1	1	1	0	1	1	0	1	1	1	1	0	1	0	1	0	1	0	1	1	0	0	0	0	1
1	1	1	1	1	1	1	1	0	1	1	1	1	1	1	1	1	1	1	1	1	1	1	1	1	1	1	1	0	1	1	1	1	1	0	1	1	0	1	1	1	1	0	1	1	1	1	0	0	1
1	1	1	1	1	1	1	1	0	1	1	1	1	1	0	0	1	1	0	0	1	1	0	0	1	1	0	1	0	0	1	1	1	1	1	1	1	1	1	1	1	0	0	1	1	1	0	0	0	1
1	1	1	1	0	1	1	1	0	1	1	1	1	1	1	0	0	1	1	0	1	0	0	1	1	1	1	1	0	1	1	1	1	0	0	1	0	1	1	1	1	1	0	1	1	1	1	0	1	1
1	1	1	1	1	1	1	1	1	1	1	1	1	1	1	1	1	1	1	1	1	1	1	1	1	1	1	1	1	1	1	1	1	1	1	1	1	1	1	1	1	1	0	1	1	0	0	0	0	1
1	1	1	1	1	1	1	1	0	1	1	1	1	1	0	1	1	1	0	1	1	1	0	0	1	1	1	1	0	1	1	1	1	1	1	1	1	1	1	1	1	1	0	1	1	1	1	0	1	1
0	1	1	1	1	1	1	1	1	1	1	1	1	1	1	1	1	1	1	0	1	1	0	1	1	1	1	1	0	1	1	1	1	1	1	1	1	1	1	1	1	1	0	1	1	1	1	0	0	1
1	1	1	1	0	0	1	1	0	1	1	1	1	1	1	1	0	1	1	1	0	0	1	0	1	1	0	1	0	1	1	0	1	1	1	1	1	0	1	1	1	1	0	1	1	1	1	0	1	1
1	1	1	1	1	1	1	1	1	1	1	1	1	1	1	1	1	1	1	1	1	1	1	1	1	1	1	1	0	1	1	1	1	1	1	1	1	1	1	1	1	1	0	1	1	0	1	0	1	1
1	1	1	1	1	1	1	1	1	1	1	1	1	1	1	1	1	1	1	1	1	1	1	0	1	1	0	1	0	0	1	1	1	1	0	0	1	1	1	1	0	1	1	1	1	1	1	0	1	0
1	1	1	1	0	1	1	1	0	0	1	1	1	1	1	0	1	1	1	1	1	1	1	0	1	1	0	1	0	1	0	0	1	1	0	1	1	1	1	1	1	1	0	1	1	1	1	0	1	1
1	1	1	1	0	1	1	1	1	1	1	1	1	1	1	1	0	1	1	1	1	0	0	0	1	1	1	1	0	1	0	1	1	1	0	1	1	0	1	0	1	0	0	1	1	1	1	0	1	1
1	1	1	1	1	1	1	1	1	1	1	1	1	1	1	1	1	1	1	1	1	1	1	1	1	1	1	1	0	1	1	1	1	1	0	1	1	0	1	1	0	1	1	1	1	1	1	0	1	1
0	1	1	1	0	0	1	0	0	1	1	1	1	1	1	1	0	1	0	0	1	1	0	0	1	0	1	1	0	1	1	1	1	1	1	1	0	0	1	1	0	0	0	1	1	1	1	0	0	0
1	1	1	1	1	1	1	1	0	1	1	1	1	1	1	0	0	1	1	1	1	1	1	1	1	1	1	1	0	1	0	1	1	1	1	1	1	1	1	1	0	1	1	1	1	0	1	0	1	1
1	1	1	1	1	0	1	1	0	1	0	1	1	0	1	1	0	1	1	1	1	1	0	1	1	1	1	1	0	0	1	1	1	1	1	1	1	1	1	0	0	1	0	1	1	1	1	0	1	1
1	0	1	1	1	1	1	1	0	1	1	1	1	1	1	0	1	1	1	1	1	1	0	1	1	1	1	1	1	0	1	1	1	1	1	0	1	0	1	1	1	1	0	1	1	1	1	0	1	0
1	1	1	1	1	1	1	1	0	1	1	1	1	1	1	0	1	1	1	1	1	1	1	1	1	1	1	1	0	0	1	1	1	1	1	0	1	1	1	1	0	1	0	1	1	1	1	0	1	1
1	1	1	1	1	0	1	1	0	1	1	1	1	1	0	1	0	1	1	1	1	1	0	1	0	1	1	1	0	0	1	0	1	1	1	0	1	1	1	0	1	0	0	1	1	0	1	0	0	1
1	1	1	1	1	1	1	1	1	1	1	1	1	1	1	1	1	1	1	1	1	1	1	1	1	1	1	1	1	1	1	1	1	1	1	0	0	1	1	1	1	1	1	1	1	0	1	1	1	1
1	1	1	1	1	0	1	1	1	1	1	1	1	1	1	1	1	1	1	1	1	1	0	1	1	1	0	1	1	1	0	1	1	1	0	1	1	1	1	1	1	1	1	1	1	1	1	0	0	1
1	1	1	1	0	1	1	1	0	1	1	1	1	1	1	1	0	1	1	1	1	1	1	1	1	1	0	1	0	0	1	1	1	1	0	0	1	1	1	1	0	0	0	1	1	0	1	0	0	1
1	1	1	1	1	1	1	1	0	1	1	1	1	1	1	1	1	1	1	1	1	1	1	1	1	1	1	1	0	1	1	1	1	1	0	0	1	1	1	1	1	1	0	1	1	1	1	1	1	1
1	1	1	1	1	1	1	1	1	0	1	1	1	1	1	1	1	1	1	1	1	1	0	0	1	1	1	1	0	0	1	1	1	1	0	0	1	1	1	1	0	0	0	1	1	1	1	0	1	1
1	1	1	1	1	1	1	1	1	1	1	1	1	1	1	1	1	1	1	1	1	1	1	1	1	1	1	1	0	1	1	1	1	1	1	1	1	1	1	1	0	0	1	1	1	1	1	1	1	1
0	1	1	1	0	1	1	0	0	1	1	1	1	1	1	0	0	1	0	1	1	1	0	1	1	1	1	1	0	0	1	1	1	0	0	1	1	0	0	0	1	1	0	1	0	0	0	0	0	0
1	1	1	1	1	1	1	1	1	1	1	1	1	1	1	1	1	1	1	1	1	1	1	1	1	1	0	1	0	0	1	1	1	1	1	1	1	1	1	1	1	1	0	1	1	1	1	0	1	1
1	1	1	1	0	1	1	1	1	1	1	1	1	1	1	1	0	1	1	1	1	1	0	1	1	1	1	1	0	1	1	1	1	1	0	1	1	1	1	1	1	1	1	1	1	1	1	1	1	1
1	1	1	1	1	1	1	1	0	1	1	1	1	1	1	1	0	1	1	1	1	1	0	1	1	1	1	1	0	1	1	1	1	1	0	1	0	1	1	1	1	1	1	1	1	1	1	0	1	0
1	1	1	1	1	1	1	1	1	1	1	1	1	1	1	1	1	1	1	1	1	1	1	1	1	1	0	1	0	0	0	1	1	1	0	1	1	1	1	1	1	1	1	1	1	1	1	1	1	1
1	0	1	1	1	0	1	1	1	1	1	1	1	1	1	1	1	1	1	1	1	1	0	1	1	1	0	1	0	1	1	1	1	1	1	1	1	1	1	1	0	1	0	1	1	1	1	0	1	1
1	1	1	1	1	1	1	1	1	1	1	1	1	1	1	0	1	1	1	1	1	1	1	1	1	0	1	1	0	1	1	1	1	1	0	1	1	1	1	1	0	1	0	1	1	1	1	1	1	1
1	1	1	1	0	1	1	0	0	1	1	1	1	1	1	1	1	1	1	1	1	1	0	1	1	1	1	1	0	0	1	1	1	1	0	1	1	1	1	0	0	1	1	1	1	1	1	0	1	1
1	1	1	1	1	0	0	1	0	1	1	0	1	1	0	1	1	1	1	1	1	1	1	1	1	0	1	1	1	1	0	1	1	1	0	1	1	1	1	1	0	1	0	1	1	1	1	0	0	0
0	1	1	1	1	1	0	1	0	0	1	1	0	1	0	1	1	1	1	0	1	1	0	0	1	1	1	1	0	0	0	1	1	1	1	1	1	0	1	1	0	1	1	1	1	1	1	0	1	1
1	1	1	1	1	0	1	1	1	1	1	1	1	1	1	1	1	1	1	1	1	1	1	0	1	1	1	1	0	0	1	1	1	1	0	1	0	1	1	0	0	1	0	1	1	1	1	0	0	1
1	1	1	1	0	1	1	1	1	1	1	1	1	1	1	1	1	1	1	1	1	1	1	1	1	1	1	1	0	1	1	1	1	1	1	0	1	1	1	1	1	1	1	1	1	0	1	0	1	1
1	1	1	1	1	1	1	1	1	1	1	1	1	1	1	0	0	1	1	1	1	1	1	1	1	1	1	1	0	1	1	1	1	1	1	1	1	1	1	0	1	1	1	1	1	1	1	0	1	1
1	1	1	1	1	1	1	1	0	1	1	1	1	1	1	1	1	1	1	1	1	1	1	1	1	1	1	1	0	0	1	1	1	1	1	1	1	1	1	1	0	1	1	1	1	1	1	1	1	1
0	1	1	1	0	1	1	0	0	1	1	1	1	1	1	1	1	1	1	0	1	1	0	0	1	1	1	1	0	1	1	1	1	1	0	0	1	1	1	1	1	1	0	1	1	1	1	0	0	1
0	1	1	1	1	1	0	0	0	1	1	0	1	1	1	0	0	1	1	1	1	1	1	1	1	1	1	1	0	0	0	1	1	1	1	1	1	1	0	0	0	1	1	1	1	1	1	0	1	1
1	1	1	1	1	1	1	1	1	1	1	1	0	1	1	1	1	1	1	1	1	1	0	1	1	1	1	1	0	0	1	1	1	1	0	1	1	1	1	1	0	1	0	1	1	1	1	0	1	1
1	1	1	1	1	1	1	0	0	1	0	1	1	1	1	0	0	1	0	0	1	0	0	0	1	1	0	1	0	0	1	1	1	1	0	1	0	1	0	1	1	1	0	1	1	1	1	0	1	1
0	1	1	1	1	1	1	1	1	1	1	1	1	1	1	1	1	1	1	1	1	1	0	1	1	1	1	1	1	1	1	1	1	1	1	1	1	0	1	1	1	1	0	1	1	1	1	0	1	1
0	0	1	1	0	1	0	0	0	0	0	0	0	0	1	0	0	1	1	0	1	1	0	1	1	1	0	1	0	0	1	1	1	1	0	1	0	0	1	0	1	1	0	0	1	0	0	0	1	0
1	1	1	1	0	1	1	1	1	1	1	1	0	1	1	0	1	1	0	0	1	1	0	1	0	1	1	1	0	0	0	1	1	1	1	1	0	1	1	1	0	1	1	0	1	1	1	0	0	1
0	1	1	1	1	1	1	1	0	0	1	1	1	1	0	0	0	0	0	0	1	0	0	0	1	1	0	1	0	0	1	0	1	0	1	1	1	0	1	0	0	1	0	0	1	0	0	0	0	1
0	1	1	1	1	0	1	1	0	1	1	1	1	0	1	1	1	1	1	0	1	1	0	1	1	0	1	1	0	0	1	0	1	1	0	1	0	1	1	0	0	1	1	1	1	0	1	0	0	0
0	1	1	1	1	0	0	0	0	0	1	0	0	1	0	1	1	0	0	0	1	1	0	1	1	1	0	1	0	0	1	0	0	1	0	1	0	0	1	0	0	1	0	0	1	0	1	1	1	0
0	1	1	1	0	1	0	1	0	0	1	1	1	1	1	1	1	0	1	1	1	1	1	1	1	1	1	1	0	1	1	1	1	1	1	0	0	1	1	0	0	0	0	1	1	1	0	0	1	1
0	0	1	1	1	1	1	1	0	1	1	1	1	0	1	1	1	0	1	0	1	0	1	1	1	1	1	1	0	1	1	1	1	1	0	1	1	0	0	0	0	0	1	1	1	1	1	0	0	1
1	1	1	1	1	1	1	0	0	0	1	1	1	1	0	1	0	1	1	0	1	0	0	0	1	1	0	1	0	1	1	1	1	0	0	1	1	1	1	0	0	1	1	1	1	1	1	0	0	1
1	1	1	1	1	0	0	1	0	1	1	1	1	0	1	0	0	0	0	1	1	1	0	0	1	1	0	1	0	1	1	1	1	0	0	0	1	0	1	1	0	0	0	1	0	0	0	0	1	1
0	1	1	0	0	1	1	1	1	0	1	1	1	0	1	1	1	1	1	1	1	1	1	0	0	1	1	1	0	0	1	1	1	1	1	0	0	0	0	1	0	0	0	1	1	1	1	0	1	1
0	1	1	1	1	1	0	1	0	0	1	1	1	0	1	1	0	1	1	1	1	1	0	0	1	1	1	1	1	0	1	1	1	1	1	1	0	1	1	0	0	0	0	1	1	1	1	0	0	1
0	1	1	1	0	1	1	0	1	1	1	1	1	1	1	1	1	1	1	1	1	1	0	1	1	1	1	1	0	1	1	1	1	1	0	1	0	1	1	0	0	1	1	1	1	1	1	0	0	0
1	1	1	1	0	1	1	1	0	1	1	1	1	1	1	0	0	0	1	1	1	1	0	0	1	1	0	1	0	1	0	1	0	0	0	1	1	0	1	0	0	1	0	1	1	1	1	0	0	0
0	1	1	1	0	0	1	1	0	1	1	1	1	1	1	0	1	1	1	0	1	1	0	0	1	1	1	1	0	0	1	1	1	1	0	0	1	1	1	0	0	1	1	1	1	1	1	0	1	1
1	1	1	1	1	1	1	1	0	1	0	1	1	1	1	1	1	1	1	1	1	1	1	0	1	1	0	1	0	1	1	1	1	1	0	1	1	1	1	0	0	1	0	1	0	1	1	0	0	1
1	1	1	1	1	1	1	1	1	1	1	1	1	1	1	1	1	1	1	1	1	1	1	1	1	1	1	1	0	1	1	1	1	1	1	1	1	1	1	1	0	1	1	1	1	1	1	0	1	1
0	1	1	1	1	1	1	1	0	1	1	1	1	1	1	1	1	1	1	1	1	1	0	1	1	1	1	1	0	1	1	1	1	1	0	1	1	0	1	1	1	1	0	1	0	1	1	0	0	0
0	1	1	1	1	1	0	1	0	1	1	1	1	0	1	1	1	0	1	1	1	1	0	0	1	1	0	1	0	1	1	1	1	1	0	0	0	1	1	1	1	1	0	1	1	1	1	0	0	1
1	1	1	1	1	1	1	1	1	1	1	1	1	1	1	1	1	1	1	1	1	1	1	1	1	1	1	1	0	1	1	1	1	1	1	1	0	1	1	0	1	1	0	1	1	1	1	0	0	0
1	1	1	1	1	1	1	1	1	1	1	1	1	1	1	0	1	1	1	1	1	1	0	1	1	1	0	1	0	0	1	1	1	1	0	1	1	1	1	1	0	1	1	1	1	1	1	0	1	1
0	1	1	1	1	1	1	1	1	1	1	1	1	1	1	1	1	1	1	1	1	1	0	0	1	1	1	1	0	1	0	1	1	1	1	1	1	1	1	1	1	1	1	1	0	1	1	0	1	0
0	1	1	1	1	1	1	1	0	1	1	1	1	0	1	1	1	1	1	1	1	0	0	1	1	1	1	1	0	1	1	1	1	1	0	1	1	1	1	0	0	1	0	1	1	1	1	0	1	1
0	0	1	1	1	1	1	1	0	1	1	1	1	1	1	0	1	1	1	1	1	1	1	1	1	1	1	1	0	1	1	1	1	1	0	1	1	0	1	0	0	1	0	1	1	1	0	0	0	1
1	1	1	1	1	0	1	1	1	1	1	1	1	1	1	1	1	1	1	1	1	0	1	1	1	1	1	1	0	0	1	1	1	1	1	1	1	1	1	1	1	1	0	1	0	1	1	1	0	0
0	1	1	1	1	1	1	1	0	1	1	1	1	1	1	1	1	1	1	1	1	1	1	1	1	1	1	1	0	0	1	1	1	1	0	1	1	1	1	1	0	1	0	1	1	1	1	1	1	1
1	1	1	1	0	1	1	1	1	1	1	1	1	1	1	0	0	1	1	1	1	1	1	0	1	1	1	1	1	0	1	1	1	1	1	1	1	1	1	1	0	1	0	1	0	1	1	0	0	1
1	1	1	1	0	1	1	1	1	1	1	1	1	1	1	1	1	1	1	1	1	1	0	0	1	1	1	1	0	0	0	1	1	1	0	1	0	0	1	1	0	1	1	1	1	1	1	0	1	1
0	1	1	1	0	0	1	1	0	1	1	1	1	0	1	1	1	1	1	0	1	1	0	0	1	1	1	1	0	1	1	1	1	1	0	1	1	1	1	1	0	1	1	1	1	1	1	0	1	1
1	1	1	1	1	1	0	1	0	1	1	1	1	1	1	0	1	1	1	1	1	1	0	1	1	1	0	1	0	0	1	1	1	1	0	1	1	1	1	1	1	0	0	1	1	1	1	0	0	1
1	1	1	1	1	1	1	1	1	1	1	1	1	1	1	1	1	1	0	1	1	1	0	0	1	1	1	1	0	0	1	1	0	1	0	1	1	1	1	0	1	1	1	1	1	1	1	1	1	1
0	1	1	1	0	0	1	1	1	1	1	1	1	1	1	0	1	1	1	1	1	1	1	0	1	1	1	1	0	0	1	1	1	1	0	1	1	1	1	0	0	0	0	1	1	0	1	0	0	0
1	1	1	1	0	1	1	1	1	1	1	1	1	1	1	0	1	1	1	1	1	1	1	0	1	1	0	1	0	1	1	1	1	1	0	1	1	0	1	1	1	0	0	1	1	1	1	0	1	1
0	0	1	1	0	1	1	1	0	1	1	1	1	0	1	1	0	1	0	0	1	1	0	0	1	1	1	1	0	0	1	1	1	1	0	1	1	0	0	0	0	1	0	1	1	0	0	0	1	0
1	1	1	1	1	1	1	1	0	1	1	1	1	0	1	1	1	1	1	1	1	1	0	1	1	1	1	1	0	0	1	1	1	1	0	1	1	1	1	0	0	0	0	1	1	1	1	0	0	1
0	1	1	1	1	1	0	1	1	1	1	1	1	1	1	1	1	1	1	1	1	1	1	0	1	1	1	1	0	1	1	1	1	1	1	1	1	1	1	1	1	1	1	1	0	1	1	0	1	1
0	1	1	1	0	1	1	1	0	1	1	1	1	1	1	1	1	1	0	1	1	1	0	1	1	1	1	1	0	0	1	1	1	1	0	1	0	1	1	0	0	1	0	1	0	1	1	1	1	1
1	1	1	1	1	0	1	1	0	1	0	1	1	1	1	1	0	1	1	1	1	0	0	1	1	1	1	1	0	0	1	1	1	0	0	1	1	1	1	0	0	1	0	1	1	1	1	0	1	1
1	1	1	1	1	1	0	1	1	1	1	0	1	1	1	1	1	1	1	1	1	1	0	1	1	1	1	1	0	1	1	1	1	1	0	1	1	1	1	1	1	0	1	1	1	1	1	0	0	0
0	1	1	1	1	0	1	1	1	1	1	1	1	1	1	0	1	1	1	1	1	1	1	1	1	1	1	1	0	0	0	1	1	1	0	1	1	1	1	1	0	1	0	1	1	1	1	0	1	0
1	1	1	1	0	1	0	1	1	1	1	1	1	1	1	0	1	1	1	1	1	1	0	1	1	1	1	1	0	0	1	1	1	1	1	1	1	1	1	1	1	0	0	1	1	1	1	0	0	1
0	1	1	1	1	1	1	1	0	1	0	1	1	1	1	1	0	1	1	1	1	1	0	1	1	1	1	1	1	0	1	1	1	1	1	1	0	1	1	1	1	1	1	1	1	1	1	0	0	1
0	1	1	1	1	1	1	0	1	1	1	1	1	0	0	1	1	1	1	1	1	1	0	0	1	1	1	1	0	0	1	1	1	1	1	1	1	0	1	1	0	1	0	1	1	1	1	0	0	1
0	1	1	1	1	1	1	1	1	1	1	1	1	1	1	1	1	1	1	1	1	0	0	0	1	1	1	1	0	0	1	1	1	1	0	1	1	0	0	0	1	0	1	1	1	1	1	0	1	1
1	1	1	1	0	1	1	1	1	1	1	1	1	1	1	1	1	1	1	1	1	1	0	0	1	1	1	1	0	0	0	1	1	1	1	1	1	1	1	1	1	1	0	0	1	1	1	0	1	1
0	1	1	1	1	0	1	1	1	1	1	1	1	1	1	1	1	1	1	1	1	1	1	0	1	1	1	1	0	0	0	1	1	1	0	1	1	1	1	1	1	0	1	1	1	1	1	0	1	1
0	1	1	1	1	1	1	1	0	1	1	1	1	1	1	1	1	1	1	1	1	1	0	1	1	1	1	1	0	1	1	1	1	1	0	1	0	1	0	1	1	1	0	1	1	1	0	0	1	0
1	1	1	1	0	1	1	0	0	0	1	0	1	1	0	1	1	1	0	1	1	1	1	0	1	1	1	1	0	1	0	1	1	1	1	0	0	1	1	1	0	1	0	1	1	1	1	0	1	1
0	1	1	1	1	1	0	0	0	1	1	1	1	1	1	1	1	1	1	0	1	1	0	0	1	1	1	1	0	0	0	1	0	1	1	1	1	1	1	1	0	1	0	1	1	1	1	0	1	1
1	1	1	1	1	1	1	1	0	1	1	1	1	1	1	1	1	1	1	1	1	0	1	0	1	1	1	1	0	1	1	1	1	1	0	1	0	1	1	1	1	1	1	1	1	1	1	0	0	1
0	1	1	1	0	1	1	1	0	1	1	0	1	1	0	0	1	1	1	0	1	1	0	0	0	1	1	1	0	0	1	1	1	0	0	1	1	1	0	1	0	1	0	1	1	0	1	0	0	0
1	1	1	1	1	1	1	1	1	1	1	1	1	1	1	1	1	1	1	1	1	1	1	0	1	1	1	1	0	1	1	1	1	1	0	1	1	1	1	0	0	1	0	1	1	1	1	0	1	1
1	1	1	1	1	1	1	1	0	1	1	1	1	1	1	1	1	0	1	0	1	1	0	1	1	1	1	1	0	0	1	1	1	1	0	1	0	0	0	0	1	0	0	1	1	1	0	0	0	1
1	1	1	1	1	1	1	1	1	1	1	1	1	1	1	1	1	1	1	1	1	1	0	0	1	1	1	1	0	1	1	1	1	1	0	1	1	0	1	1	0	1	0	1	1	1	0	0	0	1
1	1	1	1	1	1	1	1	0	1	1	1	1	1	1	0	1	1	1	1	1	1	1	0	1	1	1	1	0	0	0	0	1	1	1	1	0	1	1	0	0	0	1	1	0	1	1	0	1	1
0	1	1	1	1	1	1	1	0	1	1	1	0	1	0	0	1	1	1	0	1	1	1	0	1	1	0	1	0	0	1	1	1	1	0	1	1	0	1	1	1	1	0	1	0	1	1	0	1	1
0	1	1	1	0	1	1	1	0	1	1	1	1	0	1	0	1	1	0	0	1	0	0	1	1	1	1	1	0	0	1	1	1	1	0	1	1	0	1	0	1	0	0	0	1	1	1	0	1	1
1	1	1	1	0	1	0	1	0	1	1	1	1	1	1	1	1	1	1	1	1	1	1	1	1	1	1	1	0	0	0	1	1	1	1	1	1	1	1	0	0	1	0	1	1	1	0	0	1	1
0	1	1	1	0	1	1	1	0	1	1	1	0	0	1	1	1	1	0	1	1	1	0	0	1	1	1	1	0	0	1	1	1	1	1	1	1	0	0	1	0	0	0	0	1	0	1	0	0	1
0	1	1	1	0	1	1	1	0	1	1	0	1	1	1	1	1	0	0	1	1	1	1	0	1	1	1	1	0	0	1	1	1	1	0	0	1	1	1	1	1	1	0	1	1	1	1	0	0	1
0	1	1	1	0	1	1	1	0	1	0	1	1	1	1	1	1	1	0	1	1	1	1	0	1	1	1	1	0	1	0	1	1	1	1	1	1	1	1	0	0	0	1	1	1	1	1	0	1	1
1	1	1	1	0	1	0	1	0	1	1	1	1	1	0	1	0	1	1	1	1	1	1	0	1	1	1	1	0	0	1	1	1	1	1	1	1	1	1	1	1	1	0	1	1	0	1	0	1	1
1	1	1	1	0	1	1	1	0	1	1	1	1	1	1	1	1	1	1	1	1	1	0	0	1	1	1	1	0	1	0	1	1	1	1	1	1	1	1	1	1	1	1	1	1	1	1	0	1	1
0	1	1	1	1	1	1	1	0	1	1	1	1	1	1	0	1	1	1	1	1	1	1	0	1	1	1	1	0	1	1	1	1	1	0	1	1	0	1	0	0	0	0	1	1	1	1	0	0	1
0	1	1	0	1	1	1	1	1	1	0	0	1	1	1	1	0	1	1	1	1	1	0	0	1	1	1	1	0	0	0	1	1	1	1	0	1	1	1	1	1	1	1	1	1	1	1	0	1	1
1	1	1	1	1	1	1	1	0	1	1	1	1	0	1	1	1	1	1	1	1	1	1	1	1	1	1	1	0	0	1	1	1	1	0	1	1	1	1	1	1	1	0	1	1	1	1	0	1	1
0	1	1	1	0	1	1	1	0	1	1	1	1	1	1	0	0	1	1	1	1	1	0	1	0	1	0	1	0	1	1	1	1	1	0	1	1	1	1	1	0	1	0	1	0	1	1	0	1	1
0	1	1	1	0	1	1	1	0	1	1	1	1	1	1	0	1	1	1	1	1	1	1	0	1	1	0	1	0	0	1	1	1	1	0	1	0	1	1	1	0	1	1	1	1	0	0	0	1	1
1	1	1	1	1	1	1	1	0	1	1	1	1	1	1	1	0	1	1	1	1	1	0	0	1	1	0	1	0	0	1	1	1	1	0	1	1	1	1	1	1	1	0	1	1	1	1	0	0	1
1	1	1	1	1	0	1	1	1	1	1	1	1	1	1	1	1	1	1	1	1	1	0	1	1	1	1	1	0	0	1	1	1	1	0	0	1	1	1	1	1	1	0	0	0	1	1	0	0	1
0	1	1	1	0	0	1	1	0	1	1	1	1	1	1	1	1	1	1	1	1	1	0	0	1	0	1	1	1	0	0	1	1	1	0	1	1	1	1	0	1	1	0	1	1	1	1	0	0	1
0	1	1	1	1	1	1	1	1	1	1	1	1	0	1	1	1	1	1	1	1	1	1	0	1	1	1	1	0	1	1	1	1	1	1	1	1	1	1	1	0	1	1	1	0	1	1	0	0	1
0	1	1	1	0	1	1	1	0	1	1	1	1	1	1	1	1	1	1	1	1	1	1	1	1	1	0	1	0	0	0	1	1	1	1	1	1	1	1	1	1	1	0	0	1	1	1	0	0	1
1	1	1	1	1	1	1	1	0	1	1	1	1	1	1	0	0	1	1	1	1	1	0	1	1	1	1	1	0	1	1	1	1	1	0	1	1	1	1	1	1	0	1	1	1	1	1	0	1	1
1	1	1	1	1	1	1	0	0	1	1	1	1	1	1	1	1	1	1	0	1	1	1	0	1	1	1	1	0	1	1	0	1	1	1	1	0	0	1	0	0	0	0	1	0	1	1	0	1	1
1	1	1	1	1	0	0	1	1	1	1	1	1	1	1	0	1	1	0	1	1	0	0	1	1	1	0	1	0	0	1	1	1	1	1	1	0	1	1	1	1	1	0	1	1	1	1	0	1	1
0	1	1	1	0	1	1	1	0	1	1	1	1	1	1	0	1	1	1	1	1	1	0	1	1	1	0	1	0	0	1	1	1	1	0	1	1	1	1	0	0	1	0	1	1	1	1	0	1	0
1	1	1	1	0	1	0	1	0	1	1	0	1	1	1	1	1	1	1	0	1	1	1	0	1	1	0	1	0	1	1	1	1	1	0	1	1	1	1	0	1	1	0	0	1	1	1	0	1	1
1	1	1	1	1	1	1	1	1	1	1	1	1	1	1	0	0	0	1	1	1	1	0	0	1	1	0	1	1	0	1	1	1	1	0	0	1	1	1	0	0	0	0	1	1	1	1	0	0	1
0	1	1	1	1	1	1	1	1	1	1	1	1	1	1	1	1	1	0	1	1	1	1	1	1	1	1	1	0	1	1	1	1	1	1	1	1	0	1	1	1	1	0	1	1	1	0	1	1	1
0	1	1	1	1	1	1	1	0	1	0	1	1	1	1	1	1	1	1	1	1	1	0	1	1	1	0	1	0	0	0	1	1	1	0	1	0	1	1	0	0	1	0	1	0	1	1	0	0	1
0	1	1	1	0	1	1	1	1	1	1	1	1	1	1	0	1	0	1	1	1	1	0	1	1	1	1	1	0	0	1	1	1	1	0	1	0	1	1	1	1	1	0	1	1	1	1	0	0	1
0	1	1	0	1	0	1	1	0	1	1	1	0	1	1	0	1	1	1	1	1	1	1	0	1	1	1	1	0	1	0	1	1	1	0	1	1	1	1	1	0	1	1	1	1	1	1	1	0	1
1	1	1	1	0	1	1	1	0	1	1	1	1	0	0	1	1	1	1	1	1	1	1	0	1	1	1	1	0	0	1	1	1	1	0	1	1	1	1	0	1	1	0	1	1	1	1	0	0	1
1	1	1	1	0	0	1	0	0	1	1	1	0	1	1	1	0	1	1	1	1	1	1	0	1	1	0	1	0	1	1	1	1	1	0	1	1	1	1	1	0	1	0	1	0	1	1	0	1	1
0	1	1	1	1	0	0	0	1	1	1	1	1	1	1	0	1	1	1	1	1	1	0	0	1	1	1	1	0	0	1	1	1	1	0	0	1	0	1	1	0	0	0	1	1	0	1	0	1	0
1	1	1	1	0	1	1	1	1	1	1	0	1	1	1	1	1	1	1	1	1	1	0	1	1	1	1	1	0	1	1	1	1	1	0	1	0	1	1	1	0	1	1	1	1	1	1	0	1	1
0	1	1	1	0	0	1	1	1	1	0	1	1	1	1	0	1	1	1	1	1	1	0	0	1	1	0	1	0	0	0	1	1	1	1	1	0	0	1	1	1	1	0	0	1	1	0	0	1	0
0	1	1	1	0	1	1	1	0	1	1	1	1	1	1	1	1	1	1	0	1	1	0	1	1	1	0	1	0	0	1	1	1	1	1	1	1	1	1	1	0	1	0	1	1	1	0	0	0	1
0	1	1	1	1	0	1	1	0	1	1	1	0	1	1	1	1	1	1	1	1	0	1	0	1	1	1	1	0	0	1	1	1	1	0	1	1	1	1	1	1	1	0	1	1	1	1	0	1	1
1	1	1	1	0	1	1	1	0	1	1	1	0	1	1	0	1	1	1	1	1	1	1	1	1	1	1	1	0	0	0	1	1	1	0	1	1	1	1	1	0	1	1	1	1	0	1	0	1	0
0	1	1	1	0	1	1	1	1	1	1	1	1	1	1	1	1	1	1	1	1	0	1	0	1	1	0	1	1	1	0	0	1	1	1	1	1	1	1	0	1	1	0	1	1	1	1	0	0	1
1	1	1	1	1	1	0	1	1	1	1	1	1	1	1	1	1	1	1	1	1	1	0	1	1	1	1	1	1	0	1	1	1	1	1	0	1	1	1	0	0	1	1	1	1	1	1	1	1	1
1	1	1	1	1	0	1	1	0	1	1	1	0	1	1	0	1	1	1	1	1	1	1	1	1	1	1	1	0	1	0	1	1	1	0	1	1	0	1	1	0	1	0	1	0	1	1	0	1	1
1	1	1	1	1	1	0	1	0	1	1	1	1	1	1	0	1	1	1	1	1	1	1	0	1	1	1	1	0	1	1	1	1	1	1	0	1	1	1	1	0	1	1	1	1	0	1	0	0	1
1	1	1	1	1	1	1	1	1	1	1	1	1	1	1	1	1	1	1	1	1	1	1	1	1	1	1	1	0	1	1	1	1	1	0	1	1	1	1	1	1	1	0	1	1	1	1	0	1	1
1	1	1	1	1	1	1	1	0	1	1	1	1	1	1	1	1	1	1	1	1	1	0	0	1	1	1	1	0	0	1	1	1	1	1	1	1	1	1	1	1	1	0	1	1	1	1	0	1	1
1	1	1	1	0	1	1	1	0	1	1	1	0	1	1	0	1	1	1	1	1	1	0	1	1	1	1	1	0	1	1	1	1	1	1	1	1	1	1	0	1	1	0	1	1	1	1	0	0	1
0	1	1	1	0	1	0	1	0	1	1	0	0	1	1	0	1	1	1	0	1	1	0	1	1	1	0	1	0	1	1	1	1	1	0	1	1	1	1	0	0	1	1	1	0	1	1	0	1	1
0	1	1	1	1	1	1	0	0	1	1	1	1	0	1	1	1	0	0	0	1	1	0	0	1	1	1	1	0	1	0	1	1	1	0	0	1	1	1	0	0	0	1	1	1	0	1	0	0	1
1	1	1	0	1	0	0	1	0	1	1	0	0	1	1	1	0	0	0	0	1	0	0	0	1	1	1	1	1	1	1	1	1	1	0	1	0	1	1	0	0	1	0	0	1	0	0	0	1	1
1	1	1	1	1	1	1	1	0	1	1	1	1	1	1	1	1	1	1	1	1	1	0	0	1	1	1	1	0	1	1	1	1	1	1	0	1	1	1	0	0	0	0	1	1	1	1	0	1	1
1	1	1	1	1	1	1	1	1	1	1	1	1	1	1	1	1	1	1	1	1	1	0	1	1	1	1	1	1	1	1	1	1	1	1	1	1	1	1	1	1	1	1	1	1	1	1	1	1	1
1	1	1	1	1	1	1	1	1	1	1	1	1	1	1	1	0	1	1	1	1	1	1	0	1	1	1	1	0	1	1	1	1	1	0	1	1	1	1	1	1	1	1	1	1	1	1	0	1	1
1	1	1	1	1	1	0	1	0	1	1	1	1	1	1	1	1	1	1	1	1	1	1	1	1	1	1	1	0	0	0	1	1	1	0	1	1	0	1	1	0	1	1	1	1	1	1	0	1	1
1	1	1	1	1	1	1	1	1	1	1	1	1	1	1	1	0	1	1	1	1	0	0	1	1	1	1	1	0	1	1	1	1	1	0	1	1	1	1	1	0	1	1	1	1	1	1	0	1	1
1	1	1	1	1	1	1	1	1	1	1	1	1	1	1	1	0	1	1	1	1	1	0	1	1	1	1	1	0	1	1	1	1	1	0	1	1	1	1	1	1	0	0	1	1	1	1	0	1	1
0	1	1	1	1	1	1	1	0	1	1	1	1	1	1	1	1	1	1	1	1	1	0	0	1	1	1	1	0	0	1	1	1	1	1	1	1	1	1	0	0	1	0	1	0	1	1	0	1	1
0	1	1	1	1	1	0	1	1	1	1	1	1	1	1	0	0	1	1	1	1	1	0	0	0	1	1	1	0	1	1	1	1	1	0	1	1	1	1	0	0	0	1	1	1	1	1	0	0	0
1	1	1	1	0	1	1	1	1	1	1	1	1	0	1	1	0	0	1	1	1	0	0	1	1	1	1	1	0	0	1	1	1	1	0	0	1	1	1	1	1	1	1	1	1	0	1	0	0	0
0	1	1	1	1	1	1	1	0	1	1	0	1	1	1	0	1	1	1	1	1	1	0	1	1	1	0	1	1	0	0	1	1	1	0	1	1	1	1	1	1	1	0	0	1	1	1	0	1	0
1	1	1	1	1	1	1	1	1	1	1	1	1	1	1	1	1	1	1	1	1	1	1	0	1	1	1	1	0	1	1	1	1	1	0	1	1	1	1	1	0	1	0	1	1	1	1	0	1	1
1	1	1	1	1	1	1	1	1	1	1	1	1	1	1	1	1	1	1	1	1	1	0	1	1	1	1	1	0	1	1	1	1	1	0	1	1	0	1	1	1	1	1	1	1	1	1	0	1	1
1	1	1	0	1	1	1	0	1	1	1	0	1	1	0	1	0	1	1	1	1	0	0	0	1	1	1	1	0	1	1	1	1	1	1	0	1	1	1	1	0	0	1	1	0	1	1	0	1	1
1	1	1	1	1	1	1	1	1	1	1	1	1	1	1	1	1	1	1	0	1	1	0	1	1	1	1	1	0	1	1	1	1	1	1	1	1	0	1	0	1	1	0	1	1	1	1	0	1	1
1	1	1	1	0	1	1	1	1	1	1	1	1	1	1	1	1	1	1	1	1	1	1	1	1	1	0	1	0	1	1	1	1	1	1	1	0	1	1	1	0	1	1	1	1	1	1	1	1	1
0	1	1	1	1	1	1	1	1	1	1	1	1	1	1	1	1	1	1	1	1	1	0	1	1	1	1	1	0	1	1	1	1	1	0	1	1	1	1	1	1	1	1	1	1	1	1	0	1	1
1	1	1	1	0	1	1	1	0	1	1	1	1	1	1	1	0	1	1	1	1	1	0	1	1	1	1	1	0	0	1	1	1	1	0	1	1	1	1	1	0	1	1	1	1	1	1	0	1	1
0	1	1	1	0	1	1	1	0	1	1	1	1	1	1	1	1	1	1	1	1	1	0	0	1	1	1	1	0	1	1	1	1	1	1	1	0	1	1	1	0	1	0	0	1	0	0	0	1	1
1	1	1	1	0	1	1	1	0	0	1	1	0	1	0	1	0	1	1	0	1	1	0	0	1	1	0	1	0	0	1	0	1	1	0	1	0	0	1	1	0	1	0	1	0	0	0	0	0	0
1	1	1	1	0	1	1	1	0	1	1	1	1	1	1	1	1	1	1	0	1	0	0	1	1	1	1	1	0	0	1	1	1	1	0	0	0	0	1	1	0	1	0	1	1	0	1	0	1	1
1	1	1	1	1	1	1	1	0	1	1	1	1	1	1	0	1	1	1	1	1	1	1	1	1	1	1	1	0	1	0	1	1	1	1	1	1	1	1	0	0	1	0	1	1	1	1	0	1	1
0	1	1	1	1	1	1	1	1	1	1	1	1	1	1	1	0	1	1	1	1	1	0	1	1	1	1	1	0	1	0	0	1	1	1	0	1	1	1	1	0	0	1	1	1	1	1	0	1	0
1	1	1	1	1	1	0	1	1	1	1	1	1	1	1	1	1	1	1	1	1	0	0	1	1	1	1	1	0	0	1	1	1	1	0	1	1	1	1	0	0	1	0	1	0	1	1	0	0	1
1	1	1	1	1	1	1	1	1	1	1	1	1	1	1	1	1	1	0	1	1	1	1	1	1	1	1	1	0	1	1	1	1	1	0	1	1	1	1	1	1	1	1	1	1	1	1	0	1	1
1	1	1	1	1	1	1	1	1	1	1	1	1	1	1	1	1	1	1	1	1	1	0	1	1	1	1	1	0	1	1	1	1	1	1	1	1	1	1	1	0	1	0	1	1	1	1	0	1	1
1	1	1	1	1	1	1	1	1	1	0	1	1	1	1	1	0	1	1	1	1	1	1	1	1	1	1	1	1	1	1	1	1	1	1	0	1	1	1	1	0	1	1	0	1	1	1	0	1	1
0	0	1	1	1	1	1	1	1	1	1	1	1	1	1	0	1	0	1	0	1	1	0	1	1	1	1	1	0	1	1	1	1	1	0	1	1	1	1	0	0	1	0	1	1	1	1	0	1	1
1	1	1	1	1	0	1	1	1	1	1	1	1	1	1	1	1	1	1	1	1	1	1	1	1	1	1	1	0	0	1	1	1	1	1	1	1	1	1	1	1	1	1	1	1	1	1	0	1	1
1	1	1	1	1	1	1	1	1	1	1	1	1	1	1	0	1	1	1	1	1	1	1	1	1	1	1	1	0	0	1	1	1	1	1	1	1	1	1	1	1	1	1	1	1	1	1	0	1	0
0	1	1	1	0	1	1	1	0	1	1	1	1	1	1	1	0	1	1	1	1	1	0	1	1	1	1	1	0	1	0	1	1	1	1	1	1	1	1	1	1	1	0	1	1	1	1	0	0	1
0	1	1	1	1	1	0	1	1	1	0	1	1	1	1	1	1	1	0	1	1	1	0	0	1	1	0	1	0	1	1	1	1	1	1	1	1	1	1	1	0	0	1	1	0	0	1	0	0	1
1	1	1	1	1	1	1	1	1	1	1	1	1	1	1	1	1	1	1	1	1	0	1	0	1	1	1	1	0	0	0	1	1	1	0	0	1	0	0	0	0	1	1	1	1	1	1	0	1	1
1	1	1	1	1	1	1	0	1	1	1	1	1	1	1	1	0	1	1	1	1	1	0	0	1	1	1	1	0	0	1	1	1	1	0	0	1	0	1	1	1	1	0	1	1	0	1	0	1	1
1	1	1	1	1	1	1	1	0	1	1	1	1	1	1	1	1	1	1	1	1	1	1	1	1	1	1	1	0	1	1	1	1	1	1	1	1	1	1	0	1	1	1	1	1	1	1	0	1	1
1	1	1	1	1	1	1	1	0	1	1	1	1	1	1	1	1	1	1	1	1	1	1	0	1	1	1	1	0	0	0	1	1	1	0	0	0	1	1	1	1	1	1	1	1	1	1	0	1	1
1	1	1	1	1	1	1	1	0	1	1	1	1	1	1	0	1	1	1	1	1	1	0	0	1	1	1	1	0	1	1	1	1	1	0	0	1	1	1	1	1	1	1	1	1	1	1	0	1	1
1	0	1	1	0	1	1	1	0	1	1	1	1	1	1	1	1	1	0	1	1	1	0	1	1	1	0	1	0	0	1	1	1	1	0	1	1	1	1	0	1	1	1	1	0	1	1	0	1	1
1	1	1	1	1	1	1	1	0	1	1	1	1	1	1	1	1	1	1	1	1	1	1	1	1	1	1	1	0	0	1	1	1	1	0	0	1	1	1	0	1	1	1	1	1	1	1	0	1	1
1	1	1	1	1	0	1	1	0	1	0	1	1	1	1	1	0	1	1	0	1	1	1	1	1	1	1	1	0	0	0	1	1	1	1	1	1	1	1	0	0	1	0	1	1	0	1	0	1	1
1	1	1	1	1	1	1	1	1	1	1	1	1	1	1	0	1	1	1	1	1	1	1	0	1	1	0	1	0	0	1	1	1	1	1	1	1	1	1	1	1	1	0	1	1	1	1	0	1	1
1	1	1	1	1	1	1	1	1	1	1	1	0	1	1	1	1	1	1	1	1	1	0	0	1	1	1	1	0	1	1	1	1	1	1	1	1	1	1	1	0	1	1	1	1	1	1	1	0	1
1	1	1	1	1	1	0	1	1	1	1	1	1	1	1	1	1	1	1	1	1	1	1	1	1	1	1	1	0	1	1	1	1	1	0	1	1	1	1	1	1	1	0	1	1	1	1	0	1	1
1	1	1	1	0	0	1	1	1	1	1	1	1	1	1	1	1	1	1	1	1	0	0	1	1	1	1	1	0	0	0	1	1	1	1	1	0	1	1	1	0	1	0	1	0	0	1	0	1	1
0	1	1	1	1	1	1	1	0	1	1	1	1	1	1	1	1	1	1	1	1	1	1	0	1	1	1	1	0	0	1	1	1	1	1	1	1	1	1	1	0	0	1	1	1	1	1	0	1	1
1	1	1	1	0	1	0	1	0	1	1	1	1	1	0	1	0	1	1	0	1	1	0	0	1	1	1	1	0	0	1	1	1	1	1	0	1	1	1	0	1	0	1	1	1	1	1	0	1	1
1	1	1	1	1	1	0	1	1	1	1	1	1	1	1	1	1	1	1	1	1	1	0	1	1	1	1	1	0	1	1	1	1	1	0	1	1	1	1	1	1	1	1	1	1	1	1	0	1	1
1	1	1	1	1	1	1	1	1	1	1	1	1	1	1	1	1	1	1	1	1	1	1	1	1	1	1	1	0	1	1	1	1	1	0	1	1	1	1	1	0	1	1	1	1	0	1	0	1	1
1	1	1	1	1	1	1	1	1	1	1	1	1	1	1	1	1	1	1	1	1	1	0	1	1	1	1	1	0	1	1	1	1	1	1	1	1	1	1	1	0	1	0	1	1	1	1	1	0	1
0	1	1	1	1	1	1	1	1	1	1	1	1	1	1	1	1	1	1	1	1	1	1	1	1	1	0	1	0	1	1	1	1	1	0	0	1	1	1	0	1	0	0	1	0	0	1	0	1	1
1	1	1	1	1	1	0	1	1	1	1	1	1	1	1	0	1	1	1	1	1	1	0	1	1	1	1	1	0	1	1	1	1	1	0	1	1	0	1	1	1	1	0	1	1	1	1	0	1	0
1	1	1	1	1	1	1	1	1	1	1	1	1	1	1	0	1	1	1	1	1	1	0	1	1	1	0	1	0	0	0	1	1	1	0	0	1	1	1	1	0	1	1	1	0	1	1	0	1	1
1	1	1	1	1	1	1	1	0	1	1	1	1	1	0	1	1	1	1	1	1	1	1	0	1	1	1	1	0	0	1	1	1	1	0	1	1	1	1	1	0	1	0	1	1	1	1	0	1	1
1	1	1	1	1	1	1	1	0	1	1	1	1	1	1	1	1	1	1	1	1	1	1	0	1	1	1	1	0	0	0	1	1	1	0	1	1	1	1	1	0	1	1	1	1	1	1	0	1	1
0	1	1	1	0	0	1	0	0	1	1	1	0	1	1	0	0	0	1	0	1	1	0	0	0	1	1	1	0	0	1	1	1	1	0	1	1	1	1	0	1	1	0	1	1	0	1	0	1	1
0	1	1	1	1	1	1	1	0	1	1	1	1	1	1	0	1	1	0	1	1	1	0	1	1	1	1	1	0	0	1	1	1	0	1	1	1	1	1	0	0	1	0	1	1	1	1	0	0	1
1	1	1	1	1	0	1	1	1	1	1	1	1	1	0	1	1	1	1	1	1	1	0	0	1	1	1	1	0	0	1	1	1	1	0	1	1	1	1	0	0	1	0	0	0	1	0	0	1	1
0	1	1	1	0	1	1	1	1	1	1	1	1	1	1	1	1	1	1	1	1	1	0	1	1	1	1	1	0	1	1	1	1	1	0	1	1	1	1	1	1	0	1	1	1	1	1	0	1	1
1	1	1	1	1	1	0	1	0	1	1	1	1	1	1	1	1	1	1	1	1	1	0	0	1	1	1	1	0	0	1	1	1	1	1	1	1	1	1	1	0	0	0	1	1	1	1	0	1	0
1	1	1	1	1	1	1	1	1	1	1	1	1	1	1	1	1	1	1	1	1	1	0	1	1	1	1	1	0	1	1	1	1	1	0	0	1	0	1	1	1	1	1	1	1	1	1	1	1	1
1	1	1	1	1	1	0	1	0	1	1	1	1	1	1	1	1	1	1	1	0	1	1	1	1	1	1	1	0	1	1	1	1	1	0	1	0	1	1	0	0	1	1	1	1	1	1	0	1	1
1	1	1	1	0	0	1	1	1	1	0	1	1	1	1	0	1	1	0	1	1	1	0	0	1	1	1	1	0	1	1	1	1	1	0	0	0	1	1	0	0	0	0	1	1	1	1	0	1	0
1	1	1	1	1	1	1	1	1	1	1	1	1	1	1	1	0	1	1	1	1	1	1	0	1	1	0	1	0	0	1	1	1	1	0	1	0	0	1	0	1	1	0	1	1	1	1	0	1	1
1	1	1	1	0	1	1	1	0	1	1	1	1	1	1	0	1	1	0	1	1	1	0	0	1	1	1	1	1	1	1	1	1	0	0	1	0	0	1	0	0	1	0	1	1	1	0	0	1	1
1	1	1	1	0	1	1	1	1	1	1	1	1	1	1	1	1	1	1	1	1	1	1	1	1	1	0	1	1	1	1	1	1	1	0	1	1	1	1	1	0	1	0	1	1	0	1	0	1	1
1	1	1	1	1	1	1	1	1	1	1	1	1	1	1	1	1	1	1	1	1	1	1	1	1	1	1	1	0	1	0	1	1	1	0	1	1	1	1	1	0	1	1	1	1	1	1	0	1	1
1	1	1	1	0	1	1	1	1	1	1	1	1	1	1	1	1	1	1	1	1	1	0	0	1	1	1	1	0	0	1	1	1	1	1	1	1	1	1	1	0	1	0	1	1	1	1	0	1	1
0	1	1	1	1	0	0	0	0	1	0	1	1	1	1	1	0	1	0	1	1	1	0	0	1	1	0	1	0	0	1	0	1	1	0	0	1	1	1	0	1	1	1	1	0	1	1	0	1	1
0	1	1	1	0	1	1	1	0	1	1	1	1	1	1	1	1	1	1	1	1	1	0	0	1	1	1	1	0	0	1	1	1	1	1	1	1	1	1	0	0	0	1	1	1	0	1	0	0	0
0	1	1	1	1	1	1	1	0	1	1	1	1	1	0	1	1	1	1	0	1	0	0	0	1	1	1	1	0	0	1	1	1	1	1	1	1	1	1	1	0	1	1	1	1	0	1	0	1	1
1	1	1	0	1	1	1	1	0	1	1	1	1	1	1	1	1	1	1	1	1	1	0	1	1	1	1	1	0	1	1	1	1	1	0	1	1	1	1	0	0	1	0	1	1	1	1	0	1	1
1	1	1	1	1	1	0	1	1	1	1	1	1	1	1	1	1	1	1	1	1	1	1	1	1	1	1	1	0	1	0	1	1	1	1	1	1	1	1	1	0	0	1	1	1	1	1	0	1	1
1	1	1	1	1	1	1	1	1	1	0	1	1	1	1	1	1	1	1	1	1	1	0	1	1	1	0	1	0	0	0	1	1	1	0	1	1	1	1	1	0	1	0	1	0	1	1	0	1	0
0	1	1	1	1	1	0	1	1	1	1	1	1	1	1	1	1	1	1	1	1	1	0	1	1	1	1	1	0	0	1	1	1	1	0	1	0	1	1	1	0	1	1	1	1	1	1	0	0	1
1	1	1	1	1	1	1	1	1	1	1	1	1	1	1	0	1	1	1	1	1	1	0	1	1	1	1	1	0	1	1	1	1	1	0	1	1	1	1	1	1	1	1	1	1	0	1	0	1	1
1	1	1	1	1	0	1	1	0	1	1	0	1	1	1	1	1	1	0	1	1	1	0	1	1	1	1	1	0	1	1	1	1	1	1	0	1	1	1	1	1	1	1	1	1	1	1	1	1	1
1	1	1	1	1	1	1	1	0	1	1	1	1	1	1	0	1	1	1	1	1	1	1	1	1	1	0	1	0	0	1	1	1	1	0	1	0	1	1	1	1	0	0	1	1	0	1	0	0	1
0	1	1	1	1	1	1	1	1	1	1	1	1	1	1	1	1	1	1	1	1	1	1	1	1	1	1	1	0	1	1	1	1	1	0	1	1	1	1	1	1	1	1	1	1	1	1	0	1	0
1	1	1	1	1	1	1	1	1	1	1	1	1	1	1	1	1	1	1	1	1	1	1	1	1	1	1	1	0	1	1	1	1	1	0	1	1	1	1	1	0	1	1	1	1	1	1	0	1	1
0	1	1	1	1	1	1	1	1	1	1	1	1	1	1	1	0	1	1	1	1	1	1	1	1	1	1	1	0	1	1	1	1	1	1	1	1	1	1	1	1	1	1	1	1	1	1	0	1	1
1	1	1	1	1	1	0	1	1	1	1	1	1	1	1	0	1	1	1	1	1	1	1	1	1	1	1	1	0	0	1	1	1	1	0	1	1	1	1	1	0	1	1	1	1	1	1	0	1	1
0	1	1	1	0	1	0	1	1	1	1	1	1	1	1	1	0	1	1	1	1	1	0	0	1	1	0	1	0	1	1	1	1	1	1	0	1	0	1	0	0	0	0	1	1	1	0	0	0	1
1	1	1	1	0	1	1	1	1	1	1	1	1	1	1	1	1	1	1	1	1	1	1	1	1	1	0	1	0	1	1	1	1	1	0	1	1	1	1	1	1	1	1	1	1	1	1	0	1	1
1	1	1	1	1	1	1	1	1	1	1	1	1	1	1	1	0	1	1	1	1	1	0	1	1	1	1	1	0	1	0	1	1	1	0	0	1	1	1	1	0	1	1	1	1	1	1	0	1	1
1	1	1	1	1	1	1	1	1	1	1	1	1	1	1	1	1	1	1	1	1	1	1	0	1	1	1	1	0	0	1	1	1	1	0	1	1	1	1	1	0	1	1	1	1	1	1	0	0	1
1	1	1	1	1	1	1	1	1	1	1	1	1	1	1	1	1	1	1	1	1	1	1	1	1	1	1	1	0	1	1	1	1	1	1	1	1	1	1	1	0	1	1	1	1	1	1	0	1	1
1	1	1	1	1	1	1	1	1	1	1	1	1	1	1	1	1	1	1	1	1	1	1	0	1	1	1	1	0	1	1	1	1	1	0	1	1	1	1	1	0	1	1	1	1	1	1	0	1	1
1	1	1	1	1	1	1	1	1	1	1	1	1	1	1	1	1	1	1	1	1	1	1	1	1	1	1	1	0	1	1	0	1	1	1	1	1	1	1	1	0	1	1	1	1	1	1	1	1	1
0	1	1	1	1	1	1	1	0	0	1	1	1	0	0	1	0	1	0	1	1	1	0	1	1	1	0	1	0	1	1	1	1	1	0	1	1	1	1	0	0	1	0	1	1	1	1	0	1	1
1	1	1	1	1	1	1	1	0	1	1	1	1	0	1	0	0	1	1	0	1	1	0	1	1	1	1	1	0	0	1	1	1	1	0	1	1	0	1	1	1	1	0	0	0	0	0	0	1	1
0	1	1	1	1	1	0	1	0	1	1	1	1	1	1	1	1	1	1	1	1	1	0	0	1	1	1	1	0	1	1	1	1	1	0	1	1	1	1	0	1	1	1	1	1	1	1	0	1	1
0	1	1	1	1	1	1	1	1	1	1	1	1	1	1	0	1	0	1	1	1	1	1	1	1	1	1	1	0	1	1	1	1	1	1	1	1	1	1	0	1	0	0	1	1	1	1	0	0	1
0	1	1	1	0	1	1	1	0	1	1	1	1	1	1	0	0	1	1	1	1	1	0	0	1	1	0	1	0	0	1	1	1	1	1	0	0	1	1	1	0	1	0	1	1	1	1	0	1	1
1	1	1	1	0	1	1	1	1	1	1	1	1	1	1	1	1	1	1	1	1	1	0	1	1	1	1	1	0	1	1	1	1	1	0	1	1	1	1	0	0	1	0	1	1	0	1	1	1	1
1	1	1	1	1	1	1	1	1	1	1	1	0	0	1	0	0	1	1	1	1	0	0	0	1	1	0	1	0	0	0	1	1	1	0	1	1	1	1	1	1	0	0	0	1	0	1	0	0	1
0	1	1	1	0	1	1	1	0	1	1	1	1	1	1	1	1	1	1	1	1	1	0	0	1	1	0	1	0	1	0	1	1	1	1	1	1	0	1	1	0	1	1	1	1	1	1	0	0	1
1	1	1	1	0	1	1	1	1	1	1	1	1	1	1	1	1	0	1	1	1	1	0	1	1	1	0	1	0	0	1	1	1	1	0	1	1	1	1	1	1	0	0	1	1	1	1	0	1	1
0	1	1	1	1	1	1	1	1	1	1	1	1	1	1	1	1	0	1	1	1	1	1	1	1	1	1	1	0	1	1	1	1	1	0	1	1	1	1	1	1	1	0	1	1	1	1	0	1	1
1	1	1	1	0	0	1	1	0	1	1	1	1	1	1	1	1	1	1	1	1	1	0	0	1	1	1	1	0	0	0	1	0	1	0	0	1	1	1	1	0	1	0	1	1	1	0	0	1	1
1	1	1	1	1	0	1	1	1	1	1	1	1	1	1	1	1	1	1	1	1	1	0	0	1	1	1	1	0	1	1	1	1	1	0	1	1	1	1	1	1	1	1	1	1	1	1	1	1	1
0	1	1	1	0	1	1	1	1	1	0	0	1	1	1	0	0	1	1	1	1	1	0	0	1	1	0	1	0	1	1	1	1	1	0	0	0	1	1	1	1	0	1	0	0	1	1	0	1	1
1	1	1	1	1	1	1	1	1	1	1	1	0	1	1	1	1	1	1	1	1	1	0	1	1	1	1	1	0	1	1	1	1	1	0	1	1	1	1	0	0	1	1	1	1	1	1	0	1	1
1	1	1	1	0	1	1	1	0	1	1	1	1	1	0	1	1	1	1	1	1	1	1	1	1	1	1	1	0	0	1	1	1	1	1	1	0	1	1	1	0	1	1	1	1	1	1	0	1	0
0	0	1	1	0	1	1	1	0	1	0	1	1	0	1	0	0	0	0	0	1	1	0	0	1	0	0	1	0	0	0	1	1	1	0	1	0	0	1	0	0	1	0	0	1	0	1	0	0	1
1	1	1	0	1	1	1	1	0	1	1	1	0	0	1	1	0	1	1	1	1	1	0	1	1	1	1	1	0	0	1	1	1	1	0	1	0	1	0	1	0	0	0	1	0	1	1	0	1	0
0	0	0	1	1	1	0	1	0	0	0	0	1	0	1	0	1	1	0	0	1	1	0	0	1	1	0	1	0	0	1	1	0	1	0	0	0	1	0	0	1	1	0	1	0	0	0	0	1	0
0	1	1	1	1	0	1	1	0	1	1	1	1	1	1	0	0	1	0	1	1	1	0	0	1	1	0	1	0	0	1	1	0	1	1	0	0	0	1	0	1	0	0	0	1	1	0	0	0	0
1	0	1	0	1	0	1	1	0	1	1	1	1	1	1	1	1	1	1	1	1	1	0	0	1	1	1	0	0	0	1	1	1	1	1	1	1	1	1	0	0	0	0	1	1	0	1	0	0	1
0	1	1	1	1	1	0	1	0	1	1	1	1	1	0	0	0	0	0	1	1	1	1	0	1	1	0	1	0	0	0	1	1	0	1	0	0	0	1	1	0	0	1	1	1	0	1	0	1	1
1	1	1	1	0	1	0	1	0	1	1	1	1	1	1	1	1	1	1	1	1	1	1	1	1	1	0	1	0	0	1	1	1	1	1	1	0	1	1	1	0	1	0	1	1	0	1	0	1	1
1	0	1	1	0	1	0	1	0	1	1	1	1	1	1	0	1	1	1	1	1	1	1	1	1	1	1	1	0	1	1	1	1	1	0	1	1	1	1	1	1	1	1	1	1	1	1	0	0	0
1	1	1	1	1	1	1	1	0	1	1	1	1	0	1	0	1	1	1	1	1	1	1	0	0	1	0	1	0	0	0	1	1	1	0	1	1	1	1	0	0	1	0	1	1	0	1	0	0	1
0	1	1	1	0	0	0	1	0	1	0	1	1	1	1	1	0	1	0	1	1	1	0	0	1	1	1	1	0	0	0	1	1	1	1	0	1	1	1	0	1	1	0	1	1	1	1	0	1	0
1	1	1	1	0	1	1	0	0	1	1	1	1	0	1	0	1	1	1	0	1	1	0	0	1	1	0	1	1	0	1	1	1	1	1	1	1	0	1	0	0	0	0	1	0	1	0	0	1	0
1	1	1	1	1	1	1	1	1	1	1	1	1	1	1	1	1	1	1	1	1	1	0	1	1	1	1	1	0	0	1	1	1	1	0	1	1	1	1	0	1	1	0	1	1	1	1	0	1	1
1	1	1	1	1	1	1	1	0	1	1	1	1	1	0	0	1	1	1	1	1	1	0	1	1	1	0	1	0	1	1	1	1	1	1	0	1	1	1	1	1	1	0	1	0	0	0	0	0	1
1	0	1	1	0	1	1	1	0	0	1	0	1	0	1	1	1	1	1	0	1	1	1	0	1	1	0	1	0	0	1	1	1	1	0	0	0	1	1	0	1	1	0	1	0	0	0	0	0	1
1	1	1	1	1	1	1	1	0	1	1	1	1	1	1	1	1	1	1	1	1	1	1	1	1	1	0	1	0	0	1	1	1	1	0	1	1	1	1	1	0	1	1	1	1	1	1	0	1	1
1	1	1	1	0	0	1	1	0	1	1	1	1	1	1	1	1	0	1	0	1	1	1	0	1	1	1	1	0	0	1	1	1	0	0	1	1	1	1	0	1	1	0	1	1	1	1	0	1	1
1	1	1	1	0	1	1	1	0	1	1	1	1	1	1	1	0	1	1	1	1	1	0	1	1	1	1	1	0	0	1	1	1	1	1	1	1	1	1	1	0	0	0	1	1	1	1	0	0	0
0	1	1	1	1	0	1	1	0	1	1	1	1	0	0	1	1	1	1	0	1	1	1	1	1	1	0	1	0	1	1	1	1	1	1	1	1	1	1	1	0	1	0	1	1	1	1	0	1	0
1	1	1	1	0	1	1	0	0	1	1	1	1	1	1	1	1	1	1	1	1	1	0	1	1	1	1	1	0	1	1	1	1	1	0	1	1	1	1	0	0	1	1	1	1	1	0	0	0	1
0	1	1	1	0	1	1	1	0	1	1	1	0	1	1	1	1	1	0	1	0	1	1	1	1	1	1	1	0	1	1	1	1	1	0	1	1	1	1	0	0	1	0	1	1	1	0	0	1	1
1	1	1	1	1	0	1	1	1	1	1	1	1	1	1	1	1	0	1	1	1	1	0	1	1	1	1	1	0	1	1	1	1	1	0	1	1	1	1	1	0	1	0	1	1	1	0	0	1	1
0	1	1	1	1	1	1	1	1	1	1	1	1	1	1	1	1	1	1	1	1	1	1	1	1	1	1	1	0	1	1	1	1	1	0	1	1	1	0	1	0	1	1	1	1	1	1	0	1	1
1	1	1	1	1	1	1	1	1	1	1	1	1	1	1	1	1	1	1	1	1	1	1	1	1	1	1	1	0	1	1	1	1	1	0	1	1	1	1	1	0	0	0	1	1	1	1	0	1	1
0	1	1	1	1	0	1	1	0	1	1	1	1	1	0	1	1	1	1	1	1	1	0	0	1	1	1	1	0	0	1	1	1	1	0	0	1	0	1	1	0	1	0	1	1	1	1	0	0	0
1	1	1	1	1	1	1	1	1	1	1	1	1	1	1	0	1	1	1	1	1	1	1	1	1	1	1	1	1	1	1	1	1	1	1	1	1	1	1	1	0	0	0	1	1	1	0	0	1	1
0	1	1	1	0	1	1	1	0	1	1	1	1	1	1	0	0	1	1	1	1	1	1	1	1	1	0	1	1	0	1	1	1	1	0	0	1	1	1	0	0	1	0	1	1	1	1	0	0	1
1	1	1	1	0	1	0	1	1	1	1	1	1	1	1	1	1	1	1	1	1	1	1	1	1	1	1	1	0	1	1	1	1	1	0	1	1	1	1	1	0	1	0	1	1	1	1	1	1	1
1	1	1	0	1	1	1	1	0	1	1	1	1	1	1	0	1	1	1	1	1	1	0	1	1	1	0	1	0	1	0	1	1	1	0	1	1	1	1	0	0	1	1	1	1	0	1	0	0	1
1	1	1	1	1	1	0	1	1	1	1	1	1	0	1	1	0	1	1	1	1	1	1	1	1	1	1	1	0	0	1	1	1	1	0	0	1	1	1	1	1	0	1	0	0	1	1	0	1	1
1	1	1	1	1	1	0	1	0	1	1	1	1	1	1	1	1	1	0	1	1	1	1	1	1	1	0	1	0	0	1	1	1	1	0	0	1	1	1	0	0	1	0	1	1	1	1	0	0	1
1	1	1	1	1	1	1	1	1	1	1	1	1	1	1	1	1	1	1	1	1	1	1	1	1	1	1	1	0	1	1	1	1	1	0	0	1	1	1	1	1	0	0	1	1	1	1	0	1	1
0	1	1	1	0	0	1	0	0	1	1	0	0	0	1	0	0	1	1	0	1	1	0	1	1	1	0	1	0	0	1	1	1	1	0	0	1	0	1	1	0	1	1	1	0	1	1	0	1	0
1	1	1	1	1	1	1	1	0	1	1	1	1	0	1	1	1	1	1	0	1	1	0	0	1	1	1	1	0	1	1	1	1	1	1	1	1	1	1	1	1	1	0	1	1	1	1	0	0	1
1	1	1	1	0	1	1	1	0	1	1	1	1	1	1	1	1	1	1	1	1	1	1	1	1	1	1	1	0	1	1	1	1	1	0	1	0	1	1	1	1	1	0	1	1	1	1	0	1	0
1	1	1	0	1	0	1	1	0	1	1	1	1	1	1	1	1	1	1	1	1	1	1	1	1	1	1	1	0	1	0	1	1	1	1	0	1	1	1	1	0	1	0	1	1	0	1	0	0	1
0	1	1	1	0	1	1	1	0	0	1	1	1	1	1	1	1	1	1	1	1	1	0	0	1	1	0	1	1	0	0	1	1	1	0	0	0	1	1	1	1	0	0	1	1	1	1	1	1	1
0	1	1	1	1	1	1	1	0	0	1	1	1	1	0	1	1	1	0	1	1	1	0	1	1	1	1	1	0	0	1	1	0	1	0	1	0	1	1	1	1	0	0	1	1	1	0	0	0	0
1	1	1	1	1	1	1	1	1	1	1	1	1	1	1	0	1	1	1	1	1	1	1	1	1	1	1	1	0	1	1	1	1	1	1	1	1	1	1	0	0	1	1	1	1	1	1	0	1	1
0	1	1	1	1	1	1	1	0	1	1	1	1	1	1	0	1	1	1	1	1	1	1	1	1	1	0	1	0	0	1	1	1	1	1	1	1	1	1	1	0	0	0	1	1	1	0	0	0	1
0	0	1	1	1	1	1	1	1	1	1	0	1	1	1	1	1	1	1	0	1	1	0	1	1	1	1	1	0	1	1	0	1	1	0	1	1	1	1	1	1	1	1	1	1	1	1	0	0	1
1	1	1	1	0	1	1	1	0	1	1	1	1	1	1	1	1	1	1	1	1	1	1	1	1	1	0	1	0	1	0	1	1	1	1	0	1	1	1	1	0	1	0	1	1	1	1	0	0	0
1	1	1	1	1	1	1	1	1	1	1	1	1	1	1	1	1	1	1	1	1	1	0	1	1	1	1	1	0	1	1	1	1	1	0	1	1	1	1	1	0	1	0	1	0	1	0	0	1	0
1	1	1	1	1	1	1	1	0	1	1	1	1	1	1	1	1	1	1	1	1	1	1	1	1	1	1	1	0	1	1	1	1	1	1	1	1	1	1	1	0	1	1	1	1	1	1	0	1	1
0	1	1	1	0	1	0	1	0	1	1	1	1	1	1	1	1	1	1	0	1	0	1	1	1	1	0	1	0	0	0	1	1	1	1	0	1	1	1	1	0	0	0	0	0	1	0	0	0	1
1	1	1	1	1	1	1	1	1	1	1	1	1	1	1	1	1	1	1	1	1	1	1	1	1	1	1	1	0	1	1	1	1	1	1	1	1	1	1	1	0	1	1	1	1	1	1	0	1	1
1	1	1	1	0	1	1	1	0	1	1	1	1	1	1	0	1	1	1	1	1	1	0	0	1	1	1	1	0	1	1	1	1	1	0	1	1	1	1	1	0	1	0	1	1	0	0	0	1	1
0	1	1	1	1	0	1	0	0	1	0	1	1	0	1	0	1	1	1	1	1	1	1	0	1	1	0	1	0	0	1	1	1	0	0	1	0	0	1	1	0	0	0	1	0	0	1	0	0	1
0	1	1	1	0	0	0	0	0	1	1	0	0	1	1	1	0	1	1	1	1	1	0	1	1	1	0	1	0	0	0	1	1	1	0	1	1	1	1	0	0	1	1	1	1	1	1	0	1	1
1	1	1	1	1	1	0	1	1	1	1	1	1	1	1	1	1	1	1	1	1	1	1	1	1	1	1	1	0	1	1	1	1	1	1	1	1	1	1	0	0	1	1	1	1	1	1	0	0	1
0	1	1	0	1	1	0	1	0	1	0	0	1	1	1	0	1	1	1	0	1	1	0	1	1	1	1	1	1	0	1	0	1	1	0	0	1	1	1	0	0	1	1	1	1	0	0	0	1	0
0	1	1	1	1	1	1	1	0	1	1	1	1	1	1	1	1	1	1	1	1	1	1	1	1	1	0	1	0	1	1	1	1	1	0	1	0	1	1	1	1	1	0	1	1	1	1	0	1	1
1	1	1	1	1	1	1	1	1	1	0	1	1	0	1	1	1	1	1	1	1	1	0	0	1	1	0	1	1	0	1	1	1	0	0	0	1	1	1	0	0	1	0	1	1	0	1	0	0	1
0	1	1	1	1	1	1	1	1	1	1	1	0	1	1	1	1	1	0	1	1	1	1	1	1	1	1	1	0	0	1	1	1	1	0	1	1	1	1	1	0	1	1	1	1	1	1	0	1	1
0	1	1	1	1	0	1	1	0	1	0	1	1	1	1	1	1	1	1	1	1	1	1	1	1	1	1	1	0	1	1	1	1	1	1	1	1	1	1	1	1	1	0	1	1	1	1	0	0	1
0	1	1	1	1	1	1	1	0	1	1	1	1	1	1	1	0	1	1	1	1	1	1	1	1	1	1	1	0	1	1	1	1	1	1	1	1	1	1	1	1	1	1	1	1	1	1	0	1	1
0	1	1	1	0	1	1	1	1	1	1	1	1	0	1	1	1	1	1	0	1	1	1	1	1	1	1	1	1	1	1	0	1	1	0	0	1	1	1	1	1	1	0	1	1	1	1	0	0	1
1	1	1	1	1	1	1	1	0	1	0	1	1	1	1	1	0	1	1	0	1	1	1	0	1	1	1	1	0	0	1	1	1	1	1	1	1	1	1	1	1	1	0	1	0	0	1	0	0	1
1	1	1	1	1	1	1	1	1	1	1	1	1	1	1	1	1	1	1	0	1	1	1	1	1	1	1	1	0	1	1	1	1	1	0	1	1	1	1	1	0	1	1	1	1	1	1	0	1	1
0	1	1	1	1	1	1	1	0	1	0	1	1	1	1	1	0	1	1	1	1	1	1	0	1	1	1	1	0	0	0	1	1	1	0	0	1	1	1	1	0	1	0	1	1	1	1	0	1	1
1	1	1	1	1	1	1	0	1	1	0	1	0	0	1	0	1	1	1	0	1	1	0	0	1	1	1	1	0	0	1	1	1	1	0	0	1	0	1	0	1	1	0	1	0	0	1	0	1	1
1	1	1	1	0	1	1	1	0	1	0	1	1	1	1	1	1	1	1	1	1	1	1	1	1	1	1	1	0	1	1	1	1	1	1	1	1	1	1	1	0	1	0	0	1	0	1	0	1	0
0	1	1	0	1	1	0	1	0	1	1	1	1	0	1	1	1	1	1	1	1	1	0	1	1	1	1	1	0	0	0	1	1	1	0	1	1	1	1	0	0	1	0	1	1	1	0	0	1	1
0	1	1	1	0	1	1	1	0	1	1	0	1	1	1	1	1	1	1	1	1	1	0	1	1	1	1	1	0	1	1	1	1	1	1	1	1	1	1	1	1	1	1	1	1	1	1	0	1	1
1	1	1	1	1	1	0	0	0	1	1	1	1	0	1	1	1	1	1	1	1	1	0	1	1	1	1	1	1	1	1	1	1	0	0	1	1	1	0	0	0	1	0	1	1	1	0	0	1	0
1	1	1	1	1	1	1	1	0	1	1	1	1	0	1	1	1	1	1	1	1	1	1	0	1	1	1	1	0	1	1	1	1	1	0	0	1	1	1	0	1	1	0	1	1	1	1	1	1	1
1	1	1	1	1	1	1	1	1	1	1	1	1	1	1	1	1	1	1	1	1	1	1	1	1	1	1	1	0	0	1	1	1	1	0	1	1	1	1	1	0	1	1	1	1	1	0	0	0	1
1	1	1	1	1	1	1	1	1	1	1	1	1	1	1	1	1	1	1	1	1	1	0	1	1	1	0	1	0	0	1	1	1	1	0	1	1	0	1	1	0	0	0	1	1	1	1	0	1	1
0	1	1	1	0	0	1	1	0	1	1	1	1	1	1	0	1	1	1	1	1	1	1	1	1	1	1	1	0	0	1	1	1	1	1	0	1	1	1	1	0	1	0	1	1	1	1	0	0	1
1	1	1	1	1	1	1	1	0	1	1	1	1	1	1	1	1	1	1	1	1	1	1	0	1	1	0	1	0	0	1	1	1	1	0	0	0	1	1	0	1	0	0	1	1	0	0	0	1	0
0	1	1	1	0	1	0	1	0	1	1	1	1	1	1	1	0	1	1	1	1	1	1	1	1	1	1	1	0	0	1	1	1	1	0	1	1	1	1	1	1	1	0	1	1	1	1	1	1	1
0	0	1	1	1	1	1	1	0	1	1	1	1	1	1	1	1	1	1	0	1	1	0	0	1	1	1	1	0	1	0	1	1	1	0	1	1	1	1	0	1	1	0	1	1	1	1	0	1	1
0	1	1	1	0	0	1	1	0	1	1	1	1	1	0	0	1	1	1	0	1	1	0	0	1	1	0	1	0	0	0	1	1	1	1	0	1	1	1	1	0	1	0	0	0	0	0	0	1	0
0	1	1	1	1	1	1	1	0	1	0	1	1	1	1	1	0	1	1	0	1	1	1	0	1	1	0	1	0	0	1	1	1	1	0	0	1	0	1	1	1	1	0	1	0	1	1	0	1	0
0	1	1	1	0	1	1	1	0	1	1	0	1	1	0	1	1	1	0	1	1	1	0	1	1	1	0	1	0	1	1	1	1	1	1	1	0	1	1	0	1	0	1	1	1	1	1	0	1	1
0	1	1	1	1	1	0	1	0	1	1	1	1	1	0	1	0	1	1	1	1	1	1	0	1	1	0	1	0	0	0	1	1	1	0	1	1	1	1	1	0	1	0	1	0	0	0	0	1	1
0	1	1	1	0	0	1	1	0	1	1	1	0	0	1	0	1	1	1	0	1	1	1	1	1	1	0	1	0	1	1	1	1	1	0	1	1	0	1	0	0	0	0	0	0	0	1	0	1	1
1	1	1	1	1	1	1	1	0	1	1	1	1	1	1	0	1	1	1	1	1	1	1	1	1	1	1	1	0	0	1	1	1	1	0	1	1	1	1	0	0	0	0	1	1	1	1	0	1	1
0	0	1	1	0	1	1	1	0	1	1	1	1	1	1	1	0	1	1	1	1	1	1	0	1	1	0	1	0	0	1	1	1	1	0	0	0	1	1	1	1	1	0	1	1	1	1	1	0	1
0	1	1	0	0	0	1	1	0	0	1	1	1	1	1	0	1	1	0	1	1	1	0	0	1	1	0	1	0	1	1	1	1	1	1	1	0	1	1	0	1	1	0	0	1	1	0	0	1	1
1	1	1	1	0	0	0	0	0	1	1	1	1	1	1	0	0	1	1	1	1	1	0	0	1	1	0	1	0	1	0	1	1	1	1	1	1	1	1	0	0	0	1	1	1	1	0	0	0	1
1	1	1	1	1	1	1	1	1	1	1	1	1	1	1	1	1	1	1	1	1	0	1	1	1	1	1	1	1	0	0	1	1	1	1	1	1	1	1	0	1	0	0	1	1	0	1	0	0	1
0	1	1	1	0	1	1	1	0	1	1	1	1	1	0	0	0	1	0	0	1	1	0	0	1	1	0	1	0	0	1	1	0	1	1	1	1	0	1	0	0	1	1	1	1	1	1	0	1	1
0	1	1	1	1	1	1	1	1	1	1	1	1	1	1	1	1	1	1	1	1	1	1	0	1	1	1	1	0	1	1	1	1	1	0	1	1	0	1	1	0	0	0	1	1	1	1	0	1	1
1	1	1	1	0	1	0	1	0	1	1	1	1	1	0	0	1	1	1	0	1	1	0	0	1	1	0	1	0	0	1	1	1	1	1	1	0	1	1	1	0	0	0	1	0	0	1	0	1	0
1	1	1	1	1	1	1	1	0	1	1	0	1	1	1	0	1	1	1	1	1	1	0	0	1	1	1	1	0	1	1	1	1	1	0	1	1	1	1	1	1	0	0	1	0	1	1	0	1	0
0	1	1	1	0	1	1	1	0	1	1	0	1	1	1	1	1	1	0	1	1	0	0	1	1	1	1	1	1	0	1	1	0	1	1	0	1	1	1	1	1	1	0	1	1	1	1	0	0	0
1	1	1	1	1	1	0	1	1	1	1	1	1	1	1	0	1	1	1	1	1	1	0	1	1	1	1	1	0	0	1	1	1	1	0	1	1	1	1	1	0	1	1	1	1	1	1	0	1	1
0	1	1	1	0	1	1	1	1	1	1	1	1	1	1	1	0	1	0	1	1	1	0	0	1	1	1	1	0	1	1	1	1	1	1	1	1	1	1	1	0	0	0	1	0	1	0	0	1	1
1	1	1	1	1	1	1	1	0	1	1	1	1	1	1	1	1	0	1	1	1	1	1	1	1	1	1	1	0	0	1	1	1	1	0	1	1	1	1	0	1	0	0	0	1	1	1	0	1	1
0	1	1	1	0	0	1	1	0	1	1	1	1	0	1	1	0	0	0	1	1	1	1	0	1	1	1	1	0	0	1	1	1	1	0	0	1	1	1	1	1	1	1	0	1	0	1	0	0	1
1	1	1	1	1	1	1	1	0	1	1	1	1	1	1	1	1	1	1	1	1	1	1	1	1	1	1	1	0	1	1	1	1	1	0	1	1	1	1	1	1	0	1	1	0	1	1	0	1	1
0	0	0	0	1	1	1	1	0	1	1	1	1	0	1	1	1	1	0	1	1	1	0	0	1	1	1	1	0	0	1	1	1	1	0	0	1	1	1	1	0	1	1	1	1	1	0	0	1	0
0	1	1	1	1	0	1	1	1	1	0	1	1	0	1	0	1	1	0	1	0	1	0	1	1	1	0	1	0	0	1	1	1	1	0	1	0	1	1	0	0	1	0	1	1	0	1	0	0	1
1	1	1	1	1	1	1	1	0	1	1	0	1	1	0	1	1	1	1	1	1	1	0	1	1	1	1	1	0	1	1	1	1	1	1	1	1	0	1	1	1	1	0	1	1	1	1	0	1	1
1	1	1	1	1	1	1	1	1	1	1	0	1	0	1	1	0	1	1	1	1	1	0	1	1	1	0	1	0	1	1	1	1	0	1	1	1	1	1	1	0	1	1	1	1	0	1	0	0	1
1	1	1	1	1	1	0	1	1	1	1	1	1	1	1	1	1	1	1	1	1	1	1	1	1	1	1	1	0	1	0	1	1	1	0	1	1	1	1	1	1	0	1	1	1	1	1	1	1	1
1	1	1	1	1	1	1	0	1	1	1	1	1	0	1	1	1	1	1	1	1	1	0	1	1	1	1	1	0	1	1	1	1	1	1	1	0	1	1	0	0	1	1	1	1	1	1	0	1	1
1	1	1	1	1	1	1	1	1	1	1	1	1	1	1	1	1	1	1	1	1	1	1	1	1	1	0	1	0	1	1	1	1	1	0	1	1	1	1	1	1	1	1	1	1	1	1	1	0	1
1	1	1	1	1	1	1	1	1	1	1	1	1	1	1	1	1	1	1	1	1	1	1	1	1	1	1	1	0	1	1	1	1	1	0	1	1	1	1	1	0	1	0	1	1	1	1	1	1	1
1	1	1	1	0	1	1	1	1	1	1	1	1	1	1	1	1	1	1	1	1	1	1	1	1	1	1	1	0	1	1	1	1	1	0	1	1	1	1	1	0	1	1	1	1	1	1	0	1	0
1	1	1	1	1	1	1	1	1	1	1	1	1	1	1	1	1	1	1	1	1	1	1	1	1	1	0	1	1	1	1	1	1	1	0	0	1	1	1	0	0	1	1	1	1	1	1	1	1	1
0	1	1	1	1	1	0	1	1	1	1	0	1	1	1	0	1	1	1	1	1	1	0	1	1	1	1	1	0	1	1	1	1	1	0	1	1	0	1	1	0	1	1	1	1	0	1	0	1	1
1	1	1	1	0	1	0	1	0	1	1	1	1	1	0	1	1	1	1	1	1	1	1	1	1	1	0	1	0	1	0	1	1	0	0	1	1	1	1	1	0	1	0	1	0	1	1	0	1	1
0	1	1	1	1	1	1	1	1	1	1	1	1	1	1	1	1	1	1	1	1	1	1	0	1	1	0	1	0	1	1	1	1	1	1	1	1	1	1	1	0	0	1	1	1	1	1	1	1	1
1	1	1	1	1	1	1	1	1	1	0	1	1	1	1	0	1	1	1	1	1	1	1	1	1	1	0	1	0	1	1	1	1	1	0	1	1	1	1	0	1	1	0	1	1	1	1	0	1	1
1	1	1	1	1	1	1	1	1	1	1	1	1	1	1	0	1	1	1	1	1	1	1	1	1	1	1	1	0	0	1	1	1	1	0	1	1	1	1	1	1	1	1	1	1	1	1	1	0	1
1	1	1	1	1	1	1	1	1	1	1	1	1	1	1	0	1	1	1	1	1	1	1	1	1	1	1	1	0	0	1	1	1	1	1	1	1	1	1	1	0	1	1	1	1	1	1	0	0	0
0	1	1	1	1	1	1	1	0	1	1	1	1	1	1	1	1	1	1	1	1	1	0	0	1	1	0	1	0	0	1	1	0	1	0	1	1	1	1	1	0	1	1	1	1	1	1	0	0	1
1	1	1	1	1	1	0	1	0	1	1	1	1	1	1	1	1	1	1	1	1	1	1	1	1	1	0	1	0	0	0	1	1	1	0	1	1	1	1	0	0	1	0	1	1	0	1	0	0	1
1	0	1	1	0	1	0	1	1	1	1	1	1	1	1	0	1	1	1	1	1	1	1	1	1	1	1	1	0	1	1	1	1	1	0	1	1	1	1	1	0	0	1	1	1	1	1	0	1	0
1	1	1	1	1	1	1	1	0	1	1	1	1	1	0	0	1	1	1	1	1	1	0	0	1	1	1	1	0	0	1	1	1	1	0	1	0	0	1	0	0	1	0	1	1	1	1	0	1	1
0	1	1	1	0	1	0	1	0	1	1	1	1	1	1	1	1	1	1	1	1	0	1	0	1	1	0	1	1	0	0	1	1	1	1	1	1	1	1	0	0	0	1	1	1	1	1	0	1	1
1	1	1	1	1	1	1	1	1	1	1	1	1	1	1	1	1	0	1	1	1	1	0	1	1	1	1	1	0	1	1	1	1	1	1	0	1	1	1	1	0	1	1	1	0	0	1	1	0	1
1	1	1	1	1	1	1	1	1	1	1	1	1	1	1	1	1	1	1	1	1	1	1	1	1	1	1	1	0	0	1	1	1	1	1	1	1	1	1	0	1	1	1	1	1	1	1	0	1	1
1	1	1	1	1	1	1	1	1	1	1	1	1	1	1	0	1	1	1	1	1	1	0	0	1	1	1	1	0	0	1	1	1	1	0	1	1	1	1	1	0	1	1	1	1	1	1	1	1	0
1	0	1	1	1	0	1	1	1	1	1	1	1	1	1	1	1	1	1	1	1	1	1	1	1	1	1	1	0	0	1	1	1	1	0	1	1	1	1	1	0	1	1	1	1	1	1	0	1	0
1	1	1	1	1	1	1	1	1	1	1	1	1	1	1	1	1	1	1	1	1	1	1	1	1	1	1	1	0	0	1	1	1	1	1	1	1	1	1	1	1	1	1	1	1	1	1	0	1	1
1	1	1	1	0	1	1	1	1	1	1	1	1	1	1	1	0	1	1	1	1	1	0	1	1	1	0	1	0	0	0	1	1	1	0	0	1	1	1	0	0	1	1	1	1	1	0	0	1	1
1	0	1	1	0	0	1	1	0	1	1	1	1	1	1	1	1	1	1	1	1	1	1	1	1	1	1	1	0	1	1	0	0	1	1	1	1	1	1	1	0	1	0	1	1	1	1	0	1	0
1	1	1	1	1	0	1	1	1	1	1	1	1	1	1	1	1	0	1	1	1	1	0	1	1	1	1	1	0	1	0	1	1	1	1	1	1	1	1	1	1	1	1	1	1	1	1	0	1	1
1	1	1	1	1	1	1	1	1	1	1	1	1	1	1	0	1	1	1	1	1	1	0	1	1	1	1	1	0	1	1	1	1	1	0	1	1	1	1	1	1	1	1	1	1	1	1	1	1	1
1	1	1	1	1	1	1	1	1	1	1	0	1	1	1	1	1	1	1	1	1	1	1	1	1	1	1	1	0	0	1	1	1	1	0	1	1	1	1	1	0	1	0	1	1	1	1	0	1	1
1	1	1	1	1	1	1	1	0	1	1	1	1	1	1	0	1	1	1	1	1	1	1	0	1	1	1	1	0	1	1	1	1	1	1	1	1	1	1	1	0	1	1	1	1	1	1	1	1	1
0	1	1	1	1	1	1	1	0	1	1	1	1	1	1	0	1	1	1	1	1	1	1	1	1	1	1	1	0	0	1	1	1	1	0	1	1	1	1	1	0	0	1	1	1	1	1	1	1	1
1	1	1	1	1	1	0	1	0	1	1	1	1	1	0	1	1	1	1	0	1	1	1	1	1	1	1	1	0	0	0	1	1	1	0	0	0	1	1	1	1	1	0	1	1	1	1	1	0	1
0	1	1	1	0	1	1	1	1	1	1	1	1	1	1	1	1	1	1	1	1	1	1	1	1	1	1	1	0	1	1	1	1	1	1	1	1	1	1	1	0	0	1	1	1	1	1	0	0	1
1	1	1	1	1	1	1	1	1	1	1	1	1	1	1	1	1	1	1	1	1	1	1	1	1	1	1	1	0	1	1	1	1	1	0	1	1	1	1	0	1	1	1	1	1	0	1	0	1	1
0	1	1	1	0	1	1	1	1	1	1	1	1	1	1	0	1	1	1	1	1	1	0	1	1	1	1	1	1	1	1	1	1	1	0	1	1	1	1	1	0	1	0	1	1	1	1	1	1	1
0	1	1	1	1	1	1	1	1	1	1	1	1	1	1	1	1	1	1	1	1	1	0	1	1	1	1	1	0	0	1	1	1	1	0	1	1	1	1	1	0	0	1	1	1	1	1	0	1	1
1	1	1	1	0	0	1	1	0	1	1	1	1	0	1	0	0	1	1	1	1	1	0	0	1	1	1	1	0	1	1	1	1	1	1	1	1	1	1	0	0	0	0	1	1	1	1	0	1	1
1	1	1	1	1	1	1	1	1	1	1	1	1	1	1	1	1	0	1	1	1	1	1	1	1	1	1	1	0	1	0	1	1	1	0	1	1	1	1	1	0	1	1	1	1	1	1	0	1	1
1	1	1	1	1	1	1	1	1	1	1	1	1	1	1	1	1	0	1	1	1	1	0	1	1	1	1	1	0	0	1	1	1	1	0	1	1	1	1	0	1	1	1	1	1	0	1	1	1	1
0	1	1	1	1	1	1	1	0	1	0	1	1	1	1	0	1	0	1	1	1	1	0	0	1	1	1	1	0	0	0	1	1	1	0	1	0	1	1	1	0	0	0	1	1	1	1	0	1	1
1	0	1	1	1	1	1	1	1	1	1	1	1	1	1	0	1	1	1	1	1	1	0	1	1	1	1	1	0	1	1	1	1	1	0	1	1	1	1	1	1	1	1	1	1	1	1	0	1	1
1	1	1	1	0	0	1	1	1	1	1	1	1	1	1	0	1	1	1	1	1	1	1	1	1	1	1	1	0	0	1	1	1	1	0	1	1	1	1	1	1	1	0	1	1	0	1	0	0	1
1	1	1	1	1	1	1	1	1	1	1	0	1	0	1	1	1	1	1	1	1	1	0	0	1	1	1	1	0	0	1	1	1	1	0	1	1	1	1	1	0	1	1	1	1	1	1	0	1	1
0	1	1	1	1	1	0	1	1	1	1	1	1	1	1	1	1	1	1	1	1	1	1	1	1	1	1	1	0	1	1	1	1	1	1	1	1	1	1	1	0	0	1	1	1	1	1	0	1	0
1	1	1	1	1	1	1	1	1	1	1	1	1	0	1	1	1	1	1	1	1	1	0	0	1	1	1	1	0	1	1	1	1	1	0	1	1	1	1	1	0	0	1	1	1	1	1	0	1	0
1	1	1	1	0	1	1	1	1	1	1	1	1	1	1	1	1	1	1	1	1	1	0	1	1	1	1	1	0	1	1	1	1	1	0	1	1	1	1	1	1	1	1	1	1	1	1	0	1	1
1	1	1	1	1	0	1	1	1	1	1	1	1	1	0	1	1	1	1	1	1	1	0	0	1	1	1	1	0	0	1	1	1	1	1	1	1	1	1	1	1	1	1	1	1	1	1	0	1	0
1	1	1	1	1	1	1	1	1	1	1	1	1	1	1	1	1	1	1	1	1	1	1	1	1	1	1	1	0	0	1	1	1	1	0	1	1	1	1	1	0	1	0	1	1	0	1	0	1	1
1	1	1	1	1	0	1	1	0	1	1	1	1	1	1	0	1	1	1	1	1	1	0	0	1	1	0	1	0	1	1	1	1	1	1	0	1	1	1	1	0	0	0	1	1	1	1	0	1	1
0	0	1	1	1	1	0	1	0	1	1	1	1	1	1	0	1	1	1	1	1	1	0	0	1	1	1	1	0	1	1	1	1	1	1	1	1	0	1	1	1	1	0	1	1	1	1	0	1	1
0	0	1	1	1	1	0	1	0	1	1	1	1	1	1	0	1	1	1	1	1	1	0	0	1	1	0	1	0	0	1	1	1	1	0	0	0	1	1	1	1	1	0	1	1	0	1	0	0	1
1	0	1	1	1	1	1	1	1	1	1	1	1	1	1	0	1	1	1	1	1	1	0	1	1	1	1	1	0	1	1	1	1	1	0	0	1	1	1	0	0	1	0	1	1	0	1	0	1	1
0	1	1	1	1	1	1	1	0	1	1	1	1	1	1	1	1	1	1	1	1	1	0	1	1	1	1	1	0	0	1	1	1	1	0	1	1	1	1	1	0	1	1	1	1	1	1	0	0	1
1	1	1	1	1	1	1	1	1	1	1	1	1	1	1	1	1	1	1	1	1	1	1	1	1	1	1	1	0	1	1	1	1	0	1	1	1	1	1	1	1	1	1	1	1	1	1	0	0	1
1	1	1	1	1	1	1	1	0	1	1	1	1	1	1	1	1	1	1	1	1	1	1	0	1	1	1	1	0	0	0	1	1	1	1	1	1	1	1	1	1	1	1	1	1	1	1	0	0	1
1	1	1	1	1	1	0	1	1	1	1	1	1	1	1	0	1	1	1	1	1	1	0	1	1	1	1	1	0	1	1	1	1	1	1	1	1	1	1	1	1	0	1	1	1	1	1	0	1	1
1	1	1	1	1	1	1	1	1	1	1	1	1	1	1	1	1	1	1	1	1	0	1	1	1	1	1	1	0	1	1	1	1	1	0	1	1	0	1	1	1	1	0	1	1	1	1	1	1	1
1	1	1	1	0	0	1	1	0	0	1	0	1	1	0	0	1	1	1	1	1	1	0	0	1	1	1	1	0	0	1	1	1	1	0	1	1	1	1	0	0	0	1	0	1	0	0	0	0	0
1	1	1	1	1	1	1	1	0	1	1	1	1	0	1	1	1	1	1	1	1	1	0	0	1	1	1	1	1	1	1	1	1	1	0	1	1	1	1	1	0	0	0	1	0	1	1	0	0	0
1	1	1	1	1	1	1	1	1	1	1	1	1	1	1	1	1	1	1	1	1	1	1	0	1	1	1	1	0	0	1	1	1	1	1	1	1	1	0	1	0	0	0	1	1	1	1	0	1	1
1	1	1	1	0	1	1	1	0	1	1	1	1	1	0	0	1	1	0	1	1	0	0	0	1	1	1	1	0	1	1	1	1	1	0	1	1	0	1	0	0	0	0	1	1	1	1	0	1	0
1	1	1	1	1	1	1	1	1	1	1	1	1	1	1	0	1	1	1	1	1	1	1	0	1	1	1	1	0	1	1	1	1	1	0	1	1	1	1	1	0	0	1	1	1	1	1	0	1	1
1	1	1	1	0	1	1	1	1	1	1	1	1	1	1	1	1	1	1	1	1	1	0	1	1	1	1	1	0	0	1	1	1	1	0	1	1	1	1	1	0	0	0	1	1	1	1	0	0	1
0	1	1	1	0	0	0	1	0	1	1	1	0	1	1	1	0	0	0	1	1	1	0	0	0	1	1	1	0	0	1	1	1	1	1	1	1	1	1	1	0	0	0	1	1	1	1	0	1	1
1	1	1	1	1	1	1	1	0	1	1	1	1	1	1	0	1	1	1	1	1	1	1	1	1	1	1	1	0	1	1	1	1	1	1	1	1	1	1	1	0	0	1	1	1	1	1	0	1	1
0	1	1	1	1	0	1	1	0	1	1	1	1	1	1	0	1	1	1	1	1	1	0	0	1	1	1	1	0	0	1	1	1	1	1	0	1	0	1	1	0	1	0	1	1	1	0	0	0	1
0	1	1	1	1	1	1	1	0	1	1	0	1	1	1	1	0	1	1	1	1	1	0	0	1	1	1	1	0	0	1	1	1	1	1	1	1	1	1	1	0	1	0	1	1	1	1	0	1	1
1	1	1	1	0	1	1	1	1	1	1	1	0	1	1	1	0	0	1	1	1	1	1	1	1	1	1	1	0	1	0	1	1	1	1	1	1	1	1	1	1	1	1	1	1	0	0	0	1	1
0	1	1	1	1	1	1	1	0	1	1	0	1	1	1	1	1	1	1	1	1	1	0	1	1	1	1	1	0	0	1	1	1	1	0	1	0	1	1	0	0	0	0	1	0	0	1	0	1	0
1	1	1	1	1	1	1	1	1	1	1	1	1	1	1	1	1	1	1	1	1	1	0	0	1	1	1	1	0	1	1	1	1	1	0	1	0	1	1	0	1	0	0	1	1	1	0	0	1	0
1	1	1	1	1	1	1	1	1	1	1	1	1	1	1	1	1	1	1	1	1	1	1	0	1	1	1	1	0	1	0	1	1	1	1	1	1	1	1	1	0	1	0	1	1	1	1	0	0	1
1	1	1	1	0	0	1	1	1	1	1	1	1	1	1	1	1	1	1	1	1	1	0	1	1	1	1	1	0	0	1	1	1	1	1	1	1	1	1	1	0	1	0	1	1	1	1	0	1	1
1	1	1	1	0	1	1	1	0	1	1	1	1	1	1	1	1	1	1	1	1	1	0	1	1	1	1	1	0	0	1	1	1	1	1	1	1	1	1	1	0	0	1	1	1	1	1	0	1	0
1	1	1	1	0	1	1	1	0	1	1	1	1	1	1	1	1	1	0	1	1	0	1	1	1	1	1	1	0	1	1	1	0	1	1	1	1	1	0	1	0	1	0	1	1	1	1	0	0	1
0	1	1	1	1	0	0	1	0	1	1	1	1	1	0	1	1	1	1	1	1	0	0	0	1	1	1	1	1	0	1	1	1	1	1	0	1	1	1	0	0	1	0	1	1	1	1	0	1	0
0	0	1	0	1	1	0	1	0	1	1	1	1	1	1	0	0	1	0	0	1	1	0	0	1	1	0	1	0	0	1	1	1	1	0	1	1	0	0	1	0	0	0	1	1	1	1	0	0	0
1	1	1	1	0	1	1	1	0	1	1	1	1	1	0	1	0	1	1	1	1	1	0	1	1	1	1	1	0	0	1	1	1	1	1	1	1	1	1	1	0	1	1	1	1	1	1	0	1	1
1	1	1	1	1	1	1	1	1	1	1	1	1	1	1	1	1	1	1	1	1	1	1	0	1	1	1	1	0	1	1	0	1	1	0	1	1	1	1	1	0	1	1	1	1	1	1	0	0	1
1	1	1	1	1	1	1	1	0	1	1	1	1	1	1	1	1	1	1	1	1	1	0	0	1	1	1	1	0	1	1	1	1	1	0	1	0	1	1	1	1	1	0	1	1	1	1	0	0	1
1	1	1	1	1	1	1	1	1	1	1	1	1	1	1	1	1	1	1	1	1	0	0	1	1	1	1	1	0	1	1	1	1	1	1	1	1	1	1	0	0	1	0	1	1	0	0	1	1	1
0	1	1	1	1	1	1	1	1	1	1	0	1	1	0	1	1	1	1	1	1	0	0	1	1	1	1	1	0	0	1	1	0	1	0	1	0	1	0	1	0	0	0	1	1	1	0	0	1	0
1	1	1	1	1	1	1	1	1	1	1	1	1	1	1	1	1	1	1	1	1	1	1	1	1	1	1	1	0	1	1	1	1	1	1	1	1	0	1	1	0	0	1	1	1	1	1	0	1	0
1	1	1	1	1	1	0	1	0	1	1	1	1	1	1	1	1	1	1	1	1	1	0	0	1	1	1	1	0	1	0	1	1	1	1	1	1	0	1	1	1	1	1	1	1	1	1	1	1	1
1	1	1	1	1	1	1	1	1	1	1	1	1	1	1	1	1	1	1	1	1	1	1	1	1	1	1	1	0	1	1	1	1	1	0	1	1	0	1	1	0	0	0	1	1	1	1	1	1	1
1	1	1	1	1	0	1	1	1	1	1	1	1	1	1	0	1	1	1	1	1	1	1	1	1	1	0	1	0	1	1	1	1	1	1	0	1	1	1	1	0	1	1	1	1	1	1	1	1	1
1	1	1	1	1	1	1	1	0	1	1	1	1	1	1	1	0	1	1	1	1	1	1	1	1	1	1	1	0	0	0	1	1	1	1	1	1	1	1	1	0	1	0	1	1	1	1	0	1	1
0	1	1	1	0	1	1	0	0	1	1	1	1	1	1	1	1	0	1	1	1	1	1	1	1	1	1	1	0	0	1	1	1	1	1	1	1	0	1	0	0	1	0	1	1	0	1	0	1	1
1	1	1	1	1	1	1	1	0	1	1	1	1	1	1	1	1	1	1	1	1	1	1	1	1	1	1	1	0	1	1	1	1	1	1	1	1	1	1	1	0	1	0	1	0	1	1	0	1	1
1	1	1	1	1	1	0	1	1	1	1	1	1	1	1	1	1	1	1	1	1	1	1	1	1	1	1	1	0	0	1	1	1	1	1	1	0	1	1	1	1	1	1	1	1	1	1	0	1	1
1	1	1	1	1	1	0	1	0	1	1	1	1	1	1	1	1	1	1	1	1	1	0	0	1	1	1	1	0	0	1	1	1	1	0	0	1	1	1	1	0	1	0	1	1	1	1	0	0	1
1	1	1	1	1	1	0	1	1	1	1	1	1	1	1	1	1	1	1	1	1	1	0	0	1	1	1	1	0	0	1	1	1	1	1	0	1	1	1	1	0	1	0	1	1	0	0	0	1	0
0	1	1	1	0	1	1	1	1	1	1	1	1	1	1	1	1	1	1	1	1	1	1	1	1	1	1	1	0	0	1	1	1	1	0	1	1	1	1	1	0	1	0	1	1	1	1	0	0	1
1	1	1	1	1	1	1	1	0	1	1	1	1	1	1	1	1	1	1	1	1	1	0	0	1	1	1	1	0	0	0	1	1	1	1	1	0	1	1	1	0	0	0	1	1	1	0	0	0	0
1	1	1	1	1	0	1	1	0	1	1	1	1	1	1	1	1	1	1	1	1	1	0	0	1	1	1	1	1	1	0	1	1	0	1	1	1	1	1	1	0	1	1	1	1	1	1	1	1	0
0	1	1	1	1	1	0	1	1	1	1	1	1	1	1	1	1	1	1	1	1	1	0	1	1	1	0	1	1	1	1	1	1	1	0	1	1	1	1	1	0	1	1	1	1	1	1	0	1	1
1	1	1	1	1	0	1	1	1	1	1	1	1	1	1	1	1	1	1	1	1	1	1	1	1	1	1	1	0	0	1	1	1	1	1	0	1	1	1	1	1	1	0	1	1	1	1	0	0	1
0	1	1	1	1	1	0	1	0	1	1	1	1	1	1	1	1	1	1	1	1	1	0	0	1	1	1	1	0	1	1	1	1	1	0	1	0	1	1	1	0	1	1	1	1	0	1	0	1	1
1	1	1	1	0	1	1	1	1	1	1	1	1	1	1	1	1	1	1	1	1	1	1	1	1	1	1	1	0	1	1	1	1	1	0	1	1	1	1	1	0	1	1	1	1	1	1	0	1	0
1	1	1	1	1	1	1	1	1	1	1	1	1	1	1	1	1	1	1	1	1	1	1	1	1	1	1	1	0	0	1	1	1	1	1	1	1	1	1	1	0	1	0	1	1	0	1	0	1	1
0	1	1	1	0	0	1	1	0	1	1	1	1	1	1	1	1	1	1	1	1	1	0	1	1	1	1	1	0	1	1	1	1	1	1	1	1	1	1	1	0	1	0	1	1	1	1	0	1	1
1	1	1	1	0	1	0	1	1	1	1	1	1	1	1	1	1	1	1	1	1	1	0	0	1	1	1	1	0	1	1	1	1	1	0	1	1	1	1	1	0	1	1	1	1	1	1	0	0	1
0	1	1	1	0	1	1	1	0	1	1	1	1	1	1	0	1	1	1	1	1	0	0	0	1	1	1	1	0	0	1	1	1	1	1	1	1	1	1	1	0	0	0	1	1	1	1	1	1	1
1	1	1	1	1	1	0	1	0	1	1	1	1	1	1	1	1	1	1	1	1	1	0	0	1	1	1	1	0	0	1	1	1	1	1	1	1	1	1	1	0	0	0	1	1	0	1	0	1	0
1	1	1	1	1	1	1	1	0	1	1	1	1	1	1	0	0	1	1	1	1	1	0	0	1	1	1	1	0	0	1	1	1	1	0	1	1	1	1	1	1	1	1	1	1	1	1	0	1	1
0	1	1	1	1	1	1	1	1	1	1	0	1	1	1	1	1	1	1	1	1	1	0	1	1	1	0	1	0	0	1	1	1	0	0	1	1	0	1	1	0	0	0	1	1	1	1	0	1	1
1	1	1	1	1	1	1	1	1	1	1	1	1	1	1	0	1	1	1	1	1	1	1	1	1	1	1	1	1	1	1	1	1	1	1	1	1	1	1	1	0	1	1	1	1	0	1	0	1	1
1	1	1	1	1	1	1	1	1	1	1	1	1	1	1	1	1	1	1	1	1	1	0	1	1	1	1	1	0	1	0	1	1	1	1	1	1	1	1	1	1	1	1	1	1	1	1	0	1	1
1	1	1	1	0	0	1	1	1	1	1	1	1	1	1	0	1	1	1	1	1	1	1	1	1	1	1	1	0	0	1	1	1	1	1	1	1	0	1	1	0	1	1	1	1	1	1	1	1	1
1	1	1	1	1	1	1	1	1	1	1	1	1	1	1	1	1	1	1	1	1	1	1	1	1	1	1	1	0	1	1	1	1	1	0	1	1	1	1	1	1	1	1	1	1	1	1	0	1	1
1	1	1	1	1	1	1	0	1	1	1	1	1	1	1	1	1	1	1	1	1	1	1	1	1	1	1	1	0	1	1	1	1	1	0	1	1	1	1	1	1	1	1	1	1	1	1	1	1	1
1	1	1	1	1	1	1	1	1	1	1	1	1	1	1	0	1	1	1	1	1	1	1	1	1	1	1	1	0	0	1	1	1	1	0	1	1	0	1	1	1	1	1	1	1	1	1	0	0	1
0	1	1	1	0	0	1	1	0	1	1	1	1	1	1	0	1	1	1	1	1	1	1	0	1	1	1	1	0	1	0	1	1	1	1	1	1	0	1	1	0	1	0	1	1	1	1	0	0	1
1	1	1	1	1	0	1	1	0	1	1	1	1	1	1	1	1	1	1	1	1	1	1	1	1	0	1	1	0	1	1	1	1	1	0	0	1	1	1	1	0	0	0	0	1	0	1	0	1	1
1	1	1	1	1	0	1	1	1	1	1	1	1	1	1	0	1	1	1	1	1	1	0	0	1	1	1	1	0	0	1	1	1	1	1	0	1	1	1	1	0	1	1	1	1	1	1	0	1	1
1	1	1	1	1	1	1	1	1	1	1	1	0	1	1	1	1	1	1	1	1	1	0	1	1	1	1	1	0	1	1	1	1	1	0	0	1	1	1	1	1	1	1	1	0	1	1	0	1	1
1	1	1	1	1	1	1	1	1	1	1	1	1	1	1	1	0	1	1	1	1	1	1	1	1	1	1	1	0	0	0	1	1	1	1	1	1	1	1	0	0	1	0	1	1	1	1	0	0	1
0	1	1	1	0	1	1	0	0	1	1	1	1	0	0	0	0	1	0	0	1	1	0	1	1	1	1	1	1	1	0	1	1	1	0	0	0	0	1	0	0	1	0	0	1	1	1	0	1	1
0	1	1	1	0	0	1	1	1	1	1	1	1	1	1	0	1	1	1	0	1	1	0	0	0	1	0	1	1	0	1	1	1	1	0	1	0	0	0	0	0	0	0	0	1	1	0	0	1	0
0	1	1	1	1	1	1	1	0	1	1	1	1	1	1	0	1	1	1	1	1	1	0	1	1	1	1	1	0	1	0	1	1	1	1	0	1	1	1	1	0	1	0	1	1	1	1	0	1	0
1	1	1	1	1	1	1	1	0	1	0	1	1	1	1	0	1	1	1	1	1	1	0	0	1	1	1	1	0	1	0	1	1	1	1	1	0	1	1	0	1	1	0	1	0	1	1	0	1	1
0	1	1	1	1	1	1	1	0	1	1	1	1	1	1	1	1	1	1	1	1	1	0	1	1	1	1	1	0	1	0	1	1	1	0	1	1	1	1	1	0	1	0	1	1	1	1	0	1	1
1	1	1	1	0	1	1	1	1	1	1	1	1	1	1	1	1	1	1	1	1	1	1	1	1	1	1	1	0	0	1	1	1	1	1	1	1	1	1	1	0	0	1	1	1	1	1	0	0	1
1	1	1	1	0	1	1	1	0	1	1	1	1	1	1	1	1	1	1	0	1	1	0	1	1	0	0	1	0	0	1	1	1	1	1	0	1	1	1	0	0	1	1	1	1	1	1	0	1	1
0	0	1	1	1	1	1	1	0	1	1	1	1	1	1	1	1	1	1	1	1	1	0	0	1	1	0	1	0	1	1	1	1	1	0	0	1	0	0	1	0	0	0	1	0	1	0	0	0	1
0	1	1	1	0	1	1	1	0	1	1	1	1	1	1	1	1	1	1	1	1	1	0	1	1	1	1	1	0	1	0	1	1	1	1	1	1	1	1	0	1	1	1	1	1	1	1	0	1	0
1	1	1	1	1	1	1	1	1	1	1	1	1	1	1	1	1	1	1	1	1	1	1	1	1	1	1	1	0	0	0	1	1	1	0	1	1	1	1	1	1	0	0	1	1	1	1	0	1	1
0	1	1	1	0	1	0	1	0	1	1	1	1	1	1	0	1	0	1	1	1	0	1	1	1	1	0	1	1	0	0	1	0	1	1	1	1	1	1	0	1	1	0	1	1	1	1	0	1	1
0	1	1	1	1	1	1	1	0	1	1	1	1	1	1	0	0	0	0	1	1	0	0	1	1	1	1	1	0	1	1	1	1	0	1	0	0	1	1	1	0	0	0	0	1	1	1	0	1	1
1	1	1	1	1	1	1	1	0	1	1	1	1	1	1	1	1	0	1	1	1	0	1	1	1	1	1	1	0	1	1	1	1	1	0	1	1	1	1	1	0	1	1	1	1	1	1	1	1	1
1	1	1	1	1	1	1	1	1	1	1	1	1	1	1	1	1	1	1	1	1	1	0	1	1	1	1	1	0	0	1	1	1	1	1	1	1	1	1	1	0	0	0	1	1	1	1	1	1	1
0	1	1	0	1	0	0	0	0	0	0	1	1	1	0	0	1	0	1	1	1	1	0	0	0	1	1	1	0	0	1	1	1	0	1	0	1	1	0	1	0	0	0	1	1	0	0	0	0	1
1	1	1	1	1	1	1	1	0	1	1	1	1	1	1	0	1	1	1	1	1	1	1	1	1	0	1	1	0	0	1	1	1	1	1	1	1	1	1	0	1	1	1	1	1	1	1	0	1	1
1	1	1	1	1	1	1	1	1	1	1	1	1	1	1	0	1	1	1	1	1	1	1	1	1	1	1	1	0	0	1	1	1	1	1	1	1	1	1	1	1	1	1	1	1	1	1	0	1	1
1	1	1	1	1	1	1	1	0	1	1	1	1	0	1	1	1	1	1	1	1	1	0	1	1	1	0	1	0	1	1	1	1	0	0	1	1	1	1	1	0	1	0	1	1	1	1	0	0	1
0	1	1	1	1	1	1	1	1	1	1	1	1	1	1	1	0	1	1	1	1	1	0	1	1	1	1	1	0	1	1	1	1	1	0	1	1	1	1	1	0	0	0	1	1	0	1	0	1	1
0	0	1	1	1	1	1	1	0	1	1	1	1	1	1	1	1	1	1	1	1	1	0	1	1	1	0	1	0	1	1	1	1	1	0	1	1	1	1	1	0	1	0	1	1	1	1	0	1	0
1	1	1	1	1	0	1	1	0	1	1	1	1	0	1	0	0	1	1	1	1	1	1	1	1	1	0	1	0	1	1	1	0	1	1	0	1	1	1	0	0	0	0	1	1	1	1	0	1	1
0	1	1	1	1	1	1	1	1	1	1	1	1	1	1	1	1	1	1	0	1	1	0	0	1	1	1	1	0	0	0	1	1	1	0	1	0	1	1	0	0	0	0	1	1	1	1	0	1	0
1	1	1	1	1	0	1	1	0	1	1	1	1	1	1	1	0	0	1	0	1	1	0	1	1	1	1	1	0	0	0	1	1	1	0	1	1	1	1	1	0	1	1	1	1	1	1	0	1	1
1	1	1	1	0	1	1	1	0	1	1	1	1	0	1	1	1	1	0	1	1	1	1	1	1	0	1	1	0	1	0	1	0	1	0	1	0	0	1	1	1	0	1	1	1	1	1	0	0	0
1	1	1	1	1	1	1	1	1	1	1	1	1	0	1	1	1	1	1	1	1	1	1	1	1	1	1	1	0	1	0	1	1	1	0	1	1	1	1	1	0	0	0	1	1	0	1	0	1	1
1	0	1	1	0	1	1	1	0	1	1	1	1	1	1	1	0	1	1	0	1	1	1	0	1	1	1	1	0	0	1	1	1	1	0	0	1	1	1	0	0	1	0	1	1	1	0	0	1	1
1	1	1	1	1	1	1	0	0	1	1	1	1	1	1	1	1	1	1	1	1	1	1	1	1	1	0	1	1	0	1	1	1	1	1	1	1	1	0	1	1	1	1	0	1	1	1	0	0	1
0	1	1	1	1	1	1	1	0	1	1	1	1	1	1	1	1	1	1	1	1	1	1	1	1	1	1	1	0	1	1	1	1	1	1	1	1	1	1	1	1	1	1	1	1	1	1	0	1	1
0	1	1	1	1	1	1	1	0	1	1	1	1	1	1	1	1	1	1	1	1	0	1	1	1	1	0	1	1	0	1	1	1	1	0	1	1	0	1	1	0	1	0	1	1	1	1	0	1	1
1	0	1	1	0	1	1	1	0	1	1	1	1	1	1	1	1	1	1	1	1	1	0	1	1	1	1	1	0	0	0	1	1	1	0	1	1	1	1	1	0	1	0	1	1	1	1	0	0	1
1	0	1	1	0	1	1	1	1	1	1	1	1	1	1	0	1	1	1	1	1	1	1	1	1	1	1	1	0	1	0	1	1	1	1	1	1	1	1	0	0	1	0	1	0	1	1	0	1	1
[truncated: 1,973 more rows]
[truncated: 254 more columns]
