# Supplementary material for: Feasibility of applying computerized adaptive testing to the Clinical Medical Science Comprehensive Examination in Korea: a psychometric study
Source: J Educ Eval Health Prof. 2025 Oct 1;22:29. doi: 10.3352/jeehp.2025.22.29 (PMC12976739; doi:10.3352/jeehp.2025.22.29)
Supplement: Supplementary file 1 [file jeehp-22-29-dataset1.zip › 21_1.csv]

A70591	A70816	A70610	A69059	A70985	A70937	A70901	A71195	A69378	A71344	A70571	A70957	A71249	A71289	A70805	A71328	A71111	A61112	A70595	A71336	A71486	A71217	A71168	A71216	A70890	A71285	A70660	A71320	A71002	A71440	A71010	A70950	A71491	A67483	A66041	A70938	A70640	A70923	A69713	A70846	A70735	A71151	A70806	A68291	A70541	A70749	A70724	A70722	A71396	A71137
0	0	0	0	0	1	1	1	1	1	1	1	1	1	1	1	1	0	0	0	1	1	1	0	1	1	1	0	0	0	1	1	0	1	0	1	1	1	1	1	0	0	1	0	1	0	1	1	1	0
1	1	1	1	0	1	1	1	0	1	1	0	1	1	1	1	1	0	1	0	1	0	1	0	1	1	1	1	1	1	1	1	0	0	0	1	0	1	1	1	0	1	1	1	1	0	1	1	1	0
0	1	0	1	0	0	1	1	1	0	1	1	1	0	1	1	1	0	1	0	1	0	1	0	1	1	1	1	1	0	1	1	0	0	0	1	1	1	1	1	0	0	1	1	1	1	1	1	0	0
0	1	0	1	1	0	1	0	1	0	1	1	1	1	1	0	1	0	0	1	1	0	1	0	1	0	1	0	1	1	1	0	0	1	0	1	1	1	1	1	0	0	1	1	1	1	0	1	0	1
1	1	1	1	1	0	1	0	0	1	1	1	1	1	1	1	1	1	1	1	1	0	1	1	1	1	1	1	1	0	1	0	0	1	0	1	1	1	1	1	0	0	1	0	1	0	1	1	1	0
1	1	0	1	0	1	1	1	0	0	1	1	1	0	1	0	0	1	1	0	1	1	1	0	1	1	1	1	0	1	1	0	0	0	0	1	1	1	1	1	0	1	1	1	1	1	1	1	1	0
1	1	0	1	0	0	1	1	0	1	1	1	1	1	1	1	0	1	1	0	1	0	1	0	1	1	1	1	1	0	1	1	0	1	0	1	1	1	1	1	0	0	1	1	1	0	1	1	1	0
0	1	1	1	0	0	1	1	1	1	0	1	1	1	1	1	1	0	1	0	1	0	1	0	1	1	1	1	1	0	1	0	1	1	1	1	0	1	1	0	0	0	1	1	1	0	1	1	0	0
0	1	0	1	0	1	1	0	1	1	0	1	1	1	1	1	1	1	0	0	1	0	1	0	1	1	1	1	1	0	1	1	0	0	0	1	1	1	1	1	0	0	1	1	1	0	0	1	1	1
0	1	1	1	0	1	1	1	1	0	0	1	1	1	1	0	0	0	1	0	1	0	1	0	1	1	1	1	0	0	1	1	0	1	0	1	0	1	1	1	0	0	1	0	1	0	1	1	0	0
1	1	1	1	0	1	1	1	0	1	1	1	1	1	1	0	0	0	1	1	1	0	1	0	1	1	1	1	0	0	1	0	0	1	1	1	1	1	1	1	0	0	1	1	1	1	0	1	1	1
1	0	1	1	0	1	1	0	1	0	1	1	1	1	1	1	1	1	1	0	1	0	1	1	1	1	0	1	0	0	1	0	0	1	0	1	0	0	0	1	0	0	1	1	1	0	1	1	0	1
0	1	0	1	1	1	0	1	1	0	0	1	1	0	1	1	1	0	1	0	1	0	1	1	1	1	1	0	0	0	1	1	0	0	0	1	0	1	1	1	0	0	0	1	1	0	0	1	0	0
1	1	1	1	1	1	1	1	0	0	1	1	0	1	1	0	1	0	1	0	1	0	0	1	1	1	0	1	0	0	0	1	0	1	0	1	1	1	1	1	0	0	1	1	1	0	1	1	1	1
1	1	1	1	1	1	1	1	1	0	1	1	1	1	1	1	1	0	1	0	1	1	1	1	1	1	1	1	1	0	1	1	0	1	0	1	1	1	1	1	0	0	1	1	1	0	1	1	0	0
0	1	1	1	0	1	1	1	0	0	0	1	1	0	1	1	1	1	1	0	1	0	1	1	1	1	1	0	0	0	1	0	0	1	0	1	1	1	1	1	0	0	1	0	1	0	1	1	1	0
0	1	0	1	1	0	1	1	1	1	1	1	1	1	1	1	1	1	0	0	1	0	0	1	1	1	1	1	1	0	1	0	0	1	0	1	1	1	1	1	0	0	1	0	1	0	0	1	1	1
1	1	0	1	0	1	1	1	1	0	1	1	1	1	1	1	1	0	0	0	1	1	1	1	1	1	1	1	1	0	1	0	0	0	1	1	1	1	1	1	0	0	1	1	1	1	1	1	0	1
1	0	1	1	1	1	1	1	0	0	1	1	1	1	1	1	1	0	1	0	1	0	1	0	1	1	1	1	1	0	1	1	0	1	0	1	1	1	1	1	0	0	1	1	1	0	0	1	1	0
0	1	1	1	0	1	1	1	1	1	1	1	1	0	1	1	1	1	1	0	1	0	1	0	1	1	1	1	0	0	1	1	0	0	0	1	0	1	1	1	0	1	1	1	1	0	1	1	0	1
0	1	1	1	0	0	1	0	1	1	1	1	1	1	1	1	1	0	0	0	1	0	1	0	1	1	0	1	1	0	1	1	0	1	0	1	0	1	0	1	0	1	1	1	1	1	1	1	0	0
1	1	1	1	1	0	1	1	1	0	0	1	1	1	1	1	1	0	1	0	1	0	1	1	1	1	1	1	1	0	1	1	1	1	0	1	0	1	1	0	0	0	1	0	1	0	1	1	0	0
1	1	0	1	0	0	0	1	0	1	1	1	1	1	1	1	1	0	1	1	1	0	0	1	1	1	1	1	0	0	1	1	0	1	0	1	1	1	1	1	0	0	1	1	1	0	1	1	1	0
0	0	0	1	1	1	1	1	0	0	0	1	0	0	1	0	1	1	0	0	1	1	1	1	1	0	0	1	0	0	1	1	0	0	0	1	1	1	1	1	0	1	1	1	1	0	1	1	1	0
0	1	0	1	1	1	0	0	1	1	1	1	1	0	1	1	1	0	1	0	1	0	1	0	1	1	1	1	0	0	1	1	0	0	0	1	1	1	1	1	0	0	1	0	1	0	1	1	1	1
0	1	0	1	0	1	1	0	1	0	1	1	1	0	1	1	1	0	0	0	1	1	1	0	1	1	0	1	0	0	1	1	0	1	0	1	1	1	0	1	0	0	1	1	1	0	1	1	1	1
0	1	0	1	1	0	1	1	1	1	1	1	1	0	1	0	1	1	0	0	1	0	1	0	1	1	1	1	1	1	1	1	0	0	1	1	1	1	1	1	0	0	1	1	1	0	1	1	0	1
1	1	0	1	0	1	1	1	1	0	1	1	1	1	1	1	1	0	1	0	1	0	1	1	1	1	1	0	0	0	1	1	0	1	0	1	1	1	1	1	0	0	1	0	1	0	1	1	1	0
0	1	1	1	1	1	1	1	1	0	1	1	0	1	1	1	1	0	1	0	1	0	1	1	1	1	1	0	1	0	1	1	0	1	0	1	1	1	1	1	0	1	1	1	1	0	1	1	1	1
0	1	1	0	0	1	1	1	1	0	1	1	1	1	1	1	1	1	1	1	1	0	1	1	1	1	1	1	1	0	1	0	0	1	1	1	1	1	1	1	0	0	1	1	1	0	1	1	1	1
0	1	1	1	0	1	1	1	0	0	1	1	1	1	1	1	1	0	0	1	1	1	1	1	1	1	1	1	1	0	1	1	0	1	0	1	1	1	1	0	0	1	1	1	1	0	1	1	0	0
0	1	0	1	1	1	1	1	0	0	1	1	1	0	1	0	0	0	1	0	1	1	1	1	1	1	1	0	0	0	1	1	0	0	0	1	0	1	1	1	0	0	1	0	1	0	1	0	0	0
1	1	0	1	0	1	1	1	1	0	1	1	1	1	1	1	1	1	1	1	0	0	1	1	1	1	0	1	1	0	1	1	0	1	1	1	1	0	1	1	0	1	1	0	1	0	0	1	1	0
1	0	0	1	0	1	1	1	1	1	0	1	1	1	1	1	1	0	1	1	1	0	0	0	0	1	1	1	0	0	1	0	0	0	0	1	1	1	0	1	1	0	0	1	1	0	1	0	1	1
0	1	1	0	1	0	1	1	1	1	0	1	1	1	1	1	0	0	1	0	1	1	1	0	1	1	1	1	0	0	1	1	0	1	0	1	0	1	1	0	0	0	0	1	1	0	0	1	1	1
1	1	1	1	0	1	0	1	0	1	1	0	1	1	1	1	1	0	1	1	1	0	1	0	1	1	0	1	1	0	0	1	0	1	0	1	1	1	1	0	0	0	1	1	1	0	0	1	1	0
1	1	0	1	1	1	1	1	1	1	1	1	1	1	1	1	1	1	1	1	1	0	1	0	1	1	1	1	1	0	1	1	0	1	1	1	1	1	1	0	0	0	1	1	1	0	0	1	0	0
0	1	0	1	0	0	1	1	1	0	1	1	1	1	1	1	0	0	1	1	1	0	1	1	1	1	1	1	1	0	1	1	0	1	1	1	0	1	0	1	0	0	0	1	1	1	1	1	0	0
1	1	0	1	0	1	0	1	0	0	0	1	1	1	1	1	0	1	1	1	1	0	1	0	1	0	0	0	0	0	1	1	0	1	0	1	1	1	1	1	0	0	0	0	1	1	0	0	0	1
1	1	1	1	0	1	1	1	1	0	1	1	1	1	1	1	1	1	1	1	1	1	1	1	1	1	1	1	0	0	1	1	0	1	1	1	1	1	1	0	0	0	0	1	1	0	0	1	0	0
1	1	1	1	0	1	1	1	1	0	1	1	1	1	1	1	0	1	1	1	1	0	1	1	1	1	0	0	1	0	1	0	0	1	0	1	1	1	1	1	0	0	1	1	1	0	0	1	1	0
1	1	0	1	0	1	1	0	1	1	1	1	1	1	1	1	1	1	0	1	1	1	1	1	1	1	1	1	1	0	1	1	0	1	1	1	1	1	1	1	0	0	1	1	1	0	0	1	1	1
1	1	0	1	0	0	0	1	0	0	0	1	1	1	1	1	0	1	1	1	1	0	1	1	0	0	1	1	1	0	1	1	0	1	0	1	1	1	1	1	0	1	1	1	1	1	1	1	0	0
1	1	0	1	0	1	0	0	1	1	0	1	1	1	1	1	1	1	1	0	1	0	1	0	1	1	0	0	1	1	1	0	0	1	0	1	1	1	1	0	0	1	1	0	1	0	0	1	1	0
1	1	1	1	0	1	0	1	0	1	1	1	1	0	1	1	1	1	1	1	1	1	1	1	1	1	0	1	0	1	1	1	1	1	1	1	1	1	1	0	0	0	0	0	1	1	0	1	0	1
1	1	0	1	0	1	1	1	1	1	0	1	1	1	1	1	0	0	1	0	1	1	1	1	1	1	0	1	0	1	1	1	0	1	1	1	0	1	1	1	0	1	0	1	1	0	0	0	1	1
0	1	0	0	0	1	1	1	1	1	1	1	1	0	1	1	0	0	1	0	1	0	1	0	0	1	1	0	1	0	1	0	0	1	1	1	1	1	1	1	0	0	0	1	1	0	0	1	1	0
1	1	1	1	0	1	1	1	1	1	1	1	1	1	1	1	0	0	1	1	1	0	1	1	1	1	0	0	1	0	1	1	0	0	0	1	0	0	1	1	0	0	0	1	1	0	1	1	0	1
1	1	1	0	0	1	1	1	1	1	1	1	1	1	1	1	0	1	1	0	1	0	1	0	0	1	1	0	1	0	1	1	0	0	0	1	1	1	1	0	0	0	0	0	1	0	0	1	1	0
1	1	0	1	0	1	1	1	1	1	1	1	1	1	1	1	0	1	1	1	1	0	1	0	1	1	1	1	1	1	1	1	1	1	0	1	1	1	1	0	0	1	1	1	1	0	1	0	1	0
1	1	0	1	0	1	1	1	1	1	1	1	1	1	1	1	1	0	1	1	1	0	1	1	1	1	1	1	1	1	1	1	1	1	1	1	0	1	1	0	0	1	1	1	1	0	1	0	0	0
1	0	0	1	0	1	1	0	1	0	1	1	1	1	1	1	0	1	1	1	1	1	1	1	1	1	0	1	1	0	1	1	0	1	1	1	1	1	1	0	1	1	0	0	1	0	0	0	0	0
1	1	1	1	1	1	1	1	0	0	1	1	1	1	1	1	1	1	1	1	1	0	1	1	1	1	1	1	1	0	1	1	1	1	0	1	1	1	1	1	0	0	1	0	1	0	0	1	1	0
1	1	1	1	0	1	1	0	1	0	0	1	1	1	1	1	0	1	1	1	1	0	1	1	1	1	1	0	1	0	1	1	0	1	0	1	0	1	1	1	0	0	1	1	1	0	0	1	1	0
1	1	0	1	0	1	0	1	1	0	1	1	1	1	1	1	1	0	1	1	1	0	1	0	1	1	1	1	1	0	1	1	0	1	0	1	1	1	1	1	0	0	1	0	1	0	1	1	0	0
0	1	0	1	0	1	1	1	0	0	1	1	1	1	1	1	1	0	1	1	1	0	1	1	1	1	1	1	1	0	1	1	0	1	0	1	1	1	1	1	0	0	0	1	1	0	0	1	0	1
1	1	0	1	0	1	0	1	0	1	1	1	1	1	1	1	1	0	1	0	1	0	1	1	1	1	1	0	1	0	1	1	0	1	0	1	1	0	1	0	0	0	1	1	1	0	1	1	0	0
0	1	0	1	0	1	1	1	1	0	1	1	1	1	1	1	1	1	1	0	1	1	1	0	1	1	1	1	1	0	1	0	0	1	0	1	0	1	1	1	0	1	1	0	1	0	1	1	1	0
1	1	1	1	0	1	1	1	1	0	1	1	1	1	1	1	0	0	1	1	1	0	1	1	1	1	1	1	1	1	1	0	0	1	1	1	1	1	1	0	0	1	1	0	1	0	1	1	0	1
1	1	0	1	0	1	1	1	0	0	1	0	1	1	1	1	0	0	0	0	1	0	1	1	1	1	1	1	1	0	1	1	0	1	0	1	1	1	1	1	0	0	0	0	1	0	0	1	0	1
0	1	0	1	0	1	0	1	0	0	0	1	1	0	1	1	0	0	0	1	1	0	0	0	0	0	1	1	1	0	1	0	0	0	1	1	0	1	1	0	1	0	1	1	1	0	0	1	0	0
1	1	1	1	0	0	1	0	1	0	1	1	1	0	1	1	1	1	0	1	1	1	1	1	1	0	1	0	0	0	1	1	0	1	0	1	1	1	1	1	1	0	1	1	1	0	0	1	1	0
0	1	1	1	0	1	1	0	1	1	1	1	1	1	1	1	0	1	1	1	1	0	1	0	1	1	1	1	0	0	1	1	0	1	1	1	1	1	1	0	0	0	0	1	1	0	0	1	0	1
0	1	0	1	0	1	0	0	0	1	1	1	1	1	1	1	0	0	1	0	1	1	1	1	1	0	0	1	1	0	1	1	0	1	0	1	1	1	1	1	0	0	1	1	1	0	1	1	1	1
1	1	0	1	0	1	1	1	0	1	1	1	1	1	1	1	0	1	0	1	1	0	1	0	1	0	0	1	0	0	1	1	0	1	0	1	1	1	1	1	0	0	1	1	1	0	1	1	0	0
1	0	0	1	0	1	1	1	1	0	1	1	1	1	1	1	0	1	1	0	1	0	1	0	1	0	1	0	0	0	1	1	0	1	0	1	0	1	0	1	0	0	1	1	1	1	1	0	1	0
1	1	0	1	0	1	1	1	0	0	1	1	1	1	1	1	1	0	1	0	1	1	1	1	1	1	1	1	1	0	1	1	0	1	0	1	1	1	1	0	0	1	1	0	1	0	0	1	0	1
0	1	0	1	0	0	1	1	1	0	1	1	1	1	1	1	0	1	1	1	1	0	1	0	1	1	1	0	1	0	1	0	0	1	0	1	1	1	0	1	0	0	1	1	1	0	1	0	1	0
1	1	0	1	0	1	1	0	0	1	1	1	1	1	1	1	1	1	1	0	1	0	1	0	1	1	1	0	0	0	1	1	0	1	1	1	0	1	1	0	0	0	0	1	1	0	0	1	0	0
1	1	1	1	1	1	1	1	0	0	0	1	1	0	1	0	1	1	1	0	1	0	1	1	1	1	1	1	0	0	0	0	0	0	0	1	0	1	1	1	0	0	1	1	1	0	1	1	0	0
1	1	0	1	0	1	0	1	1	1	0	1	1	1	1	1	1	1	0	1	1	1	1	0	0	0	0	0	1	0	1	1	0	1	0	0	1	1	0	0	0	0	0	1	1	0	0	1	0	1
1	1	0	1	0	1	1	1	1	0	1	1	1	1	1	1	1	0	1	1	1	0	1	1	1	0	1	1	1	1	1	1	1	1	1	1	1	1	1	1	0	0	1	1	1	0	1	1	0	0
1	1	0	1	0	1	1	0	0	0	0	1	1	1	1	1	0	0	1	0	1	1	1	1	1	1	0	0	1	0	1	0	0	0	0	1	1	0	1	1	1	0	0	0	1	0	1	1	0	0
1	1	1	1	0	1	1	1	1	0	1	1	1	1	1	1	0	1	1	1	1	0	1	1	1	1	1	1	0	1	1	1	0	1	0	1	1	1	1	1	1	0	1	0	1	0	0	1	0	1
1	1	1	1	0	1	1	0	1	0	1	1	0	1	1	1	1	1	1	1	1	0	1	1	1	0	1	1	0	0	1	1	0	1	1	1	0	1	1	1	0	0	1	0	1	1	0	1	1	0
1	1	0	1	0	1	0	1	1	1	1	1	1	1	1	1	1	1	1	1	1	0	1	0	1	0	1	0	0	0	1	1	0	1	0	1	1	1	1	0	1	0	0	1	1	0	1	1	0	1
1	1	1	1	0	1	1	1	1	1	1	1	1	1	1	1	1	0	1	1	1	0	1	1	1	1	0	1	1	1	1	0	1	1	1	1	0	1	1	1	0	1	1	1	1	1	0	1	1	1
1	1	1	1	0	1	1	1	0	0	1	1	1	1	1	1	0	0	0	1	1	1	1	1	1	1	1	1	1	1	1	1	0	1	1	1	1	1	1	1	0	0	1	1	1	0	0	1	1	0
0	1	0	1	0	1	0	1	0	1	1	1	1	1	1	0	0	1	1	0	1	0	0	1	1	1	1	0	1	0	1	0	0	1	0	1	0	1	1	1	0	0	1	1	1	0	1	1	0	0
1	1	0	1	0	0	0	1	0	0	1	1	1	1	1	0	0	1	1	1	1	0	0	0	1	0	1	1	1	0	1	1	0	1	1	1	0	1	1	1	0	0	1	0	1	0	0	1	0	1
1	0	0	1	0	1	1	1	1	1	1	1	0	0	1	1	1	0	1	0	1	0	1	0	1	1	0	1	1	0	1	1	0	0	1	1	0	1	1	1	1	0	1	1	1	0	1	1	1	1
1	1	0	1	1	1	1	1	1	1	1	1	1	1	1	1	1	1	1	1	1	1	1	1	1	1	0	1	1	0	1	1	0	1	1	1	1	1	1	0	0	0	1	1	1	0	1	1	1	0
0	1	0	1	0	1	1	1	1	1	1	1	1	1	1	1	0	1	1	0	1	1	1	1	1	1	1	1	1	0	1	1	0	1	0	1	1	1	1	0	0	1	1	1	1	0	0	1	0	0
1	1	0	1	0	1	1	0	0	0	1	1	1	0	1	1	0	1	1	0	1	0	1	1	1	1	1	1	0	0	1	0	0	1	1	1	1	1	1	1	0	0	0	0	1	0	0	1	0	0
1	1	0	1	0	1	1	1	1	0	1	1	1	1	1	1	1	1	1	1	1	1	1	1	1	1	0	1	1	1	1	0	1	0	1	1	1	1	1	1	0	0	1	1	1	0	0	1	1	1
1	0	0	0	0	1	0	1	0	1	0	0	1	1	1	0	1	0	1	0	1	1	1	0	1	1	1	1	0	0	1	1	1	0	0	1	0	1	0	1	0	0	1	1	1	0	0	0	0	1
1	0	1	1	0	1	1	1	1	0	1	1	1	1	1	1	1	1	0	1	0	0	1	1	1	1	0	0	0	0	1	1	0	1	1	1	0	1	1	1	0	1	1	1	1	0	1	1	1	0
1	1	0	1	0	1	1	1	0	1	1	1	1	1	1	1	0	0	1	1	1	0	1	1	1	1	1	1	1	1	1	1	0	1	1	1	1	1	1	1	0	1	0	1	1	0	0	1	1	0
1	1	1	1	0	0	1	1	0	0	1	1	1	1	1	1	1	1	1	1	1	1	1	1	1	0	1	0	1	1	1	1	0	1	1	1	1	1	1	1	0	0	1	1	1	0	0	0	1	1
1	1	1	1	0	0	1	0	0	0	0	1	1	1	1	1	0	1	1	1	1	0	1	0	1	1	1	1	1	1	1	1	0	1	0	1	1	1	1	1	0	0	1	1	1	0	0	1	1	0
1	1	0	1	0	1	1	1	0	0	1	1	1	0	1	1	1	1	1	1	1	0	1	1	1	1	0	1	1	1	1	0	0	1	0	1	1	1	1	1	0	0	1	1	1	0	0	0	1	1
1	1	0	1	0	1	0	1	1	0	0	0	1	0	1	1	1	1	1	1	1	0	0	0	1	1	0	1	0	0	1	1	0	1	0	0	0	1	1	0	0	0	1	0	1	0	1	1	0	1
1	0	0	1	0	1	1	1	0	0	0	1	1	0	1	1	1	0	1	0	1	0	1	1	1	0	1	1	1	0	1	1	1	1	0	1	1	1	1	1	0	0	0	0	1	0	0	1	0	1
1	1	1	1	0	1	0	0	1	0	1	1	1	1	1	1	1	1	1	1	1	0	1	1	1	0	0	0	1	0	0	1	0	0	1	1	1	0	1	1	0	0	1	1	1	0	0	1	0	1
1	1	0	1	0	1	1	1	0	0	1	1	1	0	1	1	1	1	1	1	1	1	1	0	1	1	1	1	1	0	1	1	0	1	1	1	1	1	1	1	0	0	1	1	1	0	1	1	1	1
1	1	0	1	1	1	1	0	1	1	1	1	1	1	1	0	0	0	0	0	1	1	1	0	1	1	1	1	1	0	1	1	1	1	1	1	1	1	1	1	0	0	0	0	1	0	1	1	1	1
0	0	1	1	0	1	0	1	0	0	1	1	1	1	1	1	0	1	1	0	1	0	0	0	1	1	0	1	0	0	1	0	0	0	0	1	1	1	1	1	0	0	1	0	1	0	0	1	0	0
0	1	0	0	0	1	0	1	0	0	0	1	1	0	1	1	1	1	1	0	1	0	1	1	1	0	1	1	0	0	1	0	0	1	0	1	1	1	1	1	0	0	0	0	1	0	1	1	0	0
1	1	0	1	0	1	0	0	1	1	0	1	1	1	1	1	1	1	1	0	1	0	1	0	1	0	1	1	1	1	1	0	0	0	0	1	1	1	1	1	0	0	1	1	1	0	1	1	1	1
1	1	0	1	0	1	0	1	0	0	1	1	0	1	1	1	0	1	1	0	1	1	0	0	1	1	0	1	1	0	1	1	0	1	0	1	1	1	1	1	1	1	0	1	0	0	1	1	0	0
0	1	0	1	0	0	1	1	1	0	0	1	0	0	1	1	1	0	1	0	1	0	1	0	1	0	1	0	1	1	1	0	0	1	0	1	1	1	1	1	0	1	1	1	1	0	0	1	0	0
0	1	1	1	0	0	1	1	0	1	1	1	1	1	1	1	1	0	1	0	1	0	1	0	1	1	1	1	1	0	1	1	0	0	0	1	1	1	1	1	0	0	1	0	1	0	1	1	1	1
0	0	0	0	1	1	1	1	0	0	0	1	1	0	1	1	0	0	1	0	1	0	1	0	0	0	0	1	1	1	1	1	0	1	0	1	0	1	0	1	0	1	1	1	1	1	1	1	1	1
1	1	0	0	1	1	1	1	0	0	1	1	1	0	1	0	1	1	1	1	1	1	1	1	1	0	1	1	1	0	0	0	0	0	0	1	1	1	1	1	0	0	1	1	1	0	0	1	0	1
0	0	0	0	0	1	0	1	0	0	0	1	0	0	0	0	1	0	1	0	1	0	1	0	1	1	0	1	1	0	1	1	0	0	1	1	0	1	0	1	0	0	1	1	1	0	0	0	1	0
1	1	0	1	0	1	0	1	1	0	1	1	1	0	1	0	1	1	1	1	1	0	1	0	1	1	1	1	1	0	1	1	0	1	0	1	1	1	1	1	1	0	0	0	1	0	1	1	0	0
1	1	0	1	0	1	1	0	1	0	1	1	1	1	1	1	1	0	1	1	1	0	1	1	1	1	1	0	0	1	1	0	0	0	1	1	1	1	1	1	0	1	1	1	1	0	1	1	1	1
1	1	0	1	0	0	1	0	0	1	1	1	1	1	0	1	1	0	1	0	1	0	1	1	1	0	0	0	0	0	1	0	0	1	1	0	0	1	1	0	0	0	0	0	1	0	0	1	0	0
1	1	0	1	0	1	1	0	1	1	0	1	1	0	1	0	1	0	0	1	1	0	1	0	1	0	0	0	1	1	1	1	0	1	0	1	0	1	0	1	0	1	1	1	1	0	1	1	0	0
1	1	1	1	1	1	1	1	1	0	1	1	1	1	1	0	1	0	0	1	1	0	1	1	1	1	1	1	1	1	1	1	0	1	0	1	1	1	1	1	0	0	1	1	1	0	1	1	1	1
1	1	0	1	1	1	1	1	1	0	0	1	1	1	1	1	1	0	1	1	1	1	1	1	1	1	1	1	1	0	1	1	0	1	1	1	1	1	1	1	1	1	1	1	1	1	1	1	1	1
0	0	1	1	0	0	1	1	1	0	0	1	1	0	1	0	0	1	0	0	1	1	0	0	1	1	1	1	1	1	1	1	0	0	0	1	0	0	1	0	0	0	1	1	1	0	1	1	0	1
1	0	0	0	1	0	1	1	0	0	1	0	1	1	1	0	0	0	1	1	0	0	1	0	1	1	0	0	1	1	1	0	0	0	0	0	0	1	0	1	0	0	1	1	1	0	1	0	1	0
1	1	1	0	1	0	1	1	1	1	1	1	1	1	1	1	1	0	0	0	1	0	1	1	1	1	1	1	1	1	1	0	0	1	0	1	1	1	1	1	0	1	1	1	1	0	0	1	1	1
1	1	0	1	1	0	1	1	1	1	1	1	1	1	1	1	1	0	1	0	1	0	1	0	1	0	0	1	1	0	1	1	0	1	0	1	0	1	1	1	0	0	1	1	1	0	1	0	0	1
1	1	0	1	1	0	0	1	1	0	1	1	1	1	1	1	1	1	1	1	1	1	1	0	1	1	0	0	1	0	1	1	0	0	0	1	1	1	1	1	0	1	1	1	1	1	1	1	0	0
1	1	0	1	1	0	1	1	1	0	1	1	1	1	1	1	1	1	1	0	1	0	0	1	1	1	1	0	1	0	1	0	0	1	1	1	1	1	1	1	0	0	1	0	1	0	1	1	0	1
1	1	0	1	0	1	0	0	1	0	0	1	1	0	1	0	1	0	1	1	1	0	1	1	1	1	1	1	1	1	1	1	0	1	0	1	1	1	1	1	1	1	1	1	1	1	1	1	1	1
1	1	0	1	0	1	1	1	1	0	1	1	1	1	1	1	1	0	1	1	1	1	1	1	1	1	0	1	0	0	1	1	0	0	1	1	1	1	1	1	0	1	1	0	1	1	0	1	1	1
1	1	1	1	1	1	1	1	1	1	1	1	1	1	1	1	1	1	1	0	1	0	1	0	1	1	1	1	1	0	1	1	1	1	0	1	1	1	1	1	1	1	1	1	1	1	0	1	1	1
0	1	0	1	0	1	1	1	1	1	1	1	1	1	1	1	1	1	1	1	1	0	1	0	0	1	1	1	1	1	1	1	0	1	1	1	0	1	1	1	0	0	1	1	1	0	1	1	1	0
0	1	0	1	1	0	1	1	1	1	1	1	1	1	1	1	1	1	0	0	1	0	1	0	1	1	1	0	1	1	1	1	0	0	0	1	1	0	1	1	0	1	1	1	1	0	1	1	1	1
1	1	1	1	1	1	1	1	0	0	1	1	1	0	1	1	1	1	1	1	1	0	1	1	1	1	1	1	1	0	1	1	0	1	1	1	1	1	1	1	0	0	1	1	1	0	1	1	0	1
1	1	1	1	1	1	1	0	1	0	1	1	1	1	1	1	1	1	1	1	1	0	1	1	1	0	1	1	1	0	1	1	0	1	1	1	1	1	1	1	0	0	1	1	1	0	1	1	1	1
1	1	1	1	1	0	1	1	0	0	1	1	1	1	1	1	1	0	1	1	1	1	1	0	1	1	1	0	0	0	1	1	1	1	1	1	1	1	1	1	0	1	1	1	1	0	1	1	1	1
1	1	0	1	1	1	1	1	1	0	1	1	1	1	1	1	1	1	1	1	1	1	1	1	1	1	1	1	1	0	1	1	0	1	0	1	1	1	1	1	0	0	1	1	1	0	1	1	1	1
0	1	0	1	0	1	1	1	1	0	1	1	1	1	1	1	0	0	1	0	1	0	1	0	1	1	1	1	1	0	1	1	0	0	0	1	1	0	1	0	0	0	1	1	1	0	1	1	1	0
1	1	1	1	1	1	0	1	0	1	0	0	1	1	1	1	0	0	1	1	1	1	0	1	1	1	1	1	1	0	1	0	0	1	1	1	0	1	1	1	0	0	1	1	1	0	0	1	1	1
0	1	0	1	0	0	1	1	1	1	0	0	1	1	1	0	0	1	0	0	0	0	0	1	1	1	0	1	1	0	1	1	0	1	1	1	0	0	1	1	0	0	1	1	1	0	1	1	1	1
1	0	0	1	1	1	1	1	1	1	0	1	1	0	0	0	1	0	1	0	1	0	1	1	1	1	1	0	1	0	1	1	0	1	0	1	0	1	0	1	0	0	1	1	1	1	1	1	1	1
0	1	0	1	1	0	0	1	0	1	1	1	1	0	1	1	1	1	1	1	1	0	0	0	0	0	1	0	0	1	1	0	0	0	0	1	0	1	1	1	1	1	1	1	1	0	1	1	0	1
0	1	0	1	0	1	1	1	1	0	1	1	1	0	1	1	1	1	0	1	1	0	1	1	1	1	1	0	0	1	0	1	0	1	0	1	1	1	1	1	0	1	1	1	1	0	1	1	1	0
1	1	1	1	0	1	1	1	1	1	1	1	1	1	1	1	1	1	1	1	1	0	1	1	1	1	1	1	1	0	1	1	0	1	1	1	1	1	1	1	0	1	1	1	1	1	1	1	1	1
1	1	0	1	0	1	0	1	1	1	1	1	1	1	1	0	1	1	1	1	1	1	1	1	1	1	1	1	1	0	1	1	0	1	0	1	1	1	1	1	0	1	1	1	1	0	1	1	1	1
1	1	1	1	0	1	1	1	1	0	1	1	1	1	1	1	1	0	1	1	1	0	1	0	1	0	1	0	1	0	1	1	0	1	1	1	1	1	1	1	0	1	1	1	1	0	1	0	1	1
1	1	1	1	1	1	1	1	1	0	1	1	1	1	1	1	1	0	1	1	1	0	1	1	1	1	1	1	0	1	1	1	0	1	1	1	1	1	1	1	0	0	1	1	1	0	1	1	1	0
1	1	1	1	0	1	0	1	1	1	1	1	1	1	1	1	1	0	0	1	1	1	1	1	1	1	0	1	1	1	1	1	0	0	1	1	0	1	1	1	0	0	1	1	1	0	1	1	1	1
1	1	1	1	0	1	1	1	1	0	1	1	1	1	1	1	1	1	1	0	1	0	1	1	1	0	1	0	1	1	1	1	0	1	0	1	1	1	1	1	0	1	1	1	1	0	1	1	1	1
1	1	1	1	1	0	1	1	1	0	1	1	1	1	1	1	1	0	1	1	1	1	1	1	1	1	1	1	1	0	1	1	0	1	1	1	0	1	1	1	0	0	1	1	1	0	0	1	1	1
1	1	0	1	0	1	1	1	1	1	1	1	1	1	1	0	1	1	1	1	1	0	1	0	1	0	1	1	0	0	1	1	0	1	0	1	1	0	1	0	0	0	1	1	1	1	1	1	0	1
1	0	0	1	0	1	1	1	1	1	0	1	1	0	1	0	0	1	1	0	1	0	1	1	1	1	1	1	1	0	1	1	0	1	1	1	1	0	1	1	0	0	1	1	1	0	1	1	1	1
1	1	0	1	1	1	1	1	1	0	1	1	1	1	1	1	1	1	1	1	1	0	1	1	1	1	1	0	1	0	1	1	0	0	1	1	1	1	1	1	1	1	0	1	1	1	1	1	1	0
0	1	0	1	0	1	1	1	1	0	1	1	1	1	1	1	1	0	1	1	1	0	1	1	1	1	0	0	1	0	1	1	0	1	0	1	1	1	1	0	0	0	1	1	1	0	1	1	1	1
1	1	0	1	0	1	1	1	0	0	1	0	1	1	1	1	0	0	1	0	1	0	0	0	1	0	1	1	0	0	1	1	0	0	1	1	1	1	1	1	0	1	1	1	1	0	0	0	1	0
1	1	0	1	1	1	1	1	1	0	0	1	1	1	1	1	1	1	1	1	1	1	1	0	1	1	1	0	0	1	1	1	0	1	0	1	1	1	0	1	0	0	1	1	1	0	1	1	1	0
0	1	0	1	0	0	1	1	1	0	1	1	1	1	1	0	1	1	1	1	1	1	1	1	1	1	1	1	1	0	1	0	0	1	0	1	1	1	1	1	1	1	0	1	1	0	1	1	1	0
1	0	0	1	0	0	1	1	1	0	1	1	1	1	1	1	0	1	1	1	1	1	1	1	1	1	0	1	1	0	1	1	1	1	0	1	1	1	1	1	0	0	0	1	1	0	0	1	1	1
1	1	0	1	0	1	1	1	1	0	1	1	1	1	1	1	1	1	1	1	1	0	1	1	1	1	1	1	0	0	1	1	0	1	0	1	1	1	1	1	0	0	1	1	1	0	1	1	1	1
0	1	0	1	1	1	1	1	1	0	0	1	1	1	1	1	0	1	1	0	1	1	0	0	1	1	1	0	1	0	1	1	0	1	0	1	1	1	1	1	0	0	1	1	1	1	0	1	0	1
1	1	0	1	0	1	1	0	1	1	1	1	1	1	1	1	1	0	0	0	1	0	0	1	0	1	1	1	1	0	1	1	0	0	0	1	0	1	1	1	0	1	1	0	1	0	0	1	1	1
0	1	0	1	0	1	1	1	1	0	1	0	1	1	1	1	1	0	1	0	1	0	1	1	1	1	1	1	1	0	1	0	1	0	0	1	1	1	1	1	0	1	1	1	1	0	0	1	0	0
0	1	0	0	0	1	1	0	1	1	0	1	1	1	1	1	1	1	1	0	1	1	1	0	0	1	1	1	1	0	1	0	0	1	0	1	1	1	1	1	0	0	1	0	1	0	1	1	1	0
1	1	0	0	0	0	1	1	1	0	1	0	1	1	1	1	1	0	1	1	1	0	1	1	1	1	1	1	0	0	1	1	0	1	0	1	1	1	1	1	0	0	1	1	1	0	1	0	0	1
1	1	0	1	0	1	1	1	1	0	0	1	1	1	1	0	1	0	1	1	1	0	1	0	1	1	1	1	1	1	1	1	0	1	0	1	1	1	1	1	0	0	1	1	1	1	1	1	1	1
1	1	0	1	0	1	1	1	0	0	1	1	1	1	1	1	1	1	1	1	0	0	1	1	1	1	0	1	1	0	1	1	0	1	0	1	1	1	1	1	0	0	1	1	1	1	1	1	0	1
1	1	1	1	0	1	1	1	0	0	1	1	1	1	1	1	1	0	1	0	1	1	1	1	1	0	1	1	1	0	1	1	0	1	0	1	0	1	1	1	0	1	1	1	1	1	1	1	1	1
1	1	0	1	1	0	0	1	0	1	0	1	1	1	1	0	1	1	1	0	1	0	1	0	1	1	1	1	1	0	1	0	0	0	0	1	1	1	1	0	0	0	1	0	1	0	0	1	1	1
1	1	0	1	0	0	1	0	0	0	0	1	1	0	1	0	1	1	1	0	1	0	1	0	0	0	1	1	1	0	1	1	0	0	0	0	0	1	1	1	0	0	1	1	1	0	0	1	1	1
1	1	0	1	1	1	1	1	0	0	1	1	1	1	1	1	1	0	1	1	1	1	1	1	1	1	1	1	1	0	1	1	0	1	1	1	0	1	1	1	0	1	1	1	1	0	1	1	0	0
1	1	0	0	0	0	0	1	0	1	1	1	1	1	1	0	1	1	0	0	1	1	0	0	1	0	1	0	1	1	1	1	1	0	0	1	1	1	1	1	0	0	1	0	1	0	1	1	0	1
1	1	0	1	0	0	0	1	0	0	0	1	0	0	1	0	1	0	1	0	1	0	1	0	1	0	0	1	1	0	1	1	0	1	1	1	0	1	1	1	0	0	1	1	1	1	1	1	0	0
1	1	0	1	0	1	1	1	1	1	1	1	1	1	1	1	0	1	1	1	1	0	1	1	1	1	1	1	0	0	1	1	0	1	0	1	1	1	1	1	0	1	0	1	1	1	0	1	1	1
0	1	0	0	1	1	0	1	1	1	1	1	1	0	1	0	1	0	1	1	1	0	1	1	1	1	1	1	1	1	1	1	0	0	0	1	1	1	0	0	0	1	1	1	1	1	1	1	1	1
1	1	0	1	1	1	1	1	0	1	1	1	1	1	1	1	1	1	1	1	1	1	1	1	1	1	1	1	1	1	1	1	0	1	0	1	1	1	1	1	0	0	1	1	1	1	1	1	1	1
1	1	1	1	1	1	1	1	0	0	0	1	1	1	1	1	1	0	1	1	1	0	1	1	1	1	1	1	1	1	1	1	0	1	1	1	1	1	1	1	0	0	1	1	0	0	1	1	1	1
1	1	0	1	0	1	1	1	1	0	1	1	1	0	1	0	1	0	1	1	1	0	1	1	1	1	1	1	1	0	1	1	1	1	0	1	1	1	1	1	0	0	1	1	1	0	1	1	1	1
1	1	0	1	1	1	0	1	1	0	0	1	1	0	1	0	0	0	1	0	1	0	1	0	1	1	0	1	0	0	1	1	0	1	0	1	1	0	1	1	0	0	1	1	1	0	0	1	1	1
0	1	1	1	0	1	1	0	1	0	0	1	1	1	1	0	1	0	1	1	1	1	0	1	1	1	1	1	0	0	1	1	0	1	0	1	0	1	0	1	0	0	0	1	1	0	0	1	0	0
1	1	1	1	1	1	1	1	1	1	1	1	1	1	1	1	0	1	0	1	1	0	1	1	1	1	1	1	1	0	1	1	0	1	0	1	1	1	1	1	0	1	1	1	1	0	1	1	1	1
1	1	0	1	0	1	0	1	1	1	1	1	1	1	1	0	1	0	1	0	1	1	1	1	1	1	0	1	1	1	0	1	0	1	0	1	0	1	1	1	1	0	1	1	1	0	1	1	0	1
1	1	1	1	1	1	1	1	1	0	1	1	1	1	1	1	1	1	1	1	1	1	1	1	1	1	1	1	1	0	1	1	0	1	0	1	1	1	1	1	0	1	1	1	1	1	1	1	1	1
1	1	0	1	1	1	0	0	0	0	1	1	1	1	1	1	1	1	1	0	1	0	1	0	1	1	1	0	1	0	1	1	0	0	0	0	1	1	1	1	0	1	1	1	1	1	1	1	0	0
0	0	0	1	1	1	0	1	0	0	1	1	0	1	1	1	0	1	1	0	1	1	0	1	1	0	0	1	1	0	1	0	0	1	0	1	1	1	1	1	0	1	1	1	1	0	1	1	1	1
1	1	0	1	0	1	0	1	1	0	0	1	1	1	1	1	1	1	1	0	1	0	1	0	1	1	0	1	0	1	1	0	0	0	0	1	0	1	1	1	0	0	1	1	1	0	0	1	0	0
0	1	0	0	0	1	1	1	1	0	0	1	0	0	1	1	1	1	0	0	0	1	1	0	1	0	1	0	0	0	0	1	0	0	0	0	0	1	0	1	0	0	0	1	1	0	0	1	0	1
0	1	0	0	0	0	0	0	0	0	0	1	0	0	1	1	1	0	1	0	1	0	1	1	0	0	0	1	0	0	1	0	0	0	0	1	0	1	0	1	0	0	1	0	1	1	0	0	0	1
0	0	1	0	0	1	1	1	0	0	1	1	1	0	1	0	1	1	0	0	1	1	1	0	1	0	0	1	0	0	1	0	0	0	1	1	0	1	1	0	1	0	0	1	1	0	0	1	1	0
1	1	0	0	0	0	0	1	1	0	0	1	1	1	1	0	1	0	1	0	1	0	1	0	0	1	0	1	0	0	1	1	0	0	0	1	0	0	0	1	0	0	1	1	1	0	0	0	1	0
1	0	0	1	0	1	1	1	0	1	0	0	1	1	1	1	1	0	1	0	1	0	0	1	1	1	1	1	0	0	1	1	0	1	0	1	0	1	1	1	0	1	0	0	1	0	1	1	0	0
1	0	0	0	0	0	0	1	1	1	0	1	0	0	1	0	0	0	0	0	1	0	1	1	0	0	0	0	0	0	1	1	0	0	0	1	1	1	1	1	0	0	1	1	1	0	0	1	0	1
1	1	0	0	0	0	1	1	1	0	0	1	1	1	1	0	1	1	1	0	1	0	1	0	1	1	1	0	1	0	1	0	0	1	0	1	0	1	0	1	0	0	1	1	1	0	1	1	0	0
1	1	1	1	1	1	1	0	1	0	1	1	1	1	1	1	1	1	1	1	1	1	1	1	1	1	1	1	1	0	1	1	1	1	0	1	1	1	1	1	0	1	1	1	1	1	1	1	1	1
1	1	1	1	0	1	1	1	0	0	1	1	1	1	1	0	1	0	0	1	0	0	1	1	1	1	1	1	1	1	1	0	0	1	0	1	1	1	1	1	0	0	1	1	1	0	0	1	0	0
1	1	0	1	1	1	1	1	1	0	0	1	1	1	1	0	0	0	1	1	1	1	1	1	1	1	0	0	0	0	1	0	0	0	0	1	1	0	1	1	0	0	1	1	1	0	1	1	0	1
1	0	0	0	0	1	1	1	0	1	1	1	1	1	1	1	1	1	1	0	1	1	1	1	1	1	1	1	1	1	1	1	0	1	1	1	1	1	1	1	0	0	1	0	1	0	1	0	1	0
1	1	1	1	0	1	1	1	0	1	1	1	1	1	1	1	1	0	1	1	1	0	1	0	1	1	1	1	0	0	1	1	0	1	0	1	0	1	0	1	0	0	0	1	1	1	0	1	1	0
0	1	0	1	0	1	0	1	1	0	0	1	1	0	0	1	1	1	0	0	1	1	1	0	0	1	0	0	0	0	0	0	0	1	0	1	0	0	1	1	0	0	1	1	1	1	0	0	0	1
1	1	1	0	0	1	1	1	1	0	0	1	1	0	1	1	1	1	1	0	1	0	1	0	1	1	1	0	1	0	1	1	0	1	0	1	1	1	1	1	0	0	1	0	1	1	0	1	1	0
0	1	0	1	0	1	1	1	1	0	0	1	1	1	1	1	1	0	0	0	1	1	1	1	1	0	1	1	0	0	1	0	0	1	0	1	1	0	0	1	0	0	1	1	1	0	1	0	1	0
0	1	0	1	1	0	1	0	1	0	0	1	1	0	1	1	1	1	0	0	1	1	1	0	1	1	1	0	0	0	1	1	0	0	0	0	0	0	1	1	0	0	1	0	1	0	1	1	1	0
1	1	1	1	0	1	1	1	1	0	1	1	1	1	1	1	0	1	1	1	1	1	1	1	1	1	1	0	1	0	1	1	0	1	1	1	1	1	1	1	0	0	1	1	1	1	1	1	1	0
1	1	0	1	0	0	0	1	1	0	0	0	1	1	1	0	1	1	0	1	1	0	1	0	1	0	1	0	0	0	1	0	0	1	1	0	0	0	1	1	0	0	0	1	1	0	1	1	0	0
1	0	0	0	1	1	0	0	1	0	0	1	1	1	1	0	1	1	0	0	0	0	1	0	1	1	0	0	0	0	1	1	0	1	0	1	1	1	1	1	0	1	0	1	1	0	0	1	0	0
0	1	0	1	1	0	0	1	0	0	1	1	1	1	1	1	1	0	1	1	1	1	1	0	1	1	0	0	1	0	1	1	0	1	0	1	1	1	1	1	1	0	1	1	1	0	1	1	1	0
1	1	0	1	1	1	1	0	1	0	1	1	1	1	1	1	1	0	1	0	1	0	1	1	1	1	1	0	1	0	1	1	0	1	0	1	1	1	1	0	0	0	0	0	1	0	1	1	1	1
1	1	1	1	0	1	1	1	1	1	1	1	1	1	1	1	1	0	0	0	1	1	1	0	1	1	1	1	1	0	1	1	1	1	1	1	1	1	1	1	0	0	1	1	1	0	1	1	1	0
0	1	0	1	1	0	1	0	0	1	0	1	0	0	0	1	1	1	1	0	0	1	1	0	1	1	1	0	0	0	1	0	0	1	0	1	0	1	0	1	0	0	1	0	1	0	0	1	0	0
0	1	0	1	0	0	1	0	1	1	0	1	1	1	0	1	1	0	1	1	1	0	1	0	0	0	0	0	0	0	1	0	0	1	0	1	1	0	1	1	0	0	0	0	1	0	0	0	1	0
1	1	0	1	0	1	1	1	0	0	0	1	1	1	0	1	1	1	0	0	1	0	1	1	1	1	1	0	1	0	1	0	0	1	1	1	0	1	1	1	1	0	1	1	1	0	1	1	0	0
0	1	0	1	0	0	1	0	0	0	0	1	1	1	0	0	1	1	1	0	1	1	1	1	1	0	1	0	1	0	1	1	0	0	0	1	1	1	1	1	1	0	0	0	1	0	0	1	0	1
0	0	1	1	0	0	0	1	1	1	0	1	1	1	1	1	1	1	1	1	1	0	1	0	1	1	1	0	0	1	1	0	0	1	0	1	0	0	1	1	0	0	1	1	1	1	0	1	0	1
1	0	0	1	1	1	1	1	1	1	0	1	1	1	1	1	1	0	1	0	1	1	1	0	1	1	1	1	1	0	0	0	0	1	1	1	1	1	1	1	0	0	1	0	1	0	0	1	1	0
1	1	1	0	1	1	1	1	0	0	1	1	1	0	1	1	1	0	1	1	1	0	1	0	1	1	0	1	0	0	1	0	0	1	0	1	1	1	1	0	0	0	0	0	1	0	1	1	1	0
1	1	1	1	0	1	1	1	0	0	1	1	1	1	1	1	1	1	1	1	1	1	1	1	1	1	1	1	1	1	1	0	0	1	0	1	1	1	1	1	0	0	1	1	1	0	1	1	0	1
1	1	1	1	0	0	1	1	1	0	0	1	1	1	1	1	1	0	0	0	1	1	1	0	1	1	0	0	1	0	1	1	0	1	0	1	1	1	1	1	0	0	1	0	1	0	1	1	1	1
1	1	0	1	0	0	0	0	1	1	1	1	1	1	1	0	1	1	1	0	1	0	1	1	1	0	0	0	1	1	1	1	0	1	0	1	1	1	1	1	0	0	1	0	1	0	1	1	0	0
1	1	0	1	1	1	1	0	1	1	0	1	1	0	1	0	1	1	0	0	1	0	1	0	0	1	1	0	1	0	1	0	0	0	0	1	1	1	1	0	0	0	0	1	1	1	0	1	1	1
1	1	1	1	1	1	0	1	0	0	0	1	1	1	1	1	1	1	0	0	1	1	1	0	1	1	0	0	1	0	1	1	0	1	0	1	0	1	1	1	0	0	1	1	1	0	0	0	1	0
0	1	1	1	0	1	1	0	1	1	1	1	0	1	1	1	1	1	0	0	1	1	1	0	1	1	1	1	0	1	1	0	0	1	0	1	1	1	1	1	0	0	1	1	1	0	1	1	0	0
1	1	1	1	0	0	1	1	1	1	1	1	1	1	1	1	1	0	0	1	1	0	1	0	1	1	0	0	0	0	1	1	0	1	0	1	1	1	1	1	0	0	0	1	1	0	1	1	0	1
0	1	0	0	0	0	1	1	0	1	0	1	1	0	0	0	1	0	1	0	0	0	0	1	1	1	0	1	0	0	1	1	0	0	1	1	0	1	1	1	0	0	0	0	1	0	1	1	0	0
1	1	1	0	0	0	0	0	1	1	0	1	1	1	1	1	0	0	1	1	1	1	1	0	1	1	1	0	0	0	1	1	0	0	0	0	0	1	1	1	0	0	1	1	1	0	1	1	1	1
1	0	0	1	0	0	1	1	1	0	0	1	1	1	1	1	0	1	1	0	1	0	1	0	1	1	1	0	0	0	1	1	0	0	0	1	0	1	0	1	0	0	1	0	1	0	0	1	1	0
0	1	1	1	1	0	1	1	0	1	0	1	1	1	0	1	1	0	1	1	1	1	1	1	1	1	0	1	1	0	1	0	0	1	0	1	1	1	1	1	0	0	1	1	1	0	1	1	1	1
1	1	0	1	0	0	1	1	1	0	0	1	1	1	1	1	1	0	1	0	0	0	1	0	1	1	0	0	1	0	1	0	0	0	0	0	0	0	0	1	0	1	1	0	1	0	0	1	1	1
1	1	0	0	0	1	1	1	0	1	1	1	1	0	0	1	0	0	0	0	1	1	1	1	1	1	0	1	0	0	1	1	0	1	0	1	0	1	0	1	0	0	0	1	1	1	0	0	0	1
1	1	0	1	0	0	1	1	0	0	1	1	1	1	1	1	0	0	1	0	1	1	1	1	1	0	1	1	0	0	1	1	0	1	1	1	1	1	1	0	0	0	0	0	1	1	1	1	1	0
1	1	0	1	0	0	0	0	0	0	0	0	0	0	0	0	1	0	0	0	0	0	0	0	0	0	1	1	0	0	1	1	0	0	0	0	0	1	0	0	1	0	0	0	1	0	1	1	0	0
0	1	0	1	0	0	0	0	0	0	0	1	1	1	1	1	1	0	1	1	1	0	1	0	0	1	1	1	0	0	1	1	0	0	0	1	0	1	1	1	0	0	0	1	1	0	0	1	0	0
1	1	0	1	1	1	1	1	0	0	1	1	1	1	1	1	0	0	1	0	1	0	1	0	1	1	1	1	0	1	1	0	0	0	0	1	1	1	1	1	0	0	1	1	1	1	1	1	1	1
0	1	1	0	0	0	1	1	1	1	0	1	1	1	1	1	1	0	1	0	1	1	0	0	0	1	1	1	0	0	1	1	0	0	0	1	1	1	1	1	0	0	1	0	1	1	0	1	1	1
0	1	0	1	1	1	1	1	1	0	0	0	1	0	1	1	1	0	1	0	1	0	1	0	1	0	0	0	1	0	1	0	0	0	0	0	0	1	0	1	0	0	1	0	1	1	1	1	0	1
1	1	1	1	0	0	1	0	1	0	0	1	1	1	1	0	1	1	0	1	1	0	1	0	1	0	1	0	0	0	1	0	0	1	1	1	1	1	1	1	0	1	1	1	1	0	1	1	1	0
0	1	0	1	0	1	0	0	1	0	1	1	1	1	1	1	1	0	1	1	1	0	1	0	1	1	1	0	1	0	1	1	0	0	0	1	0	1	1	1	0	0	1	1	1	1	0	1	1	1
1	1	0	0	1	1	1	0	1	0	1	0	0	1	0	1	1	0	1	1	1	0	1	0	0	1	1	1	1	0	1	0	0	0	1	1	0	1	1	1	0	0	1	1	1	0	1	1	1	1
1	1	0	0	0	0	1	1	1	1	0	1	0	1	1	1	1	1	1	0	1	0	1	1	1	1	1	1	1	1	1	1	0	0	0	1	1	1	0	1	0	0	1	1	1	1	0	0	0	1
1	1	1	1	1	1	1	1	1	0	1	1	1	1	1	1	1	1	1	1	1	0	1	0	1	1	1	1	1	1	1	1	0	1	0	1	1	1	1	1	0	0	1	1	1	1	1	1	1	1
0	1	1	1	1	0	1	1	1	0	1	1	0	1	1	1	1	0	0	0	1	0	1	1	1	1	1	0	1	1	1	0	0	0	1	1	0	1	1	1	0	0	1	1	1	0	1	1	0	1
1	0	1	1	0	1	1	1	1	0	0	1	1	1	1	1	0	0	1	0	1	0	1	1	1	1	1	0	1	0	1	1	0	1	0	1	1	1	1	1	1	1	1	1	1	0	1	0	0	0
1	1	0	1	0	1	1	1	0	0	1	1	1	1	1	1	1	0	1	1	1	1	1	1	1	1	1	1	0	1	1	1	0	1	0	1	1	1	1	1	1	1	1	1	1	1	1	1	1	1
0	1	1	1	0	1	1	1	1	0	0	1	1	1	1	1	1	1	1	1	1	0	1	1	1	0	1	1	0	1	1	1	0	1	0	1	0	1	1	1	1	0	1	0	1	0	0	1	1	0
0	1	1	1	0	1	0	0	1	0	1	1	1	1	1	0	1	1	1	0	1	0	0	1	1	1	1	1	1	1	0	0	0	1	0	1	0	1	1	1	0	0	1	0	1	1	0	1	0	0
1	1	0	1	0	1	1	1	1	0	1	1	1	1	0	1	1	1	1	0	1	0	1	1	1	0	1	0	0	0	0	1	0	1	0	1	0	1	1	1	0	0	0	1	1	0	1	1	1	0
0	1	0	1	0	0	0	1	0	0	0	0	1	1	1	0	1	1	1	0	1	0	0	0	1	1	0	1	0	0	1	0	0	1	0	1	0	1	1	1	0	1	0	1	1	1	0	1	1	0
0	1	1	1	1	1	1	0	0	0	1	1	1	1	1	1	1	0	1	1	1	0	1	1	1	0	1	1	0	1	1	0	0	1	1	1	1	1	1	1	0	1	1	1	1	0	1	1	1	0
1	1	0	0	0	1	1	1	1	0	0	1	1	1	1	1	0	1	1	0	1	0	1	1	1	0	0	1	0	1	1	1	0	1	0	1	1	1	1	1	0	0	1	1	1	1	1	1	1	0
0	1	0	1	0	1	1	1	0	0	0	1	1	0	1	1	1	1	1	1	1	0	1	1	1	1	1	1	1	0	1	1	0	1	0	1	1	1	1	0	0	0	1	1	1	1	0	1	1	0
1	1	0	1	0	0	1	1	0	0	1	1	1	1	1	1	1	1	1	0	1	0	1	0	1	0	0	1	1	0	1	0	0	1	0	1	0	1	1	1	0	1	0	0	1	0	1	1	1	0
1	1	0	1	1	1	1	1	1	1	0	0	1	1	1	1	1	0	1	0	1	0	1	0	1	0	0	1	1	1	1	0	0	1	0	1	1	1	1	1	1	0	1	1	1	0	1	1	1	0
1	1	0	1	0	1	1	1	1	0	1	1	1	1	1	1	0	0	1	0	1	0	1	1	1	1	1	1	1	0	1	0	0	1	0	1	0	1	1	1	0	0	1	1	1	1	1	1	1	0
1	1	0	1	0	0	1	0	1	1	1	1	1	1	1	0	1	0	0	0	1	0	1	0	1	1	1	1	1	0	1	1	0	1	0	1	1	1	0	1	0	0	1	1	1	0	0	1	1	1
1	0	0	1	0	1	1	1	1	0	0	1	1	0	1	1	1	1	1	0	1	0	1	0	1	0	0	1	1	0	1	0	0	1	1	1	0	1	1	1	0	0	0	1	1	0	1	1	1	0
0	0	1	1	1	1	1	1	0	0	0	1	1	1	1	1	0	1	1	0	1	0	1	1	1	1	0	1	0	0	1	1	0	1	0	1	1	0	0	1	0	0	1	1	1	0	1	1	0	0
0	0	0	1	0	1	1	0	0	1	0	1	1	0	1	1	1	0	1	1	1	0	1	0	1	1	0	1	1	1	1	1	0	0	1	1	0	1	1	1	0	0	1	1	1	0	1	1	0	0
1	1	0	1	1	1	1	1	0	0	0	1	1	1	1	1	1	1	0	0	1	0	1	1	1	1	1	1	0	0	1	1	0	1	0	1	1	1	1	1	0	1	1	1	1	0	1	1	0	1
1	1	0	1	0	0	1	0	1	1	0	1	1	0	1	1	1	1	1	1	1	0	1	1	1	1	0	1	1	0	1	1	0	1	1	1	0	1	1	1	0	0	1	1	1	0	1	1	1	1
1	1	1	0	0	0	1	0	1	1	0	1	1	1	1	1	1	0	1	0	1	0	0	0	1	1	1	1	1	0	1	1	0	1	1	1	0	0	1	1	0	0	0	0	1	0	1	1	0	0
1	1	1	1	0	1	1	1	0	0	0	1	1	1	1	1	0	1	1	1	1	0	1	1	1	1	1	1	1	0	1	1	0	0	0	1	1	1	1	0	0	0	0	0	1	0	1	1	1	0
1	1	0	1	0	1	1	1	1	0	0	1	1	1	1	1	1	0	1	0	1	0	1	1	1	0	1	1	1	1	1	1	0	1	0	1	0	1	1	1	0	0	1	0	1	0	1	0	1	0
1	1	1	1	1	1	1	1	1	0	1	1	1	1	1	1	0	1	1	1	1	0	1	1	0	0	0	1	1	0	1	1	0	0	0	1	1	1	1	1	0	0	0	1	1	0	0	1	1	0
0	1	0	1	0	0	0	0	0	1	1	1	1	0	1	1	1	0	1	0	1	0	1	1	1	1	1	1	1	0	1	0	0	1	0	1	1	1	1	1	0	0	0	1	1	1	1	1	0	0
1	1	1	1	0	1	1	1	1	0	0	1	1	1	1	1	0	0	1	1	1	0	1	1	1	0	1	1	1	1	1	1	0	1	0	1	1	1	1	0	0	0	1	1	1	0	1	0	1	0
1	0	0	1	0	1	1	1	0	0	0	0	1	1	1	1	0	0	1	0	1	0	1	1	1	0	1	1	1	0	1	1	0	0	0	0	0	1	1	1	0	0	0	1	1	0	1	1	1	0
1	1	1	1	0	1	1	0	0	0	1	1	1	1	1	1	1	1	1	1	1	1	1	0	0	1	1	0	1	1	1	1	0	0	0	1	1	1	1	0	0	0	1	1	1	0	0	1	0	0
1	0	0	1	0	1	1	1	0	1	0	0	1	1	1	0	1	1	1	0	1	0	0	1	0	1	1	0	1	0	0	1	0	0	0	1	0	1	1	1	0	0	1	0	1	1	1	1	1	0
1	1	0	1	0	1	1	1	0	0	1	1	1	0	1	1	1	1	0	0	1	0	1	0	1	1	1	0	1	0	1	1	0	1	0	1	1	1	1	1	0	1	1	1	1	0	0	1	1	0
1	1	0	1	0	1	1	0	0	0	1	1	1	1	1	1	1	0	1	1	1	0	1	1	1	1	1	1	1	0	1	1	0	1	0	1	1	1	1	1	0	1	1	1	1	1	0	1	1	1
1	1	0	1	0	0	1	1	1	1	1	1	1	1	1	1	1	1	1	0	1	0	1	1	1	1	0	1	1	1	1	1	0	1	0	1	1	1	1	1	0	1	1	1	1	0	1	1	1	1
0	1	0	1	1	0	1	1	0	0	0	1	1	1	1	0	1	1	0	0	1	0	1	1	0	0	0	0	0	0	0	0	0	0	0	1	0	1	0	1	0	0	0	1	1	1	0	1	0	1
1	1	0	1	0	0	0	0	1	1	1	1	1	1	1	0	1	1	1	1	0	1	1	0	1	1	1	1	0	0	0	0	0	1	1	1	0	1	1	1	0	0	1	1	1	0	0	0	0	1
1	1	1	1	1	0	1	0	1	0	1	1	1	1	1	1	1	1	1	0	1	0	1	1	1	1	1	1	1	0	1	1	0	1	0	1	1	1	1	1	0	0	0	0	1	0	1	1	1	0
1	1	0	1	0	1	1	1	1	0	0	1	1	1	1	1	1	0	1	0	1	1	1	0	1	1	1	1	0	0	1	0	0	1	1	1	1	1	1	0	0	0	1	1	1	1	0	1	0	0
0	1	0	1	1	1	1	1	0	1	1	1	1	1	1	1	1	0	0	0	1	0	1	0	1	1	1	1	1	0	1	0	0	1	0	1	0	1	1	1	1	0	1	1	1	0	1	1	0	0
1	1	1	1	1	1	1	1	1	0	1	1	0	1	1	1	1	1	1	0	1	0	0	1	1	1	0	0	1	0	1	1	0	1	0	1	0	1	1	1	0	0	1	1	1	1	1	1	1	1
0	1	0	1	1	1	1	1	0	0	0	1	1	1	1	0	1	1	1	0	1	0	1	1	1	0	1	0	1	0	0	1	0	1	0	1	1	1	1	0	0	0	1	1	1	1	1	1	1	0
0	1	0	1	1	1	1	1	1	0	1	1	1	1	1	1	0	0	0	0	1	1	1	1	1	1	1	0	1	1	1	0	0	1	0	1	1	1	1	1	0	0	0	1	1	0	0	0	0	1
1	1	0	1	0	0	1	1	1	0	1	1	1	1	1	1	1	1	0	0	1	0	1	1	1	1	0	0	0	1	1	1	0	0	0	0	1	1	1	1	1	0	0	1	1	0	1	0	0	1
0	1	0	0	1	1	1	1	0	0	1	1	1	0	0	1	0	0	0	0	1	0	1	0	1	1	0	0	1	0	1	1	0	0	0	1	1	0	1	1	0	0	1	1	1	0	1	1	0	0
1	1	1	1	1	1	1	0	0	0	1	1	1	1	1	1	1	1	1	0	1	0	1	1	1	1	1	1	1	0	1	0	0	0	1	1	0	1	1	1	0	0	0	0	1	0	1	1	1	0
1	1	1	1	0	1	1	0	0	0	0	1	1	1	1	1	1	1	1	0	0	0	1	1	1	1	1	1	1	0	1	0	0	1	1	1	0	1	1	1	0	0	1	0	1	0	1	1	1	0
0	1	0	1	0	1	1	0	1	1	0	0	1	1	1	1	1	0	1	1	1	0	1	1	1	0	1	0	0	0	1	0	0	0	0	1	0	1	1	1	0	0	1	0	1	0	1	1	0	0
1	1	0	0	1	1	1	1	1	0	1	1	1	1	1	1	1	1	0	0	1	1	0	1	1	1	0	1	0	0	1	1	0	1	0	1	1	1	1	1	0	0	1	1	1	0	1	1	0	0
0	1	0	1	1	1	1	1	1	1	1	1	1	1	0	1	1	0	0	0	1	0	1	1	1	1	1	1	1	0	1	1	0	1	0	1	1	1	1	1	0	0	1	1	1	0	0	1	1	0
1	1	1	1	0	1	1	1	1	1	1	1	1	1	1	1	1	1	0	1	1	0	0	0	1	0	1	1	0	0	1	1	1	1	0	1	0	1	1	1	0	0	1	1	1	0	1	1	0	1
1	1	0	1	0	1	1	1	1	0	0	1	0	1	1	1	1	1	0	0	0	0	1	0	1	0	1	1	1	0	0	1	0	1	0	0	1	1	1	1	0	0	1	0	1	0	1	1	0	0
0	1	1	1	0	1	0	1	1	1	1	1	1	1	1	1	1	1	1	0	1	1	0	0	1	1	0	1	1	0	1	1	0	1	0	1	1	1	1	1	0	0	1	1	1	0	0	1	1	0
0	1	0	0	1	1	0	1	1	1	1	1	1	1	0	0	1	1	1	0	1	1	1	1	1	0	1	1	1	0	0	1	0	1	1	1	1	1	1	1	1	0	1	1	1	0	0	1	1	0
1	1	0	1	0	0	1	1	0	1	1	1	1	1	1	1	0	1	0	0	1	0	1	1	1	0	0	1	1	0	1	0	0	1	0	1	1	1	1	1	1	0	0	0	1	0	0	1	0	1
1	0	0	1	1	1	1	1	1	1	1	1	1	1	1	1	1	0	1	0	1	0	1	1	1	1	1	0	1	0	1	1	1	1	0	1	1	1	1	1	0	0	1	0	1	1	1	1	0	0
1	1	1	1	0	0	1	1	1	0	1	1	1	1	1	1	1	0	1	0	1	0	1	1	1	1	1	0	1	0	1	1	1	1	0	1	1	1	1	1	1	1	1	1	1	0	0	1	1	0
1	1	1	1	1	1	1	1	1	1	1	1	1	1	1	1	1	0	1	0	1	0	1	1	1	1	1	1	1	0	1	1	0	1	0	1	1	0	0	0	0	1	1	0	1	0	1	1	1	1
0	1	1	1	1	1	1	1	1	0	1	1	1	1	1	1	1	0	0	0	1	1	1	1	1	1	0	0	0	0	1	1	0	1	1	1	1	1	1	1	0	0	1	1	1	0	1	1	1	1
1	1	1	1	0	1	1	1	1	0	1	1	1	1	1	1	1	1	1	0	1	0	1	1	1	0	1	1	1	0	0	0	0	1	1	1	1	1	1	1	0	0	1	0	1	0	0	1	1	0
1	0	0	0	0	1	0	1	0	0	1	1	1	1	1	1	1	0	1	0	1	0	1	1	1	1	1	0	0	0	1	0	0	1	0	1	0	0	1	1	0	0	1	1	1	0	0	0	1	1
0	0	0	1	1	0	1	1	0	0	1	1	1	1	1	0	0	1	1	0	1	0	1	1	1	0	0	0	1	0	1	1	0	1	1	1	0	0	1	1	0	0	1	1	1	0	1	1	0	1
1	1	0	1	0	1	1	1	1	1	1	1	1	1	1	1	1	1	1	0	1	1	1	1	1	1	1	1	1	1	1	1	0	1	0	1	1	1	1	1	0	0	1	1	1	0	1	1	1	1
1	1	1	1	1	1	1	1	1	0	1	1	1	1	1	1	1	1	1	0	1	1	1	1	1	1	1	1	1	0	1	1	0	1	1	1	1	1	1	1	0	0	1	1	1	0	1	0	1	0
1	1	0	1	0	1	1	0	1	1	1	1	1	1	1	1	1	1	1	0	0	0	1	1	1	1	1	1	1	1	0	1	0	1	0	1	1	1	1	1	0	0	1	1	1	1	0	1	1	0
0	1	0	1	1	1	1	1	0	1	1	1	1	1	0	0	1	1	1	0	1	0	1	0	0	1	0	1	1	0	1	0	0	1	0	1	1	1	1	1	0	0	1	0	1	0	0	1	0	1
0	1	0	1	1	1	1	1	1	1	1	1	1	1	1	0	1	0	0	0	1	0	1	1	1	1	0	1	0	0	1	0	0	0	0	1	1	1	1	1	0	0	1	0	1	0	1	1	1	1
1	1	0	1	0	1	0	1	1	0	0	1	0	1	1	1	1	0	1	0	1	0	1	1	1	0	0	0	1	0	1	1	0	1	0	1	1	1	1	1	0	0	1	0	1	0	1	1	1	0
1	1	0	1	0	0	1	1	1	1	1	1	1	1	1	1	1	1	1	1	1	0	1	0	1	1	1	1	1	1	1	1	0	1	0	1	0	1	1	1	0	0	1	1	1	0	1	1	1	0
1	1	0	1	0	1	0	1	0	0	0	1	1	1	0	0	1	0	1	0	1	0	1	0	1	1	1	1	1	1	1	1	0	1	0	1	0	1	1	1	0	0	1	1	1	0	1	1	1	1
1	1	0	1	1	1	1	1	1	1	1	1	1	1	1	1	1	1	1	0	1	0	1	1	1	1	1	1	1	1	1	1	0	1	0	1	1	1	1	1	0	0	1	1	1	0	1	1	0	1
1	1	1	1	0	0	1	1	1	1	1	1	1	1	1	1	1	0	1	0	1	0	1	1	1	1	1	0	0	1	1	1	0	1	1	1	0	1	1	1	0	0	1	1	1	0	0	1	0	0
1	1	1	1	1	0	1	1	1	0	1	1	1	1	1	1	1	1	1	0	1	0	1	1	1	1	1	0	1	0	1	1	1	1	0	1	1	1	1	1	0	0	1	1	1	0	1	0	0	0
1	1	1	1	1	1	1	1	1	0	1	1	1	1	1	1	1	1	1	1	1	0	1	1	1	1	0	1	1	0	1	1	0	1	1	1	1	1	1	1	0	0	1	1	1	0	1	1	0	1
1	1	1	1	0	1	1	1	1	0	1	1	1	1	1	1	1	1	1	0	1	0	1	1	1	1	1	1	1	1	1	0	0	1	0	1	1	1	1	1	0	1	1	1	1	0	1	0	1	0
1	1	0	1	1	0	1	0	1	0	1	1	1	1	1	1	1	1	1	0	1	0	1	1	1	1	1	0	1	1	1	1	0	1	0	1	0	1	1	1	0	0	1	1	1	0	1	1	1	1
1	1	1	1	1	1	1	0	1	1	1	1	1	1	1	1	1	0	1	0	1	1	1	0	1	1	1	1	1	1	1	1	0	1	1	1	0	1	1	1	0	0	1	1	1	0	1	1	0	0
1	1	0	1	1	0	1	0	0	0	0	1	1	0	0	0	1	0	0	0	1	0	1	0	0	1	0	1	1	0	1	1	0	1	0	1	0	1	1	0	1	0	0	1	1	0	1	0	1	0
0	1	0	0	1	1	1	1	1	0	0	1	1	1	1	1	0	0	0	1	0	0	1	0	1	1	1	1	1	0	1	1	0	1	0	1	1	1	1	1	0	0	0	0	1	0	1	1	0	0
1	1	1	1	1	1	1	0	0	0	0	0	1	1	1	1	1	1	1	0	0	1	1	0	1	0	1	1	0	0	1	1	1	1	1	0	1	1	1	1	0	0	1	0	1	0	1	1	0	1
1	0	1	1	1	1	1	1	0	1	1	1	1	1	0	1	1	0	1	0	1	1	1	0	1	1	1	1	1	1	1	1	1	1	0	1	1	1	0	1	0	0	1	0	1	0	0	1	1	1
1	1	1	1	1	1	1	1	1	1	1	1	1	1	1	1	1	0	0	0	1	0	1	1	1	1	0	1	1	0	1	1	0	1	0	1	1	1	1	1	0	0	1	1	0	0	1	1	0	1
1	1	0	1	0	1	1	1	1	1	1	1	1	1	1	1	1	1	1	0	1	1	1	1	1	1	1	1	0	1	1	1	0	1	1	1	0	1	1	1	0	0	1	1	1	0	1	0	1	1
1	1	0	1	0	1	1	1	0	1	1	1	1	1	1	1	1	1	1	0	1	0	1	0	1	1	1	0	1	0	1	1	0	1	1	1	1	1	1	1	0	0	0	1	1	0	1	1	1	1
1	1	0	1	0	0	1	1	0	1	1	1	1	1	1	1	1	1	1	0	1	0	1	1	1	1	1	1	1	1	1	0	1	1	0	1	1	1	1	1	0	0	1	1	1	0	1	1	1	1
0	1	1	1	1	0	1	1	0	0	1	1	1	1	1	1	1	1	0	0	1	0	1	1	1	1	1	1	0	1	1	1	1	1	0	1	1	1	1	1	0	0	0	0	1	0	1	0	1	0
1	1	1	1	1	0	1	0	1	1	1	1	1	0	1	1	1	1	1	0	1	1	1	1	1	1	1	1	1	0	1	0	0	1	0	1	0	1	1	0	0	0	1	1	1	0	1	1	1	0
1	1	0	1	0	1	1	1	0	1	1	1	1	1	1	1	1	1	0	0	1	0	1	1	1	0	1	1	1	0	1	1	0	1	1	1	1	1	1	1	0	0	1	1	1	0	1	1	0	0
0	1	0	1	0	1	1	1	1	0	0	1	1	1	1	0	1	1	0	0	0	1	1	1	1	0	0	1	1	0	1	1	0	1	0	0	0	1	1	1	0	0	1	1	1	0	1	1	1	0
0	1	0	1	0	0	0	1	1	0	0	1	1	0	1	1	1	0	1	0	1	0	0	0	1	0	0	1	1	0	1	1	0	1	0	1	0	0	1	1	0	0	1	1	1	1	0	1	0	1
1	1	0	1	0	1	0	0	1	0	0	1	1	1	1	1	1	0	0	0	1	0	1	1	1	1	1	0	1	0	1	1	0	0	0	1	1	1	1	1	0	1	1	1	1	0	1	1	0	1
1	1	1	1	0	1	1	1	0	1	1	1	1	1	1	1	1	1	1	0	0	0	1	1	1	1	1	1	1	1	1	0	1	1	0	1	0	1	1	1	0	0	1	0	1	1	1	1	1	0
1	1	0	1	0	1	1	1	1	1	1	1	1	1	1	1	1	0	0	1	1	1	1	1	1	1	1	1	1	0	0	1	0	1	0	1	1	1	1	1	0	0	1	0	1	0	0	1	1	1
1	0	0	0	0	1	1	1	0	1	1	1	1	0	1	1	1	1	1	0	1	0	1	0	1	1	1	1	0	1	1	1	0	1	0	1	0	1	1	1	0	0	1	1	1	0	1	1	1	0
1	1	1	1	1	1	1	1	1	1	1	1	1	1	1	1	1	0	1	1	1	0	1	1	1	1	1	1	1	0	1	0	1	1	0	1	1	1	1	1	0	0	0	0	1	0	1	1	0	0
1	0	1	1	0	1	1	0	1	1	1	1	0	1	1	1	1	0	1	0	1	0	1	0	1	1	1	0	1	0	1	1	0	1	0	1	1	1	1	1	0	0	1	1	1	0	1	1	0	0
1	1	1	1	0	0	1	1	1	0	1	1	1	0	1	1	1	0	1	0	1	1	1	1	1	1	1	0	1	1	1	0	0	1	1	1	1	1	1	1	0	0	1	0	1	0	1	1	1	1
1	1	0	1	0	1	1	0	1	0	1	1	1	1	1	1	1	0	0	0	1	0	0	0	0	1	1	1	1	0	1	0	0	0	0	1	1	1	1	1	0	0	1	0	1	0	1	1	0	1
0	1	0	1	1	1	1	1	1	0	1	1	1	1	1	1	1	1	0	0	1	0	1	1	1	1	0	1	0	0	0	0	0	1	0	1	1	1	1	1	0	0	1	1	1	0	1	1	1	1
0	1	0	1	0	1	1	0	1	0	1	1	1	1	1	1	1	1	0	0	1	0	1	1	1	1	1	0	1	0	1	1	0	1	0	1	1	1	1	1	1	0	1	1	1	0	1	0	0	0
1	1	0	1	0	1	1	1	0	0	1	1	1	1	0	1	1	1	1	0	1	1	1	1	1	1	1	1	0	1	1	1	0	0	0	1	1	1	1	0	0	1	1	1	1	1	1	1	0	0
0	1	0	1	1	1	1	1	0	1	1	1	1	0	1	1	1	1	1	1	1	1	1	1	1	1	1	1	0	0	1	1	0	1	1	1	1	1	1	1	0	1	0	1	1	0	1	1	1	0
1	1	0	1	1	0	1	0	1	0	1	1	1	1	1	0	1	1	1	0	1	0	1	1	1	1	1	1	1	0	1	1	0	1	1	1	1	1	1	1	0	0	1	1	1	0	1	1	1	1
1	1	0	1	0	0	0	1	1	1	1	1	1	1	1	1	1	0	1	0	1	1	1	1	1	1	1	1	1	1	1	0	0	1	1	1	1	1	1	0	0	0	1	1	1	1	1	1	1	1
1	1	1	1	0	1	1	0	1	0	1	1	1	1	1	1	1	0	1	1	1	1	1	0	1	1	1	0	1	0	1	1	0	1	1	1	1	1	1	1	0	0	1	1	1	0	1	1	0	0
1	1	0	1	0	1	0	1	1	1	1	1	1	1	1	1	1	0	1	1	1	0	1	1	1	1	1	1	1	0	1	1	0	1	0	1	0	1	1	1	0	0	1	1	1	0	1	1	1	0
1	1	1	1	0	0	0	1	1	1	0	1	1	1	1	1	0	1	0	1	1	0	1	1	1	1	1	1	1	0	1	1	0	1	0	1	1	1	1	1	0	0	1	1	1	0	1	1	1	0
1	1	0	0	0	0	1	1	1	0	1	1	1	1	0	1	1	1	1	0	1	0	1	0	1	1	0	1	0	0	1	1	0	1	0	1	0	1	1	1	0	0	1	1	1	1	1	1	1	0
0	1	1	1	0	1	0	1	1	1	0	1	1	0	1	0	1	0	0	1	1	0	1	0	1	1	1	1	1	0	1	0	0	1	0	1	0	0	1	1	0	0	1	1	1	0	1	1	0	1
1	1	1	1	0	1	1	1	0	0	1	1	1	1	1	1	1	1	1	0	1	1	1	1	1	1	1	1	1	1	0	1	1	0	1	1	0	1	1	1	0	0	1	0	1	0	0	1	0	1
1	1	1	1	0	0	1	0	1	1	1	1	1	0	1	1	1	0	1	1	1	1	1	1	1	1	1	1	1	0	1	1	0	1	0	1	1	1	1	1	0	0	1	1	1	0	1	1	1	0
0	1	0	1	0	1	0	0	0	0	1	1	1	0	1	0	1	1	1	0	1	0	1	0	0	1	1	1	0	0	1	1	1	1	0	1	0	1	1	1	0	0	1	1	1	0	1	1	1	0
0	1	1	1	0	0	1	1	1	0	1	1	1	1	1	1	1	0	1	0	1	1	1	1	1	1	1	1	0	0	1	1	0	1	0	1	1	1	1	1	0	0	0	1	1	0	0	1	1	0
1	1	1	1	0	1	1	1	0	1	1	1	1	1	1	1	1	1	1	0	1	1	0	1	1	1	0	1	1	1	1	1	1	1	1	1	1	1	1	1	0	0	1	1	1	0	1	1	1	0
1	1	0	1	0	1	0	1	1	1	1	1	1	1	1	1	0	0	1	0	1	1	0	0	1	1	0	0	1	0	1	1	0	1	1	1	0	1	1	1	0	0	1	1	1	0	1	1	1	0
1	1	1	1	0	1	1	0	1	0	1	1	1	1	1	1	1	0	1	0	1	0	1	1	1	1	1	1	1	1	1	1	0	1	0	1	1	1	1	1	0	0	1	0	1	0	1	1	0	0
1	1	0	1	1	0	1	1	1	0	1	1	1	1	1	1	1	0	1	0	1	1	0	1	1	0	1	1	1	0	1	1	0	0	0	1	0	1	1	1	0	0	1	1	1	0	1	0	1	0
1	1	1	1	1	0	1	1	1	1	1	1	1	1	1	1	1	0	0	0	1	0	1	1	1	1	1	0	1	1	1	1	0	1	0	1	1	1	1	1	0	0	1	1	1	0	0	1	1	0
1	1	1	1	0	1	1	1	1	0	1	1	1	1	1	1	1	1	1	0	1	1	1	1	1	1	1	1	1	0	1	0	0	1	1	1	1	1	1	1	0	0	1	1	1	0	0	1	0	0
0	1	0	0	0	0	1	1	1	1	0	1	1	1	1	1	0	0	1	0	1	1	1	0	1	1	1	1	1	0	0	1	0	1	0	1	1	1	1	1	0	0	1	0	1	1	1	1	1	0
1	1	1	1	0	1	1	1	1	0	1	1	1	1	1	1	1	1	0	1	1	1	1	1	1	1	1	1	1	0	1	1	0	1	0	1	1	1	1	1	0	1	1	1	1	0	0	1	1	1
1	0	0	1	0	1	1	1	1	0	1	1	1	1	1	1	1	1	1	1	1	1	1	0	1	0	1	1	1	0	1	1	0	1	1	1	0	1	1	1	0	0	1	1	1	0	0	1	0	0
1	1	1	1	1	1	1	1	0	1	1	1	1	1	1	1	1	1	1	0	1	0	1	0	1	1	1	1	1	1	1	1	0	1	0	1	1	1	1	1	0	0	1	0	1	0	1	0	0	0
1	1	0	1	0	0	1	1	1	1	1	1	1	1	1	1	0	1	1	0	1	0	1	1	1	1	1	1	0	0	1	0	0	1	1	1	0	1	1	1	0	0	1	1	1	0	1	1	1	0
1	1	1	1	0	0	1	1	1	0	1	1	1	1	1	1	1	0	0	0	1	1	1	1	1	1	1	1	1	1	1	0	0	1	0	1	1	1	1	1	0	0	0	1	1	0	0	1	0	0
1	1	0	1	0	1	1	1	0	0	0	1	1	0	1	0	1	1	1	0	1	0	1	1	1	1	1	1	0	0	1	1	0	0	1	1	1	1	1	1	0	0	1	1	1	0	1	0	0	0
0	1	0	1	0	0	1	1	1	1	0	1	1	0	1	1	1	0	0	0	1	0	1	1	1	1	1	0	1	1	1	1	0	1	0	1	1	0	1	1	0	0	1	0	1	0	1	1	0	0
0	1	0	1	1	1	1	1	0	1	1	1	1	0	1	1	1	1	1	1	1	0	1	1	1	1	1	1	0	0	1	1	0	1	1	1	1	1	1	1	0	0	1	1	1	0	1	1	1	1
1	1	0	1	1	0	1	1	1	0	0	1	1	0	1	0	1	0	1	1	1	0	1	1	0	1	0	1	0	0	1	1	0	0	0	0	1	0	1	1	0	0	1	1	1	0	1	1	0	0
1	0	1	1	0	1	1	1	1	0	0	1	1	1	0	0	1	1	0	0	1	0	0	1	1	1	1	1	1	0	1	1	0	0	0	1	0	1	0	1	0	0	1	1	1	1	0	1	0	1
0	1	0	1	1	1	1	1	0	0	1	1	1	1	1	1	0	1	0	1	1	0	1	1	1	1	0	0	1	0	1	0	0	0	0	1	1	1	1	1	0	0	1	1	1	0	1	1	0	1
1	1	0	1	0	0	1	1	1	0	1	1	1	1	1	1	1	0	1	1	1	1	1	1	0	1	1	1	0	0	1	1	0	1	0	1	1	1	1	1	0	0	1	1	1	0	1	1	1	1
0	0	0	0	1	0	0	0	0	0	0	1	1	0	1	0	1	1	1	0	1	0	0	0	0	1	0	1	1	1	1	1	0	1	0	0	0	1	0	1	0	0	0	0	1	0	1	1	1	1
0	0	1	1	1	0	1	1	1	1	0	1	1	1	1	0	1	1	0	1	1	1	0	0	1	1	0	1	1	1	0	0	0	0	0	1	0	1	1	0	0	0	1	1	1	1	1	1	0	1
1	1	0	0	0	0	0	1	0	0	0	0	1	0	1	0	0	1	1	0	1	0	1	0	1	1	0	0	0	0	1	0	0	0	0	1	0	1	0	1	0	0	1	1	1	0	0	1	1	0
0	1	0	1	0	0	1	1	0	1	0	1	1	0	1	0	0	0	0	0	1	1	1	1	0	1	0	1	0	0	1	1	0	1	0	0	0	1	1	1	0	0	1	1	1	0	0	1	0	0
0	1	0	1	0	1	1	1	1	0	1	1	1	1	1	1	1	0	1	1	1	0	1	1	1	1	1	1	1	0	1	1	0	1	1	1	1	1	1	0	1	0	0	1	1	0	0	1	0	0
1	1	0	1	1	0	1	1	0	0	1	1	1	1	1	1	1	1	0	1	1	1	1	1	1	1	1	1	0	1	1	1	0	1	0	1	0	1	1	0	0	0	1	1	1	0	1	1	1	0
0	1	1	1	0	1	1	1	1	0	0	1	1	1	1	1	1	1	0	1	1	0	1	0	1	1	1	1	1	1	1	1	1	1	1	1	1	1	1	1	0	1	1	1	1	0	0	1	0	0
1	1	0	1	0	0	1	1	1	0	1	1	1	1	1	1	1	0	1	1	1	0	1	0	1	1	0	1	1	0	1	1	1	0	0	1	1	1	1	1	0	0	0	1	1	0	1	1	1	0
1	1	0	1	0	0	1	0	0	1	0	1	1	0	1	1	1	1	0	1	1	1	1	1	1	1	1	0	1	0	1	1	0	1	0	1	0	0	1	1	0	0	1	0	1	1	1	1	0	0
1	1	0	1	0	1	1	1	0	0	1	1	1	1	1	1	1	0	0	1	1	0	1	1	1	1	1	1	0	1	1	0	0	1	0	1	1	1	1	0	0	0	1	1	1	0	1	1	1	0
1	0	0	1	1	0	1	1	1	1	1	0	1	1	1	1	1	1	1	1	1	0	1	0	1	0	1	1	1	1	1	1	0	1	0	1	1	1	1	1	0	0	1	1	1	0	0	1	1	0
1	0	0	1	1	1	1	1	1	0	0	1	1	0	1	1	0	1	0	0	1	0	1	0	0	1	0	0	1	0	1	1	0	0	0	1	0	1	0	1	0	0	0	1	1	0	1	1	0	0
1	1	0	1	0	1	1	1	1	1	1	1	1	1	1	0	0	0	1	1	1	1	0	1	0	1	0	1	1	0	1	0	0	1	0	1	1	1	1	1	0	0	1	1	1	0	1	1	0	1
1	1	1	1	0	0	1	1	1	0	0	1	1	0	1	1	1	1	0	1	1	1	1	1	1	1	0	1	1	1	1	1	0	1	1	1	1	1	1	1	0	0	1	1	1	1	0	1	0	0
1	0	0	0	0	1	1	1	1	1	0	0	1	0	1	1	0	0	1	1	0	0	1	0	0	1	1	1	0	0	1	1	0	0	0	0	0	1	0	1	0	0	1	1	1	0	1	1	0	0
1	1	1	1	0	1	1	1	1	0	0	1	1	1	1	1	1	1	0	0	1	1	1	0	1	1	0	1	1	1	1	1	0	1	0	1	1	1	1	0	0	0	1	1	1	0	0	1	1	0
0	1	0	1	1	0	1	1	1	0	1	1	1	0	1	1	0	0	1	1	1	0	1	1	1	1	1	1	1	0	1	1	0	0	0	1	1	1	1	0	1	0	1	1	1	0	0	1	1	0
0	1	1	1	1	1	1	1	1	0	0	1	1	1	1	1	1	1	1	0	1	0	1	0	1	1	1	1	1	0	1	1	0	1	0	1	1	1	1	0	0	0	1	1	1	0	1	1	0	0
1	1	1	1	1	1	1	1	1	0	0	1	1	1	1	1	1	0	1	0	1	0	1	1	1	1	1	1	1	1	1	1	0	1	0	1	1	1	1	1	0	0	1	1	1	0	1	1	1	1
1	1	1	0	0	0	1	1	1	0	1	1	1	0	1	1	0	1	0	0	1	1	1	0	1	1	1	1	1	0	1	1	0	0	0	1	1	1	1	1	0	0	1	1	1	0	0	1	0	1
1	1	0	1	0	0	1	0	1	0	1	1	1	0	1	1	1	1	0	1	1	0	1	1	1	0	1	1	1	0	1	0	0	1	0	1	1	1	1	1	0	0	1	1	1	0	1	0	0	0
1	1	0	0	1	0	1	1	1	1	0	1	1	0	1	1	0	1	1	1	1	0	1	0	0	1	0	0	0	0	1	1	0	1	0	1	1	1	1	1	0	0	1	1	1	0	1	1	1	1
0	1	1	1	0	1	1	1	1	0	1	1	1	0	1	1	1	1	0	1	0	0	1	0	1	1	1	1	0	0	1	0	0	1	0	1	0	1	1	1	0	0	1	1	1	0	1	0	1	0
1	1	1	1	0	1	0	1	1	0	1	1	1	1	1	1	1	1	1	1	1	0	1	1	1	1	1	0	1	0	1	1	0	1	0	1	1	1	1	1	0	0	1	1	1	0	1	0	1	0
0	1	0	1	0	1	1	1	1	1	1	1	1	1	1	1	1	1	0	1	1	1	1	1	1	1	1	1	1	0	0	0	0	1	0	1	1	1	1	1	0	1	0	1	1	1	1	1	0	0
0	1	0	1	0	1	1	1	0	1	1	1	1	1	1	1	1	1	0	1	1	0	0	0	1	1	0	0	1	1	0	1	1	1	0	1	1	1	1	1	0	0	1	1	1	0	1	1	1	0
0	1	1	1	0	1	1	0	1	1	1	1	1	1	1	0	1	0	1	1	1	1	1	1	1	1	1	1	0	0	1	1	0	1	0	1	1	1	1	1	0	0	1	1	1	0	0	1	1	0
1	1	1	1	1	1	1	1	1	0	1	1	1	1	1	1	1	1	1	1	1	1	1	1	1	1	1	1	1	0	1	1	0	1	0	1	1	0	1	1	0	0	1	1	1	0	1	1	1	0
1	1	0	1	0	0	1	1	1	0	1	1	1	1	1	1	1	0	1	1	1	0	1	1	1	1	0	1	1	0	1	1	0	1	1	1	1	1	1	1	0	0	0	1	1	0	1	1	0	1
0	0	1	1	0	0	1	0	0	1	0	1	1	1	1	1	1	1	1	1	1	1	1	1	1	1	0	1	0	1	1	1	0	1	0	1	1	1	1	1	0	0	1	0	1	0	1	1	1	0
1	1	0	1	0	1	1	1	1	0	1	1	1	1	1	1	1	1	1	1	1	0	1	1	1	1	1	1	1	1	1	1	0	1	0	1	1	1	1	1	0	0	1	1	1	1	1	1	1	0
1	1	1	1	1	1	1	1	1	0	1	1	1	1	1	1	1	1	1	1	1	0	1	0	1	0	1	1	1	0	1	1	0	1	1	1	1	1	1	1	0	0	1	1	1	0	1	1	1	0
1	1	0	1	1	1	1	0	1	1	1	1	1	0	1	1	1	0	1	0	1	0	1	1	1	1	1	0	1	1	1	0	0	1	0	1	1	1	1	1	0	0	1	1	1	0	1	0	1	0
1	0	0	1	0	1	1	1	1	1	0	1	1	1	1	0	1	1	1	1	1	1	1	1	1	1	1	1	0	0	0	1	0	1	0	1	1	1	1	1	0	1	1	1	1	1	1	1	0	0
0	1	0	0	0	1	1	1	1	1	0	1	1	1	1	1	1	1	1	1	1	1	1	0	1	1	0	1	1	0	1	0	0	1	0	1	1	1	1	1	0	1	1	1	1	0	1	1	1	0
1	1	1	1	0	1	0	0	1	1	0	1	1	1	1	1	1	1	1	0	1	0	1	0	1	1	1	1	1	0	0	1	0	0	1	1	0	1	0	1	0	0	1	1	1	0	1	1	0	0
1	0	1	0	0	1	1	1	1	1	1	1	1	0	1	1	0	1	0	1	1	0	0	1	1	1	1	1	1	1	1	0	0	0	0	1	1	1	0	1	1	0	1	1	1	0	1	1	0	0
1	1	0	1	0	1	1	1	0	1	0	1	1	0	1	0	1	1	0	0	1	0	1	1	1	1	1	1	0	0	1	0	1	0	0	0	1	1	0	0	1	0	0	0	1	1	0	0	1	1
0	0	1	1	1	0	1	1	1	0	0	1	0	0	1	1	1	1	1	0	0	1	1	0	0	1	1	1	1	0	1	1	0	1	1	1	0	1	1	1	0	0	1	0	1	0	0	1	0	1
1	1	0	1	0	0	0	1	0	1	1	1	1	0	1	1	0	0	1	1	1	0	1	1	0	1	1	1	1	0	1	1	0	1	0	1	1	1	0	1	0	0	1	1	1	0	1	1	0	0
0	1	0	0	0	0	1	0	1	0	0	1	1	0	0	1	1	1	1	1	1	0	0	0	1	1	1	1	1	0	1	1	0	1	0	1	1	1	1	1	0	0	1	0	1	0	0	1	0	0
1	1	1	1	0	1	1	1	1	1	1	1	1	1	1	1	1	1	1	1	1	0	1	1	1	1	1	1	1	1	1	0	0	1	0	1	1	1	1	1	0	0	1	1	0	0	1	1	0	0
1	1	0	1	0	1	1	1	1	0	1	1	1	1	1	1	1	1	0	1	1	1	1	0	1	1	1	1	1	0	1	1	0	1	0	1	0	1	1	1	0	0	1	1	1	0	1	1	1	0
0	1	1	1	0	0	1	1	1	1	0	1	1	0	0	1	1	1	1	1	1	0	1	0	0	1	1	1	1	0	1	0	0	1	0	1	1	1	1	0	0	0	0	1	1	0	0	1	0	0
0	1	0	0	0	1	1	1	0	0	1	1	1	0	0	0	1	1	1	0	1	1	1	1	0	1	0	1	0	0	1	0	0	1	0	1	0	1	0	1	0	0	1	1	1	0	1	1	1	1
1	1	0	1	0	1	1	0	1	0	0	0	1	0	0	0	1	1	0	0	1	1	1	0	0	1	1	1	0	0	1	1	0	1	0	0	1	0	0	1	0	0	1	0	1	1	1	1	0	0
1	0	0	0	1	0	1	1	0	0	1	1	1	1	1	1	1	1	1	0	1	1	1	1	1	1	1	1	0	1	1	1	0	1	0	1	1	1	1	1	0	0	1	1	1	0	0	1	0	0
0	0	0	1	1	1	1	1	0	0	0	1	1	1	1	0	0	0	0	0	1	0	1	1	0	0	0	1	0	0	1	1	0	0	0	1	0	1	1	1	0	0	0	1	1	0	1	1	0	1
0	1	1	1	0	0	1	1	1	1	0	1	1	1	1	1	1	1	0	0	1	0	1	0	0	1	1	0	0	1	1	0	0	1	1	1	1	1	1	1	0	0	1	1	1	0	0	1	0	0
0	1	1	0	1	0	1	1	1	0	1	1	1	0	1	0	1	0	0	1	0	0	0	0	0	1	1	1	0	0	1	0	0	1	0	0	0	1	1	0	0	0	1	1	1	0	1	1	1	0
1	0	1	1	1	0	1	1	0	0	1	1	1	0	1	0	1	0	0	1	1	0	1	0	1	1	0	1	0	0	1	0	0	1	0	1	1	1	1	1	1	0	1	1	1	0	1	1	0	0
1	1	0	1	1	0	1	1	1	0	1	1	1	0	1	1	1	0	1	0	1	0	1	1	1	1	1	1	0	0	1	1	0	1	0	1	1	1	1	1	0	0	1	1	1	0	1	1	0	0
1	1	0	1	1	1	1	1	1	1	1	1	1	1	0	1	1	1	1	1	1	0	1	1	1	1	0	0	1	0	1	1	0	1	1	1	1	1	1	1	0	0	1	1	1	0	1	1	0	0
1	1	0	1	0	0	1	0	1	1	1	1	1	1	1	1	1	0	0	1	1	0	1	0	0	0	1	1	1	1	1	0	0	1	0	1	1	1	1	0	0	0	0	1	1	0	1	1	0	0
0	1	0	1	0	1	1	1	1	1	1	1	1	0	1	1	0	1	1	0	1	0	1	1	1	1	1	1	1	0	1	1	0	1	0	1	1	1	1	1	0	0	1	1	1	0	1	1	1	0
1	1	1	0	0	1	1	1	0	0	1	1	1	0	1	0	0	0	1	0	1	0	1	1	1	1	1	1	1	0	1	1	0	1	1	0	1	1	1	1	0	0	1	1	1	0	1	1	0	0
1	0	1	1	1	1	1	1	0	1	1	1	1	1	1	1	1	0	1	1	1	0	1	1	1	1	1	1	1	0	1	0	0	0	0	1	1	1	1	1	0	0	1	0	1	0	1	1	1	1
1	1	0	1	1	1	1	1	1	1	1	1	1	1	1	1	1	0	1	0	1	0	1	0	1	1	1	1	1	0	1	1	0	1	0	1	1	1	1	1	0	0	1	1	1	0	1	1	0	0
1	0	1	1	0	1	1	1	0	1	1	1	1	1	1	1	1	1	1	1	1	0	1	1	1	1	1	1	1	1	0	1	0	1	1	1	1	1	1	1	0	0	0	1	1	0	1	1	1	0
0	1	0	1	1	0	0	0	0	0	0	0	1	1	1	1	1	0	0	0	1	0	1	1	1	1	1	1	1	0	1	1	0	1	1	1	1	1	0	0	0	0	0	1	1	1	1	1	0	1
0	1	1	1	1	1	1	1	1	0	1	1	1	1	1	0	1	1	0	1	1	0	1	0	0	1	1	1	0	1	1	0	0	1	1	1	1	1	1	1	0	0	1	1	1	0	1	1	0	0
0	0	1	1	0	1	1	0	0	0	1	1	1	1	1	1	1	1	1	1	1	0	1	0	1	1	1	1	1	1	1	1	1	1	0	1	1	1	1	0	0	0	1	1	1	0	0	1	1	0
1	1	1	1	1	0	1	0	1	1	1	1	1	1	1	0	1	1	0	1	0	0	1	1	1	1	0	1	1	0	1	1	0	1	0	1	1	1	1	1	0	0	0	0	1	1	0	0	0	1
0	0	0	1	0	0	0	1	0	0	0	0	1	0	1	1	1	1	1	0	1	0	0	0	1	1	1	1	1	0	1	0	0	0	0	0	0	1	1	1	0	0	0	1	1	0	1	1	0	1
1	1	0	1	1	1	1	1	1	0	1	1	1	0	1	1	1	1	1	1	1	0	1	1	1	1	1	1	1	0	1	1	1	1	0	1	1	1	1	1	0	0	1	1	1	0	0	1	0	0
1	1	1	1	0	1	1	0	1	0	1	1	1	0	1	1	1	1	1	1	1	1	1	0	1	0	1	1	0	0	1	1	0	1	0	1	1	1	1	1	0	0	1	0	1	0	1	1	0	0
1	1	1	1	1	1	1	1	1	0	0	1	1	1	1	0	1	0	1	1	1	0	1	1	1	1	1	1	1	0	1	1	0	1	0	1	1	1	1	1	0	0	1	1	1	0	1	1	0	1
1	1	0	1	0	1	1	1	1	0	1	1	1	1	1	1	0	0	1	0	1	0	1	0	1	1	1	1	1	0	1	1	0	1	0	1	1	1	1	1	0	0	1	0	1	0	0	1	1	0
1	1	1	1	1	0	1	0	1	1	1	1	1	1	1	1	1	1	1	0	1	1	1	0	1	1	1	1	1	0	1	0	1	1	0	1	1	1	1	1	0	0	1	0	1	0	1	1	1	1
1	1	1	1	1	1	1	1	1	1	1	1	1	1	1	1	1	1	1	1	1	0	1	1	1	1	1	1	1	1	1	1	0	1	1	1	1	1	1	1	0	0	1	1	1	1	1	1	1	1
1	1	1	1	0	0	1	1	1	0	1	1	1	1	1	1	1	0	1	1	1	1	1	1	1	1	1	1	1	0	1	1	0	0	0	1	1	1	0	1	0	0	1	1	1	0	1	1	0	0
1	1	1	1	0	0	1	1	1	0	1	1	1	0	1	1	1	0	0	1	1	1	1	1	1	0	1	1	1	0	1	1	0	1	0	1	1	1	1	1	0	0	1	1	1	0	1	1	1	1
1	0	1	1	0	1	1	0	0	1	1	1	1	0	1	1	0	0	1	0	1	0	1	0	1	1	1	0	1	0	0	0	0	1	1	1	0	1	0	0	0	0	1	0	1	0	1	1	0	0
0	1	0	1	0	1	1	0	1	0	0	1	0	1	1	1	1	1	1	0	1	1	1	0	1	1	1	1	1	0	1	0	0	1	0	1	0	1	1	1	0	0	1	1	1	0	0	1	0	1
0	0	0	1	0	1	0	1	1	1	1	1	1	0	1	1	1	1	1	1	1	0	1	0	1	1	1	1	0	0	1	0	0	0	0	1	1	1	1	1	0	0	1	1	1	0	1	0	1	1
1	1	1	1	0	1	1	1	1	0	1	1	1	0	1	1	1	1	1	0	1	1	1	0	1	0	1	1	0	0	1	1	0	1	0	1	1	1	1	1	0	0	1	1	1	0	0	1	0	0
0	1	0	1	0	1	0	1	0	1	1	1	1	0	1	1	0	0	0	1	1	1	1	0	1	1	1	0	1	0	1	1	0	1	0	1	0	1	0	1	0	0	1	1	1	0	1	1	0	0
0	1	0	0	0	0	1	0	0	0	0	1	1	0	1	1	1	1	0	1	1	0	1	1	1	1	0	1	0	0	1	0	0	1	0	1	0	1	1	1	0	0	1	1	1	0	0	1	1	0
0	0	1	0	0	1	1	1	1	0	1	1	1	1	1	1	1	1	0	1	1	0	1	1	1	1	1	0	1	1	1	1	0	1	1	1	1	1	1	1	0	0	0	1	1	0	1	1	0	0
0	1	0	1	0	0	1	1	1	0	0	1	1	0	1	1	1	0	0	0	1	0	1	0	0	0	0	1	0	0	1	1	0	0	0	0	0	1	1	0	0	1	1	1	1	0	1	1	1	1
0	1	0	1	1	1	0	1	1	0	1	1	1	1	1	1	1	0	1	0	1	0	1	1	1	1	0	1	1	1	1	1	0	1	0	1	1	1	1	1	0	0	1	1	1	0	1	1	0	0
1	1	1	1	0	0	1	1	0	1	0	1	1	1	1	1	1	1	0	0	1	0	1	0	1	0	0	1	1	0	0	0	0	1	1	1	1	1	1	1	0	0	0	1	1	1	1	1	1	0
1	1	0	1	0	1	1	0	1	1	1	1	1	1	1	1	1	1	1	0	1	0	0	1	1	0	1	1	1	1	1	1	0	1	1	1	1	0	1	1	0	0	1	1	1	0	0	0	1	0
0	1	1	1	0	0	1	1	0	1	0	1	1	1	1	1	1	0	1	0	1	0	0	0	1	0	1	1	1	0	1	1	0	0	0	1	1	1	1	1	0	0	1	1	1	0	1	1	1	1
0	0	0	1	1	0	1	0	0	1	1	1	1	0	1	1	1	1	1	0	1	0	1	1	1	1	1	1	1	0	1	0	0	0	0	1	1	0	1	0	0	0	0	1	1	0	1	1	1	0
1	1	1	1	1	1	1	1	1	1	1	1	1	1	1	1	0	1	1	1	1	1	0	1	1	1	1	1	1	0	1	1	0	1	1	1	1	1	1	1	0	0	1	1	1	0	1	1	1	1
1	1	1	1	0	0	1	1	1	1	1	1	1	1	1	1	1	1	0	1	1	0	1	1	1	1	1	1	1	1	1	1	0	1	0	1	1	1	1	1	0	0	1	1	1	0	1	1	1	0
1	1	1	1	0	0	1	1	0	0	1	1	1	1	1	1	0	0	1	1	1	0	1	1	1	1	1	1	1	0	1	1	0	1	0	1	1	1	1	1	0	0	1	1	1	0	1	1	1	0
1	1	1	1	0	1	1	1	1	1	1	1	1	1	1	0	1	1	0	1	1	0	0	1	1	1	1	1	1	0	0	0	0	1	0	1	1	1	1	1	0	0	1	1	1	0	1	1	0	0
1	1	0	0	1	0	1	1	1	0	0	1	1	0	1	1	1	0	1	0	1	0	1	0	1	0	1	1	1	0	0	1	0	0	0	1	1	1	0	1	0	0	1	1	1	0	1	1	0	1
0	1	1	1	0	0	1	1	1	0	1	1	1	0	1	1	1	0	0	1	1	0	1	1	1	1	0	0	1	0	1	1	0	1	0	1	1	1	1	1	0	0	1	1	1	0	1	1	1	0
1	0	0	1	1	1	1	1	1	0	0	1	1	0	1	1	1	1	1	1	1	0	1	1	1	1	1	1	1	0	1	1	0	1	0	1	1	1	1	1	0	0	0	1	1	0	1	0	0	0
1	1	0	1	0	0	1	1	0	1	0	1	1	0	1	1	1	1	1	1	1	1	1	0	1	1	1	1	1	0	1	0	0	1	0	1	1	1	0	1	0	0	1	1	1	0	1	1	1	0
0	1	1	1	1	0	1	1	0	1	1	1	1	1	1	1	0	1	0	1	1	1	1	1	1	1	1	1	1	1	1	0	0	1	0	1	1	1	1	1	1	0	0	1	1	0	1	0	0	1
1	0	0	1	0	1	0	1	1	0	0	1	0	0	1	0	1	1	0	1	1	0	1	1	1	0	1	1	0	0	1	0	0	1	0	0	0	1	0	1	0	1	1	1	1	0	0	0	0	0
1	1	0	1	1	0	1	0	1	0	1	1	1	0	1	1	1	1	1	0	1	0	1	1	0	0	0	1	1	0	1	0	0	1	0	1	1	1	1	1	0	0	0	1	1	0	1	1	0	0
1	1	1	1	0	1	0	1	1	1	1	1	1	1	1	1	1	1	1	1	1	0	1	1	0	1	1	1	1	1	1	1	0	1	0	1	1	1	1	1	0	0	1	1	1	0	1	1	1	1
1	1	0	1	1	0	1	1	1	0	1	1	1	0	0	0	1	1	1	0	1	1	1	0	1	1	1	1	0	0	1	1	0	1	0	1	1	1	1	1	0	0	1	1	1	0	1	1	0	0
0	1	0	1	0	0	1	1	0	0	0	1	1	1	1	0	1	1	0	0	1	1	1	1	1	1	0	0	0	0	1	0	0	1	1	1	0	0	1	1	0	0	1	1	1	0	1	1	1	0
1	1	1	1	0	0	1	1	1	0	0	1	1	0	1	1	1	1	1	1	1	0	1	1	1	1	1	0	1	0	1	0	0	1	0	1	0	1	1	1	0	0	1	1	1	1	1	1	1	0
0	1	0	1	1	0	1	1	1	0	0	1	1	1	1	1	1	1	1	1	1	1	0	1	1	1	0	0	0	0	1	0	0	0	1	1	1	1	1	1	0	0	1	1	1	0	0	1	1	0
1	1	1	1	1	0	1	0	1	0	0	1	1	1	1	1	1	0	0	1	1	0	1	1	1	0	1	1	1	0	1	1	0	1	0	1	1	1	1	1	0	0	1	0	1	0	0	1	1	1
1	1	1	1	1	0	1	1	1	0	0	1	1	0	1	1	1	0	0	1	0	0	1	0	1	1	1	1	0	1	1	1	0	1	0	1	0	1	0	1	0	1	1	0	1	0	1	1	1	0
0	0	1	1	1	0	1	1	0	0	1	1	0	0	1	0	1	1	0	0	1	1	1	1	0	1	1	0	1	0	1	1	0	0	0	1	0	1	0	1	0	0	1	1	1	0	1	0	1	0
1	1	0	1	0	1	1	1	0	0	1	0	0	0	1	0	1	1	1	0	1	1	1	0	0	1	1	1	1	0	1	1	0	1	0	1	1	1	0	1	0	0	0	1	1	0	1	0	0	1
0	1	1	1	0	1	1	1	0	0	0	1	1	1	0	1	1	1	1	1	1	1	1	1	1	1	1	1	1	1	1	0	0	0	1	1	1	1	1	1	0	0	1	1	1	0	1	1	0	0
0	1	0	0	0	1	1	1	0	1	0	1	1	1	1	1	1	0	0	0	1	0	0	0	0	1	0	1	0	0	1	0	0	0	0	1	1	1	1	1	0	1	1	1	1	0	0	1	0	0
0	1	0	1	0	1	1	0	0	0	0	0	1	0	1	1	1	0	1	0	1	1	1	0	1	0	0	1	0	0	1	0	0	0	0	0	0	1	1	1	1	0	0	1	1	0	1	1	0	0
1	1	0	0	1	0	1	1	0	1	0	1	1	0	1	0	0	0	1	0	1	0	0	0	1	1	1	0	1	0	1	0	0	0	0	1	1	1	1	1	0	0	1	1	1	0	1	1	0	0
1	1	0	1	0	1	0	1	0	0	1	0	0	1	1	1	1	0	1	0	1	0	1	1	1	0	1	0	1	0	1	1	0	1	0	0	1	1	1	0	0	0	1	1	1	1	1	1	0	1
0	1	0	1	0	1	1	0	1	1	0	1	1	1	1	1	1	1	1	0	1	0	0	1	1	1	1	0	1	0	1	1	0	1	0	1	1	1	1	1	0	1	1	1	1	0	1	1	1	1
1	1	0	1	0	1	1	0	1	1	1	1	1	1	1	1	1	1	1	0	1	1	0	0	1	1	0	1	1	0	1	1	0	1	1	1	1	1	1	1	0	0	1	0	1	0	1	1	1	1
1	1	1	1	1	1	1	1	0	0	1	1	1	0	1	1	1	0	0	1	1	0	1	1	1	1	0	1	1	0	1	0	0	1	0	1	0	1	1	1	0	0	1	1	1	0	0	1	0	1
0	1	0	1	0	0	1	0	1	0	0	0	1	1	0	0	1	1	0	0	1	0	1	1	0	1	0	1	0	0	1	1	1	0	0	1	0	1	0	1	1	0	0	1	1	1	0	1	1	1
1	1	0	1	0	0	1	1	1	0	1	1	1	1	1	1	1	0	0	0	1	0	1	0	1	1	1	1	1	0	1	0	0	1	0	1	0	1	1	1	0	1	0	1	1	0	0	1	0	1
0	1	0	0	0	0	1	1	0	1	0	1	1	0	1	1	1	1	0	0	0	0	1	0	1	1	1	0	0	0	1	1	0	0	0	1	0	1	1	0	0	0	0	1	1	0	1	1	1	1
0	0	0	1	1	1	1	0	1	0	1	1	1	1	1	1	1	1	0	0	1	0	1	0	0	1	1	1	0	0	1	1	0	1	0	1	0	1	1	1	0	1	1	0	1	0	1	1	1	1
1	0	0	1	0	1	1	0	0	0	1	1	1	1	1	1	1	0	0	0	1	0	1	1	1	0	0	1	0	0	1	1	0	1	0	1	1	1	1	0	1	0	1	0	1	0	0	1	0	1
1	1	0	1	0	1	0	1	0	0	1	1	1	0	1	1	0	1	1	0	1	1	1	1	1	0	1	0	1	0	0	1	0	1	0	1	1	1	1	1	0	0	1	1	1	1	0	1	0	1
0	1	0	1	1	0	1	0	0	0	1	1	1	1	1	1	0	0	1	1	1	1	1	1	1	1	1	1	1	0	1	0	0	1	0	1	0	1	1	1	0	0	1	1	1	0	1	1	0	1
0	1	0	1	0	1	1	1	0	0	1	0	1	1	1	1	1	1	0	0	1	0	1	1	1	1	1	1	1	1	1	1	0	1	1	1	1	1	1	1	0	0	1	1	1	0	0	1	1	0
0	1	0	1	1	0	1	0	1	0	0	1	1	0	1	0	1	0	0	0	1	0	1	0	0	1	0	0	0	1	1	0	0	0	0	1	0	1	0	1	0	0	0	1	1	0	1	1	0	0
0	1	0	1	0	1	1	0	0	1	0	1	0	0	1	1	1	0	1	0	1	0	1	0	0	1	0	1	0	0	1	1	0	1	0	1	1	1	1	1	0	1	0	0	0	1	0	0	0	0
0	0	0	1	0	1	1	0	0	0	1	1	1	1	1	1	1	0	1	0	1	1	1	1	1	0	0	1	1	1	1	1	0	1	1	1	1	1	1	1	1	0	0	1	1	0	0	1	1	0
0	1	0	1	1	1	1	1	0	0	1	1	1	1	1	1	1	1	1	0	1	1	1	1	1	1	1	1	0	1	1	0	0	1	0	1	1	0	1	1	0	0	1	1	1	0	1	1	1	0
0	1	1	1	0	0	1	1	1	0	0	1	1	1	1	0	1	1	0	0	1	1	1	1	1	0	0	1	0	1	0	1	0	0	1	1	1	1	1	1	1	0	1	1	1	0	0	1	0	0
1	1	0	1	1	1	1	1	1	0	1	1	1	0	1	1	1	1	1	0	1	0	1	0	1	0	0	1	0	0	1	1	0	1	0	1	1	1	1	1	0	0	1	0	1	1	1	1	0	0
0	1	0	1	1	0	1	1	1	1	1	1	1	1	0	1	0	0	0	0	1	0	1	1	1	0	0	1	1	0	0	1	0	1	0	1	0	1	1	1	1	0	0	1	1	0	1	1	1	0
1	0	0	1	0	1	1	1	1	0	0	0	1	0	1	0	0	1	1	0	1	1	1	1	1	0	1	1	0	0	1	1	0	1	0	0	0	1	0	1	0	0	0	1	1	1	0	0	0	0
1	0	0	1	0	1	0	0	1	0	1	1	1	1	1	0	1	0	0	0	1	0	0	1	1	1	1	0	0	0	1	0	0	1	1	1	0	1	1	1	0	0	0	1	1	0	0	1	0	0
0	1	0	0	0	1	0	0	0	0	0	0	1	0	1	0	0	0	0	0	1	1	1	0	0	1	1	1	1	0	1	1	0	0	0	1	0	1	0	1	0	0	0	1	1	0	1	0	0	0
0	0	0	0	1	0	1	0	0	0	0	1	1	0	1	1	0	0	0	0	1	0	1	0	0	1	1	1	1	0	1	0	0	0	0	1	0	1	1	1	0	0	0	0	1	0	0	1	0	1
1	1	0	1	0	1	1	0	1	1	1	1	1	1	1	1	1	0	0	0	1	0	1	0	0	0	1	1	0	0	1	1	0	1	0	1	0	1	1	1	0	1	1	1	1	0	1	1	0	1
0	1	0	1	0	0	0	0	1	0	0	1	1	1	1	1	1	1	1	0	0	0	1	0	0	1	1	1	0	0	1	0	0	0	0	1	0	1	0	1	0	0	0	0	1	0	1	1	0	1
0	1	0	1	1	0	1	1	1	1	1	1	1	1	1	1	1	1	1	1	1	0	1	1	1	1	1	1	1	1	1	1	0	1	1	1	0	0	1	1	0	0	1	0	1	0	1	1	1	0
0	1	1	1	0	1	1	1	1	0	1	1	1	1	1	1	1	1	1	1	1	0	1	1	1	0	1	1	1	0	1	0	0	1	0	1	1	1	1	1	0	0	1	1	1	0	1	1	1	0
0	1	0	1	1	1	1	0	1	0	1	1	1	1	1	1	1	1	1	0	1	1	1	0	1	0	0	1	1	0	1	1	0	1	0	1	1	1	1	1	0	0	1	0	1	0	0	1	1	0
0	1	1	1	0	0	1	1	1	1	1	1	1	1	1	1	1	1	1	0	1	0	1	0	1	1	1	1	1	0	1	1	0	1	1	1	0	1	1	1	1	0	1	1	1	0	1	1	0	0
1	1	1	1	0	1	1	1	0	0	1	1	0	1	1	1	0	0	1	1	1	0	1	0	1	0	1	0	1	1	1	1	0	1	1	1	1	1	1	0	0	0	1	1	1	1	1	1	1	0
1	1	0	1	0	1	1	1	0	0	1	0	1	1	0	1	1	0	1	1	1	1	1	1	1	1	1	0	1	0	1	1	0	1	1	1	1	1	1	1	0	0	1	1	1	1	1	1	1	1
0	1	0	1	0	1	1	0	1	1	0	1	0	1	1	1	1	1	1	0	1	0	1	1	0	1	1	1	0	0	1	1	0	1	1	0	0	1	1	1	0	0	1	0	1	1	1	1	1	0
0	1	1	1	1	1	1	1	1	0	1	1	1	1	1	1	1	0	1	0	1	0	1	1	1	1	1	1	1	0	1	1	0	1	1	1	1	1	1	1	0	0	1	1	1	1	1	1	1	0
1	1	0	1	0	0	1	1	1	1	1	1	1	1	1	1	1	1	1	0	1	0	1	0	1	0	1	1	1	1	1	0	0	1	1	1	1	1	1	1	0	0	1	1	1	1	1	1	1	1
0	1	0	1	0	1	1	1	1	0	0	1	1	0	1	0	1	1	1	0	1	1	1	0	0	1	1	0	1	1	1	1	0	1	0	1	0	1	1	1	0	0	1	1	1	0	1	1	0	0
1	1	0	1	1	0	1	1	0	0	0	1	1	0	0	0	1	1	0	0	1	0	1	1	0	0	0	0	0	0	1	1	0	0	1	0	1	1	1	1	0	1	1	1	1	1	1	1	0	1
1	1	0	1	0	1	1	1	1	0	0	1	1	1	1	1	1	1	1	0	1	0	1	1	1	0	0	1	1	1	1	1	1	1	1	1	1	1	1	1	0	1	0	0	0	0	1	1	1	1
1	1	1	1	1	1	1	1	0	0	1	1	1	1	1	1	1	0	0	0	1	0	1	1	1	0	1	1	0	0	1	1	0	1	1	1	0	1	1	1	0	0	1	0	1	0	1	1	1	1
1	1	0	1	1	1	1	1	0	1	1	1	1	1	1	1	1	0	1	0	1	1	1	0	0	0	1	1	1	1	1	1	0	1	0	1	0	1	1	1	0	0	1	1	1	0	1	1	0	0
1	0	0	1	0	0	0	0	0	1	1	1	1	0	1	0	0	1	0	0	1	0	1	1	0	1	0	1	1	1	1	0	0	0	1	1	1	1	1	1	0	0	1	0	1	0	0	1	0	1
0	0	0	1	1	1	1	1	1	0	0	1	1	1	1	1	1	1	1	0	1	1	1	1	0	1	1	0	1	1	1	0	0	1	0	1	0	0	1	1	0	1	1	0	1	0	0	1	0	0
0	1	0	1	0	1	1	0	1	1	1	1	1	1	1	1	1	1	1	1	1	0	1	0	1	1	1	1	1	0	1	1	0	1	0	1	0	1	1	1	0	1	1	1	1	0	0	1	1	0
0	1	0	1	0	0	1	1	0	0	1	1	1	0	0	0	1	1	1	0	1	1	0	0	0	1	1	1	1	1	1	1	0	0	1	1	1	1	1	1	0	0	1	0	1	1	0	1	0	0
0	0	0	1	1	1	1	1	0	1	1	1	1	1	1	1	1	0	1	0	1	0	1	1	1	1	1	0	1	0	1	1	0	0	1	1	0	1	1	1	0	0	1	1	1	0	1	1	1	1
1	1	0	1	0	1	1	1	0	0	0	1	1	0	1	1	1	1	1	0	1	0	0	0	0	0	0	1	1	0	1	1	1	1	1	1	0	1	1	1	0	0	0	0	0	0	0	0	0	0
1	1	0	1	0	1	1	1	0	1	1	1	1	1	1	1	1	1	1	0	1	0	1	1	1	0	1	1	1	1	1	0	0	1	0	1	1	1	1	1	0	0	1	0	1	0	1	1	1	1
1	1	1	1	0	1	1	1	1	0	1	1	1	1	1	1	1	1	1	1	1	1	1	1	1	1	1	1	0	0	1	1	1	1	1	1	1	0	1	1	0	0	1	1	1	1	1	1	1	1
1	1	0	1	0	1	1	0	0	1	1	1	1	1	1	1	1	1	1	0	1	0	1	0	1	0	1	1	0	0	1	0	1	1	0	1	0	1	1	1	0	0	1	1	1	0	1	1	0	1
0	1	1	1	0	1	1	0	1	0	0	1	0	0	1	0	1	0	1	0	0	0	1	0	1	1	1	1	1	1	1	0	0	1	1	1	0	1	1	1	0	0	0	1	1	0	0	1	1	0
1	1	0	1	0	1	1	0	0	0	1	1	1	1	1	1	1	1	1	1	1	0	1	1	0	0	1	1	1	1	1	0	0	1	1	1	0	1	1	1	0	0	1	0	1	0	0	1	0	0
1	1	0	1	1	0	1	1	1	0	0	1	1	1	1	0	1	1	0	0	1	1	1	1	0	1	1	1	1	0	1	0	0	1	1	1	0	1	1	1	0	0	1	1	1	0	0	1	1	0
0	1	1	1	0	1	1	0	0	0	1	1	1	1	1	1	1	0	1	0	1	1	1	0	1	1	1	1	1	0	1	1	0	1	0	1	0	1	1	1	0	0	0	1	1	0	1	1	1	0
0	1	0	1	1	0	1	0	0	0	1	1	1	1	1	1	1	1	1	1	1	0	1	1	1	1	1	1	0	0	1	1	0	1	0	1	0	1	1	1	0	1	1	1	1	0	0	1	1	0
0	1	0	1	0	1	1	0	0	1	0	1	1	1	1	0	1	1	1	0	1	0	1	1	0	0	1	1	1	0	1	1	0	1	0	0	0	1	1	1	0	0	0	1	1	0	0	1	1	1
1	1	1	1	0	1	1	0	1	0	1	1	1	1	1	1	0	1	1	0	1	0	1	1	1	1	1	1	1	0	1	1	0	1	0	1	0	0	1	1	0	1	1	1	1	1	0	1	0	0
1	1	0	1	1	1	1	1	1	1	0	1	1	0	1	1	1	1	1	0	1	0	1	1	0	1	1	0	1	1	1	0	0	1	1	1	0	1	1	1	0	0	1	1	1	0	1	1	1	0
0	1	0	1	0	0	1	0	0	1	1	1	1	1	1	1	1	1	1	0	1	0	1	1	1	1	1	1	1	0	1	1	0	1	1	1	0	1	1	0	0	0	0	1	1	0	0	1	0	0
0	1	0	1	1	1	1	0	1	0	1	1	1	1	1	1	1	1	1	1	1	0	1	1	1	1	0	1	0	0	1	1	0	0	0	1	1	1	1	0	0	0	0	0	1	1	1	0	1	1
0	1	1	1	0	0	1	1	1	0	1	1	0	0	1	1	1	0	0	0	1	1	1	1	1	1	1	1	1	0	1	1	0	1	1	1	0	1	1	1	0	0	1	1	1	0	1	1	0	0
0	1	0	1	0	0	1	1	1	1	1	1	1	1	1	1	1	1	1	0	1	1	1	1	1	1	1	1	0	0	1	1	0	1	0	1	0	0	1	1	0	0	1	1	1	0	0	1	1	0
0	1	0	1	1	1	1	1	0	1	1	1	1	1	1	1	1	1	0	1	1	1	1	1	1	1	1	1	1	1	1	1	1	1	1	1	1	1	1	0	0	0	1	1	1	0	0	1	1	0
1	0	0	0	1	1	1	1	0	0	1	0	0	1	1	1	1	1	1	0	1	0	1	1	1	0	1	1	0	0	1	0	0	0	0	1	0	1	1	1	0	0	1	1	0	0	1	1	1	0
1	1	0	1	1	1	1	1	1	1	1	1	1	0	1	1	1	1	1	0	1	1	1	1	1	1	0	1	1	1	1	0	0	1	0	1	1	1	1	1	0	1	0	1	1	0	1	1	0	0
0	1	0	1	0	1	0	1	0	1	0	1	1	1	1	1	1	1	1	0	1	0	1	0	1	1	0	1	1	0	1	0	0	1	1	1	0	0	1	1	0	1	0	1	1	0	0	1	1	0
0	1	0	1	0	1	1	1	0	0	1	1	1	1	1	1	1	1	1	0	1	0	1	1	1	0	1	1	1	0	1	1	0	1	0	1	0	1	1	1	0	0	1	1	1	0	0	1	0	0
1	1	1	1	1	1	1	1	1	1	1	1	1	1	1	1	1	1	1	1	1	1	1	1	1	1	1	1	1	0	1	1	1	1	0	1	1	0	1	0	0	0	1	1	1	0	0	1	1	1
0	1	0	1	0	0	1	0	0	1	0	1	1	0	1	1	1	1	1	0	1	0	0	0	1	0	0	1	1	0	1	1	0	1	0	1	0	1	1	1	0	0	1	1	1	0	1	1	0	1
0	1	1	1	0	1	1	1	0	0	0	1	1	1	1	1	1	0	1	0	0	0	1	1	0	1	1	0	0	1	1	1	0	1	0	1	0	1	1	1	0	0	0	1	1	0	1	1	0	0
1	1	0	1	0	0	1	1	0	1	1	0	1	1	1	0	1	1	1	1	1	0	1	1	1	1	1	1	1	0	1	1	0	1	0	1	1	1	1	1	0	0	1	1	1	0	1	1	1	0
0	1	0	1	0	1	0	1	1	1	1	1	0	0	0	0	1	1	1	0	1	0	1	0	0	1	1	1	0	0	1	1	0	0	0	1	0	1	1	1	0	0	1	1	1	0	1	1	1	0
1	1	0	1	1	1	1	0	1	1	1	1	1	1	0	1	1	1	1	0	1	0	1	1	1	0	0	1	1	0	1	0	0	1	0	1	1	1	1	0	0	1	1	1	1	0	1	1	1	0
1	1	0	1	1	1	1	0	1	0	0	1	1	1	1	1	1	0	1	1	1	0	1	0	1	1	1	0	1	1	1	1	0	1	1	1	0	1	1	1	1	0	1	1	1	0	1	1	1	0
1	1	1	1	1	0	1	1	1	0	1	1	1	1	1	1	1	1	1	1	1	1	1	1	1	0	1	1	1	1	1	1	0	1	1	1	0	1	1	1	0	0	1	1	0	0	0	1	1	0
0	1	0	1	0	1	1	0	0	0	1	1	1	1	1	1	1	0	1	0	1	1	1	0	0	0	0	1	1	1	1	1	0	1	1	1	1	1	1	1	0	0	0	1	1	0	0	0	0	0
1	1	0	1	0	1	1	1	1	0	1	1	1	1	1	1	1	1	1	1	1	1	1	1	1	0	1	1	1	0	1	1	0	1	1	1	1	1	1	1	0	0	1	1	1	1	1	1	1	0
1	1	1	1	0	1	1	1	1	1	1	1	1	1	1	1	0	0	1	1	1	1	1	0	1	1	0	1	0	0	1	1	1	1	0	1	1	1	1	1	0	0	1	1	1	0	1	1	1	1
0	1	0	1	0	0	1	0	0	0	1	1	1	1	1	1	1	0	1	1	1	0	1	0	0	1	0	1	0	1	1	0	0	1	1	1	0	1	1	1	0	0	0	1	1	0	1	0	1	1
0	0	0	1	1	0	1	0	0	0	1	1	1	0	1	0	1	1	0	0	1	1	1	1	0	1	0	1	0	0	1	0	0	1	0	1	1	1	1	0	1	0	1	0	1	0	0	1	0	1
0	1	0	1	0	1	1	0	1	1	0	1	1	0	1	1	1	0	1	0	1	1	1	0	1	0	1	0	1	0	1	1	0	1	0	1	0	1	1	1	0	1	1	1	1	1	0	1	0	1
1	1	0	1	0	1	1	1	1	1	1	1	1	1	1	1	1	0	1	0	1	1	1	1	1	1	1	1	1	1	1	1	0	1	0	1	1	1	1	1	0	0	0	1	1	1	0	1	0	1
0	1	0	0	1	1	1	1	0	0	1	0	1	0	1	0	1	1	0	0	1	0	1	0	1	0	1	1	0	0	1	0	0	1	0	1	0	0	1	1	0	0	1	1	1	1	1	1	0	0
1	1	1	1	0	1	1	1	0	0	1	1	1	1	1	1	0	1	1	1	1	1	1	1	1	0	1	1	1	1	1	1	0	1	1	1	1	1	1	0	0	0	0	1	1	0	0	1	1	1
0	1	0	1	0	1	1	1	0	1	1	1	1	1	1	1	1	1	0	1	1	1	1	1	1	0	1	1	1	0	1	1	0	0	0	1	1	0	1	1	0	0	0	1	1	0	1	1	1	0
1	1	0	1	1	0	1	0	0	0	0	1	1	0	1	1	0	0	1	0	0	0	1	1	0	0	0	0	1	0	1	1	0	1	1	1	0	1	1	0	0	0	1	0	1	1	0	1	0	0
0	1	0	1	0	0	1	1	0	1	0	1	1	1	1	1	1	1	1	1	1	1	1	1	1	1	1	1	1	0	1	0	0	1	1	1	1	1	1	1	0	0	0	1	1	0	1	1	1	0
1	1	0	1	0	0	0	0	1	1	0	1	1	0	1	0	0	1	1	0	1	0	1	1	0	1	0	1	0	0	1	1	0	0	0	1	0	1	0	1	0	1	1	1	1	1	1	1	0	0
1	1	0	1	0	1	1	0	0	0	0	0	1	0	1	0	1	1	1	0	1	0	1	1	1	0	1	0	0	0	1	0	0	0	0	0	0	1	1	1	0	0	1	1	1	0	1	1	1	0
0	1	0	1	1	1	1	0	0	0	0	0	1	0	1	1	0	0	0	0	0	0	1	1	0	0	0	1	0	0	1	1	0	0	0	1	0	1	1	1	0	0	0	1	1	1	1	1	0	0
0	1	1	1	1	0	1	0	0	0	0	1	1	0	1	1	1	1	1	1	1	0	1	0	1	1	0	1	1	0	1	1	0	1	1	1	1	1	1	1	0	1	1	1	1	1	1	1	0	1
1	1	0	1	0	1	1	1	0	1	1	1	1	1	1	1	1	1	1	0	1	0	1	1	1	1	0	1	1	0	1	0	0	1	0	1	1	1	1	1	0	0	1	1	1	0	0	1	1	0
1	1	0	0	0	0	1	1	0	0	1	0	1	1	1	0	1	1	1	0	1	0	1	1	1	1	1	1	1	1	1	0	0	1	1	1	1	0	1	1	0	0	1	1	1	0	1	1	1	1
1	1	1	1	1	0	1	1	0	0	0	1	1	1	1	0	1	1	1	0	1	1	1	1	1	1	0	1	1	1	1	1	0	1	0	1	1	1	1	0	0	1	0	1	1	0	1	1	1	0
0	1	0	1	0	0	1	1	0	0	1	0	1	0	1	1	1	1	1	0	1	0	1	0	0	1	1	1	0	1	1	1	0	1	0	1	0	1	1	1	0	0	1	1	1	0	0	1	0	0
0	1	0	1	1	1	1	1	0	0	1	1	1	1	1	1	1	1	1	1	1	1	1	1	1	1	1	1	1	0	1	1	0	1	1	1	0	1	1	1	0	0	1	1	1	1	1	1	1	0
1	1	0	1	0	1	0	1	0	0	0	1	1	1	1	0	1	1	1	0	1	1	1	1	0	1	1	1	1	0	1	0	0	1	0	1	1	1	1	0	0	1	0	0	1	0	0	1	1	1
1	1	0	1	0	0	1	1	1	0	0	1	1	1	1	1	1	0	1	0	1	0	1	0	1	0	1	1	0	0	1	1	0	0	1	1	1	1	1	1	0	0	1	1	1	0	1	1	1	0
0	1	0	0	1	1	1	0	1	0	0	1	1	0	1	1	1	1	0	0	1	1	1	0	1	1	1	1	1	0	1	1	0	1	0	1	0	1	1	1	0	0	1	1	1	0	1	1	1	0
1	1	1	1	1	0	1	1	1	0	0	1	1	0	1	1	1	0	1	0	1	0	1	1	1	1	1	0	1	1	1	1	1	1	1	0	1	1	1	1	0	0	0	0	1	1	0	1	0	1
0	1	0	1	1	1	0	1	0	1	0	1	1	1	1	1	1	1	1	0	1	0	0	1	1	1	0	1	0	1	1	1	0	1	0	1	0	1	1	1	0	0	1	1	1	0	1	1	0	0
0	1	0	0	0	1	1	1	1	0	1	1	1	1	1	1	1	0	1	1	1	0	1	0	1	1	1	1	1	1	1	1	0	1	1	1	1	1	1	1	0	0	1	1	1	1	1	1	0	0
0	1	0	1	0	1	1	0	1	0	1	1	1	1	1	1	1	1	1	0	1	0	1	1	0	1	1	0	1	0	1	1	0	1	1	1	1	1	1	1	0	0	1	1	1	0	0	1	0	0
0	1	1	1	0	1	0	1	0	0	0	1	1	0	1	0	1	0	1	0	1	0	1	0	1	0	0	0	1	0	1	1	0	1	1	0	0	1	0	1	0	1	1	1	1	0	1	1	1	0
0	1	0	1	1	0	0	1	0	0	0	1	1	0	1	0	1	0	1	0	0	1	1	0	1	1	0	1	0	0	1	1	0	0	0	0	0	1	1	0	0	1	1	1	1	0	1	0	0	0
0	0	0	1	1	1	0	1	0	0	0	1	0	0	1	0	1	0	0	0	0	0	1	0	1	1	0	0	0	1	1	0	0	0	0	0	0	1	1	1	0	0	1	1	1	0	1	1	1	1
0	1	1	1	0	1	1	1	1	1	0	1	1	1	1	1	1	0	1	1	1	0	1	1	1	1	1	1	1	1	1	0	1	1	0	1	0	1	1	1	0	0	1	1	1	0	0	1	1	0
0	1	0	1	0	0	1	1	1	0	0	1	1	0	1	1	1	0	1	1	1	1	1	0	0	1	0	0	0	0	1	0	0	1	0	1	0	1	1	1	0	1	1	1	1	1	1	1	1	0
1	0	0	1	0	1	0	1	1	0	0	1	1	1	1	0	0	1	0	1	1	0	1	1	1	1	0	0	0	0	1	0	0	1	0	1	0	1	1	1	0	1	1	1	1	0	1	1	1	0
1	1	0	1	0	1	1	1	1	0	0	1	1	0	1	1	1	1	1	0	1	0	1	0	1	1	1	1	0	0	1	0	1	1	0	1	1	1	1	1	0	1	1	1	1	0	1	1	0	1
0	1	0	1	0	0	0	1	0	0	0	1	1	0	1	1	1	0	0	1	1	1	1	1	1	1	0	1	0	0	1	1	0	1	0	1	1	1	0	1	0	0	1	1	1	0	0	1	1	0
0	1	0	0	0	0	1	1	1	0	0	0	0	0	0	0	1	1	0	0	1	0	1	0	1	1	0	0	1	0	1	0	0	1	0	1	0	1	1	1	0	1	1	0	1	0	1	1	0	0
0	1	0	0	0	1	1	1	1	0	0	0	1	1	1	0	1	1	1	0	1	0	1	1	0	1	0	1	1	1	1	1	0	0	1	0	0	0	1	1	0	0	1	1	1	0	0	0	0	0
0	1	0	1	0	0	1	0	1	1	0	1	1	0	1	1	1	0	1	0	1	0	1	1	1	0	1	0	0	1	1	1	0	1	0	0	1	1	1	1	0	0	1	1	1	1	1	1	1	0
0	1	1	1	1	0	1	1	0	0	0	1	1	1	1	1	1	1	0	0	1	1	1	1	1	1	0	1	1	1	1	0	0	1	1	1	1	1	1	1	0	1	1	1	1	0	1	1	0	1
0	1	0	1	0	1	0	0	0	0	0	1	1	1	1	1	1	1	1	0	1	1	0	0	1	1	1	0	1	0	1	1	0	1	1	1	0	1	1	1	0	0	1	0	1	0	1	1	1	1
0	1	0	1	1	1	0	0	0	0	0	1	1	0	1	1	1	1	1	0	1	1	0	1	1	1	1	1	1	0	1	1	0	0	0	1	0	0	1	1	0	0	1	0	1	1	1	1	0	1
0	1	1	1	0	1	1	1	1	0	1	1	1	0	1	0	1	1	1	1	1	0	1	1	1	0	0	1	1	1	1	1	0	1	0	1	0	1	1	1	0	0	1	1	1	0	0	1	1	0
0	1	0	1	0	0	0	1	0	0	0	1	1	0	1	0	1	0	1	0	1	0	1	1	1	1	1	0	0	0	1	0	0	0	0	1	1	1	1	1	0	0	0	1	1	0	1	1	1	0
1	1	1	1	0	0	1	1	1	0	1	1	1	1	1	1	1	0	1	1	1	1	1	1	1	1	0	1	1	1	1	1	0	1	1	1	1	1	1	1	0	0	1	1	1	0	1	1	1	0
1	1	0	1	0	1	1	0	0	1	0	1	1	1	1	1	1	0	1	1	1	0	1	1	1	1	0	1	0	0	1	1	0	1	0	1	1	0	1	0	1	0	1	1	1	0	1	1	0	0
0	1	0	1	0	1	0	1	0	0	0	1	1	1	1	1	1	0	1	0	0	1	1	0	1	1	0	1	1	0	1	0	0	1	0	1	0	1	1	0	0	0	1	1	1	0	1	1	0	1
1	1	0	1	0	0	1	1	1	0	0	1	1	1	1	1	1	1	0	0	1	0	1	1	1	0	0	1	1	0	1	1	0	1	0	0	0	1	1	0	0	0	1	1	1	1	1	1	1	0
0	1	1	1	0	1	1	1	1	1	1	1	1	0	1	1	0	0	1	1	1	0	1	1	1	1	0	1	1	1	1	1	0	1	0	1	0	1	1	1	0	1	1	1	1	1	0	1	1	1
1	1	0	1	0	0	1	1	1	0	1	1	1	1	1	1	1	0	1	1	1	1	1	1	1	1	1	1	1	1	1	1	0	1	1	1	1	1	1	1	0	1	1	1	1	0	0	1	1	1
0	1	0	1	0	0	0	1	0	0	0	1	1	0	1	1	1	1	1	1	1	0	1	1	1	1	1	1	1	1	1	1	0	1	0	1	1	0	1	1	0	0	1	1	1	0	0	1	1	0
1	1	1	1	0	1	1	1	0	0	1	1	1	1	1	1	1	0	0	1	1	1	1	1	1	1	1	1	1	1	1	1	0	1	0	1	1	1	1	1	0	0	1	1	1	1	1	1	1	0
1	1	0	1	0	0	1	1	1	0	0	1	1	0	1	1	1	0	1	1	1	0	1	1	1	1	1	0	0	0	1	1	0	1	0	1	1	0	1	0	0	0	0	0	1	0	0	1	1	1
1	1	0	0	0	1	1	0	1	0	1	1	1	1	1	1	1	0	1	1	1	0	1	1	1	1	0	1	1	1	1	1	0	1	1	1	1	1	1	0	0	1	1	1	1	0	1	1	1	0
0	1	0	1	0	0	0	1	0	0	0	1	1	1	1	1	1	0	1	1	1	0	1	1	1	1	0	1	1	0	1	0	0	1	0	0	1	1	1	1	0	0	1	0	1	1	1	1	1	0
1	1	0	1	0	1	1	1	1	0	0	1	1	1	1	1	1	0	1	0	1	0	1	1	1	1	1	1	0	0	1	0	0	1	0	1	1	1	1	0	0	1	1	1	1	0	1	1	1	0
0	1	0	1	0	0	0	1	1	1	0	1	1	0	1	1	1	0	1	0	1	0	1	1	1	1	0	1	0	0	1	1	0	1	1	1	1	1	1	1	0	1	1	0	1	1	1	0	1	0
1	1	1	1	0	1	1	0	0	0	1	1	1	0	1	1	1	1	0	1	1	0	1	1	1	1	0	1	1	1	1	1	0	1	0	1	0	1	1	1	0	0	1	1	1	0	1	1	1	0
0	1	0	1	0	1	1	1	1	0	1	1	1	1	1	1	1	0	1	1	1	0	1	1	1	1	1	1	1	0	0	1	0	1	0	1	0	0	1	1	0	0	1	1	1	1	0	1	1	1
1	1	0	1	0	1	1	1	1	0	1	1	1	0	1	0	1	0	1	0	1	0	1	1	1	0	0	0	0	1	1	1	0	1	0	1	1	1	1	1	0	0	1	1	1	0	1	1	1	0
1	1	1	0	0	0	1	0	0	1	1	1	1	1	1	1	1	0	1	1	1	1	1	1	1	1	0	1	0	1	1	1	0	1	1	1	1	1	0	1	0	0	1	1	1	0	0	0	1	0
0	1	0	1	1	1	1	1	1	0	1	1	1	1	1	1	1	1	1	1	1	0	1	1	1	1	0	1	1	1	1	1	1	1	1	1	1	1	1	1	0	0	1	1	1	1	1	1	1	0
1	1	0	1	0	0	0	0	0	0	1	1	1	0	1	0	1	1	0	0	1	0	1	0	1	1	1	0	1	0	1	0	0	1	0	1	0	1	1	1	1	0	0	1	1	0	0	0	1	0
1	1	0	1	0	1	1	1	1	0	1	1	0	1	1	1	1	0	1	1	1	1	0	1	1	1	1	1	1	0	1	0	1	1	0	1	0	1	1	1	0	1	1	0	1	0	1	1	1	0
1	1	1	1	0	1	0	1	1	1	1	1	1	1	1	1	1	0	1	1	1	0	1	1	1	1	1	1	1	0	1	1	0	1	0	1	1	1	1	0	0	1	1	1	1	0	0	1	1	0
0	1	0	1	1	0	0	1	0	0	1	1	1	1	1	1	1	0	1	1	1	1	1	1	1	1	1	1	0	0	1	0	0	1	0	1	1	1	1	1	0	0	1	1	1	1	1	1	1	1
1	1	0	1	0	1	0	1	1	0	1	1	1	0	1	1	0	0	0	1	1	0	1	1	1	1	0	0	1	0	1	1	0	1	0	1	1	1	1	1	0	1	1	1	1	0	0	1	1	0
1	1	0	1	0	1	1	1	0	0	0	1	1	1	1	1	0	0	1	0	1	0	1	0	1	0	0	1	1	0	1	1	0	1	0	1	1	0	1	0	0	0	1	1	1	0	1	1	0	0
1	1	1	1	0	1	0	1	0	1	0	1	1	1	1	1	1	0	1	0	1	1	1	1	1	1	1	1	1	0	1	1	0	1	0	1	1	1	1	1	0	0	1	1	1	1	1	1	1	0
1	1	1	1	1	0	1	1	1	0	1	1	1	0	1	1	1	0	1	1	1	1	1	1	1	1	1	0	0	1	1	0	0	1	1	1	1	1	1	1	0	1	1	1	1	1	1	1	1	0
1	1	1	1	1	0	1	1	1	0	0	1	1	1	1	1	1	1	1	0	1	0	1	0	1	1	1	1	1	0	0	1	0	1	0	1	1	1	1	1	0	0	1	1	1	0	1	0	1	0
1	1	0	1	0	1	0	1	1	0	1	1	1	1	1	1	1	0	0	0	1	1	0	1	1	1	0	1	1	0	1	0	0	1	0	1	1	1	1	1	0	0	1	1	1	0	1	0	1	0
1	1	0	1	0	0	1	1	0	1	0	1	1	1	1	1	1	0	1	1	1	0	1	0	1	1	1	1	0	0	1	1	0	1	0	1	0	1	1	0	0	1	0	0	1	0	0	1	0	0
0	0	0	1	0	0	1	1	0	0	0	1	1	0	1	1	1	1	0	0	1	0	0	0	0	1	1	1	0	0	1	1	0	0	0	0	0	0	1	1	0	0	1	1	1	0	1	1	0	0
0	1	0	1	0	0	1	1	0	0	0	1	1	0	1	0	1	0	1	1	1	0	1	0	1	1	1	1	0	1	1	1	0	0	0	1	0	1	1	1	0	0	1	0	1	0	0	1	0	1
1	1	1	1	0	1	1	0	0	1	1	1	1	1	1	1	1	0	1	1	1	1	1	0	1	0	1	1	1	1	1	0	0	1	0	1	1	1	1	1	0	0	1	1	1	0	1	0	1	1
1	0	1	1	0	0	0	1	0	1	1	1	1	1	1	1	1	0	1	1	1	1	1	1	1	1	1	1	1	1	1	1	1	1	1	1	1	1	1	1	0	1	1	1	1	1	1	1	1	0
1	1	1	1	0	0	1	1	1	0	1	1	1	1	1	1	0	1	1	1	1	1	1	1	1	1	0	0	1	0	0	1	1	1	0	1	1	1	1	1	0	1	1	1	1	0	0	1	1	0
0	1	0	1	0	0	0	1	1	0	1	1	1	1	1	1	1	1	1	1	1	1	1	1	1	1	1	1	1	1	1	1	0	1	1	1	0	1	1	1	0	0	1	1	1	0	1	1	0	0
0	1	0	1	0	1	1	1	0	1	1	1	1	1	1	0	1	1	1	1	1	0	1	0	1	1	0	1	0	0	1	0	0	1	0	1	1	1	1	1	0	1	1	1	1	0	1	1	1	0
0	1	0	1	1	0	1	1	0	0	1	1	1	0	1	1	1	0	1	0	1	0	1	0	1	1	0	1	0	0	0	0	0	1	0	1	1	1	1	1	0	0	1	1	1	0	0	1	0	0
0	1	0	1	0	1	0	1	0	1	0	1	1	1	1	1	0	0	1	1	1	1	1	0	1	1	1	1	0	1	1	1	0	1	0	1	0	1	1	1	0	0	1	1	1	0	1	1	0	1
1	1	0	1	0	0	1	1	1	1	0	1	1	0	1	0	1	1	1	1	1	0	1	0	1	1	1	1	1	1	1	1	0	1	0	1	0	1	1	0	1	0	1	1	1	1	1	1	1	0
1	1	0	1	0	1	1	1	1	0	1	1	1	1	1	1	1	0	1	1	1	1	1	1	1	1	1	0	0	1	1	0	1	1	1	1	1	1	1	1	0	0	1	1	1	1	1	1	1	1
1	1	0	1	1	0	0	1	1	0	1	1	1	1	1	1	0	0	1	1	1	1	1	1	1	1	0	0	0	1	1	1	0	1	0	1	1	1	1	1	0	0	0	1	1	1	1	1	1	0
0	1	0	1	0	0	1	1	0	0	0	1	1	0	1	0	1	1	1	0	0	0	1	0	0	0	0	1	1	0	1	1	0	1	0	0	0	0	0	1	0	0	1	1	1	1	1	0	1	0
1	1	1	1	0	1	0	1	0	1	1	1	1	1	1	1	1	0	1	1	1	1	1	1	1	0	0	1	0	1	1	0	0	1	1	1	1	1	1	1	0	1	1	1	1	0	1	1	1	1
1	1	1	1	1	1	1	1	0	0	1	1	1	1	1	0	1	1	1	1	1	0	1	1	1	1	1	1	0	0	1	1	0	1	1	1	1	1	1	1	0	0	1	1	1	0	1	1	0	0
1	1	0	1	0	1	1	0	0	0	0	1	1	0	1	1	0	0	1	1	1	0	1	0	1	1	1	1	1	0	1	1	0	1	0	1	1	1	1	1	0	0	1	1	1	0	1	1	1	0
1	1	0	1	0	1	1	1	1	1	0	1	1	1	1	0	0	0	1	0	1	0	1	1	1	1	1	1	0	0	1	0	0	1	0	1	0	1	0	1	0	0	1	1	1	1	1	1	1	0
1	0	0	0	0	1	0	0	1	1	0	1	1	0	1	1	1	1	1	1	1	0	1	1	1	1	0	1	0	0	1	0	1	1	0	0	0	1	1	0	1	0	0	1	1	0	0	1	0	0
0	1	1	1	0	0	0	1	1	0	1	1	1	1	1	1	0	0	1	1	1	1	1	1	1	1	1	1	1	0	0	0	0	1	0	1	1	1	1	0	0	0	1	1	1	1	1	1	1	0
0	0	0	0	1	1	1	1	0	0	0	1	1	0	1	1	1	1	0	0	1	0	1	0	1	1	1	1	1	0	1	0	0	0	0	1	1	1	0	1	0	0	0	0	1	0	0	1	1	1
1	1	0	1	1	0	1	1	1	0	1	1	1	1	1	0	1	1	1	0	1	0	1	1	1	1	0	1	1	0	1	1	1	1	0	1	1	1	1	1	0	0	1	1	1	1	1	1	1	1
1	1	0	1	0	1	1	0	0	0	0	0	1	0	1	1	1	1	1	0	1	0	1	0	0	1	0	0	1	0	1	0	0	0	0	0	0	1	1	0	0	0	0	1	1	0	1	1	0	1
0	1	0	1	0	0	0	1	0	1	0	1	1	1	0	1	1	1	1	1	1	1	1	0	1	1	0	0	1	1	1	1	0	1	0	1	1	1	1	1	0	1	1	1	1	1	1	1	1	0
0	1	0	1	0	0	1	1	1	0	1	1	1	0	1	1	1	1	1	1	1	1	1	1	1	1	1	0	1	1	1	1	0	0	1	0	1	1	1	1	0	1	1	1	1	0	1	1	1	0
1	1	1	1	0	1	0	1	1	0	0	1	1	1	1	1	1	1	1	1	1	0	1	0	1	0	0	1	0	0	1	1	0	1	0	1	1	1	1	0	0	0	1	1	1	0	1	1	1	0
0	1	0	1	0	0	1	1	1	0	0	1	0	0	1	1	1	1	1	0	1	0	1	1	1	1	0	1	0	0	1	0	0	0	0	1	0	1	1	1	0	0	1	1	1	0	1	1	1	0
1	1	0	1	0	1	1	1	1	0	1	1	1	1	1	1	1	0	1	1	1	1	1	1	1	1	1	1	0	1	1	1	0	1	1	1	1	1	1	1	0	0	0	1	1	0	1	1	1	0
0	1	1	1	1	1	1	0	0	0	1	1	1	1	1	0	1	0	1	1	1	0	1	0	1	1	0	0	0	1	1	0	0	1	0	1	1	1	1	1	1	1	1	1	1	0	0	1	1	1
0	1	1	1	1	1	0	1	0	0	1	1	1	0	1	0	1	1	1	1	1	0	1	0	1	1	1	1	0	0	1	0	0	1	1	1	1	1	1	1	0	0	1	1	1	0	1	1	1	0
1	1	0	1	0	1	1	1	0	1	1	1	0	0	0	1	0	1	1	1	1	0	1	1	1	1	1	1	0	0	1	0	0	1	0	1	1	1	1	1	0	0	1	1	1	0	1	1	0	0
1	1	0	1	0	0	0	1	1	1	1	1	1	1	1	1	1	1	1	0	1	0	1	0	1	1	1	1	0	0	1	1	0	1	0	1	1	1	1	1	1	1	1	1	1	1	1	1	1	0
1	1	1	1	0	0	0	1	0	1	0	1	1	0	1	1	1	1	1	0	1	0	1	1	1	1	1	1	0	0	1	0	0	1	1	1	1	0	1	1	0	0	1	1	1	0	1	1	1	0
1	1	0	1	0	0	0	1	1	0	0	1	1	1	1	1	1	0	1	1	1	1	1	0	1	1	0	1	0	1	1	1	0	1	0	1	1	1	1	0	0	0	1	1	1	0	0	1	0	1
1	1	1	1	1	1	1	1	0	0	0	0	0	1	1	0	1	1	1	0	1	0	1	0	1	1	1	1	0	0	1	0	0	0	1	1	1	1	1	1	0	0	0	0	1	0	1	1	1	0
0	1	0	1	1	1	0	1	1	0	1	0	1	0	1	0	1	1	1	0	1	1	1	0	0	0	1	1	1	0	1	1	0	1	0	1	0	0	1	1	1	0	1	1	1	0	0	1	0	0
0	1	0	0	0	1	1	1	1	1	1	1	1	1	1	1	1	0	1	1	1	0	1	1	1	1	1	1	0	1	1	1	0	1	0	1	1	1	1	1	0	1	1	1	1	0	1	1	1	1
0	1	0	1	0	0	1	0	0	1	1	1	1	0	1	0	1	1	0	0	1	0	1	1	0	1	0	0	1	0	1	0	0	0	0	0	0	0	1	0	0	0	0	1	1	0	1	1	1	0
1	1	0	0	1	0	1	0	0	0	1	1	1	1	1	1	1	1	1	1	1	1	1	1	1	1	1	1	1	1	1	1	0	1	0	1	1	1	1	1	0	0	1	1	1	0	1	1	0	0
0	1	0	1	0	1	0	0	0	0	0	1	1	1	1	1	1	1	0	1	1	1	1	1	1	1	1	1	1	0	0	0	0	0	0	1	0	1	1	1	0	0	1	1	1	0	1	1	0	0
0	0	0	0	1	1	1	1	0	0	0	1	1	0	1	0	1	1	1	1	1	0	1	0	0	0	1	0	0	1	1	0	0	0	0	0	0	0	0	1	1	0	0	1	1	0	1	1	1	0
1	1	0	1	0	0	1	0	0	0	0	1	1	1	1	1	0	1	0	0	1	1	0	0	0	1	1	1	0	1	1	1	0	0	1	0	1	0	0	0	0	0	1	1	1	0	1	1	1	0
0	1	0	0	1	0	0	1	0	1	0	1	1	1	1	0	1	0	1	0	1	1	1	0	1	1	1	0	0	0	1	1	0	1	0	1	0	1	1	1	0	0	1	0	1	0	1	1	1	0
1	0	0	1	1	0	1	1	1	0	0	0	1	0	0	0	1	1	0	0	0	0	1	0	1	1	1	0	0	1	1	0	0	1	0	1	0	1	1	0	1	1	1	1	1	0	1	1	0	0
0	1	0	0	1	0	1	1	0	0	0	1	1	1	1	1	1	0	1	1	1	1	1	0	1	1	1	1	0	0	1	1	0	1	0	1	1	1	1	1	0	0	1	1	1	0	0	1	1	1
0	1	0	1	0	1	1	1	0	0	0	1	1	1	1	1	1	0	1	1	1	1	1	1	1	1	1	1	1	0	0	1	0	0	0	1	1	1	1	1	0	0	1	1	1	0	0	1	1	1
1	0	0	1	0	1	1	1	0	0	0	1	1	1	1	1	0	0	0	0	0	0	1	1	1	1	1	1	0	1	1	1	0	0	0	1	1	1	1	1	1	0	1	1	1	0	1	1	0	0
0	1	1	1	0	0	0	1	0	1	0	1	0	0	1	1	1	0	0	0	1	1	1	0	1	1	1	1	0	0	1	0	0	1	0	1	0	0	1	1	0	0	1	1	1	1	1	1	1	0
1	0	0	1	1	1	1	1	1	0	0	1	1	1	1	1	0	1	1	0	0	1	1	1	1	1	1	1	0	0	1	1	0	1	0	1	1	1	1	1	0	0	1	1	1	0	1	1	0	0
0	0	0	1	0	0	1	1	0	0	0	1	1	1	1	1	0	0	0	1	1	1	1	0	1	1	1	1	0	0	1	0	0	0	1	0	1	1	1	0	0	0	0	0	1	1	1	1	1	0
0	1	1	0	1	0	1	0	1	0	0	1	1	0	1	1	1	1	1	0	1	1	1	1	0	1	1	1	1	0	1	0	0	0	0	0	0	1	0	1	1	0	1	0	1	1	0	1	1	0
0	0	0	1	0	1	1	1	1	0	1	1	1	1	1	1	1	1	0	0	1	0	1	1	0	0	1	1	0	0	1	0	0	0	0	0	1	1	0	1	0	0	1	0	1	0	0	1	0	0
0	1	1	1	0	1	0	0	1	0	1	1	1	1	1	1	1	1	1	0	1	1	1	1	1	1	1	0	1	1	0	1	0	1	0	1	0	1	1	1	0	0	0	1	1	0	1	1	1	1
1	1	0	1	1	0	1	1	0	0	0	1	1	0	1	1	0	0	0	0	1	1	1	0	1	1	1	1	0	0	1	1	0	0	0	1	1	1	0	1	0	0	1	1	1	0	1	1	1	1
1	1	0	0	0	1	1	1	1	0	0	1	1	1	1	1	1	0	0	0	0	1	1	0	1	0	1	1	0	0	1	1	0	0	0	0	0	1	1	1	0	0	1	1	1	1	1	1	0	1
0	1	0	0	0	1	0	1	1	0	0	1	1	0	1	0	0	0	0	0	1	1	1	1	1	1	1	1	1	0	1	1	0	0	0	0	0	1	1	1	0	0	0	1	1	0	1	1	1	1
0	0	0	0	0	1	1	0	1	0	0	1	1	1	1	1	1	1	0	0	1	0	1	1	1	1	1	0	1	1	1	0	0	1	0	1	1	1	1	1	1	1	1	0	1	0	0	1	1	0
0	1	1	1	1	1	0	1	1	0	0	1	1	1	1	1	1	0	1	1	1	1	1	0	1	1	1	1	0	0	1	1	0	1	0	1	1	1	1	1	0	1	1	1	1	0	0	1	0	1
0	1	0	1	0	0	1	0	0	0	0	1	1	1	1	1	1	0	1	0	1	0	1	1	1	1	1	1	1	0	1	1	0	1	1	0	0	1	1	0	0	0	1	1	1	0	1	1	1	0
0	1	1	1	0	0	1	0	0	0	0	1	1	0	1	1	1	1	0	1	1	1	0	0	1	1	1	1	0	1	1	0	0	1	0	1	1	1	0	1	0	0	1	1	1	0	1	1	1	0
1	1	1	0	1	0	1	1	0	1	0	1	1	0	1	1	1	1	0	0	1	0	1	0	1	1	1	0	0	1	1	1	0	0	0	1	1	1	1	1	0	0	1	0	1	0	0	0	0	0
0	1	0	0	0	1	1	0	1	1	1	1	1	0	1	1	1	1	1	0	1	0	1	0	0	0	1	0	1	0	1	0	0	0	0	0	1	1	1	1	0	0	1	1	1	0	1	1	1	0
1	0	0	1	0	1	0	1	1	0	1	1	0	1	1	1	1	0	1	1	1	0	1	0	1	1	1	1	0	0	1	0	0	1	1	1	1	0	0	1	0	0	1	1	1	1	1	0	1	1
0	1	0	0	1	0	1	1	0	0	0	1	1	1	1	1	1	0	0	0	0	0	1	0	1	1	1	1	0	1	1	0	0	0	0	1	1	1	0	1	0	0	1	1	1	1	1	1	0	1
1	1	1	1	1	1	1	1	1	1	1	1	1	1	1	1	0	1	0	1	1	1	1	0	1	1	1	1	1	1	1	1	0	1	1	1	1	1	0	1	0	0	1	1	1	1	1	1	1	0
0	1	0	0	1	1	1	1	0	0	0	1	1	0	1	1	1	1	0	0	1	0	1	0	1	1	1	1	1	0	1	0	0	1	0	1	1	1	1	1	0	0	1	1	1	0	1	0	1	0
1	1	0	0	0	0	1	1	1	0	1	1	1	1	1	1	1	1	0	0	1	0	0	0	1	1	1	1	0	1	1	0	0	0	0	1	0	1	0	1	0	0	1	1	1	0	0	1	0	0
1	1	1	1	0	1	1	1	0	1	0	1	1	0	1	1	1	0	0	0	1	0	0	0	1	1	1	1	1	1	1	0	0	1	1	1	1	1	1	1	0	0	1	1	1	0	1	1	0	1
0	1	0	0	1	0	0	1	0	0	0	1	1	0	1	1	1	0	1	0	1	0	1	0	1	0	1	1	0	0	1	1	0	0	0	1	0	1	0	1	0	0	1	1	1	0	1	1	1	0
1	1	0	0	0	0	1	1	0	0	0	1	1	1	1	1	0	0	1	0	1	0	0	0	1	1	1	0	1	0	1	0	0	0	1	1	1	1	1	0	0	0	1	0	1	1	1	1	1	0
0	0	0	1	0	1	1	0	0	0	0	1	0	0	1	1	1	1	0	1	1	0	1	1	1	0	1	1	1	0	1	0	0	1	1	1	1	1	1	1	1	0	1	1	1	0	1	1	1	0
1	1	0	1	1	0	1	1	1	0	1	1	1	1	1	1	1	1	1	0	1	0	1	0	1	0	1	1	0	1	1	0	0	1	0	1	1	1	1	1	0	0	1	1	1	0	1	0	1	1
1	1	1	1	0	0	1	1	1	0	1	1	1	0	1	1	1	1	0	0	1	0	1	0	1	1	1	0	0	1	1	1	0	0	0	1	1	1	1	1	0	1	0	1	1	0	0	1	1	1
0	1	1	1	0	1	1	0	1	0	0	1	1	0	1	1	1	0	1	1	1	0	1	0	1	1	1	1	0	0	1	1	0	0	0	1	1	1	1	1	0	0	1	1	1	0	1	1	1	0
0	0	0	1	1	1	1	1	0	0	1	1	1	1	1	1	1	0	0	0	1	0	0	1	1	1	1	1	1	1	1	0	0	0	1	1	0	1	1	0	0	0	1	1	1	0	1	1	1	0
1	1	0	1	0	0	1	1	0	0	0	1	1	1	1	0	0	1	1	0	1	1	1	0	1	1	1	1	0	0	1	0	0	1	0	1	0	1	1	1	0	0	1	1	1	0	0	1	0	0
0	1	0	1	0	0	1	1	1	0	1	1	1	1	1	0	1	1	1	0	1	0	0	0	1	1	1	1	0	0	1	0	0	1	1	1	1	1	0	1	0	0	1	0	1	0	0	1	0	0
0	1	1	1	0	1	1	1	1	0	1	1	1	1	1	1	1	0	1	0	1	1	1	1	1	1	1	1	1	1	1	0	0	0	0	1	1	1	0	1	0	0	1	1	1	0	0	1	1	0
0	1	0	1	0	0	1	1	0	1	0	1	1	0	1	1	1	0	0	0	1	1	1	0	1	1	1	0	1	1	0	1	0	0	0	1	1	1	1	1	0	1	1	1	1	0	1	1	1	1
1	1	0	0	1	1	0	1	0	1	0	1	1	0	1	1	1	1	0	0	1	0	0	1	1	0	1	0	0	0	1	0	0	0	1	1	0	0	1	1	1	0	1	0	1	0	1	1	1	1
0	1	0	1	0	1	1	1	0	0	0	1	1	1	1	1	1	1	1	1	0	0	1	0	1	1	1	1	0	0	1	0	0	1	0	1	0	1	1	1	0	0	1	1	1	0	0	1	0	0
1	1	0	0	0	1	1	1	1	1	1	1	1	1	1	1	0	0	1	0	1	1	1	0	1	1	1	1	1	1	1	0	0	0	0	1	1	1	1	1	0	0	1	1	1	0	1	1	1	1
0	0	0	1	0	1	1	1	1	1	0	1	1	1	1	1	1	1	0	0	1	1	1	0	0	0	1	0	1	0	0	0	0	0	0	1	0	1	1	1	0	1	1	1	1	0	1	1	0	0
1	1	1	1	1	1	0	0	0	0	0	1	1	1	1	0	0	0	0	1	1	1	1	1	1	1	1	1	1	0	1	1	0	1	1	1	1	1	1	1	0	0	1	1	1	0	1	1	1	1
0	1	0	1	0	0	1	0	0	0	0	0	1	0	1	0	1	1	1	0	0	1	1	0	0	1	1	1	0	0	1	0	0	1	0	1	1	0	1	1	0	0	1	1	1	0	1	0	1	0
1	1	1	1	1	1	1	1	1	0	0	1	1	1	1	1	1	0	0	0	1	0	1	1	1	1	1	1	0	0	0	1	0	1	0	1	1	1	1	1	0	0	0	1	1	0	1	0	1	0
0	1	0	0	0	0	1	1	0	0	0	1	0	0	1	0	1	0	0	0	1	1	0	0	1	1	1	1	1	0	0	1	0	0	0	1	1	1	1	1	0	0	1	1	1	0	1	0	0	1
1	1	0	1	0	0	1	1	0	1	0	1	1	0	1	0	1	1	1	1	0	0	1	1	1	0	1	1	0	1	1	0	0	0	1	1	1	1	1	1	1	0	1	0	1	0	1	1	1	0
0	1	1	0	0	0	1	0	0	0	1	1	1	1	1	1	1	1	1	1	1	0	1	1	0	1	1	1	1	0	1	1	0	0	0	1	1	1	1	1	0	0	0	0	1	0	1	1	0	1
0	1	1	1	1	1	1	1	1	0	1	1	1	1	1	1	1	1	1	0	1	1	1	1	1	1	1	1	0	0	1	0	0	1	0	1	0	1	1	1	1	0	1	1	1	1	1	1	0	1
0	1	0	1	0	1	1	1	1	0	1	1	1	1	1	1	1	0	1	1	1	0	1	0	1	1	1	1	0	1	1	1	0	1	0	1	1	1	1	1	0	0	1	0	1	0	1	1	0	1
0	1	0	1	1	1	1	1	1	0	1	1	1	1	1	1	1	1	1	0	1	0	1	0	1	1	1	1	0	1	1	1	0	1	0	1	1	1	1	1	1	0	0	0	1	1	1	1	1	0
1	1	0	0	0	0	1	0	0	1	0	1	1	1	1	1	1	0	1	1	1	1	1	0	1	1	1	1	1	1	1	1	0	1	1	1	1	1	1	1	0	1	1	1	1	0	1	1	1	1
1	0	1	0	0	1	1	0	0	0	0	1	1	1	1	1	1	0	0	1	1	0	1	0	1	1	1	1	1	0	1	0	0	1	0	1	1	1	1	1	0	0	1	1	1	0	1	1	1	1
1	1	0	1	0	0	0	1	0	0	0	1	1	1	1	1	0	1	1	0	1	0	1	1	1	1	1	1	0	1	1	0	0	0	0	1	0	1	0	1	0	0	1	1	1	0	1	1	1	0
0	1	0	1	0	1	1	1	0	0	0	1	1	0	1	1	1	1	0	1	1	0	1	0	1	1	1	0	0	1	1	0	0	1	0	1	1	1	1	1	0	0	1	1	1	0	1	1	0	0
0	0	0	1	0	1	1	1	0	0	1	0	1	1	1	0	1	1	0	1	1	0	1	0	1	1	1	1	1	1	1	0	0	1	1	0	1	1	1	1	0	0	1	0	1	0	0	1	0	0
1	0	0	1	0	0	0	1	1	0	0	1	1	1	1	0	1	0	1	0	1	1	1	0	1	1	1	1	0	0	1	1	0	1	0	1	1	0	0	1	0	1	1	1	1	0	1	1	1	0
1	1	0	1	0	1	1	1	1	0	1	1	1	1	1	1	1	1	1	1	1	1	1	1	1	1	1	0	1	1	1	1	0	0	0	1	1	1	1	1	0	0	1	1	1	0	1	1	1	0
0	1	0	0	1	0	1	1	1	0	1	1	1	1	1	1	1	0	1	1	1	1	1	1	1	1	1	1	1	1	1	1	0	1	0	1	0	1	1	1	0	1	1	1	1	1	1	1	0	1
0	1	1	1	0	1	1	1	0	0	1	1	1	0	0	1	1	1	0	0	1	1	1	1	1	1	1	1	0	0	1	0	0	1	1	1	1	0	1	1	0	0	0	1	1	0	1	1	1	0
1	0	0	1	0	0	0	1	1	1	0	1	1	0	1	0	0	1	1	1	1	0	0	0	0	0	0	1	1	0	0	1	1	1	0	0	0	1	1	1	0	0	1	0	1	1	1	1	0	0
0	1	1	1	1	1	1	1	0	1	0	1	1	0	1	1	1	1	1	0	1	1	1	0	1	1	1	1	1	1	1	1	0	0	0	1	1	1	1	1	0	1	1	0	1	0	1	1	1	0
1	1	0	1	0	1	1	1	1	0	1	1	0	1	1	1	0	1	1	1	1	1	1	1	1	1	1	1	0	1	1	0	0	1	0	1	0	1	0	1	0	0	1	1	1	0	1	1	0	1
0	1	0	0	0	1	1	0	1	0	0	1	1	1	1	1	1	0	1	0	1	1	0	0	0	1	1	0	1	0	1	1	0	1	1	1	1	1	0	1	0	0	1	1	1	0	1	1	0	0
0	1	1	0	0	0	0	1	1	1	0	1	1	1	1	1	0	0	1	1	1	0	1	1	1	1	1	1	1	1	1	1	0	1	1	1	1	0	0	1	0	0	1	1	1	0	1	1	1	0
1	0	0	1	0	1	1	1	0	0	0	1	1	1	0	1	0	0	1	0	0	1	0	0	1	1	1	0	0	0	1	0	0	0	0	1	1	1	1	1	0	0	1	1	1	0	1	1	0	0
0	1	1	1	0	1	1	1	0	0	0	1	1	0	1	0	0	0	0	0	1	0	1	0	1	1	1	1	0	0	1	0	0	0	0	0	1	1	1	1	0	0	0	0	1	0	1	1	0	1
1	1	0	1	0	0	1	0	1	0	1	1	1	0	1	1	1	1	0	1	1	0	1	0	1	1	1	1	1	0	1	1	0	1	0	1	1	1	1	1	0	1	1	1	1	0	1	1	1	1
0	1	0	1	1	0	1	1	1	0	0	1	1	1	1	1	0	1	0	0	1	0	1	0	1	1	1	1	0	0	1	0	0	0	0	1	1	1	0	1	0	0	1	1	1	0	1	1	1	0
1	1	1	1	1	0	1	1	0	0	0	1	1	1	1	1	1	1	1	1	1	0	1	1	1	1	1	1	1	0	1	0	0	1	0	1	1	1	0	1	0	0	0	1	1	0	1	1	1	0
0	1	1	1	1	0	1	1	1	1	1	1	1	1	1	0	1	0	1	0	1	0	1	0	0	1	1	1	1	0	1	0	0	0	0	1	1	1	1	1	0	0	1	1	1	1	0	1	1	1
1	0	0	0	0	0	1	1	0	0	0	1	1	1	1	1	1	1	1	0	1	0	1	1	1	1	1	1	0	0	1	0	0	1	0	1	1	1	0	1	0	0	1	1	1	0	0	1	1	1
0	0	0	1	0	1	1	0	1	1	1	1	0	1	1	0	1	0	0	0	1	1	1	0	1	0	1	1	1	0	1	1	0	1	0	1	1	0	1	1	0	0	1	0	1	0	1	1	0	0
0	1	0	1	1	1	1	0	0	0	0	1	0	1	1	0	0	1	1	0	1	1	1	0	1	1	1	1	1	0	1	0	0	0	0	1	1	1	0	1	0	0	0	1	1	0	1	1	1	0
1	1	0	1	0	1	1	0	0	0	0	1	1	1	1	1	1	1	1	0	1	0	1	0	1	1	1	0	0	1	0	1	0	1	0	0	0	1	1	1	0	1	1	1	1	0	1	1	0	1
1	1	0	1	1	0	0	1	1	0	0	1	1	1	1	0	1	0	1	0	0	1	1	0	1	1	1	1	0	1	1	1	0	0	0	0	1	1	1	1	0	0	1	1	1	1	1	1	0	0
0	1	0	1	0	0	1	1	1	0	0	1	1	0	1	1	0	1	1	1	1	0	1	0	1	1	1	0	0	0	1	1	0	1	1	1	1	1	1	1	0	0	1	1	1	1	1	1	0	1
0	1	1	1	1	0	1	1	0	1	0	1	0	0	1	0	1	0	0	0	0	0	1	0	1	0	1	0	0	1	1	1	0	0	0	1	1	1	1	1	1	1	0	0	1	0	1	0	1	0
0	1	0	1	0	1	1	1	1	1	1	1	1	1	1	1	1	1	1	0	1	0	1	0	1	1	1	1	0	0	1	1	0	1	0	1	0	1	1	1	0	0	1	0	1	0	1	1	0	1
0	1	0	1	1	0	1	1	1	0	1	1	1	1	1	1	1	1	1	0	1	1	1	1	1	1	1	0	1	1	1	0	0	0	0	1	1	1	1	1	0	1	1	1	1	0	1	1	1	1
0	1	0	1	0	0	0	1	0	1	0	1	1	1	1	1	1	1	1	0	1	0	1	1	1	1	0	1	1	1	1	1	0	0	0	1	0	1	1	0	0	0	1	0	1	0	1	1	0	0
0	0	0	0	1	1	0	1	0	0	1	1	1	1	1	0	1	0	1	0	1	0	0	1	1	1	1	1	1	0	0	0	0	0	0	1	0	1	1	1	0	0	0	1	1	0	1	1	0	1
0	1	0	0	1	0	1	1	0	1	0	1	1	0	1	1	0	0	1	0	1	0	1	1	1	1	1	0	1	1	1	0	0	0	0	0	1	1	1	1	0	0	1	1	1	0	1	1	0	0
1	1	0	0	0	1	1	1	1	0	0	1	1	1	1	0	1	1	1	0	1	0	0	0	1	1	1	0	1	0	1	1	0	0	0	1	1	1	1	1	0	0	1	1	1	0	1	1	1	0
0	0	1	0	0	0	1	1	0	0	1	1	1	1	1	1	0	0	0	0	0	0	1	0	1	1	1	1	0	1	1	1	0	1	1	1	0	1	0	1	0	0	1	1	1	1	1	1	1	1
0	0	0	1	0	1	1	1	0	1	0	1	1	0	1	0	1	1	1	0	1	1	1	0	1	1	1	1	1	0	1	1	0	1	0	1	1	0	1	1	0	0	1	0	1	0	1	1	1	1
1	1	1	1	0	0	0	1	0	1	1	1	1	1	1	1	0	0	1	1	1	0	1	1	1	1	1	0	0	1	0	0	0	1	0	1	1	1	1	1	0	1	1	0	1	0	1	1	0	0
1	0	0	1	0	0	1	1	0	0	1	1	1	0	1	1	1	0	0	0	1	0	1	0	1	1	1	1	0	1	0	0	0	1	0	1	1	0	0	1	1	0	1	0	1	0	1	1	0	0
1	1	0	1	0	1	1	1	1	1	0	1	1	1	1	1	1	1	1	1	1	1	1	1	1	1	1	1	1	1	1	1	0	0	0	1	1	1	1	1	0	0	1	1	1	0	1	1	1	0
0	1	1	0	0	0	1	0	1	1	0	1	1	1	0	1	1	1	0	0	1	0	1	0	1	0	1	0	1	0	1	1	0	0	0	1	0	1	0	1	0	0	1	1	1	0	1	1	1	0
0	0	1	1	0	1	1	1	0	0	0	1	0	1	1	0	1	1	0	0	1	0	1	0	0	1	1	1	0	0	1	0	0	0	0	1	1	1	1	1	0	0	1	0	1	0	0	1	1	0
1	1	1	1	0	1	0	1	1	0	0	1	1	0	1	1	1	1	0	0	0	0	0	0	1	1	1	1	0	0	0	1	0	1	0	0	1	1	1	1	0	0	1	1	1	1	1	1	0	0
1	1	1	1	1	1	1	1	0	0	1	1	1	1	1	1	0	0	1	1	1	0	1	1	1	1	0	1	1	0	1	1	0	1	0	1	1	1	1	0	0	0	0	0	0	0	0	0	1	1
0	1	0	1	0	0	1	1	0	0	0	1	1	0	1	1	1	0	0	0	1	0	0	0	1	0	1	1	0	0	1	1	0	0	0	1	1	1	0	1	0	1	0	1	1	0	0	1	0	1
1	0	0	0	0	0	1	1	1	0	0	1	1	1	1	0	1	0	1	0	1	1	0	1	0	1	0	1	0	0	1	1	0	1	0	1	1	1	1	1	0	1	1	0	1	0	1	1	1	0
0	0	0	1	0	0	1	1	0	0	0	1	1	0	1	1	1	1	1	0	0	0	1	0	1	0	0	1	0	0	1	1	0	1	0	0	1	0	1	1	0	0	1	0	1	0	1	1	0	0
1	1	0	1	0	0	1	1	1	1	0	1	0	1	1	1	1	1	1	1	1	1	1	0	1	1	0	0	0	0	0	0	0	1	0	1	1	1	1	1	0	0	1	1	1	0	1	1	0	1
1	1	0	1	1	0	1	0	1	1	0	1	1	1	1	0	1	1	1	0	1	0	1	0	1	1	1	1	1	1	1	1	0	1	1	1	1	1	0	1	0	0	1	0	1	0	1	1	0	0
0	1	0	1	0	1	0	0	0	0	0	0	1	1	1	1	1	1	1	0	1	0	1	0	1	1	1	1	0	0	1	0	0	1	0	1	1	1	1	1	0	0	1	1	1	1	0	1	0	0
1	1	1	1	0	0	1	0	1	0	1	1	1	1	1	1	1	1	0	1	1	0	0	0	1	1	1	0	1	1	1	1	0	1	1	1	1	1	1	1	1	1	1	1	1	0	1	1	1	0
1	1	0	1	0	1	1	1	1	0	0	1	1	1	1	0	1	1	1	0	1	1	1	0	1	0	0	1	1	1	1	0	0	0	0	1	0	1	0	1	0	0	1	1	1	0	1	1	1	0
0	0	1	1	1	0	1	1	0	0	1	1	1	1	0	1	0	1	1	1	1	1	1	1	1	1	1	1	1	0	0	0	0	0	0	1	0	1	1	0	0	0	0	1	1	0	1	0	1	0
0	0	0	1	1	1	1	1	1	0	0	0	1	0	1	1	1	0	1	0	1	0	1	1	0	0	0	1	0	0	1	1	0	0	0	1	0	1	1	1	0	0	1	1	1	1	0	0	0	0
0	1	0	1	0	0	1	0	1	0	1	1	1	1	0	1	1	1	1	0	1	1	0	0	1	0	1	0	0	1	1	1	0	1	0	1	0	1	1	1	1	1	1	0	1	0	1	1	0	1
1	1	0	1	1	1	1	1	0	0	0	0	1	1	1	1	1	1	1	0	1	0	0	0	0	1	1	0	0	0	1	1	0	1	0	1	0	1	1	1	0	1	1	1	1	0	1	0	0	1
0	1	1	1	0	0	1	1	1	0	1	1	1	1	1	1	1	0	1	0	1	1	1	1	1	1	1	1	1	0	1	1	0	0	0	1	1	1	1	1	0	1	1	1	1	0	1	1	0	0
1	1	0	1	0	0	1	1	0	0	1	1	1	1	1	0	1	0	1	0	1	0	1	0	1	1	1	1	0	0	0	1	0	1	0	1	1	1	1	0	0	0	1	1	1	0	0	1	0	0
0	1	0	1	0	1	1	1	1	0	1	1	1	1	1	0	1	1	1	0	1	0	1	0	1	1	0	0	1	0	1	1	0	0	0	1	0	1	1	1	0	1	1	1	1	1	1	1	0	0
1	1	0	1	1	1	0	1	1	0	0	0	1	1	1	0	1	0	1	0	1	0	0	0	0	0	1	1	0	0	1	1	0	1	0	1	0	1	1	1	1	0	1	1	1	0	1	1	1	0
1	1	0	1	0	0	1	0	0	1	1	1	1	1	1	0	1	0	1	0	1	0	0	0	1	1	1	0	1	1	1	0	1	1	0	1	0	1	1	1	0	0	1	1	1	0	1	1	1	1
1	1	0	0	0	1	1	1	1	0	0	1	1	1	1	0	1	1	1	0	1	0	1	1	1	0	1	1	1	0	1	0	0	1	0	1	0	1	1	1	0	0	1	1	1	0	1	1	1	0
1	1	0	1	0	1	1	1	1	0	0	1	1	1	1	1	1	0	1	0	1	0	0	1	1	1	1	1	1	0	1	1	0	1	1	1	0	1	1	1	1	0	1	1	1	0	1	1	1	0
0	1	0	1	0	0	1	1	1	1	0	1	1	1	1	1	1	1	1	1	0	0	1	0	0	1	1	1	1	0	1	0	0	1	0	1	0	1	1	1	0	1	0	1	1	0	1	1	1	0
0	0	0	1	0	0	1	1	1	1	0	1	1	0	1	0	1	1	0	0	0	0	0	0	1	0	1	0	1	0	1	1	0	1	0	1	0	1	0	1	0	0	1	0	1	0	1	1	0	0
1	1	0	1	0	1	1	1	1	0	0	1	1	1	1	1	1	1	1	0	0	0	0	0	1	1	1	1	1	0	1	1	0	1	1	1	1	1	1	1	0	0	1	1	1	0	1	0	1	1
0	1	0	0	0	1	1	1	0	0	0	1	1	1	1	0	0	0	1	0	0	1	1	1	0	1	0	0	1	0	1	1	0	1	0	1	0	1	1	1	0	0	1	0	1	0	0	0	1	1
1	1	0	1	0	1	1	0	1	0	1	1	1	1	1	1	1	0	0	0	1	0	0	0	1	1	1	1	1	0	1	0	0	1	1	1	0	1	1	1	0	1	1	1	1	0	1	1	1	0
0	1	0	1	1	1	1	1	1	0	0	1	1	1	1	1	1	1	1	1	1	0	1	1	1	1	1	1	1	0	1	1	0	0	0	1	0	1	1	1	0	0	1	0	1	1	0	1	1	0
1	1	0	1	0	1	1	1	0	0	1	1	1	1	1	1	1	1	1	1	1	1	0	1	1	1	1	1	1	1	1	1	0	1	1	1	1	1	1	1	0	1	0	1	1	0	1	1	1	0
0	1	0	1	0	0	1	1	0	0	0	1	1	0	1	0	1	0	1	0	1	0	1	1	1	0	1	1	0	0	1	0	0	0	0	0	0	1	1	1	0	0	0	0	1	0	1	1	0	0
0	1	1	1	0	1	1	1	0	0	1	1	1	0	1	1	1	1	0	0	1	0	1	1	1	1	0	1	0	0	1	1	0	0	0	1	1	1	0	1	0	1	1	1	1	0	1	1	0	0
1	1	0	1	1	1	1	0	1	0	1	1	1	1	1	0	0	1	1	1	1	0	1	1	0	0	1	0	1	0	1	1	0	0	1	1	1	1	1	1	1	0	1	0	1	0	1	0	0	0
1	1	0	0	0	1	1	0	0	1	0	0	1	0	0	0	1	0	1	1	1	0	1	0	1	0	0	0	0	0	1	1	1	0	1	1	0	0	1	1	0	1	1	1	1	1	0	0	0	0
0	1	0	1	1	0	0	1	0	0	0	1	1	1	1	0	1	0	0	0	1	0	1	0	1	1	0	0	1	0	1	0	0	1	0	1	1	0	1	1	0	0	0	1	1	0	0	0	0	0
1	1	0	1	0	1	1	1	1	0	1	1	1	1	1	1	1	0	1	1	1	0	1	1	1	1	1	1	0	1	1	1	0	1	1	1	1	0	1	1	0	0	1	1	1	0	0	1	1	1
1	1	0	1	1	0	1	0	0	0	1	1	1	0	1	1	1	0	0	1	1	1	1	1	0	1	1	1	0	0	1	0	0	0	0	1	0	1	1	1	0	0	0	1	1	1	0	1	1	0
1	1	1	1	0	0	0	1	1	0	1	1	0	1	1	1	1	1	0	1	1	0	1	1	1	1	1	0	1	0	1	1	0	0	0	1	1	0	1	1	0	0	0	1	1	0	0	1	1	0
1	1	0	0	0	0	1	1	1	0	0	1	1	1	1	1	1	0	1	1	1	0	1	1	1	1	1	1	1	0	1	1	0	1	0	1	0	1	1	1	0	1	1	1	1	0	1	1	0	0
0	1	0	1	0	1	1	1	0	0	1	1	1	1	1	0	1	1	1	1	0	0	1	1	1	1	0	1	1	1	1	0	0	1	0	1	1	1	1	0	0	1	1	0	1	1	1	1	1	0
1	1	0	1	1	1	1	1	1	1	1	1	1	1	1	0	0	1	1	1	1	0	1	1	1	0	0	1	1	0	1	0	0	0	0	1	0	1	1	1	0	0	1	1	1	0	1	0	0	0
0	1	0	1	0	0	0	1	1	1	0	0	0	1	0	1	1	1	1	0	1	0	1	0	1	1	1	0	1	0	0	1	0	1	0	1	0	1	0	0	0	1	1	0	1	0	0	1	0	0
0	1	0	1	0	0	1	1	0	0	0	1	1	1	1	1	1	1	0	0	1	1	1	0	0	0	0	1	1	0	0	0	0	1	0	1	0	1	0	1	0	1	1	1	1	0	0	1	0	0
0	1	0	0	0	1	0	1	1	0	0	1	1	1	1	1	1	0	0	0	1	0	0	0	1	1	1	0	1	0	1	1	0	1	0	1	0	1	1	1	0	1	1	1	1	0	0	1	0	0
1	1	0	0	1	1	1	1	1	0	0	0	1	1	1	0	1	0	1	1	1	0	1	1	1	1	1	1	1	0	1	1	0	1	1	1	1	1	1	0	0	0	1	1	1	0	0	1	1	1
0	1	0	1	1	0	1	1	0	0	0	1	1	1	1	0	1	0	1	0	1	0	1	0	0	1	1	0	0	0	1	0	0	1	1	1	0	1	1	0	0	0	1	1	1	0	1	1	0	0
1	1	1	1	0	1	1	1	1	0	1	1	1	1	1	1	1	0	1	0	1	0	1	0	1	1	1	1	1	0	1	1	0	1	0	1	1	1	1	1	1	0	1	1	1	0	0	1	1	0
1	1	1	0	0	0	0	1	1	0	0	0	1	1	1	0	1	1	0	1	1	1	1	0	1	0	1	1	0	0	1	1	0	0	0	0	1	1	0	1	0	0	1	0	1	1	1	1	0	0
1	1	1	1	0	0	1	1	1	0	1	1	1	1	1	1	1	1	1	1	1	0	0	0	1	1	1	1	1	1	1	1	0	1	0	1	0	1	1	1	0	0	1	1	1	0	0	1	1	0
1	1	0	1	0	0	1	1	0	1	0	1	1	1	1	1	1	0	1	0	1	1	1	1	1	1	1	0	1	0	1	0	0	1	0	1	0	1	1	1	0	0	1	1	1	1	1	1	0	0
0	1	0	1	1	0	0	1	1	1	1	1	1	1	1	0	1	1	0	1	1	0	1	0	1	1	0	0	1	0	1	1	0	1	0	1	1	1	1	1	0	0	1	1	1	1	1	1	0	0
1	0	0	1	1	0	1	1	1	1	0	1	1	1	1	0	1	1	1	0	1	0	1	1	1	1	1	1	0	0	1	1	0	0	0	1	1	0	1	1	0	0	1	0	1	0	1	1	1	0
1	1	0	1	0	1	1	1	0	0	1	1	1	1	1	1	1	1	1	0	1	1	1	1	1	1	1	0	1	0	1	1	0	1	0	1	0	1	1	1	0	1	1	0	1	0	1	1	0	1
1	1	0	1	0	1	1	1	0	0	0	1	1	0	0	0	1	1	0	0	1	1	1	0	1	1	1	0	0	0	1	0	0	0	1	1	0	1	0	1	0	0	1	1	1	0	1	1	1	0
1	0	1	0	0	0	1	1	1	1	0	0	0	1	1	0	1	1	1	1	1	1	1	1	1	1	1	0	0	0	1	1	0	1	0	1	0	1	1	0	0	0	1	0	1	0	1	1	1	0
1	1	1	1	1	1	1	1	1	1	0	0	1	0	1	0	1	0	0	0	1	1	1	1	1	1	1	1	0	0	1	1	0	1	0	1	0	1	1	1	0	0	1	1	1	0	1	0	0	1
1	0	1	1	0	0	1	1	0	1	0	1	1	1	0	0	1	0	0	0	1	0	1	0	0	1	0	1	1	0	1	0	1	1	1	0	1	1	0	1	0	0	0	0	1	0	1	1	0	0
0	0	0	0	0	1	1	0	1	0	0	1	1	1	1	0	1	0	1	0	1	0	1	0	0	1	0	0	0	0	1	0	0	1	0	1	1	1	1	1	0	0	0	1	1	0	1	1	1	1
1	0	1	0	1	0	1	0	0	1	0	1	1	1	1	0	0	1	1	0	1	0	1	0	1	1	0	0	0	0	1	1	0	1	0	1	0	1	1	1	0	0	0	1	1	0	0	1	1	0
1	1	1	1	1	1	1	0	0	0	1	1	1	1	1	1	0	0	1	1	1	0	1	1	1	1	1	1	1	1	1	0	0	1	1	1	1	1	1	1	1	1	1	1	1	1	0	1	1	0
1	0	0	0	1	0	1	0	0	1	0	1	1	1	1	0	1	0	0	0	1	0	1	0	1	0	1	0	0	0	1	0	0	1	0	0	1	1	1	1	1	0	1	1	1	1	1	1	0	1
0	1	0	1	0	0	0	1	1	1	0	1	1	1	1	0	1	0	0	0	1	1	1	0	0	1	0	1	0	0	1	1	0	0	0	0	0	1	1	1	0	0	1	0	1	0	0	1	0	0
0	0	0	1	1	0	1	0	1	0	1	1	1	1	0	0	1	1	1	0	1	1	1	0	1	1	1	0	0	0	1	0	0	1	0	1	0	0	1	1	0	0	1	1	1	0	0	1	0	0
1	1	0	0	0	1	1	1	1	0	1	1	1	1	1	1	1	0	1	0	1	1	1	1	1	1	1	0	0	1	1	1	0	1	0	1	0	1	1	1	0	0	0	1	1	0	1	1	0	0
1	1	1	1	0	0	1	1	1	0	0	1	1	1	1	1	1	0	1	1	1	0	0	1	1	1	0	1	1	0	1	0	0	1	0	1	1	1	1	1	0	0	1	1	1	0	1	1	1	0
0	1	0	1	0	0	1	0	1	1	0	1	1	1	1	1	0	0	0	0	1	0	1	0	1	0	1	1	1	0	1	1	0	1	0	1	1	1	0	1	0	1	1	1	1	0	1	1	1	1
0	1	0	1	0	1	1	1	1	0	0	1	1	1	1	0	1	0	0	0	1	0	1	1	1	1	1	0	0	0	1	0	0	0	1	1	1	1	0	0	0	0	1	1	1	0	1	1	1	0
0	0	0	0	0	0	1	1	1	0	0	1	1	1	1	0	1	0	0	0	1	0	1	1	1	1	1	0	0	1	1	0	0	1	0	1	1	1	1	1	0	0	1	1	1	0	0	1	0	0
0	1	1	1	0	0	1	1	1	1	1	0	1	1	1	0	1	1	1	0	1	0	1	0	1	1	1	1	1	1	1	1	0	1	0	1	1	1	1	1	0	0	1	1	1	0	1	1	0	0
1	1	1	1	1	0	1	1	1	1	0	1	1	1	1	1	1	1	1	0	1	0	1	1	1	1	1	0	1	0	1	1	1	1	0	1	1	1	1	1	0	0	1	1	1	0	1	1	1	0
1	1	0	1	0	0	1	1	0	1	0	1	1	1	1	0	1	0	0	1	1	1	1	1	1	0	1	1	1	0	1	1	0	1	0	1	1	1	1	0	0	0	1	0	1	0	1	0	1	0
1	1	0	1	0	0	1	1	0	0	0	1	1	1	1	1	1	0	1	1	1	0	0	0	1	1	1	0	1	0	1	0	0	1	1	1	1	1	1	1	0	0	1	1	1	0	0	1	1	1
1	1	1	1	1	0	1	0	1	1	0	1	1	1	1	1	1	1	1	0	1	0	1	1	1	1	0	1	1	0	1	1	0	1	0	1	1	1	1	1	0	0	1	0	1	0	1	1	1	1
1	1	0	1	1	1	1	0	1	0	0	1	1	1	1	1	1	0	1	1	1	1	1	1	1	1	1	1	1	0	1	0	0	1	1	1	1	1	1	1	0	0	1	1	1	1	1	1	0	0
1	1	0	1	0	1	1	1	1	1	0	1	1	1	1	0	1	1	1	0	1	0	0	1	1	1	0	1	1	0	1	1	0	1	0	1	0	1	1	1	0	0	1	1	1	0	1	1	1	1
1	0	0	0	0	0	0	1	1	0	0	0	0	0	1	0	1	1	1	0	1	1	1	1	1	0	0	0	0	0	1	1	0	0	0	0	1	1	1	1	0	0	1	1	1	0	1	0	0	0
0	1	0	1	1	0	1	1	0	0	0	1	1	1	1	0	0	0	0	1	1	1	1	1	1	1	1	1	0	0	1	0	0	1	0	1	1	1	1	1	0	0	1	1	1	0	1	1	1	0
1	1	0	1	1	1	1	1	0	1	1	1	1	1	1	0	1	1	1	1	1	0	1	1	1	1	1	0	1	0	1	0	0	1	0	1	0	1	1	1	0	0	1	1	1	1	0	1	1	1
1	0	0	0	0	1	1	1	0	1	0	1	1	0	0	0	1	1	0	0	1	0	1	1	0	0	0	0	0	1	1	0	0	0	0	1	0	1	1	1	0	1	1	1	1	0	0	1	0	0
1	0	0	1	0	0	1	1	0	1	0	1	1	1	1	1	1	1	0	0	1	0	0	0	0	0	0	1	0	0	0	0	0	1	0	0	1	1	0	1	0	0	1	0	1	0	0	1	0	1
1	1	0	1	0	0	1	0	0	0	0	0	1	1	1	1	1	0	0	0	1	0	1	1	1	1	0	1	0	0	1	1	0	1	0	1	0	1	1	1	0	0	1	1	1	0	1	1	1	1
1	0	1	1	0	1	1	1	0	0	0	1	1	1	1	0	1	0	1	1	1	0	1	0	1	0	1	0	1	1	1	0	0	1	0	1	1	1	1	1	0	0	0	0	1	1	0	1	0	0
1	1	1	1	1	0	1	1	1	0	1	1	1	1	1	1	1	1	1	1	1	1	1	1	1	1	1	1	0	1	1	1	0	1	0	1	1	1	1	1	0	0	1	1	1	0	0	0	1	0
0	0	0	0	0	0	1	1	1	1	0	1	0	0	1	0	1	0	0	0	1	0	1	0	1	0	1	0	0	1	1	1	0	1	0	1	0	0	1	0	0	0	0	1	1	0	1	1	0	0
1	1	0	0	1	1	1	0	0	0	0	1	1	1	1	0	1	1	1	1	1	0	1	1	1	1	1	0	1	0	1	1	0	0	0	1	0	0	1	1	0	1	0	1	1	0	1	1	0	0
1	1	1	1	1	0	1	1	1	0	1	1	1	0	1	0	1	1	1	1	1	1	1	1	1	1	1	0	0	0	1	1	0	1	0	0	1	1	1	0	1	0	1	1	1	0	1	1	1	1
1	1	0	0	0	0	1	0	1	0	0	1	1	1	1	0	0	0	1	0	1	0	1	1	0	0	1	1	0	0	1	1	0	0	0	0	1	1	0	1	0	0	1	0	1	0	1	1	0	1
1	1	0	1	0	1	0	1	0	0	0	0	1	1	1	1	1	0	1	1	1	1	1	0	1	1	0	0	0	0	1	1	0	1	0	1	1	1	1	1	1	0	0	0	1	0	1	1	0	0
1	1	0	1	0	1	1	1	1	0	0	1	1	1	1	1	1	0	0	0	1	0	1	0	1	1	1	0	1	0	1	1	0	1	0	1	1	1	1	1	0	0	1	1	1	0	1	1	0	0
1	1	0	1	0	1	1	1	1	0	0	0	1	1	1	0	1	1	0	0	1	1	0	0	0	1	1	0	0	0	1	1	0	0	0	1	0	1	1	1	0	0	1	0	1	0	1	1	0	1
1	0	1	1	0	0	1	0	1	0	0	1	0	1	1	0	1	1	1	0	1	0	0	0	0	1	1	0	0	0	1	1	0	1	0	1	0	0	1	1	0	0	0	1	1	0	1	1	0	0
1	1	0	1	0	1	0	1	1	1	0	1	1	1	1	0	1	0	0	1	1	0	1	1	1	1	1	1	1	0	1	1	0	1	0	1	1	1	1	1	0	0	0	1	1	0	1	1	0	0
1	1	0	1	0	1	1	1	0	0	0	1	1	1	1	0	1	0	1	0	1	0	0	0	0	1	1	0	1	0	1	0	0	1	1	0	0	1	1	1	0	0	1	0	1	0	1	1	0	0
1	0	0	0	0	0	1	1	0	0	0	1	1	1	1	0	1	1	1	0	1	0	0	0	1	1	0	0	0	1	1	1	0	0	0	1	1	1	1	1	0	0	1	0	1	1	1	1	0	0
0	1	0	1	0	1	1	1	1	1	0	1	1	1	1	0	1	1	1	0	1	0	1	1	0	0	1	0	1	0	1	1	1	1	0	1	1	1	1	1	0	0	1	1	1	0	1	1	1	0
1	1	0	1	1	0	1	1	1	0	1	1	1	1	0	1	1	0	1	0	1	0	1	1	1	1	1	1	0	1	1	0	0	1	0	1	0	1	1	1	0	0	0	0	1	0	0	1	0	1
1	1	0	1	1	1	1	0	1	0	1	1	1	1	1	1	1	1	1	1	1	1	1	1	1	1	1	1	0	0	1	1	0	1	1	1	1	1	1	1	1	1	1	1	1	0	1	1	1	0
0	1	0	1	0	0	1	0	0	0	0	0	1	0	1	1	1	1	1	0	1	0	1	1	1	1	1	1	1	0	1	1	0	1	0	1	0	0	0	1	1	0	0	1	1	0	0	1	0	1
1	1	0	1	0	1	1	1	1	0	0	1	1	1	1	1	0	1	1	0	1	0	1	1	1	1	1	1	0	0	1	1	0	1	0	1	1	1	1	1	0	0	0	1	1	0	1	1	0	0
0	1	0	1	1	0	1	1	1	0	0	0	1	1	1	0	1	0	1	1	1	0	1	1	1	1	1	1	1	0	1	0	0	1	1	1	1	1	1	1	0	0	1	0	1	0	1	1	1	0
1	1	1	1	0	0	1	0	1	0	1	1	1	1	1	1	1	1	1	0	1	0	1	0	1	1	1	1	1	1	1	1	0	1	1	1	0	1	1	1	0	0	1	1	1	0	1	1	0	0
1	1	0	1	1	1	0	1	1	0	0	1	1	1	1	1	1	1	0	0	1	0	1	1	1	1	0	0	1	0	1	1	0	0	1	1	1	1	1	1	0	0	1	0	1	0	1	0	1	0
0	0	1	0	0	0	0	1	0	1	0	1	1	1	1	0	1	0	0	1	1	0	1	1	1	1	1	1	0	0	0	1	0	1	0	1	0	1	0	1	1	1	0	1	1	0	0	1	0	0
1	1	1	1	0	0	1	0	1	0	1	1	1	1	1	0	1	0	1	0	1	0	0	0	1	1	1	0	0	0	1	1	0	0	0	1	0	1	1	1	0	1	1	1	1	0	1	1	1	0
1	1	0	0	0	0	1	0	1	0	0	1	1	0	1	0	1	0	1	0	1	1	1	0	0	1	1	1	0	1	1	0	0	0	0	1	0	1	0	1	0	0	1	1	1	0	1	1	0	0
1	1	1	0	1	1	1	1	0	1	0	1	1	0	1	0	1	1	1	0	0	0	1	0	1	1	1	0	0	0	1	1	0	1	0	1	0	1	0	0	0	0	0	1	1	0	1	1	0	1
0	1	0	1	1	0	1	1	0	0	0	1	1	1	1	1	1	1	0	0	1	0	1	1	1	1	0	1	1	0	1	1	0	1	0	1	1	1	1	1	0	0	0	0	1	0	1	1	0	0
1	1	0	1	0	1	1	1	0	1	1	1	1	0	1	1	0	1	1	1	1	1	1	1	1	1	1	1	1	0	1	1	0	1	1	1	1	1	1	1	0	0	1	0	1	0	0	1	1	0
1	1	0	0	1	0	0	0	1	1	0	0	0	1	1	0	1	1	1	0	1	1	0	1	1	0	1	1	1	0	1	1	0	1	0	0	0	1	1	1	0	0	1	1	1	0	0	1	0	1
1	1	0	1	1	1	1	1	1	0	1	1	1	1	1	1	0	0	1	0	1	0	1	1	1	1	1	0	1	0	1	1	0	1	0	1	0	1	1	1	0	0	1	1	1	0	1	1	0	1
1	1	1	0	1	1	1	1	1	1	0	0	1	1	1	1	1	0	1	0	1	1	1	0	0	0	1	0	0	0	1	0	0	1	0	1	0	1	1	0	1	0	0	0	1	0	0	1	0	0
0	1	0	0	0	1	1	0	0	0	0	1	1	1	1	1	0	0	0	0	1	0	1	0	1	1	0	0	1	0	1	1	0	1	0	1	1	1	0	1	0	0	1	1	1	0	0	1	0	1
0	1	0	0	0	1	1	0	0	0	0	1	1	1	1	1	1	1	1	0	1	0	0	0	1	0	0	0	0	0	1	1	0	1	0	1	0	1	1	0	0	0	0	1	1	0	1	0	0	1
1	1	0	1	0	0	1	1	0	1	0	1	1	1	1	1	0	0	1	1	1	0	1	1	1	1	0	0	0	0	1	1	0	0	1	1	1	1	1	1	0	0	1	1	1	0	1	1	0	0
0	0	1	1	0	1	1	1	1	0	0	0	1	1	1	0	1	1	1	0	1	0	1	1	0	0	0	1	0	0	1	1	0	0	0	0	0	1	1	1	0	0	0	0	1	1	1	1	0	1
0	1	0	0	0	0	0	0	0	0	0	1	0	1	1	0	1	0	0	0	1	0	1	0	0	1	1	0	0	0	1	1	0	1	0	0	0	1	0	1	0	1	1	1	1	0	1	1	0	0
1	1	1	1	0	0	1	1	1	0	0	1	1	1	1	0	0	0	1	0	1	0	1	1	1	0	0	0	0	0	1	1	0	0	0	1	1	1	1	1	0	0	1	1	1	1	1	1	1	1
1	1	0	1	0	0	1	1	1	0	0	1	1	1	1	0	1	0	1	1	1	0	1	0	1	1	1	1	1	0	1	1	0	1	0	1	0	1	0	0	0	0	0	1	1	0	0	1	0	1
0	1	1	0	0	0	1	1	1	1	1	1	1	1	1	0	0	0	1	1	1	0	1	0	1	1	0	0	1	0	1	1	0	1	0	1	0	1	1	1	1	0	0	0	1	0	0	1	1	0
1	1	0	0	1	1	0	1	0	1	0	1	1	1	1	1	1	1	0	0	1	1	1	1	1	0	1	1	0	0	1	1	0	1	0	1	0	1	0	1	0	0	0	1	1	0	1	0	0	0
1	1	0	1	0	0	1	0	1	0	0	1	1	1	1	1	1	0	0	0	1	0	1	0	1	1	0	1	0	0	1	1	1	0	0	1	1	1	1	1	0	1	1	1	1	0	0	1	0	0
1	0	1	1	1	1	1	0	0	1	0	1	1	1	1	0	1	1	1	0	1	0	1	1	1	1	0	0	0	0	1	0	1	1	0	0	1	1	0	1	0	0	1	0	1	0	1	1	0	1
1	1	1	1	1	0	1	0	1	0	0	1	1	1	0	0	1	1	1	1	1	0	1	1	1	1	1	1	1	0	1	0	0	0	0	1	1	1	1	1	0	0	1	0	1	1	1	1	1	0
1	1	0	1	1	0	1	1	1	1	1	1	1	0	1	0	1	1	0	1	1	1	1	1	1	1	1	1	0	1	1	0	0	1	1	1	1	1	1	1	0	0	0	0	1	0	1	1	0	0
1	1	0	1	0	0	1	1	1	0	1	1	1	1	1	1	0	0	1	0	1	0	1	1	1	1	1	0	0	0	1	1	0	1	0	1	1	1	1	1	1	0	1	1	0	0	1	1	0	0
0	0	0	1	1	0	1	0	0	0	0	0	1	0	1	0	1	0	0	0	1	0	1	0	1	1	1	1	0	0	1	0	0	1	0	0	1	1	1	1	0	0	0	0	1	0	0	1	1	0
0	1	1	1	0	0	1	0	1	0	0	1	1	1	1	1	1	1	1	0	1	0	1	0	0	1	1	1	0	0	1	0	0	1	0	1	1	1	1	1	0	0	0	1	1	0	1	1	1	0
0	1	0	1	0	0	1	1	1	0	0	1	1	1	1	1	1	0	0	0	1	0	1	1	0	1	1	0	0	1	1	1	1	1	0	1	1	1	1	0	0	0	1	1	1	0	0	1	0	1
1	1	0	1	1	0	0	0	1	1	1	1	1	1	1	0	1	0	1	0	1	0	0	0	1	0	1	0	0	0	1	1	0	1	0	1	0	1	1	1	0	0	0	1	1	0	1	1	1	0
1	1	1	0	1	1	1	1	0	0	0	1	1	1	1	1	1	0	1	1	1	0	1	1	1	1	1	1	1	0	1	1	0	0	1	1	0	1	1	0	0	0	1	0	1	0	1	1	1	0
1	1	0	1	1	1	1	1	0	0	1	1	1	1	1	0	0	0	1	1	1	0	1	0	1	1	1	0	0	0	1	0	0	1	0	1	1	1	1	1	0	0	0	1	1	1	0	1	1	0
1	1	0	0	0	1	1	1	0	1	0	1	1	1	1	0	1	1	1	0	1	1	1	1	1	0	1	1	0	0	1	1	0	0	0	1	1	1	1	1	0	0	1	0	1	0	1	1	0	0
1	1	0	1	0	0	1	1	1	1	0	1	1	1	1	1	1	1	1	0	1	1	1	0	1	1	0	1	0	0	1	0	0	0	0	1	1	1	1	1	0	0	1	1	1	0	0	1	1	0
0	1	0	1	0	1	1	1	1	0	0	0	1	1	1	1	0	0	1	1	1	1	0	0	1	1	1	1	0	0	1	1	0	1	0	1	1	1	1	1	0	1	0	0	1	0	1	1	0	0
1	1	1	1	0	1	1	1	1	0	0	0	1	0	1	1	1	1	1	0	1	0	1	1	1	1	1	0	0	0	1	1	0	1	0	1	1	1	1	0	0	1	0	1	1	0	1	1	1	0
1	1	0	1	0	1	1	0	1	0	0	1	1	1	1	1	0	0	1	1	1	1	1	1	1	1	1	1	1	1	1	1	0	1	1	1	1	1	1	1	0	0	0	0	1	0	1	1	1	1
1	1	0	1	0	0	1	1	0	0	0	1	1	1	1	1	1	0	1	1	1	0	1	0	1	1	1	1	0	1	1	0	0	1	0	1	1	1	1	1	0	0	1	1	1	0	1	1	1	0
1	0	0	0	0	0	1	0	1	1	0	1	1	1	1	1	1	1	1	0	1	0	1	1	1	1	1	1	0	0	1	1	0	0	0	1	1	1	1	1	0	0	1	1	1	0	1	1	1	1
1	1	0	1	1	0	1	1	1	1	0	1	1	1	0	1	1	1	1	1	1	0	1	1	1	0	1	1	1	0	1	0	0	1	0	1	0	1	1	1	0	0	1	0	1	0	1	1	1	0
0	1	0	0	0	0	0	1	1	0	0	1	1	0	1	1	1	0	1	0	1	1	1	1	1	1	0	1	1	0	1	1	0	1	0	1	0	1	1	1	0	0	0	1	1	0	0	1	0	0
1	0	0	1	0	1	0	1	1	0	0	1	1	0	1	0	1	0	1	1	1	0	1	1	1	1	1	1	0	0	1	0	1	1	1	1	1	1	1	1	0	1	0	1	1	0	1	1	1	1
0	0	0	1	1	0	1	1	1	1	1	0	1	0	1	0	1	0	1	0	1	0	1	0	1	1	1	1	1	0	1	1	0	0	0	1	0	1	1	1	0	0	1	1	1	0	1	1	1	0
1	1	0	1	0	1	1	1	1	1	0	1	1	0	1	0	1	1	0	0	1	0	1	0	1	0	1	0	0	0	1	1	0	1	0	1	0	1	1	1	0	0	0	0	1	0	0	0	0	1
0	1	1	1	0	1	1	1	1	1	0	1	1	0	1	0	1	1	1	0	1	0	1	1	1	1	1	1	0	0	1	0	0	1	0	1	1	1	1	1	0	0	1	1	1	0	1	1	0	0
1	1	0	1	0	1	0	1	0	1	0	1	1	1	1	1	1	1	0	0	1	0	1	1	1	1	1	1	1	0	1	1	1	0	0	1	0	1	1	0	0	0	1	1	1	0	1	1	0	1
0	1	0	0	0	0	1	0	1	0	0	1	0	1	1	0	1	0	1	0	1	0	1	0	1	1	1	1	1	1	1	1	0	1	1	1	1	1	1	1	1	0	1	0	1	0	1	1	0	0
1	1	1	0	0	1	1	0	1	1	1	1	1	1	1	0	0	1	0	0	1	0	1	1	0	1	0	1	1	0	1	1	0	0	1	1	0	1	1	1	0	0	0	1	1	0	0	1	0	0
0	1	1	1	0	1	1	1	0	0	0	1	1	1	1	0	1	1	0	0	1	0	1	0	1	1	1	1	1	0	1	1	0	1	0	1	1	1	1	1	0	0	0	1	1	0	1	0	1	0
0	1	0	0	1	1	1	1	1	0	1	1	1	1	1	1	1	0	0	1	1	1	1	1	1	0	1	1	1	1	1	0	0	1	1	1	1	1	1	1	0	1	1	1	1	0	1	1	1	1
0	1	0	0	0	1	1	1	1	1	0	1	1	1	1	1	1	1	1	1	1	0	1	1	0	1	1	1	0	0	1	1	0	1	0	1	0	1	1	0	0	0	0	1	1	0	0	0	1	1
1	1	0	0	1	0	1	1	1	0	0	1	1	1	1	1	1	0	1	1	1	0	1	1	1	1	1	1	0	1	1	1	0	1	0	1	1	1	1	1	1	0	0	1	1	0	1	1	1	1
1	1	0	1	0	0	1	1	1	0	0	1	1	0	1	1	1	1	1	0	1	0	1	0	1	0	1	1	1	1	1	1	0	1	0	1	0	1	1	1	0	0	1	1	1	0	0	1	1	0
1	1	0	0	0	1	1	1	1	0	1	1	1	1	1	0	0	1	1	0	1	0	0	0	1	1	1	1	1	0	1	1	0	1	1	1	1	1	1	1	0	0	0	1	1	1	1	1	0	0
0	1	0	0	1	1	1	1	1	0	1	1	1	1	1	0	1	0	1	0	1	0	1	1	1	1	0	1	0	0	1	1	1	1	0	1	1	0	1	1	1	0	1	1	1	0	1	1	1	1
1	1	0	1	1	1	1	1	0	0	1	0	1	1	1	0	0	0	1	0	1	1	1	0	1	0	0	1	1	0	1	0	0	1	0	1	0	1	1	1	0	0	1	0	1	1	1	1	0	0
1	1	0	0	1	0	0	1	1	0	0	1	1	0	1	1	1	1	1	0	1	0	0	1	0	1	0	1	1	0	1	0	0	1	0	0	0	1	1	1	0	0	0	0	1	1	1	0	0	1
1	1	0	1	1	1	0	1	0	0	0	1	0	1	1	0	1	1	1	0	1	0	0	1	1	0	0	1	0	0	1	0	0	0	0	0	0	1	1	1	0	0	0	0	1	1	1	1	0	1
1	1	1	1	1	1	1	1	1	0	0	1	1	0	1	1	1	0	1	1	1	0	1	1	1	0	0	1	1	0	1	1	1	1	0	1	1	1	1	1	0	1	0	0	1	0	1	1	1	0
0	1	1	1	1	1	0	0	0	0	1	1	1	1	1	1	1	1	1	1	1	1	1	0	1	1	1	1	1	0	1	0	0	1	1	1	1	1	1	1	0	1	1	1	1	0	1	1	1	1
0	1	0	1	0	0	1	1	1	0	0	1	1	0	1	1	1	0	0	0	1	0	1	0	1	1	1	1	0	0	1	1	0	0	0	1	0	1	1	1	0	0	1	1	1	1	1	1	0	0
0	0	1	0	0	0	1	1	1	1	0	1	1	1	1	1	1	0	1	0	0	0	0	1	0	0	1	1	1	0	1	0	1	1	0	1	0	1	1	1	0	0	1	1	1	0	0	1	0	0
0	1	1	1	0	1	1	1	1	0	0	1	1	0	1	0	1	1	0	0	1	0	1	0	1	1	0	0	0	0	1	0	0	0	1	1	1	0	0	1	0	1	1	0	1	0	1	1	1	1
1	0	1	1	1	1	1	1	1	1	1	1	1	1	1	0	1	0	1	1	1	0	1	1	0	1	1	0	0	0	1	1	0	0	0	1	1	1	1	1	0	0	1	1	1	0	0	1	0	0
1	0	0	1	1	1	1	0	0	1	0	1	0	0	1	1	1	0	1	0	1	1	1	0	1	1	1	1	1	0	1	0	0	1	0	1	1	1	1	0	1	1	1	1	1	0	1	1	1	0
1	0	0	1	0	0	0	1	0	0	0	1	1	1	1	1	1	1	1	0	1	0	1	0	1	1	1	1	1	0	1	1	0	1	0	1	1	0	1	1	0	0	1	1	1	1	1	1	1	1
0	1	0	1	0	1	1	1	0	0	0	1	1	0	1	1	1	1	0	1	1	1	1	1	1	0	0	0	1	0	1	0	0	0	0	1	0	1	1	1	0	0	1	1	1	0	0	1	0	0
0	1	0	1	0	0	1	1	0	0	0	1	1	1	1	0	1	0	0	0	1	0	1	0	0	1	0	0	0	1	1	0	1	0	0	1	0	1	1	1	0	0	1	1	1	0	1	1	1	1
1	1	0	1	0	0	0	1	0	0	0	1	1	1	1	1	1	1	0	0	0	0	1	1	1	1	1	1	0	0	1	0	0	1	0	1	0	0	0	1	0	0	1	0	1	0	1	0	0	1
1	1	1	1	1	1	1	0	1	0	1	1	1	1	1	1	0	1	1	1	1	1	1	1	1	1	1	1	1	0	1	1	0	1	1	1	1	1	1	1	0	0	1	1	1	1	1	1	1	1
1	0	0	1	0	1	0	0	0	0	0	0	0	0	1	0	1	0	1	0	0	0	1	0	1	1	1	1	0	0	1	1	0	1	1	1	0	0	1	1	0	0	1	1	1	0	1	1	0	0
1	1	0	1	0	0	1	1	1	1	1	1	1	1	0	1	0	1	1	1	1	0	0	1	1	1	1	1	1	1	1	0	0	1	0	1	1	1	1	1	0	1	1	1	1	0	1	1	1	1
0	1	0	1	0	1	0	0	1	1	0	1	0	0	1	1	0	0	1	0	1	0	1	0	1	0	0	1	1	0	1	0	1	1	1	1	0	1	0	1	0	0	1	1	1	1	0	1	0	0
0	1	0	1	0	1	1	1	0	0	0	1	0	0	1	1	1	0	0	0	0	1	1	1	1	1	1	1	0	0	1	0	0	1	0	1	0	0	1	1	0	0	1	1	1	0	1	0	1	0
1	0	0	0	1	1	1	1	0	0	0	1	0	0	1	0	0	0	1	0	1	0	1	0	0	1	1	1	0	0	1	1	0	0	0	0	0	1	1	1	0	0	1	1	1	0	0	1	0	0
0	1	0	1	0	1	1	0	1	0	1	1	1	0	1	0	0	0	1	1	1	0	0	0	0	1	0	1	1	0	1	0	0	0	0	1	0	1	1	1	0	1	1	1	1	1	1	1	1	0
1	1	1	1	1	0	1	0	0	0	0	1	1	1	1	1	1	0	0	1	0	1	1	0	1	0	0	1	0	0	1	1	0	1	1	1	1	0	1	1	0	0	1	1	1	0	1	1	0	0
1	1	0	1	0	1	1	0	0	0	1	1	1	1	1	1	1	0	1	1	1	1	1	0	1	1	1	1	1	0	1	1	0	1	1	1	1	1	1	1	0	1	1	0	1	1	1	1	1	0
1	0	0	1	0	1	1	1	1	1	1	1	1	1	1	1	0	0	1	1	1	0	1	1	1	1	1	1	1	0	1	0	0	1	0	1	1	1	1	1	0	0	1	1	1	1	1	1	1	1
1	0	0	1	1	0	0	1	0	0	0	1	1	0	1	0	1	0	1	0	1	0	1	1	1	1	0	0	0	0	0	1	0	1	0	1	0	1	1	1	0	0	1	1	1	0	1	1	1	0
0	1	0	1	1	1	1	0	1	0	0	1	1	1	1	0	1	1	1	0	1	1	1	0	1	0	1	1	0	1	0	1	0	1	1	1	0	1	1	1	0	0	1	1	1	0	1	1	1	0
1	1	1	1	1	0	1	1	0	0	0	1	1	0	1	0	0	0	0	1	1	0	1	0	1	1	1	1	0	0	1	1	0	1	0	1	1	1	1	1	0	1	1	1	1	0	1	1	0	0
0	1	0	1	0	0	1	0	0	0	0	1	1	0	1	1	0	1	1	1	1	1	1	1	1	1	0	1	1	1	1	0	0	0	0	1	0	1	1	1	0	0	1	0	1	0	1	1	0	0
0	1	1	1	0	1	0	1	0	0	0	1	0	0	1	1	1	0	1	1	1	0	1	0	1	1	0	0	0	0	1	0	0	1	0	1	1	1	0	1	0	0	1	1	1	1	0	1	0	1
0	1	0	1	1	1	1	0	0	0	1	1	1	0	1	1	1	1	0	1	1	1	0	0	1	1	0	1	0	0	1	1	0	1	0	1	1	0	0	1	0	0	1	1	1	0	1	1	1	1
1	1	0	1	0	1	1	1	1	0	0	1	1	1	1	1	1	0	0	1	1	0	1	1	1	1	1	1	0	0	1	1	0	1	0	1	1	1	1	1	0	1	1	1	1	0	1	1	1	1
1	1	0	1	0	0	1	1	1	0	1	1	1	1	1	1	1	0	1	0	1	1	1	1	1	0	0	1	0	0	1	1	0	1	0	1	1	0	1	1	1	0	1	0	1	1	0	0	0	1
0	1	0	1	0	0	1	1	1	0	0	1	1	1	1	0	1	0	1	0	1	0	1	1	1	1	0	1	1	0	1	0	0	0	0	1	1	1	1	1	1	1	1	1	1	1	1	1	0	0
1	1	0	1	0	1	1	0	0	0	1	1	1	1	1	1	0	0	1	1	1	1	1	1	1	1	1	1	1	1	1	1	0	0	0	1	1	1	1	1	0	0	1	1	1	1	1	1	1	0
1	1	0	1	0	1	1	0	0	0	0	0	1	1	1	0	1	1	1	0	1	0	1	0	1	0	1	0	0	0	1	0	0	1	0	1	0	0	1	1	0	1	1	1	1	0	0	1	0	0
1	1	1	1	0	1	1	1	1	0	0	1	1	1	1	0	1	1	1	0	1	1	1	0	1	1	1	1	0	0	1	1	0	1	0	1	0	1	1	1	1	0	1	1	1	1	1	0	0	1
1	1	0	1	0	1	1	1	0	1	0	1	1	0	1	0	1	0	0	0	1	0	0	0	1	1	0	1	0	0	1	1	0	0	0	1	0	0	1	1	0	0	1	0	1	0	0	1	1	0
1	1	1	1	0	1	1	1	0	0	1	1	1	1	1	0	1	1	1	0	1	1	1	0	1	0	1	0	0	1	1	0	0	1	0	1	1	1	1	1	0	0	1	1	1	1	1	1	1	1
1	1	1	1	0	0	1	1	0	1	1	1	1	1	1	0	1	1	1	1	1	1	1	1	1	0	1	1	1	1	1	1	0	1	0	1	1	1	1	1	0	0	1	1	1	0	1	1	1	1
1	1	0	1	0	0	1	1	1	1	0	1	1	0	1	1	1	1	1	0	1	1	1	1	1	1	1	1	0	1	1	1	0	1	0	1	1	1	1	1	0	0	1	1	1	0	1	1	1	0
1	1	1	1	1	1	1	0	1	0	1	1	1	0	1	1	0	0	1	1	1	0	1	1	1	0	1	1	1	0	1	0	0	0	0	1	1	1	1	1	0	1	1	1	1	0	1	1	0	0
0	1	1	1	1	1	1	1	1	0	1	1	1	1	1	0	1	0	1	0	1	0	0	1	1	1	0	1	1	0	1	1	0	1	0	1	0	1	1	0	0	0	1	1	1	0	0	0	1	0
1	1	1	1	0	1	1	1	0	0	1	1	1	1	1	1	1	0	1	1	1	1	1	1	1	1	1	1	0	0	1	0	0	1	0	1	1	1	1	1	0	1	1	1	1	0	1	1	1	1
0	1	1	1	0	1	1	1	0	0	0	1	1	0	1	1	1	1	1	0	1	1	0	1	1	1	1	1	1	0	1	1	0	0	0	1	0	1	0	1	0	0	1	0	1	0	1	1	1	0
1	1	1	1	0	1	1	1	0	1	0	1	1	1	1	1	0	0	1	1	1	0	1	0	1	0	1	0	1	1	0	1	0	1	0	1	1	1	1	1	0	1	1	1	1	0	0	1	1	1
1	1	0	1	0	0	1	1	0	0	0	1	1	0	1	0	1	0	0	0	1	0	1	0	0	1	1	1	1	0	1	0	0	0	0	0	0	1	1	1	0	0	1	0	1	0	1	1	1	1
0	1	0	1	1	0	1	0	0	1	0	1	1	0	1	0	1	1	0	0	0	1	1	1	0	0	0	0	0	0	1	0	0	0	0	1	1	1	0	1	0	0	1	1	1	0	1	1	1	0
1	1	0	1	0	0	1	1	0	1	1	1	1	0	1	0	1	0	0	1	1	0	1	0	1	1	1	1	1	0	1	1	0	1	0	1	0	1	1	1	0	0	1	0	1	1	1	1	1	1
0	1	0	1	0	1	0	1	0	1	1	0	1	0	1	0	1	0	0	0	0	1	0	0	1	1	1	0	0	1	1	0	0	1	0	1	0	1	1	1	0	0	1	1	1	0	1	1	0	1
1	1	0	1	0	0	1	1	0	0	0	1	1	1	1	0	1	0	1	0	1	1	1	1	1	1	0	0	0	0	1	0	0	0	0	1	0	1	1	1	0	0	1	1	1	0	1	1	0	0
1	1	1	1	0	0	1	1	1	0	1	1	1	1	1	1	1	1	1	1	1	1	1	1	1	1	1	1	1	0	1	1	0	1	1	1	1	1	1	1	0	1	1	1	1	0	1	1	1	1
0	1	1	0	1	1	1	1	0	0	0	1	0	1	1	0	1	1	1	1	1	0	0	0	1	1	1	1	1	0	1	1	0	1	1	1	0	0	1	1	0	1	1	1	1	0	1	1	1	0
1	1	1	1	0	1	1	1	1	0	1	1	1	1	1	1	1	1	1	1	1	0	1	0	1	1	0	1	1	0	1	1	0	1	1	1	0	1	1	1	0	0	1	1	1	1	1	1	1	0
1	1	1	1	1	0	1	1	0	1	1	1	1	1	1	0	1	1	0	1	1	0	1	1	1	1	1	1	0	1	1	1	0	1	0	1	1	1	1	1	0	0	1	1	1	0	1	1	1	0
0	1	1	0	0	1	1	1	0	1	0	1	1	1	1	1	1	0	0	1	1	0	1	0	1	1	1	1	0	0	1	0	0	0	0	1	0	1	1	1	1	0	1	0	1	0	1	1	1	1
1	1	1	1	0	0	1	1	0	1	1	1	1	1	1	1	0	1	1	0	1	1	1	0	1	1	0	1	1	0	1	1	0	1	0	1	1	1	1	1	0	0	1	1	1	1	0	1	0	0
1	1	0	1	1	1	1	0	0	0	1	1	1	1	0	1	1	1	1	1	1	1	1	1	1	0	1	1	0	0	0	0	0	0	0	1	0	0	1	1	0	0	1	0	0	1	0	1	1	1
0	1	0	1	0	1	1	1	0	1	1	1	1	1	1	1	1	1	0	0	1	0	1	0	1	1	0	1	0	1	1	0	0	0	1	1	1	1	1	1	0	0	1	1	1	1	1	1	0	0
0	1	0	1	0	0	1	1	0	1	0	1	1	0	0	1	1	0	0	0	1	0	1	0	1	1	1	1	0	0	1	1	0	1	0	0	0	1	1	1	0	1	1	0	1	0	1	1	1	0
1	1	1	1	1	1	1	1	0	0	1	1	1	1	1	1	1	1	0	0	1	0	1	0	1	1	1	1	1	0	1	1	0	0	0	1	1	1	1	1	0	1	1	1	1	0	1	1	1	0
0	1	0	1	0	1	1	1	0	0	0	0	1	1	0	0	1	1	0	0	0	1	1	1	0	1	1	0	1	0	1	0	0	1	0	0	0	1	0	0	0	0	1	1	1	0	1	0	0	1
0	1	0	0	0	1	1	1	0	0	0	1	1	0	1	0	1	1	0	0	1	0	1	1	1	1	1	1	1	0	1	1	0	1	0	1	0	1	1	1	0	0	1	1	1	0	1	0	0	0
1	1	0	1	1	1	1	1	1	1	0	1	1	1	1	1	1	1	1	0	1	0	1	0	1	0	1	1	1	0	1	1	0	1	0	1	1	1	1	1	0	1	1	0	1	0	1	1	0	1
1	1	0	1	0	1	0	1	0	0	0	0	1	0	1	0	1	0	0	0	0	1	1	0	0	1	1	1	0	0	1	0	0	1	0	1	1	0	1	0	0	0	1	1	1	0	1	1	1	0
1	0	0	1	1	1	1	0	0	0	1	1	1	1	1	1	1	0	1	1	1	1	1	0	0	0	0	0	1	0	1	1	0	1	0	1	0	0	1	1	1	0	1	1	1	0	0	1	0	1
1	1	0	0	0	0	0	1	1	0	0	1	1	0	1	1	1	1	0	0	1	1	1	1	1	1	0	1	0	0	1	0	0	1	0	1	1	0	1	1	0	1	1	1	1	0	1	1	0	1
0	1	0	1	0	1	1	1	1	1	0	1	1	1	1	1	0	0	0	1	1	0	1	0	1	0	1	1	1	0	1	0	1	1	0	1	1	1	1	1	0	0	1	1	1	0	1	1	0	0
1	1	1	1	0	1	1	1	1	0	1	1	1	1	1	1	1	0	1	1	1	1	1	0	1	0	1	1	1	0	1	0	0	1	0	1	1	1	1	1	0	0	1	1	1	0	0	0	1	1
1	1	1	1	0	0	1	1	1	1	0	1	0	1	1	1	1	1	1	1	1	0	1	1	1	1	0	0	0	0	1	1	0	0	0	1	1	1	1	1	0	0	1	1	1	0	0	0	1	1
1	0	1	1	0	0	1	1	0	0	0	1	1	1	1	0	1	0	0	0	1	0	1	0	1	1	0	1	0	0	1	1	0	1	1	0	0	0	1	1	0	0	1	1	1	0	1	1	0	0
1	0	1	1	0	0	1	0	0	0	1	1	1	0	1	0	1	0	1	1	1	0	1	0	1	1	1	1	1	0	1	1	0	1	0	1	1	1	0	1	0	0	1	0	1	0	1	1	0	0
1	1	0	1	1	0	1	0	1	1	1	1	1	0	1	1	1	1	1	1	1	1	1	1	1	1	1	1	1	1	1	0	0	1	0	1	1	1	1	1	0	1	1	1	1	0	0	1	1	1
0	1	0	1	1	1	1	1	1	0	1	1	1	0	1	1	0	1	1	0	1	0	1	1	1	1	1	1	1	1	1	1	0	1	1	1	1	1	1	1	0	0	1	0	1	0	1	1	1	0
1	1	1	1	0	0	1	1	0	0	0	1	1	0	1	1	0	1	1	1	1	1	1	0	1	1	1	1	0	1	1	1	0	1	0	1	0	1	0	0	0	0	1	0	1	0	1	1	0	0
0	1	0	1	0	0	0	1	0	0	1	1	1	0	1	1	1	0	0	0	1	0	1	0	0	1	1	1	1	0	0	1	0	1	0	1	1	0	1	1	0	0	1	0	1	0	1	0	0	0
1	1	0	1	0	1	1	1	0	0	1	1	1	0	0	0	1	0	0	0	1	0	1	0	1	1	1	0	0	1	1	0	0	1	0	1	1	1	1	1	1	1	1	1	1	0	1	1	1	1
1	1	0	1	0	1	1	1	0	0	0	1	1	0	1	1	1	1	1	1	1	1	1	0	1	0	0	1	1	1	1	1	0	1	1	1	1	1	0	0	0	1	1	1	1	0	1	0	1	1
0	1	0	1	1	0	1	0	1	1	0	1	1	1	1	1	1	1	1	0	0	0	1	0	1	1	1	1	0	0	1	1	0	1	0	1	1	1	1	1	0	0	1	0	1	0	1	0	1	0
1	1	1	1	0	1	1	1	1	1	0	1	1	0	1	1	0	1	1	0	1	1	1	1	1	1	1	0	1	0	1	1	0	1	0	1	0	1	1	1	1	0	1	1	1	1	0	1	1	1
0	0	0	1	0	1	1	1	1	0	0	1	1	0	1	0	1	0	0	0	1	1	1	0	1	1	0	0	1	0	1	1	0	1	0	1	0	1	0	1	0	1	1	1	1	0	1	0	0	0
1	1	1	1	1	1	1	1	0	0	1	1	1	1	1	0	1	0	0	0	0	0	1	0	1	1	0	1	1	0	1	1	0	0	0	1	0	1	1	1	0	0	1	1	1	0	1	1	1	0
1	1	1	1	0	1	1	1	0	1	1	1	1	1	1	1	1	1	1	1	1	1	1	1	1	0	1	1	1	1	1	1	0	1	0	1	0	1	1	1	0	0	1	1	1	1	1	1	1	1
0	1	0	1	0	0	1	1	1	0	0	1	1	1	1	0	1	0	0	0	1	1	0	0	1	0	1	0	0	0	1	1	0	1	0	1	0	1	1	1	0	0	1	1	1	0	0	1	1	0
1	1	0	1	0	1	1	1	0	0	0	1	1	1	1	1	1	0	1	1	1	0	1	1	1	1	0	1	1	0	1	1	0	1	0	1	0	0	1	1	0	0	1	1	1	0	1	0	1	0
1	1	0	1	0	1	1	1	1	1	1	1	0	1	1	1	1	1	1	1	1	0	0	1	1	1	1	1	1	0	1	1	0	1	0	1	1	1	1	1	0	1	1	0	1	1	1	1	1	1
1	1	0	1	1	1	1	1	0	0	1	1	1	0	1	1	1	0	1	1	1	0	1	1	1	1	1	1	1	1	1	1	0	1	1	1	1	1	1	1	0	0	1	1	1	0	1	1	1	0
1	1	0	1	0	0	1	1	0	0	1	1	1	1	1	1	1	1	1	0	1	0	1	0	1	1	1	1	1	1	1	0	0	1	0	1	0	1	1	1	0	0	1	1	1	0	1	1	1	1
1	1	0	0	0	1	1	0	0	1	1	1	1	1	1	1	1	0	0	1	1	0	1	1	1	1	1	1	0	0	1	1	0	1	0	1	1	1	1	1	1	0	0	0	1	0	1	1	0	1
0	1	0	1	1	1	1	0	1	1	0	1	1	1	1	1	1	1	1	0	1	0	1	1	1	1	1	0	1	1	1	0	0	1	1	1	1	1	1	1	0	0	1	1	1	0	1	1	1	0
0	1	1	1	0	1	0	1	0	0	1	1	1	1	1	1	1	1	0	1	1	0	1	0	1	1	1	1	1	1	1	0	0	1	0	1	1	1	1	1	0	1	1	1	1	0	0	1	0	0
1	1	0	1	0	0	1	1	1	0	0	1	1	1	1	0	1	1	0	0	1	0	1	1	0	0	0	0	0	0	1	1	0	0	0	1	0	1	1	1	0	0	1	1	1	0	1	0	1	0
1	1	1	1	1	1	1	1	1	0	1	1	1	1	1	1	1	0	1	1	1	1	1	1	1	1	0	1	1	0	1	1	1	1	1	1	1	1	1	1	0	0	1	0	1	0	1	1	0	0
1	1	0	0	0	1	1	1	0	0	0	1	1	0	1	0	1	1	0	1	0	0	1	0	1	1	0	1	0	0	1	0	0	0	0	1	1	1	0	0	0	0	1	1	1	1	0	1	1	0
0	1	0	1	0	1	0	0	1	0	0	1	1	0	0	0	1	1	0	0	1	0	1	0	1	1	1	1	0	0	1	1	0	0	0	0	0	1	1	1	0	0	1	0	1	0	0	0	1	1
0	1	1	0	0	1	0	1	1	0	0	1	1	0	1	0	1	1	0	1	1	0	0	0	0	0	0	1	0	0	1	0	0	1	0	1	0	1	0	1	0	1	0	1	1	0	1	0	0	0
1	1	0	1	0	0	1	0	1	1	0	1	1	0	1	1	1	1	1	0	1	0	0	1	1	1	0	1	1	1	1	1	0	1	0	1	1	1	1	1	0	1	1	1	1	0	1	1	0	0
1	0	1	1	0	1	0	1	1	1	0	1	0	1	1	1	1	1	1	0	1	0	1	1	1	1	1	1	0	0	1	1	0	1	0	1	0	1	1	0	0	0	1	1	1	0	0	1	1	1
0	1	0	1	0	0	1	1	1	0	0	1	0	1	1	1	0	0	1	0	1	0	1	0	1	0	1	0	0	0	1	0	0	1	0	1	0	0	0	0	0	0	1	1	1	1	1	0	0	0
0	1	0	0	0	1	0	0	0	1	1	1	0	0	0	0	0	0	0	0	1	0	0	0	0	0	1	1	0	1	0	1	1	0	0	0	0	0	0	1	0	0	0	0	1	1	1	0	0	1
1	1	1	1	0	1	1	1	1	0	1	1	1	1	1	1	0	0	1	1	1	0	1	1	1	1	1	0	1	1	1	1	0	1	0	1	1	1	1	1	0	0	1	1	1	0	1	1	1	1
0	1	0	1	0	0	1	1	1	0	0	1	0	1	1	1	0	1	1	0	1	0	1	1	1	1	1	1	0	0	1	1	0	1	0	1	1	0	1	1	1	0	1	0	1	0	1	1	0	1
0	0	0	1	0	0	1	1	1	1	0	1	1	1	1	0	0	0	0	0	1	1	1	1	1	1	0	1	0	0	0	1	0	1	0	1	1	1	1	1	0	0	1	0	1	0	1	1	1	1
1	1	0	1	0	1	0	1	1	0	0	0	1	1	1	1	1	1	0	0	0	0	1	1	0	0	1	1	0	0	1	0	0	0	0	1	1	1	1	1	0	0	1	0	1	0	0	1	0	0
0	1	0	0	0	1	0	1	1	0	0	1	1	0	1	0	1	0	1	0	1	0	0	0	0	1	1	0	0	1	1	1	0	1	0	1	0	1	0	1	0	0	1	1	1	0	1	1	0	1
1	1	0	1	1	0	0	1	1	1	0	1	1	1	1	1	1	0	0	0	1	1	1	1	0	1	1	1	1	0	1	0	0	1	0	1	1	1	1	1	0	1	1	0	1	0	1	1	0	0
1	1	0	1	0	1	0	0	1	1	0	1	0	1	1	0	1	1	1	0	1	0	1	0	1	0	0	0	0	0	1	1	0	0	1	1	1	0	1	1	0	1	1	1	1	0	1	1	0	0
1	1	0	0	0	0	1	0	0	0	0	1	1	0	1	1	1	1	1	0	1	0	1	0	0	1	1	0	0	0	1	0	0	1	1	1	0	1	1	1	0	0	1	1	1	0	1	1	1	0
1	0	0	0	0	1	1	0	0	0	0	0	0	0	0	1	0	0	1	0	0	0	0	0	1	1	0	0	0	0	1	1	0	1	1	0	0	1	0	1	0	0	1	1	1	0	1	1	0	0
1	1	0	0	0	1	1	1	1	1	0	1	1	1	0	0	1	0	1	0	1	0	1	0	1	0	1	0	1	0	1	0	0	1	0	1	1	1	1	1	0	0	1	0	1	0	1	1	0	0
1	1	0	1	0	0	1	1	1	1	0	1	1	0	1	1	1	1	1	0	1	0	0	1	1	1	1	1	0	0	0	1	0	0	0	1	0	1	1	1	0	1	1	1	1	0	1	1	0	0
1	1	0	0	0	1	0	1	0	1	0	1	1	1	1	1	0	1	1	0	1	0	1	0	1	1	1	1	0	1	1	1	0	1	0	1	0	0	1	0	0	1	1	1	1	0	1	1	1	0
1	1	0	1	0	0	0	1	0	0	1	1	1	1	1	1	1	1	0	0	1	0	1	1	1	1	0	0	1	0	1	0	0	1	0	1	1	1	1	0	0	0	1	1	1	0	0	1	1	0
0	1	0	1	0	1	1	1	0	1	0	1	1	1	1	0	1	1	1	0	1	1	1	0	1	1	1	1	0	1	1	1	0	0	0	0	0	1	1	1	0	0	1	1	1	0	0	1	0	0
1	1	0	1	0	1	0	1	1	0	0	1	1	0	1	1	1	1	0	0	1	0	1	0	1	1	1	1	0	0	1	1	0	1	0	0	1	0	1	1	0	1	1	0	1	0	1	1	0	0
1	1	1	1	1	0	1	1	1	1	1	1	1	1	1	1	1	1	1	0	1	0	1	0	1	1	0	1	1	1	1	0	0	0	0	1	0	0	1	1	1	0	1	1	1	0	1	1	1	0
1	1	0	1	1	0	0	1	1	1	0	1	1	1	1	0	0	1	1	1	1	1	1	1	1	0	1	0	0	0	1	0	0	0	0	1	0	1	1	1	0	1	1	1	1	0	1	1	1	0
1	0	0	1	0	0	1	0	1	0	1	1	1	1	1	1	1	1	0	0	1	0	1	0	1	1	1	1	1	0	1	1	0	0	0	1	0	1	1	1	0	1	1	1	1	0	1	1	0	0
1	1	0	1	0	1	1	1	1	1	0	1	0	1	1	1	1	1	0	0	0	0	1	0	1	0	1	1	1	0	1	1	1	1	0	1	1	1	0	1	0	0	1	0	1	0	1	1	0	0
1	1	0	0	0	0	1	0	0	0	0	1	1	1	1	0	1	1	1	0	1	0	1	1	1	1	1	1	0	0	1	1	0	0	0	0	1	1	1	1	0	0	1	1	1	0	1	1	1	1
1	1	0	0	0	1	1	1	1	0	0	1	1	0	1	1	1	1	1	0	1	0	1	1	1	0	1	1	1	0	1	1	0	1	0	1	0	1	1	0	0	0	1	0	1	0	1	0	0	0
1	0	0	1	0	1	0	1	0	1	1	1	1	0	1	0	1	1	1	0	1	0	1	0	0	1	1	1	1	0	1	0	0	0	0	1	0	1	1	1	0	0	1	1	1	0	1	1	0	0
1	1	0	1	0	1	1	1	0	1	0	1	1	0	1	1	1	1	1	1	1	0	1	0	1	1	1	0	1	0	0	1	1	1	0	1	1	1	1	1	1	0	1	0	1	0	1	1	0	0
1	0	0	1	1	0	1	1	1	0	0	1	0	0	1	0	0	1	0	0	1	0	1	0	0	0	1	1	0	1	1	0	0	0	0	1	1	1	1	0	0	0	1	0	1	0	1	1	0	0
0	1	0	1	0	0	1	1	1	1	0	1	1	1	1	0	1	1	1	1	1	1	0	1	1	1	1	0	1	0	1	1	0	0	0	0	0	1	1	1	0	0	1	1	1	1	1	1	0	0
0	1	0	1	0	0	1	1	1	0	0	1	1	0	1	1	0	0	1	0	1	0	1	1	1	1	1	1	1	0	1	1	0	1	0	1	1	1	1	1	0	0	1	1	1	1	1	1	0	0
1	1	0	0	0	1	0	1	0	0	0	1	1	0	1	0	1	1	1	1	1	0	1	0	0	1	0	0	1	0	1	0	0	1	0	1	1	1	0	1	0	0	1	0	1	0	1	1	0	0
1	1	0	1	0	1	1	0	1	0	1	1	1	1	1	0	1	0	1	0	1	1	1	0	0	1	1	0	0	0	0	1	0	0	0	1	0	0	1	0	0	0	1	0	1	0	1	1	0	0
1	1	1	1	0	0	1	1	1	0	0	1	1	1	1	1	1	0	1	0	1	0	1	0	1	1	1	1	1	0	1	1	0	0	0	1	1	1	1	0	0	0	1	1	1	0	1	1	1	1
1	1	0	0	0	1	0	1	1	0	0	1	1	1	1	1	1	1	1	0	1	0	1	1	1	1	1	1	1	1	1	1	0	1	0	1	1	1	1	1	0	0	1	1	1	0	1	1	1	1
1	1	0	1	0	0	1	1	1	0	0	1	1	1	1	1	1	1	1	0	1	0	1	1	1	0	1	1	0	1	1	0	0	0	0	1	1	1	1	1	0	0	1	1	1	0	0	1	0	0
1	1	1	1	0	1	1	1	1	0	0	1	1	1	1	1	1	1	0	0	0	0	0	1	1	1	1	1	0	0	1	1	0	1	1	1	0	1	1	1	0	0	1	1	1	0	1	1	1	0
1	1	0	1	0	1	1	1	0	0	0	1	0	0	1	1	1	1	0	0	1	0	1	0	1	1	1	0	1	0	1	1	0	0	0	1	1	1	1	1	0	0	1	1	1	0	1	1	0	0
0	0	0	0	0	1	0	1	1	0	0	0	0	0	0	1	1	0	0	0	1	0	1	0	0	1	0	0	0	0	1	0	0	0	0	1	1	1	0	1	0	0	1	1	1	1	1	1	0	0
1	1	0	1	0	0	1	0	1	0	0	1	1	1	1	1	1	1	1	0	1	0	1	1	1	0	1	1	1	0	1	1	1	1	1	1	1	1	1	0	0	0	1	0	1	0	1	1	1	0
0	1	0	1	1	1	1	0	1	0	0	1	1	0	1	0	1	1	1	0	1	0	1	0	1	1	0	0	1	0	1	1	0	1	0	0	0	1	0	1	0	0	1	1	1	0	1	0	1	0
1	1	0	1	0	0	1	1	0	1	0	1	1	1	1	1	1	1	0	1	1	0	1	0	1	1	1	1	0	0	1	1	0	1	0	1	1	1	0	1	0	0	1	1	1	0	1	1	0	0
0	1	0	1	0	0	1	1	1	0	0	1	1	0	1	1	1	1	1	0	1	0	1	0	0	1	1	1	0	0	1	1	0	0	1	1	1	1	1	1	1	0	1	0	1	0	1	1	1	0
1	1	1	1	0	1	1	1	1	1	0	1	1	1	1	1	0	0	0	0	1	0	1	1	1	1	1	1	0	0	1	0	0	1	0	0	1	1	0	1	0	1	1	0	1	0	0	1	0	0
0	1	0	1	0	0	1	0	0	0	0	1	1	1	1	1	1	1	1	0	1	0	1	0	1	1	0	1	1	0	1	1	0	1	0	1	1	1	1	1	0	0	1	1	1	1	1	0	0	0
1	1	1	1	0	1	1	1	1	0	1	1	1	1	1	1	1	0	1	1	1	0	0	1	1	1	1	1	0	1	1	0	0	0	0	1	1	0	1	1	0	1	1	1	1	1	1	1	1	1
1	1	0	1	0	1	1	1	1	0	1	1	1	1	1	0	1	1	0	1	1	0	0	1	1	1	1	1	0	1	0	0	0	0	0	1	1	0	1	1	0	0	1	0	1	0	0	1	1	1
1	1	0	1	0	1	1	1	1	0	0	1	0	1	1	1	1	1	0	0	0	0	1	0	1	1	0	0	1	1	0	1	0	1	0	0	0	1	1	1	0	0	1	1	1	0	1	1	0	0
1	1	0	1	0	1	0	1	1	1	0	1	0	1	1	0	0	1	0	0	1	1	1	0	1	1	0	1	1	1	1	1	0	0	0	1	1	0	1	1	0	0	1	1	1	1	1	0	0	1
0	1	1	1	0	0	1	1	1	0	0	0	1	1	1	0	1	0	0	0	0	0	1	1	1	1	1	0	0	0	0	0	1	1	0	0	0	1	1	1	0	1	0	1	1	0	0	1	0	0
1	1	0	0	0	0	1	1	1	0	0	1	1	0	1	0	1	0	0	0	0	0	1	0	1	0	0	0	1	0	1	0	0	0	0	1	1	1	1	1	0	0	1	1	1	0	1	0	1	1
1	1	0	1	0	1	1	0	0	1	0	1	1	1	1	0	0	1	1	0	1	0	1	1	0	0	0	1	0	0	1	1	0	1	0	1	1	1	1	0	0	0	1	0	1	0	1	0	0	0
0	1	0	1	1	0	1	0	1	1	0	1	0	1	1	0	1	1	0	0	1	0	1	0	1	1	1	0	0	0	1	0	0	0	0	0	0	1	0	0	0	0	1	0	1	0	0	1	0	0
1	1	0	0	0	1	0	1	0	0	0	1	0	0	1	0	1	1	1	0	1	0	1	0	0	0	0	0	0	1	1	0	0	1	0	0	0	1	0	1	0	0	1	1	1	0	1	1	0	0
0	1	0	1	0	0	0	0	0	0	0	0	1	0	1	1	1	1	1	0	1	0	0	1	1	1	1	1	1	0	0	1	0	1	0	1	1	1	1	1	0	0	1	1	1	1	0	0	0	0
1	0	1	1	0	1	1	1	0	1	0	1	1	1	1	0	0	1	1	0	1	0	1	1	1	1	1	1	0	0	1	0	0	1	0	1	1	1	1	1	0	0	1	0	1	0	1	1	1	0
1	1	0	1	0	1	1	1	0	0	0	1	1	1	1	1	1	1	1	1	1	1	1	1	1	1	0	1	0	0	1	1	0	1	0	1	1	0	1	1	0	1	1	1	1	0	1	1	1	0
0	1	1	1	0	0	0	1	1	1	1	1	1	1	1	1	1	1	1	0	1	1	0	1	1	1	1	1	1	1	1	1	0	1	1	1	1	1	1	1	0	0	1	1	1	0	0	1	1	0
0	0	0	1	0	1	1	0	1	0	1	1	1	0	1	0	1	0	1	0	0	0	1	0	1	0	1	1	0	0	1	1	1	0	1	1	0	1	0	0	0	0	0	1	1	0	0	1	0	0
1	1	0	1	0	1	1	1	1	0	0	1	1	1	1	0	1	0	1	0	1	0	1	1	1	1	1	1	0	0	1	1	0	0	1	1	0	0	1	1	0	0	1	1	1	0	1	1	0	0
1	1	0	1	0	1	0	1	1	0	0	1	1	1	1	1	1	1	0	1	1	0	1	1	1	0	1	1	1	1	1	0	0	1	0	1	1	1	0	0	0	0	1	0	1	0	1	1	1	1
1	0	0	0	0	0	0	0	1	0	0	1	0	0	0	0	0	1	0	0	1	0	0	0	1	1	0	0	0	0	1	1	0	1	0	1	0	1	1	0	1	0	1	0	1	0	1	0	0	0
1	1	0	0	0	1	0	1	1	1	0	1	0	1	1	1	1	1	1	0	1	0	1	0	0	1	0	0	1	0	1	1	0	0	0	1	1	1	0	0	0	1	1	1	1	1	1	0	0	0
1	1	0	0	0	1	0	1	1	0	0	1	1	1	1	1	0	1	0	0	1	0	1	0	1	1	1	1	0	1	1	0	0	1	1	1	1	1	0	1	0	0	1	0	1	0	0	0	1	1
1	1	0	1	0	0	1	1	0	1	0	0	0	0	1	0	1	0	1	1	1	0	1	0	1	0	1	0	0	0	1	0	0	0	0	1	0	1	0	0	0	0	1	1	1	1	1	0	1	0
1	1	0	1	0	0	1	0	1	0	0	1	1	0	1	1	1	1	1	0	1	0	1	0	0	1	1	1	0	0	1	1	0	1	0	1	1	1	1	0	0	1	1	0	1	0	1	1	0	1
1	0	0	0	0	1	0	0	1	0	0	1	0	0	1	0	1	1	0	0	1	0	0	1	1	1	0	0	0	0	1	1	0	0	0	1	1	1	1	1	0	0	1	0	1	1	1	1	0	0
0	1	0	1	1	0	1	1	1	0	0	1	1	1	1	1	1	1	0	0	1	0	1	1	1	1	0	1	1	0	1	1	0	1	0	1	1	1	1	1	0	0	1	1	1	0	1	0	0	1
1	1	0	0	0	1	0	1	0	1	0	1	1	1	1	0	1	1	0	0	1	0	0	0	1	0	1	1	0	0	1	1	0	0	0	1	0	0	1	1	0	0	1	1	1	0	1	1	1	0
1	1	0	0	0	0	0	1	1	1	0	0	1	0	1	1	1	0	1	0	1	1	1	0	1	1	1	1	0	0	1	1	0	0	0	1	1	1	1	1	0	0	1	1	1	0	1	1	0	1
1	1	0	1	0	0	0	1	1	0	1	1	0	1	1	0	1	1	1	0	1	0	1	1	0	1	0	1	1	1	1	1	0	1	0	1	0	1	1	1	0	0	1	1	1	0	1	1	1	0
1	1	0	0	0	1	1	1	0	0	0	0	1	0	1	1	0	0	0	0	1	0	1	0	1	0	0	0	0	1	1	0	0	0	0	1	0	1	1	1	0	1	1	1	1	1	1	1	0	1
1	1	0	1	1	1	1	0	1	1	1	0	1	1	0	0	1	0	1	0	1	0	1	1	1	0	1	1	0	1	1	0	0	1	0	1	1	1	1	0	0	0	1	1	1	0	0	1	1	0
1	1	0	1	0	1	1	1	1	0	0	1	1	1	1	1	1	1	1	0	1	0	1	1	1	1	1	1	0	0	1	1	0	1	0	1	0	1	0	0	0	0	1	1	1	0	1	1	1	1
1	1	0	1	0	1	1	1	1	0	0	1	1	0	1	0	1	1	1	0	1	0	1	1	1	1	1	1	1	0	1	0	0	1	0	1	1	1	1	1	0	0	1	1	1	0	0	1	0	0
1	1	0	1	0	1	1	0	1	1	0	1	1	1	1	1	1	1	1	1	1	0	1	1	1	0	1	1	1	0	1	1	0	1	0	1	1	1	1	1	0	0	1	1	1	1	1	0	0	0
1	1	0	1	1	0	0	1	1	1	0	1	0	1	1	1	1	1	0	0	1	0	1	0	1	1	0	1	0	0	1	0	0	1	0	1	0	1	1	1	0	0	1	1	1	0	0	1	0	0
1	1	0	1	0	1	1	1	0	0	0	1	1	0	1	0	1	1	1	0	1	0	0	1	1	1	0	1	1	0	1	1	0	0	0	1	0	1	1	1	0	0	1	1	1	0	0	1	1	0
0	1	0	0	0	1	0	0	1	0	0	1	1	1	1	0	1	1	0	0	0	0	1	0	1	1	0	1	0	0	1	0	0	0	0	0	0	1	1	0	1	0	1	1	1	0	0	1	0	1
1	1	0	1	0	1	1	1	1	0	0	1	1	1	1	1	1	1	0	1	1	1	0	0	1	1	0	0	0	1	1	0	0	0	0	1	1	1	0	1	0	0	1	1	1	1	1	1	1	1
0	1	0	1	1	0	0	1	1	1	0	1	1	1	1	1	1	1	0	0	1	1	1	0	0	1	0	1	0	1	1	1	0	0	0	0	0	1	0	0	0	1	1	1	1	0	1	0	0	0
1	1	1	1	0	1	1	1	1	1	1	1	1	0	1	0	0	0	1	1	1	0	1	0	1	1	1	1	0	1	1	1	0	1	0	1	1	1	1	1	0	0	1	1	1	0	1	0	0	1
1	1	0	1	0	1	1	1	0	1	0	0	0	1	1	0	0	0	1	0	1	0	1	1	0	1	0	1	0	0	0	0	0	1	0	0	0	1	1	0	0	0	1	0	1	0	1	0	0	0
1	0	0	0	0	0	1	1	0	1	0	1	1	0	1	0	1	1	0	0	1	0	0	1	1	1	1	0	0	0	1	0	0	0	0	1	0	1	1	1	1	1	1	0	1	0	1	1	0	1
1	1	0	1	0	1	1	1	1	0	0	1	1	0	1	0	1	0	0	0	1	1	1	1	1	1	1	1	1	1	1	0	0	1	1	1	0	1	1	0	0	0	1	1	1	0	1	1	1	0
1	1	0	0	0	0	1	1	0	0	1	1	0	0	1	0	1	0	1	0	1	0	1	0	1	0	1	0	0	0	1	0	0	0	0	1	0	1	1	0	0	1	1	1	1	0	1	0	0	1
1	1	1	1	0	1	0	1	1	0	1	1	1	1	1	1	1	1	1	1	1	1	1	1	1	1	1	1	1	0	1	1	1	1	1	1	1	1	1	1	0	1	1	1	1	1	1	1	1	1
1	1	0	0	0	1	1	1	0	1	1	1	1	0	1	1	1	0	1	0	1	0	1	0	1	1	1	1	0	0	1	0	0	1	0	1	0	1	1	0	0	1	0	1	1	1	1	1	0	0
1	1	1	1	1	0	1	1	0	0	1	1	1	1	1	1	1	1	1	1	1	1	1	1	1	1	1	1	1	0	1	0	0	1	0	1	1	1	1	1	0	1	1	1	1	1	1	1	1	1
1	0	0	0	0	1	0	1	0	1	0	1	1	0	0	0	0	0	0	0	1	0	1	0	1	0	1	1	0	0	1	0	0	1	0	1	1	1	1	1	0	0	0	0	0	0	1	1	1	0
0	1	0	0	0	1	1	1	1	1	0	1	0	0	0	1	1	0	0	0	1	0	1	0	1	1	1	1	0	0	0	1	0	0	0	1	0	1	1	1	0	1	1	1	1	0	1	1	1	1
0	1	0	1	1	1	0	1	1	0	1	1	1	1	1	1	1	1	1	0	1	1	1	1	1	1	1	1	1	0	1	1	1	1	1	1	0	1	1	1	0	1	1	1	1	1	1	1	1	1
1	1	0	1	0	1	1	1	1	1	0	1	1	0	1	0	0	0	1	0	1	0	1	0	1	1	1	1	1	0	1	1	0	1	0	0	0	1	0	1	1	1	1	0	1	1	1	1	1	0
0	1	0	0	0	1	0	1	1	0	0	1	1	1	1	0	1	1	0	0	1	0	1	0	0	1	1	0	0	0	1	0	0	1	1	1	0	1	1	0	0	0	1	1	1	0	1	1	1	0
1	1	0	0	0	1	1	0	0	1	0	1	0	0	1	0	1	0	0	0	1	0	0	1	1	1	1	0	1	0	1	0	0	1	0	1	0	1	0	1	0	0	1	0	1	0	0	0	0	0
1	1	0	1	0	1	0	1	1	0	0	1	1	1	1	1	1	0	1	0	1	0	1	1	1	1	0	1	0	0	1	1	0	1	0	0	1	0	1	1	0	0	1	0	1	0	1	1	1	0
1	1	0	0	0	1	1	1	1	0	0	1	1	0	1	1	1	1	1	0	1	0	1	1	1	1	1	1	1	0	0	1	0	1	0	1	0	1	1	1	0	0	1	1	1	0	1	1	0	0
1	0	0	0	0	1	0	1	0	1	0	0	1	1	1	1	0	0	1	1	1	0	1	0	0	0	1	1	0	0	1	0	0	0	0	0	1	1	1	1	0	0	1	0	1	0	0	1	1	0
1	1	0	1	1	0	1	0	0	1	0	0	1	1	1	0	1	0	1	0	1	0	1	1	0	1	0	1	1	0	1	0	0	1	0	0	0	1	1	1	0	1	1	1	1	1	0	0	0	1
1	1	1	0	0	0	1	0	0	0	1	1	1	0	1	1	1	1	1	0	1	0	1	1	1	1	1	1	1	0	1	1	0	1	0	1	1	1	1	1	0	0	1	1	1	0	1	1	0	0
0	1	0	0	0	0	1	0	1	0	1	1	1	0	1	1	1	0	1	0	1	0	0	1	1	1	1	1	0	0	1	1	0	1	1	1	1	1	1	1	1	0	0	1	1	0	0	1	0	1
1	1	0	0	0	1	0	1	1	0	0	1	1	0	1	0	1	0	1	0	1	0	0	0	1	1	1	0	0	0	0	1	0	1	1	1	0	1	1	1	0	1	1	1	1	0	1	1	0	0
1	1	1	1	0	1	1	1	1	0	1	1	1	1	1	1	0	1	1	0	1	1	1	1	1	0	1	1	1	1	1	1	0	1	0	1	1	1	1	1	0	0	1	1	1	0	0	1	0	0
0	1	0	1	0	1	1	1	1	1	0	1	1	1	1	0	1	0	1	0	1	0	1	1	1	1	1	1	1	1	1	1	1	1	0	1	1	1	1	1	0	0	1	0	1	0	1	0	0	0
0	1	0	1	0	0	1	0	0	0	0	1	1	1	1	1	1	1	1	0	1	0	1	1	1	1	0	1	0	0	1	1	0	1	0	1	1	1	1	1	0	1	1	0	1	0	1	1	0	1
1	1	0	1	0	1	0	1	1	1	0	0	1	1	1	0	1	0	0	1	1	1	1	0	1	1	1	1	0	0	1	1	0	0	0	0	0	1	1	0	0	0	0	1	1	0	1	0	0	0
1	1	1	0	1	1	1	0	0	1	0	1	1	1	1	0	1	1	0	0	1	0	1	0	0	0	1	1	0	0	1	0	0	0	0	1	0	1	0	1	0	1	1	1	1	1	0	1	1	1
0	1	0	1	0	1	0	1	0	1	0	1	1	1	1	0	1	0	0	1	0	0	1	0	0	0	1	1	0	0	1	0	0	0	1	0	0	1	1	1	0	0	1	1	1	0	1	1	1	1
0	1	0	1	1	1	1	0	1	0	1	1	1	1	1	1	1	1	0	0	1	1	1	1	1	1	1	1	1	1	1	0	0	1	0	1	1	1	1	1	0	1	1	1	1	0	1	1	1	1
0	1	0	1	1	0	1	1	0	0	0	1	1	1	1	0	0	0	0	0	1	0	1	1	1	1	0	0	0	1	1	0	0	1	1	1	0	0	1	1	0	0	1	1	1	0	0	1	0	0
0	1	0	0	1	1	1	0	0	1	0	1	1	0	1	0	1	1	0	0	0	0	1	1	1	0	1	0	0	0	1	1	0	0	0	1	1	1	1	1	1	0	1	1	1	0	1	1	1	0
0	1	0	1	0	0	1	1	0	1	1	1	1	1	1	0	1	1	0	1	1	0	1	0	0	1	1	1	0	0	1	0	0	1	0	1	0	1	0	1	0	0	0	1	1	0	0	1	1	0
1	1	0	0	0	1	1	1	0	1	1	1	1	1	1	0	1	0	0	1	1	1	1	1	1	1	1	1	0	0	1	1	0	1	1	1	1	0	1	1	0	0	1	1	1	0	0	1	0	1
1	1	0	0	0	0	1	1	0	1	0	1	1	1	1	0	1	1	1	0	1	1	0	1	1	0	1	1	0	0	1	1	0	1	0	0	1	1	0	1	0	0	1	1	1	0	1	1	0	0
1	1	0	1	0	1	1	1	1	0	0	1	1	1	1	1	1	1	1	0	1	0	0	0	0	1	1	1	1	0	1	0	0	0	0	1	1	1	0	1	1	0	1	1	1	0	1	1	1	0
1	1	1	1	0	1	1	0	0	0	0	1	1	1	1	1	1	0	1	0	1	1	1	1	1	1	1	1	1	0	1	0	0	0	1	1	0	1	1	0	0	0	1	1	1	0	1	0	0	0
0	1	0	0	0	1	0	0	0	0	0	1	1	1	1	1	1	0	0	0	1	1	1	1	1	1	0	1	0	1	1	0	0	1	0	0	0	0	1	1	1	0	1	0	1	0	0	1	1	0
1	1	0	1	0	1	1	1	0	0	1	1	1	1	1	1	1	1	1	1	1	1	1	1	1	1	0	1	1	0	0	1	0	1	0	1	0	1	0	1	0	1	1	1	1	0	1	1	0	1
0	1	0	0	0	0	1	1	1	1	0	0	1	1	1	0	0	0	0	0	1	0	0	0	1	1	1	0	0	0	1	0	0	0	0	1	1	0	1	1	0	0	0	1	1	0	1	1	0	0
0	1	0	1	0	0	1	1	1	0	0	1	1	1	1	0	1	1	0	0	1	1	1	1	1	0	0	1	0	0	1	1	0	1	0	1	1	1	1	1	0	1	0	1	1	1	1	1	1	1
1	1	1	1	0	1	1	1	0	0	1	1	1	1	1	1	1	0	1	1	1	0	1	1	1	1	1	1	0	0	1	1	1	0	0	1	1	0	1	1	0	0	1	1	1	0	1	0	1	1
1	1	0	1	0	0	0	0	1	0	0	1	1	1	1	1	1	0	1	0	0	0	1	1	1	1	0	0	1	0	1	0	0	0	0	1	1	1	0	0	0	1	0	1	1	1	0	1	0	0
1	1	0	1	0	1	1	1	0	0	0	1	1	0	1	0	0	1	0	0	1	1	1	0	1	1	1	1	0	0	1	1	0	1	0	1	1	1	1	1	0	0	1	1	1	1	1	0	1	0
1	1	0	1	0	0	1	0	0	0	1	1	1	1	1	1	1	0	0	0	1	0	1	1	1	1	1	1	1	1	1	0	0	1	0	1	1	1	1	1	0	0	1	1	1	0	0	0	0	0
1	1	0	1	0	0	0	1	1	0	0	1	1	1	1	1	1	0	0	0	0	1	1	1	0	0	1	1	1	0	1	1	0	1	1	1	0	0	1	1	0	1	1	1	1	0	0	1	1	1
0	1	0	1	0	1	1	0	0	1	0	1	1	0	1	0	0	1	1	0	1	0	1	0	0	1	1	1	0	0	1	1	0	1	0	0	0	1	1	1	1	0	1	1	1	0	1	1	1	0
1	0	0	1	1	1	1	1	0	0	1	1	1	1	0	1	1	1	1	0	1	1	1	0	0	1	1	1	1	1	1	0	0	1	0	1	1	1	1	1	1	0	1	1	1	1	0	1	0	0
0	1	1	0	0	0	0	0	0	0	0	1	1	0	0	1	1	0	0	0	1	0	1	0	0	1	1	0	0	0	1	0	0	0	0	0	1	1	1	1	0	1	1	1	1	0	1	1	0	0
1	1	1	0	0	1	1	1	1	1	1	0	1	0	1	0	1	0	1	0	1	1	0	0	1	1	1	1	1	0	1	1	0	1	0	1	0	1	0	1	0	0	1	1	1	0	1	1	0	1
0	1	1	1	1	0	1	1	1	0	1	1	0	0	1	1	1	1	1	0	1	1	1	0	1	1	1	1	1	0	1	1	0	1	1	1	1	1	1	1	0	0	1	1	1	0	1	0	1	1
0	1	1	0	0	1	1	1	1	0	1	1	1	1	1	1	1	0	1	0	1	1	1	1	1	1	1	0	1	0	1	1	1	1	0	1	1	1	1	1	0	0	1	1	1	0	1	1	1	0
1	1	0	1	0	0	1	1	0	0	1	1	1	1	1	1	1	0	1	1	1	1	1	1	1	1	1	1	1	0	1	1	0	1	1	1	1	1	1	1	0	1	1	1	1	0	1	1	1	1
1	1	0	0	1	0	1	1	1	0	0	1	0	1	1	1	1	1	0	0	1	0	1	0	1	1	0	1	1	1	1	1	0	0	1	1	1	1	0	1	0	0	1	0	1	0	0	1	1	0
1	1	0	1	1	1	1	1	0	1	1	1	1	1	1	1	1	0	1	1	1	1	1	1	1	1	1	1	1	1	1	0	0	1	1	1	1	1	1	1	0	1	1	1	1	0	1	1	1	1
1	1	0	1	0	0	1	1	1	0	1	1	1	1	1	1	1	0	0	0	1	1	1	0	1	1	1	1	0	0	1	0	0	0	0	1	1	1	1	1	0	0	1	1	1	0	1	1	1	0
1	1	0	1	0	0	1	0	0	1	0	1	1	1	1	0	1	0	1	1	1	1	1	1	1	1	0	1	1	0	1	0	0	1	0	1	0	0	1	1	0	0	0	1	1	0	1	1	1	0
1	1	0	1	1	0	1	1	1	1	0	1	1	1	1	1	0	0	1	1	1	1	0	1	1	1	0	1	1	0	1	1	0	1	0	1	1	1	0	1	0	0	0	0	1	0	0	1	0	0
1	1	1	0	0	1	1	1	1	0	0	1	1	1	1	1	1	0	0	0	1	1	1	1	1	0	1	0	0	0	1	1	0	1	0	1	0	1	0	1	0	0	0	0	1	0	1	1	1	1
1	0	1	1	0	1	1	1	0	0	0	0	1	0	1	0	1	0	1	0	0	1	1	1	0	1	0	0	0	0	1	1	1	1	0	1	0	0	1	1	0	0	1	0	1	0	1	0	1	0
1	1	0	1	0	0	0	1	0	1	1	1	1	1	1	1	1	0	1	0	0	1	0	1	1	1	1	0	0	0	1	1	0	1	1	1	1	0	1	1	0	1	1	1	1	0	1	1	1	0
1	1	1	1	0	0	1	0	0	1	0	1	1	1	1	0	1	0	0	1	1	0	1	1	1	1	1	0	0	0	1	1	0	0	0	1	0	0	1	0	0	0	0	1	1	0	0	1	1	1
0	1	0	1	1	1	1	1	1	1	1	1	1	1	1	1	0	0	1	1	1	0	1	1	1	1	1	1	0	0	1	1	0	1	0	1	1	1	1	1	0	0	1	1	1	0	1	1	1	0
0	1	1	1	0	1	0	0	0	0	1	1	1	0	0	0	0	0	1	0	0	0	1	0	0	0	0	1	0	0	1	0	1	0	1	0	0	0	0	0	0	0	0	0	1	0	1	1	1	0
1	1	1	1	0	1	1	1	1	0	0	1	1	1	1	1	1	1	0	0	1	1	1	0	1	1	1	1	1	1	1	0	0	1	0	1	0	1	1	1	0	0	1	0	1	0	1	1	1	0
1	1	1	0	0	1	1	1	1	0	1	1	1	1	1	1	1	1	0	0	1	1	1	1	1	1	1	1	1	1	1	1	0	1	1	1	1	1	1	1	0	0	1	1	1	1	1	1	1	1
0	1	0	0	1	1	1	1	0	1	0	1	0	1	0	0	0	0	0	0	1	0	1	0	0	1	0	1	0	0	1	0	0	0	1	0	0	1	0	1	0	0	0	0	1	0	0	1	0	0
1	1	0	1	1	0	1	1	1	1	1	1	1	1	1	1	1	1	0	0	1	0	1	1	1	1	1	1	0	0	1	0	0	1	1	1	0	0	1	1	0	0	1	1	1	0	1	1	0	0
1	1	0	1	0	1	1	1	1	0	0	1	1	1	1	1	1	0	1	0	1	0	0	0	1	1	1	1	1	0	0	1	0	1	0	1	1	1	1	1	0	0	0	1	1	0	0	1	0	0
1	0	0	0	0	1	1	1	0	0	0	1	0	0	1	0	1	0	1	0	1	0	1	0	1	1	0	0	0	0	0	1	0	1	0	1	1	1	1	1	0	1	1	1	1	0	1	1	0	0
1	1	0	1	0	1	1	0	0	0	1	1	1	1	1	0	1	1	1	1	1	0	1	0	1	1	1	1	1	0	1	1	0	1	0	1	1	1	1	1	1	0	1	1	1	1	1	1	0	1
0	1	0	0	0	0	1	0	0	0	1	1	1	0	1	0	1	1	0	0	0	0	1	1	0	1	0	0	0	1	1	0	0	0	0	0	0	1	0	1	0	0	1	1	1	0	1	1	1	0
1	1	1	1	0	1	1	1	1	1	1	1	1	1	1	1	0	1	1	1	1	0	1	1	1	1	1	1	1	1	1	0	0	1	0	1	1	0	1	1	0	1	1	1	1	0	1	1	1	0
0	0	0	1	0	0	1	1	1	1	0	0	0	1	0	0	1	0	0	0	0	1	1	0	1	1	0	0	1	0	0	0	0	0	1	1	0	1	1	1	0	1	1	1	1	1	1	1	0	0
0	1	0	0	1	1	1	1	1	1	0	1	1	0	1	0	1	1	0	0	0	0	0	0	0	0	0	0	0	0	1	1	0	1	0	1	0	0	1	1	0	0	1	1	1	0	1	1	1	0
0	1	1	1	0	0	1	1	0	0	1	1	1	1	1	1	1	0	1	1	1	1	0	0	1	1	1	1	0	1	0	1	0	1	0	1	1	1	1	1	0	0	1	1	1	0	1	1	0	1
0	1	0	1	0	0	1	0	1	0	1	1	1	1	1	0	1	0	0	0	1	1	1	1	1	1	0	0	1	0	1	1	0	0	1	1	1	0	1	1	0	0	0	1	1	0	0	1	0	1
0	1	0	1	0	1	0	1	0	0	0	1	1	1	1	0	1	0	0	0	1	0	1	0	1	0	0	1	0	0	1	0	0	1	0	0	1	0	1	1	0	0	1	1	1	0	1	1	0	0
1	1	0	1	0	0	0	1	0	0	1	1	1	1	1	1	1	1	1	0	1	1	0	0	1	1	0	1	1	0	1	1	0	1	0	1	1	1	1	1	0	1	1	1	1	1	1	1	0	1
1	1	0	1	0	1	1	1	1	0	0	1	1	1	1	0	1	0	0	0	1	1	1	1	0	1	1	1	0	0	1	0	1	1	0	1	1	0	1	1	0	0	1	0	1	1	1	0	0	0
0	1	0	1	1	0	1	1	1	1	1	1	1	1	1	1	1	0	0	0	1	0	1	1	1	0	1	0	1	0	0	1	1	0	0	1	1	1	0	0	0	0	1	0	1	0	1	1	1	1
1	1	1	1	1	1	0	1	0	0	0	0	1	1	1	0	1	1	0	0	1	1	1	0	1	1	0	0	0	0	1	0	0	1	0	1	0	0	1	1	0	0	0	0	1	1	1	1	0	1
1	1	1	1	0	0	1	1	1	0	1	1	1	0	1	0	1	1	0	1	1	0	1	1	1	1	1	1	1	0	1	0	0	1	1	1	1	1	1	1	0	0	1	0	1	0	0	1	0	0
1	0	0	1	0	0	1	1	0	1	0	1	1	0	1	0	0	1	0	0	1	1	1	0	1	1	1	0	0	0	1	0	0	0	1	0	0	1	1	1	0	1	0	1	1	0	1	1	0	0
0	1	0	1	0	0	1	1	1	0	1	0	1	1	1	1	1	1	0	1	1	1	0	0	1	0	1	1	1	0	1	1	1	1	1	1	1	1	1	1	0	0	1	1	1	0	0	1	1	0
1	1	1	1	0	0	0	1	0	1	0	1	1	1	1	0	1	1	0	0	1	1	1	0	1	0	1	0	0	0	1	1	0	0	0	1	0	1	0	1	0	1	1	1	1	1	1	1	1	1
1	1	1	1	0	1	0	1	1	1	0	1	1	1	1	1	1	1	1	1	1	0	1	1	1	1	1	1	0	1	1	0	0	1	0	1	1	1	1	1	0	1	0	0	1	0	0	1	0	1
0	1	0	1	1	0	1	1	0	0	0	0	1	1	1	0	0	1	0	1	1	0	0	1	1	1	1	1	1	0	1	1	0	0	0	1	1	1	1	1	0	0	1	1	1	0	1	1	1	0
1	1	0	1	0	0	1	1	0	0	1	1	1	1	1	1	1	0	1	1	1	0	1	1	1	0	1	1	1	0	1	0	0	1	1	1	1	1	1	0	0	0	0	0	1	0	1	1	1	0
1	0	0	1	0	1	0	1	0	1	1	1	1	1	1	0	1	1	1	0	1	0	1	1	1	1	1	0	1	0	1	1	0	1	1	0	1	1	1	1	0	0	1	1	1	0	1	1	1	0
1	1	1	1	0	1	0	1	1	1	1	1	1	0	1	1	1	0	1	1	1	1	1	1	1	1	0	0	0	0	1	0	0	1	0	1	1	0	1	1	0	0	0	1	1	0	0	1	1	1
1	1	0	1	0	1	0	0	1	1	0	0	1	1	1	1	0	1	0	0	1	1	0	1	1	1	1	0	1	0	1	1	0	1	1	1	1	1	0	1	0	0	0	1	1	0	0	0	1	0
1	1	0	1	0	1	1	1	1	0	1	1	1	1	1	0	0	1	1	0	1	0	1	0	1	1	1	1	1	1	1	1	0	1	0	1	1	1	1	1	0	0	1	1	1	0	1	1	1	0
1	1	0	1	0	1	0	1	0	1	0	1	1	1	1	1	1	0	0	0	1	1	1	0	0	1	0	1	1	0	1	0	0	1	0	1	1	1	1	1	0	0	1	1	1	0	0	1	1	1
0	0	0	1	0	1	1	1	0	1	0	1	1	1	1	1	1	1	1	0	1	1	1	0	1	1	1	1	0	1	1	0	0	1	0	1	0	0	1	0	0	0	1	1	1	0	1	1	1	1
1	1	0	1	0	1	0	1	1	0	1	1	1	1	1	1	1	1	1	1	1	0	1	1	1	1	1	1	0	1	1	1	0	1	0	1	1	1	1	1	0	0	1	1	1	0	0	1	0	0
1	1	0	1	0	0	1	1	0	0	0	1	1	1	1	1	1	1	1	0	1	0	1	1	1	1	1	1	1	0	1	1	0	1	1	1	1	1	0	1	0	0	1	1	1	0	1	1	1	0
1	0	0	1	0	0	1	1	1	1	1	1	1	1	1	1	1	0	1	0	1	1	1	0	1	0	1	1	1	0	1	0	0	1	0	1	1	1	0	1	0	0	1	1	1	0	1	1	0	0
0	1	0	0	0	1	0	1	0	0	0	1	1	1	1	0	0	1	0	0	1	1	0	1	0	1	1	1	0	0	1	0	0	1	1	1	1	0	1	0	1	0	0	1	1	0	0	1	0	1
1	1	0	1	0	0	0	1	0	0	1	1	1	1	1	0	1	1	1	1	1	1	0	0	1	0	1	0	0	0	1	1	0	1	0	1	0	1	1	1	0	0	1	0	1	0	1	1	0	0
1	1	0	1	0	1	1	1	0	0	1	1	1	1	1	1	1	0	0	1	1	1	0	0	1	1	0	1	1	0	1	0	0	1	1	1	1	1	1	0	1	1	1	1	1	0	0	1	0	0
1	1	1	1	0	1	0	0	0	1	1	1	1	1	1	1	0	1	1	0	1	1	0	1	1	0	1	1	0	1	1	1	0	1	0	1	0	0	0	1	0	0	1	1	1	0	1	1	1	0
1	1	0	1	1	0	1	1	1	0	1	1	1	1	0	1	1	0	1	1	1	1	1	1	1	1	1	1	0	0	1	1	0	0	0	1	1	1	1	1	0	1	1	1	1	0	0	1	1	0
1	1	1	1	0	1	1	1	1	0	1	1	1	1	1	1	1	1	1	1	1	0	1	1	1	0	1	1	0	0	1	1	0	1	0	1	1	1	1	1	0	0	0	1	1	0	1	1	1	0
1	1	0	1	0	0	0	1	0	1	1	0	1	1	1	0	0	0	1	1	1	1	1	1	1	1	0	1	1	0	1	1	0	1	1	1	1	1	1	1	1	1	1	0	1	1	1	1	1	1
0	1	1	1	0	1	0	1	1	0	1	1	1	1	1	1	0	0	1	0	1	0	1	0	0	1	1	0	1	0	1	1	0	0	0	1	1	1	1	1	0	0	1	1	1	0	1	1	1	0
1	0	0	0	0	1	1	1	0	0	1	1	0	0	0	1	0	0	1	0	1	1	0	0	0	1	0	0	1	0	1	1	0	0	0	1	0	1	1	1	0	0	1	0	1	0	0	1	1	0
0	1	1	1	1	0	0	1	0	0	0	1	1	1	1	0	1	1	1	0	1	1	1	0	0	1	0	0	0	0	1	1	0	1	0	1	0	1	1	1	0	1	1	0	1	0	1	1	0	0
1	1	0	1	0	0	0	1	1	1	0	0	1	1	1	0	0	1	0	0	1	0	1	0	1	1	1	1	1	0	1	0	0	0	1	0	0	0	1	0	0	0	1	1	1	0	0	1	1	0
1	1	0	1	0	0	0	1	1	0	0	1	1	1	1	1	1	0	0	0	1	0	0	1	0	0	1	0	0	0	1	1	1	1	0	1	1	1	1	1	0	1	1	0	1	0	0	0	0	0
1	1	0	1	0	0	0	1	1	0	0	1	1	1	1	1	1	0	1	1	1	1	1	1	1	0	0	0	1	0	1	1	0	1	0	1	1	1	0	1	0	1	0	0	0	0	0	1	0	1
1	1	0	1	0	1	1	1	1	1	1	1	1	1	1	1	1	1	1	0	1	1	1	1	1	1	1	0	1	0	1	1	0	1	0	1	1	1	1	1	0	0	1	1	1	0	1	1	0	0
1	1	0	1	0	0	0	1	1	0	1	1	1	1	1	0	1	1	0	1	1	0	1	0	0	1	0	1	0	0	1	1	0	0	1	1	1	1	1	0	1	0	0	1	1	0	1	1	1	1
1	0	1	1	1	0	0	1	0	0	0	1	1	1	1	1	1	0	0	0	0	1	1	1	1	1	1	0	0	0	0	0	0	1	0	1	1	0	1	1	0	0	1	0	1	0	1	1	0	0
0	1	0	1	0	0	0	1	0	0	0	1	1	1	1	1	0	0	1	0	1	0	1	0	1	1	0	0	0	0	1	1	0	0	0	1	0	1	0	1	0	0	1	1	1	0	0	1	0	0
1	1	0	1	0	1	0	1	1	0	1	1	1	1	0	0	0	1	1	0	1	1	1	1	1	1	1	1	1	0	1	1	0	1	0	1	1	0	1	1	0	0	1	0	1	0	1	1	1	0
1	1	0	1	0	1	0	1	0	1	1	1	1	1	1	1	1	0	0	0	1	1	1	0	1	1	0	1	0	1	1	1	1	0	0	1	1	1	1	1	0	0	0	1	1	0	1	1	1	1
0	1	1	1	0	0	0	0	0	0	1	1	1	1	1	0	1	0	0	0	1	0	0	0	1	1	0	1	0	0	1	1	0	0	0	1	1	1	1	1	0	0	1	1	1	0	1	1	0	0
1	1	0	1	0	0	1	1	1	1	0	1	1	1	1	0	0	1	0	0	1	0	1	0	1	1	0	0	0	0	1	1	0	0	0	1	1	1	1	1	0	0	1	1	1	0	1	1	1	0
1	0	0	1	0	0	0	1	1	0	1	1	1	1	1	0	1	0	0	1	1	1	1	0	1	1	0	0	0	1	1	1	0	1	0	1	1	1	1	1	0	0	1	1	1	0	1	1	1	0
0	0	1	0	0	0	1	1	1	1	0	0	1	1	1	0	0	1	1	0	1	0	1	1	0	1	0	1	0	0	1	0	0	0	1	1	0	0	1	1	0	1	1	0	1	0	1	0	0	0
1	1	0	1	0	0	0	1	0	1	0	1	1	1	1	1	1	1	0	0	1	1	0	0	1	0	0	0	1	0	1	1	0	1	0	0	0	0	1	0	0	1	1	1	1	0	0	1	0	0
1	1	1	1	0	0	1	0	1	0	0	1	1	1	1	0	1	0	1	0	1	0	1	1	1	1	1	1	0	0	1	0	0	0	0	1	1	0	1	1	0	0	1	0	1	0	0	1	1	0
1	1	0	0	0	1	0	1	1	0	1	1	1	1	1	0	1	0	1	0	1	1	0	0	1	1	1	1	1	0	1	0	0	1	0	1	1	0	1	1	0	0	1	1	1	0	0	1	1	0
1	1	1	1	0	1	0	1	0	1	0	1	1	1	1	1	0	0	0	1	1	0	1	0	1	1	1	1	1	0	1	1	0	1	0	1	1	1	1	1	0	0	1	1	1	1	1	0	1	0
1	1	0	1	0	0	0	1	1	0	1	1	1	1	0	0	1	0	1	0	0	0	1	0	1	0	0	1	1	0	1	1	0	1	1	1	1	0	1	1	0	0	1	1	1	0	0	1	0	0
1	1	0	1	0	0	1	1	1	0	0	1	1	1	0	0	0	0	1	0	1	0	1	0	1	0	1	1	1	1	1	1	0	1	0	1	0	1	1	1	0	0	0	0	1	0	0	1	1	1
1	0	1	1	0	0	1	1	0	0	1	1	1	1	1	1	1	0	1	0	1	0	1	1	1	0	0	1	1	0	1	0	0	1	1	1	1	1	1	1	0	0	0	0	1	0	1	1	1	0
0	0	0	1	0	0	0	1	1	0	1	1	1	1	1	1	1	0	1	0	1	0	1	0	1	1	1	1	1	0	1	1	0	1	0	1	0	1	1	0	0	0	1	1	1	0	1	1	0	0
1	1	0	1	0	1	1	1	0	0	0	1	1	1	1	0	1	0	1	1	1	0	1	0	0	1	1	1	1	0	1	0	0	1	1	1	0	1	1	1	1	0	1	0	1	0	1	1	0	0
1	0	0	0	0	1	1	0	0	0	0	1	1	0	1	1	1	0	0	0	1	0	1	0	1	1	0	0	1	0	1	1	0	1	0	1	0	1	1	1	0	0	1	0	1	1	0	1	0	0
0	1	1	0	0	0	0	1	0	1	0	0	1	0	1	1	1	0	1	0	0	0	1	0	0	1	1	0	0	0	0	0	0	1	1	1	0	1	0	1	0	1	1	0	1	0	1	1	0	0
0	1	0	1	0	1	0	0	0	0	0	1	1	0	1	1	1	0	0	0	1	1	0	0	1	1	1	1	0	0	1	1	0	0	0	1	1	1	1	1	0	0	1	1	1	0	1	0	0	0
1	1	0	1	0	0	1	1	0	1	0	1	0	0	1	1	1	0	1	0	1	1	1	1	1	1	1	1	1	1	1	1	0	1	0	1	0	1	0	1	1	1	1	0	1	0	0	1	0	0
1	1	0	1	1	1	1	1	1	1	1	1	1	0	1	1	1	0	1	0	1	0	1	0	1	1	1	1	1	1	1	1	0	1	0	1	1	1	1	1	0	0	1	0	1	0	1	1	0	0
1	1	0	0	0	1	1	1	1	0	0	1	1	1	1	0	0	1	0	0	0	0	1	0	0	1	0	1	0	0	1	1	0	1	0	1	0	0	1	1	0	0	0	1	1	1	1	1	0	1
0	1	0	1	1	0	1	1	1	0	0	1	1	1	1	0	1	0	1	1	1	0	0	1	1	0	1	0	1	0	1	0	0	1	0	1	0	0	0	1	0	0	1	1	1	0	1	1	1	0
0	1	0	1	0	1	1	1	1	1	0	1	1	1	1	0	1	0	1	0	1	1	1	1	0	1	1	0	1	0	1	1	0	1	0	1	0	0	1	1	0	0	0	1	1	0	1	1	0	0
1	1	1	1	0	1	0	1	1	1	1	1	1	1	1	1	1	1	1	0	1	1	1	1	1	1	1	1	1	1	1	1	0	1	1	1	1	1	1	1	0	0	1	1	1	0	1	1	1	0
0	1	0	0	0	1	1	1	0	0	0	1	1	0	1	1	1	1	1	0	1	0	1	0	1	0	0	0	1	0	1	0	0	0	0	0	0	0	0	1	1	0	1	0	1	0	1	1	0	0
0	1	0	1	0	0	1	0	0	0	0	0	1	1	1	1	0	1	1	0	1	0	0	1	1	1	1	1	1	0	1	0	0	1	0	1	1	1	1	0	0	0	1	1	1	0	1	1	0	0
0	1	1	1	0	1	1	0	0	0	1	1	1	1	1	1	1	0	0	0	1	0	1	1	0	1	0	0	0	0	1	0	0	0	0	1	1	1	1	1	0	1	0	1	1	0	0	1	0	0
1	1	0	1	0	1	0	0	0	0	1	0	0	0	1	0	1	1	0	0	1	0	1	0	1	1	1	0	1	1	1	0	0	0	0	1	0	1	1	1	0	0	1	1	1	0	0	1	0	0
0	1	0	1	1	0	1	1	0	0	0	1	1	1	1	1	1	0	0	0	1	1	1	0	1	1	1	0	0	0	1	0	0	1	0	1	0	1	1	1	0	0	1	0	0	0	0	1	1	1
0	1	0	1	0	0	0	1	1	0	0	1	1	0	1	1	1	0	1	0	1	0	1	1	1	1	1	1	1	0	1	1	1	1	1	1	1	1	1	1	0	0	0	1	1	0	1	0	1	0
0	1	0	1	1	1	0	1	0	1	0	0	1	1	1	1	1	1	0	1	0	0	1	1	1	0	1	1	1	1	1	1	0	1	0	1	0	1	1	0	0	0	0	0	1	0	1	0	1	1
0	0	0	0	0	1	1	1	0	1	0	1	1	1	0	0	1	0	1	0	1	0	1	1	0	0	1	1	1	0	1	1	0	0	0	1	0	1	1	1	0	1	1	0	1	0	1	0	1	1
1	0	0	1	0	1	0	0	0	1	0	1	1	1	1	1	0	1	1	0	1	0	1	0	1	1	1	1	1	0	1	1	0	1	0	1	0	1	1	1	0	0	1	0	1	0	1	1	0	1
1	1	0	1	0	0	1	0	1	0	0	1	1	1	1	1	0	1	0	0	1	1	0	0	1	0	1	1	1	0	1	0	0	1	0	1	1	1	1	1	0	0	1	1	1	0	1	0	0	0
0	1	0	1	0	1	1	1	0	0	1	1	1	1	1	1	1	1	1	0	1	1	1	1	1	1	1	1	1	1	0	0	1	0	0	1	1	1	1	1	0	1	1	1	1	1	1	1	1	0
0	1	0	0	0	1	1	0	0	1	0	1	1	0	0	0	1	1	0	0	0	0	1	0	1	0	0	1	0	1	1	0	0	1	0	1	1	1	0	0	0	0	0	1	1	0	0	1	0	0
1	1	0	0	0	1	1	1	0	0	0	1	0	1	0	1	1	1	0	0	0	0	0	0	1	1	1	0	0	0	1	1	0	1	0	1	1	0	1	0	1	1	1	0	1	0	1	1	0	0
1	0	0	0	0	0	1	1	1	1	0	1	1	1	1	1	1	1	0	0	0	0	0	0	1	1	1	1	1	0	1	1	0	0	0	1	0	0	1	1	0	0	0	0	1	0	0	1	0	1
1	0	0	1	0	0	0	1	1	0	1	1	1	0	1	1	1	1	1	0	1	0	1	0	0	1	1	1	1	1	1	0	0	0	1	0	0	1	1	1	0	0	0	1	1	0	1	1	0	1
1	1	0	0	0	1	0	0	0	0	0	0	1	0	0	0	1	1	1	0	0	0	1	0	0	0	1	1	0	0	1	0	0	1	0	0	0	1	0	0	0	0	0	1	1	0	1	1	0	1
1	1	0	0	0	0	0	1	0	0	0	1	1	0	1	1	1	1	1	0	1	1	1	0	1	1	1	0	1	0	0	0	0	1	0	1	0	0	1	1	0	0	1	1	1	0	1	1	0	0
1	1	0	0	0	1	1	1	0	0	0	1	1	1	1	1	1	1	1	0	0	0	1	1	1	1	0	1	0	0	1	1	0	1	1	1	1	0	1	1	1	0	1	0	1	0	1	1	1	1
1	1	0	1	1	1	1	0	1	1	1	1	1	1	1	1	1	1	1	0	1	1	1	0	1	1	1	1	1	0	1	1	1	1	0	1	0	1	1	1	0	1	1	1	1	0	1	1	1	1
0	1	0	0	0	0	0	1	1	1	0	0	1	1	1	1	1	0	1	0	1	0	1	0	1	1	1	1	0	0	1	1	0	1	0	1	0	1	0	1	0	0	1	1	1	1	0	1	1	0
1	1	0	1	0	1	1	1	0	0	0	1	1	1	1	0	1	1	0	0	1	0	1	0	1	1	0	0	1	0	1	0	0	0	1	1	0	0	0	1	0	0	1	0	1	0	0	1	0	0
0	1	1	0	0	0	1	1	0	0	0	1	1	1	1	1	1	1	1	1	1	1	1	1	1	0	1	1	0	0	1	1	0	0	1	0	1	1	0	1	0	0	0	1	1	0	0	1	0	1
1	1	0	1	0	1	1	1	0	0	1	1	1	1	1	1	1	1	1	0	1	0	1	0	1	1	1	1	1	0	1	0	0	1	0	1	1	1	1	1	0	0	0	1	1	0	1	1	1	1
1	1	0	1	0	1	1	0	0	1	0	1	1	0	1	1	1	0	0	0	1	0	1	0	1	1	0	1	0	0	1	1	0	1	0	1	0	1	1	1	0	0	1	1	1	1	1	1	1	1
1	1	0	1	0	1	1	0	0	0	1	1	1	1	1	1	1	0	0	0	1	0	1	0	1	1	1	0	1	0	1	1	0	1	0	1	0	1	1	1	0	0	1	1	1	0	0	1	1	1
1	1	0	1	0	1	1	1	0	1	1	0	1	1	1	1	1	1	1	0	1	0	1	1	1	1	1	0	0	0	1	1	0	1	0	1	1	1	1	0	0	1	1	1	1	0	1	1	1	1
0	1	1	1	1	0	1	1	1	0	1	1	1	0	1	1	1	1	1	0	1	0	0	1	0	1	1	0	1	0	1	0	0	0	0	1	0	1	1	1	0	1	1	0	1	0	1	0	1	0
0	0	0	1	0	0	1	1	1	1	1	1	1	1	1	1	1	1	1	0	1	0	1	1	1	0	1	0	0	0	1	1	0	0	0	1	0	0	1	1	0	0	1	0	1	0	1	1	0	0
0	1	0	1	0	1	1	1	1	0	1	1	1	1	1	1	1	1	1	1	1	1	1	0	1	1	0	1	1	0	0	0	0	1	0	1	0	1	1	0	0	0	1	1	1	0	1	1	0	0
0	0	0	0	0	0	1	1	0	1	0	1	1	0	1	1	1	0	1	1	1	0	1	1	0	1	1	0	1	0	1	0	0	1	0	1	0	1	1	1	0	0	1	1	1	0	1	1	0	1
1	1	0	1	0	1	1	1	1	0	1	1	1	0	1	1	1	1	1	1	1	1	1	1	1	1	0	0	1	1	1	0	0	1	1	1	1	1	1	0	0	1	1	0	1	0	1	1	1	1
1	1	1	1	0	1	1	1	1	0	0	1	1	1	0	1	1	0	1	0	1	1	1	1	1	1	1	1	0	1	1	0	0	1	0	1	0	1	1	1	0	1	1	0	1	0	1	0	1	0
0	1	1	1	0	1	1	1	1	0	0	1	1	1	1	1	1	1	1	0	1	1	1	0	1	1	0	1	1	0	1	1	0	0	0	1	1	1	0	1	0	1	0	1	1	0	0	1	0	0
0	1	0	0	0	0	1	1	1	1	0	1	1	0	1	0	1	0	1	1	1	0	1	0	1	1	1	1	0	0	1	1	0	1	0	1	1	1	1	1	0	0	1	1	1	0	1	0	1	0
0	1	0	1	0	0	1	1	0	0	1	1	1	0	1	1	1	0	1	0	1	0	1	0	1	1	0	1	1	0	1	0	0	1	0	1	0	1	1	0	0	1	1	0	1	0	1	1	1	0
0	1	0	1	0	0	1	1	0	0	1	1	1	1	1	0	1	0	1	0	1	1	0	0	1	1	1	1	1	0	1	1	0	1	0	1	1	1	1	1	0	0	1	1	1	0	1	1	0	0
0	1	0	1	0	0	1	1	1	0	1	1	1	1	1	1	1	1	0	0	1	1	1	0	1	1	0	1	1	1	1	1	0	0	1	1	1	1	1	1	0	0	1	1	1	0	0	1	1	1
1	1	0	0	0	0	1	1	0	1	1	1	1	0	1	1	0	0	0	0	1	1	0	1	1	1	1	0	0	0	0	0	0	1	0	1	0	0	1	1	0	0	1	0	1	0	1	1	0	0
0	1	0	1	0	1	1	1	0	0	1	1	1	0	1	1	1	1	1	0	1	0	1	1	1	1	0	1	1	0	1	1	0	1	0	1	1	1	1	1	0	0	0	0	1	0	1	1	0	1
0	1	1	1	1	1	1	1	1	0	1	1	1	1	1	0	1	1	1	1	1	1	0	0	1	1	1	1	1	1	1	1	1	1	0	1	1	1	1	1	0	0	1	1	1	0	0	1	0	1
0	1	0	1	0	1	0	1	1	1	1	1	1	0	1	1	1	0	1	0	1	0	1	0	1	0	1	0	1	0	1	0	0	1	0	1	0	1	1	1	0	1	1	1	1	0	1	0	0	1
0	0	0	0	1	1	1	0	0	0	1	1	1	0	1	1	1	0	1	0	1	1	1	1	1	1	0	0	0	1	1	1	0	1	0	1	0	1	1	1	0	0	1	1	1	0	0	1	0	0
1	1	0	1	0	0	0	1	1	1	1	1	0	0	1	1	1	0	1	0	1	0	1	0	0	1	0	1	0	1	1	1	0	1	0	1	1	1	1	1	0	1	1	1	1	0	0	1	1	0
0	1	0	1	0	1	1	1	0	0	0	1	1	0	1	1	1	0	1	0	1	0	1	0	1	1	0	0	1	0	1	1	0	0	0	1	0	1	1	1	0	0	1	1	1	1	1	1	0	1
0	1	0	0	0	0	1	0	1	1	0	1	1	1	1	0	1	1	0	0	1	0	0	1	1	1	0	1	1	0	1	1	0	0	0	1	0	1	1	1	0	0	0	1	1	0	0	1	0	0
1	0	0	1	0	1	1	1	0	1	1	1	1	0	0	1	1	1	1	0	1	0	1	0	1	1	1	1	0	1	1	1	0	1	0	1	1	1	1	1	0	0	1	0	1	0	0	1	1	0
1	0	1	1	0	1	1	1	1	1	1	1	1	0	1	1	1	0	1	0	1	0	1	1	0	1	1	1	1	1	1	0	0	1	0	1	0	1	1	1	0	1	1	0	1	1	0	1	0	1
0	0	0	1	0	0	0	1	1	1	0	1	0	0	1	1	1	1	1	0	1	0	1	0	1	1	1	1	1	0	1	0	0	1	0	1	1	1	1	1	0	0	1	1	1	0	1	1	1	0
1	1	0	0	0	1	1	0	0	1	1	1	1	0	1	1	1	0	1	0	1	0	1	1	1	1	0	1	1	0	1	0	0	1	0	1	0	1	1	0	0	1	0	1	1	0	1	1	1	0
0	1	0	1	0	1	1	1	1	0	0	1	1	0	1	0	1	1	0	0	1	0	1	0	1	1	0	1	1	1	1	1	0	1	1	1	0	1	1	0	0	0	1	1	1	0	0	0	1	0
1	1	0	0	0	0	1	1	1	0	1	1	1	1	1	1	1	0	0	0	1	0	0	1	1	1	1	1	0	0	1	0	0	1	0	1	1	1	1	1	0	0	1	1	1	0	1	1	1	1
1	1	0	1	1	0	1	1	1	0	0	1	1	1	1	1	1	1	1	0	1	0	1	1	1	1	0	1	0	0	1	1	0	0	0	1	1	1	1	1	0	0	1	1	1	0	1	1	0	1
1	1	0	1	0	0	1	1	0	0	1	1	1	0	1	1	1	1	1	0	1	1	1	0	1	0	0	0	0	0	1	1	0	1	1	1	0	1	1	1	0	0	1	1	1	0	1	1	1	1
1	1	0	1	0	0	0	1	0	1	1	1	0	0	1	0	1	1	1	0	1	1	1	0	0	1	1	1	0	0	1	0	0	1	0	1	0	1	0	1	0	0	1	0	1	1	1	1	0	0
0	1	0	1	0	1	1	1	0	1	1	1	1	0	1	1	1	0	0	0	1	1	1	1	1	1	1	0	0	1	1	1	0	1	0	1	0	1	1	1	0	1	1	1	1	0	1	1	0	0
0	1	0	1	0	1	1	1	1	1	0	1	1	0	1	1	1	0	1	0	1	1	0	0	1	1	1	0	0	0	1	1	0	0	0	1	0	1	1	1	0	0	1	1	1	1	0	1	1	0
0	1	0	0	0	0	1	1	0	1	0	1	1	0	0	1	0	1	1	0	1	0	0	0	0	1	1	1	0	1	1	0	0	1	0	0	0	1	1	1	0	0	1	0	1	0	1	0	1	0
1	1	0	1	0	0	1	1	0	1	0	1	1	1	1	1	1	1	1	0	1	0	1	0	0	1	0	1	1	0	1	0	0	0	0	1	1	1	1	1	0	0	1	1	1	0	0	1	1	0
0	1	0	1	0	0	1	0	0	0	1	1	1	1	1	0	1	0	1	1	1	1	1	0	1	1	0	0	0	0	0	0	0	0	0	1	1	1	1	1	1	0	1	0	1	0	1	1	0	1
0	1	0	1	0	1	0	1	0	1	0	1	1	1	1	1	1	0	1	0	1	0	1	0	1	1	0	1	1	0	1	0	1	1	0	1	0	1	1	1	0	0	1	1	1	0	0	1	1	1
0	1	0	1	0	0	0	1	0	0	0	1	1	0	1	1	1	0	1	0	1	0	1	1	0	1	0	0	1	0	1	0	0	1	0	1	0	1	1	0	1	0	0	1	1	0	1	1	1	0
1	1	0	0	0	1	1	0	1	0	0	1	1	0	1	1	1	0	1	0	1	0	1	1	1	1	0	1	1	0	1	1	0	0	0	1	0	1	1	1	0	0	1	1	1	0	0	1	1	0
1	0	1	1	0	1	0	0	0	0	1	1	1	0	1	1	1	0	0	1	1	0	1	1	1	1	1	1	1	1	1	1	0	1	0	1	0	1	1	1	0	0	1	0	1	0	0	1	1	0
1	1	1	1	0	0	0	1	1	0	1	1	1	1	1	1	0	1	0	1	1	0	1	1	1	1	1	1	1	1	1	0	0	1	0	1	0	1	1	1	0	0	1	1	1	0	1	0	1	0
1	1	0	1	1	0	1	1	1	0	1	1	1	1	1	1	1	1	1	1	1	1	1	1	1	1	0	1	1	0	1	1	0	0	0	1	1	1	1	1	0	1	1	1	1	0	1	1	1	1
0	1	0	1	0	1	1	1	1	0	1	1	1	0	1	0	1	0	0	1	1	1	1	1	1	1	1	0	1	0	1	1	0	1	0	1	1	1	1	1	0	0	0	0	1	0	1	1	1	1
0	1	0	1	0	1	1	1	1	0	0	1	1	1	1	0	1	0	1	0	1	0	1	1	1	1	0	1	1	1	1	0	1	1	0	1	0	1	1	1	0	0	1	0	1	0	0	1	1	0
0	1	0	0	0	0	0	1	1	0	0	1	1	0	0	1	1	0	1	0	1	1	1	1	1	1	1	0	1	0	1	0	0	0	0	1	0	1	1	0	0	1	0	1	1	0	1	1	0	0
0	1	0	1	0	0	0	1	0	0	1	1	1	1	1	1	1	1	1	1	0	1	1	0	1	0	1	1	0	1	1	0	0	1	1	1	1	1	1	1	0	1	1	0	1	0	0	1	0	0
0	1	0	1	0	1	1	0	0	1	1	1	1	1	1	1	1	1	1	1	1	1	1	1	1	1	1	1	1	1	1	0	0	1	0	1	0	1	1	1	0	1	1	0	1	0	1	1	1	1
0	0	0	1	0	0	1	0	1	1	1	1	1	0	1	1	1	1	1	0	1	0	1	0	1	1	0	1	1	1	1	1	0	1	0	1	0	1	1	1	1	0	1	1	1	1	1	1	1	1
0	1	0	1	0	1	1	1	0	0	1	1	1	0	1	1	0	1	1	1	1	0	1	1	1	1	1	1	1	1	1	0	0	1	0	0	0	1	1	1	0	0	1	1	1	0	1	1	0	0
1	1	0	1	0	1	0	1	1	0	1	1	1	0	1	1	1	0	0	1	1	1	1	0	1	0	0	0	0	0	1	0	0	1	0	1	1	1	1	1	0	1	1	0	1	0	1	1	1	0
0	1	1	1	0	1	1	1	0	0	1	1	1	1	1	1	1	0	1	0	1	1	1	0	1	1	1	1	1	0	1	1	0	1	0	1	1	1	1	1	0	1	1	1	1	0	1	1	1	0
0	1	0	1	0	0	1	1	1	1	1	1	1	0	1	1	1	0	1	0	1	0	1	0	1	1	1	1	0	0	1	0	0	0	0	1	1	1	1	1	0	1	1	0	1	0	1	1	0	0
1	1	0	1	0	0	1	1	1	0	1	1	1	1	1	1	1	1	0	0	1	1	1	1	1	1	1	0	1	0	1	1	0	1	1	1	1	1	1	1	0	0	1	1	1	1	1	1	1	1
1	1	1	1	0	1	1	1	1	0	1	1	1	1	1	1	1	1	1	0	1	0	0	1	1	1	1	0	0	1	1	0	0	1	0	1	0	1	1	1	0	1	1	1	1	0	1	1	1	0
1	1	0	1	0	0	1	1	0	1	0	1	1	0	1	1	1	0	1	0	1	0	1	0	1	1	1	1	0	1	1	0	0	1	0	1	1	1	1	1	0	1	1	1	1	0	0	1	0	0
1	1	0	1	0	1	1	1	0	0	1	1	1	1	1	1	1	1	0	1	1	0	1	0	1	1	1	0	1	1	1	1	0	1	1	1	0	1	1	1	0	1	1	1	1	0	1	1	1	0
0	1	0	1	0	0	1	1	0	0	0	1	1	0	1	0	1	1	1	0	1	0	1	0	1	1	1	0	0	0	1	0	1	1	1	0	0	1	1	1	0	1	0	1	1	0	1	1	0	0
1	1	0	0	0	1	1	0	0	0	0	1	1	0	1	1	1	0	1	0	1	0	1	0	1	1	0	0	1	0	1	1	0	0	0	1	1	1	1	1	0	0	1	1	1	0	1	1	1	0
0	1	0	0	0	0	1	1	1	1	0	1	1	1	1	1	1	0	1	0	1	1	1	0	1	1	0	0	1	1	1	0	0	1	0	1	0	1	1	1	1	0	1	1	1	0	0	1	1	0
1	1	0	1	0	0	1	1	0	0	0	0	1	1	1	1	1	1	1	0	1	0	1	0	1	0	0	0	0	0	1	1	0	1	0	0	0	1	1	1	0	0	1	1	1	0	1	1	0	1
0	1	0	1	0	1	1	1	1	0	0	1	1	0	1	1	1	1	1	0	1	1	1	0	1	1	0	1	1	1	1	1	0	1	0	1	1	1	0	0	0	0	1	1	1	0	1	1	1	1
1	1	0	1	0	1	0	0	0	0	1	1	1	0	1	1	1	0	1	0	1	0	1	0	1	1	1	1	1	0	1	0	0	0	0	0	0	0	1	0	0	1	1	0	1	0	1	1	1	1
0	1	0	1	1	1	1	1	1	1	1	1	1	1	1	1	1	1	1	1	1	0	1	0	1	1	1	1	0	0	0	1	0	1	0	1	1	1	1	1	1	1	1	1	1	0	1	1	1	1
1	1	1	1	0	0	1	0	1	0	1	1	0	0	1	1	0	1	1	1	1	1	1	1	1	1	1	1	1	0	1	0	0	1	0	1	1	1	1	1	0	1	1	1	1	1	1	1	1	1
1	1	0	1	1	1	1	1	1	0	1	1	1	1	1	1	1	0	1	1	1	1	1	0	1	1	0	1	0	1	1	1	0	1	0	1	1	1	1	1	0	0	1	0	1	0	1	1	0	1
0	1	0	1	0	0	1	1	0	0	0	1	1	0	1	1	1	1	0	0	1	0	1	0	0	1	1	1	0	0	1	1	0	1	0	1	0	1	0	1	0	0	1	1	1	0	0	1	1	0
1	1	0	1	1	0	1	1	1	1	1	1	1	0	1	0	1	0	1	1	1	0	1	0	1	1	1	1	1	0	0	1	0	1	0	1	1	1	1	1	0	0	1	1	1	0	0	1	0	1
0	1	1	1	1	1	1	1	1	1	0	1	1	0	1	0	1	0	1	0	1	0	1	1	0	1	0	0	0	0	1	0	0	0	0	1	0	1	0	1	0	1	1	1	1	0	1	0	0	0
0	1	0	0	1	1	0	1	1	0	0	1	0	0	1	0	0	1	0	1	1	0	0	0	1	1	1	0	0	0	1	0	0	1	0	0	0	1	1	1	0	0	1	1	1	1	1	1	1	0
0	0	0	0	0	1	1	0	0	1	0	1	1	0	1	0	1	0	0	1	1	0	1	0	1	1	0	1	0	0	1	0	0	0	1	0	0	1	1	1	0	1	1	1	1	0	1	1	0	0
1	0	0	0	0	1	0	0	1	1	0	1	1	0	1	0	1	1	0	0	1	0	1	0	1	0	1	0	1	0	1	1	0	1	0	0	1	0	0	1	0	0	1	0	1	0	1	1	0	0
1	0	0	1	0	1	1	1	1	0	1	0	0	0	1	0	1	0	1	0	1	0	0	1	1	0	0	1	1	1	1	1	0	1	0	1	0	0	1	1	0	0	0	1	1	1	0	1	0	1
1	1	0	0	0	1	1	1	1	1	0	0	0	0	1	0	1	1	1	0	1	0	1	1	1	0	1	1	1	1	1	0	0	0	0	1	1	1	1	1	0	0	1	1	1	0	1	1	1	0
1	1	0	0	0	0	1	1	1	1	0	1	0	0	1	0	0	0	0	0	0	0	1	0	0	0	0	1	0	0	1	1	0	0	0	1	1	1	0	1	0	0	1	1	1	0	1	1	0	1
1	1	0	0	0	1	0	1	0	1	0	0	1	0	1	0	0	0	0	0	0	0	0	0	0	0	0	0	1	1	1	0	0	1	0	1	0	1	0	1	0	1	1	0	1	0	1	0	0	1
1	1	0	1	0	1	0	1	1	1	0	1	1	0	1	1	1	0	0	0	0	0	1	1	1	0	0	1	0	1	1	1	0	0	0	0	0	1	0	1	0	0	0	0	1	0	1	1	1	0
0	0	0	0	1	0	0	0	1	1	0	1	1	0	1	0	1	0	0	0	1	0	1	0	0	0	0	0	0	0	1	0	0	0	0	0	0	1	0	1	0	1	0	0	1	0	1	1	0	1
0	1	0	0	0	0	1	0	1	0	0	1	0	0	0	0	0	1	0	1	1	0	1	0	0	1	1	1	0	0	0	1	0	0	0	0	0	0	1	1	0	0	1	1	1	0	1	1	0	1
0	1	0	1	0	0	1	1	0	1	1	1	1	0	1	1	1	1	1	0	0	0	1	0	0	0	1	1	0	0	1	1	0	0	0	1	0	0	1	1	0	0	1	1	1	0	1	1	0	1
1	0	0	0	0	1	1	1	1	1	0	1	1	1	0	1	1	1	0	0	1	0	1	1	0	0	0	1	0	0	1	1	0	0	0	0	1	1	0	0	1	0	0	0	1	0	0	1	1	0
1	1	0	1	1	0	1	1	0	0	1	1	1	0	1	1	1	0	1	1	0	1	1	0	1	1	1	0	0	1	1	1	1	1	1	0	0	1	0	1	0	0	1	1	1	0	0	1	1	0
0	0	0	0	0	1	1	1	1	0	1	1	0	0	1	0	0	0	0	0	1	1	0	0	1	0	0	1	1	1	1	0	0	0	0	1	0	0	1	0	0	0	1	1	1	0	0	1	1	0
1	0	0	0	0	0	1	1	0	0	0	1	1	0	1	1	0	1	1	0	1	0	0	0	1	0	0	0	1	0	1	1	0	0	0	1	0	1	0	0	1	1	0	1	1	0	1	1	0	0
1	0	0	1	0	0	1	1	0	0	0	1	1	0	1	1	1	1	1	0	1	0	0	0	1	0	1	0	0	1	1	1	0	1	0	1	0	0	0	1	0	0	0	1	1	0	0	1	1	1
1	1	0	1	1	0	1	0	1	1	1	1	1	1	1	1	1	0	1	1	1	0	0	1	1	1	1	1	1	1	1	1	0	1	0	1	1	1	1	1	0	1	1	1	1	1	1	1	0	0
1	1	0	0	0	0	1	1	1	1	1	1	1	0	1	0	0	1	0	0	0	0	1	1	1	1	1	1	0	0	0	0	0	1	1	1	1	1	1	0	0	0	0	0	1	0	1	1	1	0
1	1	0	0	0	0	1	1	0	1	0	1	1	0	0	1	0	0	0	0	0	0	1	0	1	0	1	1	0	0	1	0	0	1	0	0	1	0	0	0	0	0	1	1	1	0	0	1	1	1
1	1	0	1	0	0	1	1	1	1	0	1	1	1	1	1	1	1	0	1	1	0	1	1	1	0	1	0	1	0	1	1	0	1	0	1	1	1	1	1	0	0	0	0	1	0	1	1	0	1
1	0	0	0	0	0	0	1	0	1	0	1	0	0	0	0	0	1	0	0	0	0	1	0	1	0	0	1	0	0	1	0	0	0	0	1	0	1	1	1	0	0	0	1	1	0	1	1	1	0
0	1	0	0	1	0	1	1	1	1	0	0	0	0	0	0	0	1	1	0	0	0	1	1	1	1	0	0	0	0	1	1	0	0	1	1	0	0	1	1	0	0	1	1	1	0	1	1	0	0
0	0	0	0	0	1	1	0	0	0	0	1	1	0	1	0	1	0	1	0	1	0	1	0	0	0	0	1	1	0	1	0	0	0	0	0	0	0	1	0	1	0	1	1	1	0	1	1	0	0
0	0	0	0	0	0	1	1	1	0	0	1	1	1	0	1	1	0	1	0	1	0	1	0	1	1	0	1	1	0	0	1	0	1	0	0	0	0	1	0	0	1	1	1	1	0	1	1	1	1
1	1	0	0	0	0	0	0	0	1	0	1	1	0	1	1	0	0	0	0	1	0	1	1	0	0	0	0	1	0	1	1	0	0	0	1	1	1	1	0	0	0	0	1	1	0	1	0	1	0
1	0	0	0	0	0	0	0	1	1	1	1	1	0	1	0	1	1	1	0	1	1	1	0	1	1	0	1	1	1	1	0	0	0	0	0	0	1	1	1	0	0	0	1	1	0	1	1	0	1
1	1	0	0	0	0	0	1	0	0	0	1	1	1	0	0	1	1	0	0	1	0	1	1	0	0	1	0	0	0	1	1	0	0	0	1	0	0	1	1	1	0	0	1	1	0	1	1	0	0
1	0	0	0	0	1	0	1	0	0	0	0	1	0	0	1	1	0	0	0	1	0	0	0	1	0	0	0	1	0	1	0	0	0	0	0	1	1	1	1	1	0	0	1	1	0	1	0	1	1
1	1	0	0	0	0	1	0	0	0	0	1	1	0	1	0	0	1	0	0	0	0	1	0	1	1	0	1	0	1	1	1	0	0	0	0	0	1	0	1	0	0	1	1	1	0	1	1	0	0
0	1	1	0	1	0	0	0	0	1	0	1	1	0	0	1	1	0	0	0	0	0	1	0	1	0	0	1	1	0	1	1	0	1	0	1	0	1	0	0	0	0	1	0	1	0	1	1	1	1
1	1	0	0	0	1	1	1	0	1	1	1	1	0	1	0	0	1	1	0	1	0	1	0	1	0	0	0	1	0	1	1	0	1	1	1	1	0	1	1	0	0	0	1	1	0	1	1	1	0
0	0	0	0	0	1	1	1	1	0	0	1	0	0	0	0	1	0	0	0	0	0	1	1	0	0	1	0	0	1	1	1	0	0	0	1	0	0	1	1	0	0	1	0	1	0	1	0	1	0
0	0	1	1	0	0	1	1	0	0	0	1	0	1	1	1	1	0	0	1	1	0	1	0	1	1	1	1	1	0	1	1	0	1	0	1	0	1	1	1	0	0	1	1	1	0	1	1	1	0
0	1	0	0	1	1	1	1	1	1	0	1	1	1	1	1	1	0	1	0	1	0	1	1	1	1	1	1	1	0	1	0	0	0	1	1	1	1	1	0	0	1	1	1	1	0	1	1	0	0
0	0	0	0	0	1	0	0	0	0	0	1	0	0	1	0	0	1	0	0	1	1	1	1	1	0	0	0	0	0	0	1	0	0	0	0	1	1	0	1	0	1	0	0	1	1	0	1	0	0
1	0	1	0	0	1	1	0	0	1	0	1	1	0	1	1	1	1	0	0	1	0	0	0	1	1	1	0	0	0	1	0	0	0	0	0	0	0	0	1	0	0	0	1	1	0	0	0	0	0
1	0	0	0	0	0	1	1	0	0	0	1	1	0	1	1	0	0	0	0	0	0	1	1	1	0	1	1	0	1	1	1	0	0	0	1	0	1	1	1	0	0	0	1	1	0	1	1	1	0
1	0	1	0	1	1	1	0	1	1	1	1	1	0	1	1	1	1	1	1	1	1	1	0	1	0	1	1	1	0	1	0	0	0	0	1	1	1	1	1	0	0	0	0	1	0	1	1	1	0
1	0	0	0	1	1	1	1	1	0	1	1	0	0	1	1	1	0	0	0	0	0	1	1	1	1	1	0	1	0	1	1	0	0	0	0	0	0	0	1	0	0	1	1	1	0	1	1	1	0
1	1	0	1	0	1	0	1	1	0	1	1	1	1	1	1	1	1	0	1	1	1	1	1	1	1	1	1	0	0	1	1	0	1	0	1	1	0	1	1	0	0	1	1	1	0	1	1	1	0
0	1	0	1	0	1	1	1	1	1	0	0	0	0	1	0	0	0	0	0	1	0	1	0	0	1	1	1	0	0	1	1	0	1	0	1	0	0	0	1	0	0	1	1	1	0	1	1	1	0
1	1	0	0	0	1	1	1	1	0	0	1	1	1	1	0	1	1	0	1	1	1	1	0	1	0	0	1	0	0	1	1	0	0	0	1	0	0	1	1	0	0	1	0	1	0	1	1	1	0
0	1	0	1	0	0	0	0	0	1	0	1	0	0	0	1	1	0	0	0	0	0	1	0	1	0	1	1	1	0	1	0	0	1	0	1	1	1	1	0	0	0	0	0	1	0	1	1	0	0
1	1	0	0	0	0	1	1	1	1	1	1	1	0	0	0	1	1	0	0	1	0	1	0	1	0	1	0	1	0	1	1	0	0	0	1	0	1	1	1	0	0	1	1	1	0	0	1	1	1
1	1	1	0	1	1	0	1	1	0	0	1	1	1	1	0	0	0	1	1	0	0	0	1	1	1	0	1	1	1	1	1	0	0	1	0	0	1	1	1	0	0	1	1	1	0	0	1	0	0
0	1	0	1	1	1	1	1	0	0	1	1	0	1	1	1	0	0	0	0	1	0	1	0	1	1	0	1	0	0	1	0	0	0	0	1	1	0	0	0	0	0	0	1	1	1	0	1	0	0
1	0	0	1	1	0	1	0	0	0	0	0	1	0	0	1	1	1	0	0	0	0	1	0	0	0	0	1	0	0	1	0	0	0	0	0	1	0	1	0	1	1	1	1	1	0	1	1	0	0
0	1	0	1	0	1	1	1	0	1	0	1	0	0	0	0	1	0	1	0	1	0	0	0	1	1	0	0	1	0	1	0	1	0	0	0	0	1	1	1	0	0	0	0	1	0	0	1	0	0
1	1	0	1	1	1	0	0	0	0	1	1	1	0	1	1	0	0	1	1	1	0	1	1	0	1	0	0	1	1	1	1	0	0	0	1	1	0	1	1	0	0	1	1	1	0	1	1	0	0
1	1	1	1	0	0	1	0	0	0	1	1	1	1	1	1	1	1	1	1	1	1	1	1	1	1	1	1	1	0	1	1	0	1	0	1	1	0	1	1	0	0	1	1	1	0	1	0	1	0
1	0	0	0	0	0	0	1	1	1	0	0	1	0	0	0	1	1	1	0	0	1	1	1	0	0	0	0	1	1	1	1	0	0	0	0	0	1	0	1	1	0	0	1	1	0	0	0	0	1
1	1	0	0	0	0	1	1	0	1	0	1	1	1	1	1	1	0	1	0	1	0	1	1	1	1	1	0	1	0	0	1	0	0	0	1	0	1	1	1	0	0	1	1	1	0	1	1	0	0
0	1	1	0	1	0	1	1	1	1	1	1	1	0	1	1	1	1	1	1	1	0	0	0	1	1	1	1	0	0	1	1	0	0	0	1	1	1	1	1	0	0	1	1	1	0	1	1	0	1
0	0	0	0	0	1	1	1	0	0	0	1	0	0	1	1	0	0	0	0	1	0	0	0	1	1	0	0	0	0	1	1	0	1	0	1	0	0	0	0	0	0	0	0	1	0	1	1	1	0
1	0	1	1	0	0	1	0	1	0	0	1	1	1	1	1	0	1	1	0	1	0	0	0	1	1	1	1	1	0	1	1	0	1	0	1	0	0	1	1	0	0	1	1	1	0	1	1	0	0
0	1	0	0	0	1	1	1	0	0	0	1	1	0	1	0	0	1	0	0	0	0	1	0	1	1	1	1	1	0	1	1	1	0	0	1	1	0	0	1	1	0	1	1	1	0	1	0	1	1
1	0	0	0	0	1	1	1	1	0	1	1	1	0	1	0	1	0	0	0	1	0	1	1	0	0	1	0	1	0	1	0	0	1	0	0	0	1	0	1	0	0	1	1	1	0	1	0	1	0
1	0	0	0	0	0	1	1	1	1	1	0	0	0	1	1	1	0	1	0	0	0	1	1	0	0	1	1	0	1	1	1	0	0	0	1	0	1	1	1	0	0	1	1	1	0	1	1	0	0
1	0	0	0	0	1	0	1	1	0	0	1	1	0	1	0	0	0	1	0	0	0	1	0	1	1	0	0	0	0	1	1	0	0	0	1	1	0	1	1	0	0	1	0	1	1	0	1	0	0
1	1	0	1	0	1	1	1	0	0	0	1	1	1	1	0	1	0	1	0	0	0	1	0	1	0	0	1	1	0	1	1	0	0	0	1	1	1	0	1	1	0	1	0	1	0	0	1	0	0
1	0	0	0	0	1	1	0	0	0	0	1	0	0	1	1	1	0	1	0	0	0	1	0	0	1	0	1	1	0	1	1	0	1	0	1	0	1	1	1	0	0	0	1	1	1	1	1	0	0
0	1	0	0	1	0	1	0	1	0	0	1	1	0	1	1	1	0	0	0	1	1	0	0	1	0	0	1	1	0	1	1	0	1	0	0	0	0	1	1	0	0	0	0	1	0	0	0	0	0
0	1	0	0	0	0	1	0	1	0	0	1	1	0	1	1	0	0	0	1	1	0	1	1	1	0	0	1	1	0	0	0	0	0	1	1	0	1	1	1	0	0	1	1	1	0	0	1	0	0
1	1	0	0	0	1	1	1	0	0	0	1	0	1	0	0	1	1	1	0	1	0	1	1	1	0	1	0	0	0	1	0	0	0	0	1	0	1	0	1	0	0	1	1	1	0	1	1	0	1
1	1	0	0	0	0	1	1	0	0	0	1	0	0	0	0	0	0	0	0	1	0	1	1	1	0	0	0	1	0	1	0	0	1	0	0	1	1	1	0	1	0	1	0	1	1	0	1	0	1
0	0	0	1	0	0	1	1	0	0	0	1	0	0	1	0	0	1	1	0	1	1	0	1	1	0	1	1	1	0	1	1	0	0	1	1	0	1	1	1	0	0	0	1	1	0	1	1	1	1
1	0	0	1	0	0	1	0	1	0	1	1	1	0	1	1	1	1	1	0	1	1	1	0	1	1	1	1	1	0	1	1	0	1	0	1	1	1	1	1	0	0	1	1	1	1	1	1	0	0
0	0	0	0	0	0	1	0	1	0	0	0	0	0	1	0	0	0	0	0	0	0	0	0	1	1	1	0	0	0	1	0	0	0	0	1	1	1	0	0	0	0	0	1	1	0	0	1	1	1
1	1	0	0	0	0	1	1	0	1	0	1	0	0	0	1	1	0	1	0	1	0	1	0	1	0	1	1	1	0	1	1	0	1	0	1	1	1	1	1	0	0	1	1	1	1	1	1	0	0
1	1	0	0	0	0	1	0	1	1	0	1	1	0	1	0	0	1	0	0	0	0	1	1	1	0	0	0	0	0	1	1	0	0	0	1	0	1	1	0	0	0	1	1	1	0	1	1	0	0
1	1	0	0	0	0	1	1	0	1	0	1	1	0	1	1	0	0	1	0	1	0	1	1	1	0	0	1	1	0	1	1	1	0	0	1	0	1	1	1	0	0	1	1	1	0	1	1	1	1
1	1	0	0	1	0	1	0	0	0	0	1	1	0	0	1	0	0	0	0	1	0	1	0	0	0	1	0	0	1	1	1	0	1	0	0	1	1	1	1	1	1	0	0	1	0	0	1	1	1
1	0	0	1	0	1	1	1	0	1	0	1	1	0	1	0	1	1	1	1	1	0	1	0	1	1	0	1	1	0	1	0	0	1	0	1	1	0	1	0	0	0	1	0	1	0	1	1	0	0
0	1	0	0	0	0	1	0	0	0	0	0	0	0	0	0	0	0	0	0	1	1	1	0	0	0	1	0	0	0	1	0	0	0	0	1	0	1	0	1	1	0	1	1	1	1	1	0	1	1
0	1	0	1	1	0	0	1	0	1	0	0	1	0	0	0	1	1	0	0	0	0	1	1	0	0	0	1	0	0	1	1	0	0	0	1	0	1	1	0	1	0	1	1	1	0	1	0	1	0
0	0	0	0	0	1	1	1	1	0	0	1	1	1	1	1	1	0	0	0	1	0	1	0	1	0	1	0	1	0	1	1	0	1	0	1	1	1	1	1	0	0	0	1	1	0	1	1	1	0
1	0	0	0	0	1	1	0	1	0	0	1	1	0	1	0	0	1	0	0	1	0	0	0	1	0	1	1	1	0	1	1	0	1	0	0	0	1	1	1	0	0	1	1	1	0	1	1	1	1
1	1	0	1	0	0	1	1	1	0	0	1	1	1	1	1	1	1	1	1	1	0	1	0	1	1	1	1	0	0	1	1	0	1	0	1	0	0	1	1	0	0	1	1	1	0	1	1	1	1
0	1	0	0	1	1	0	1	0	1	1	1	1	0	0	1	1	1	0	0	1	0	1	1	0	1	1	1	1	1	1	0	0	0	0	0	0	1	1	1	0	0	1	1	1	0	1	1	1	0
1	1	0	0	0	0	1	0	1	0	0	1	1	1	1	0	1	0	1	0	1	0	1	0	0	0	1	1	1	0	1	1	0	1	0	0	1	0	1	1	0	0	0	0	1	0	0	1	0	1
1	1	0	1	1	0	0	1	1	1	0	1	1	0	0	1	1	0	0	1	1	1	1	1	1	0	1	1	1	1	1	0	0	1	0	1	1	0	1	1	0	0	1	1	1	0	1	0	0	0
1	0	0	0	0	0	1	1	0	0	0	1	1	0	1	1	0	1	1	0	1	0	1	1	0	0	0	0	0	0	1	1	0	1	0	1	0	0	0	0	0	0	0	1	1	0	0	1	0	0
1	0	0	1	1	0	1	0	0	0	0	0	0	0	1	1	0	0	1	0	0	0	1	0	0	0	1	0	1	0	1	1	0	0	1	0	0	1	0	1	0	0	0	1	1	0	1	1	0	0
1	1	0	0	1	0	0	1	0	0	0	1	1	1	1	0	0	0	0	0	1	0	1	0	1	1	0	0	1	0	1	1	0	0	1	1	1	0	0	1	0	1	1	1	1	0	0	1	0	0
1	0	0	1	0	0	1	1	1	0	0	1	1	0	1	1	0	0	1	0	1	0	1	0	0	0	1	1	0	0	1	1	0	1	0	1	0	1	1	1	0	0	1	1	1	0	1	1	1	1
0	0	0	0	0	0	0	0	0	1	0	0	0	0	0	0	0	1	0	0	1	0	0	0	1	1	0	1	1	0	0	1	0	0	0	0	0	1	1	1	0	1	0	0	1	0	1	1	1	0
0	1	0	0	0	0	0	0	1	1	0	1	1	0	1	1	1	1	1	0	0	0	0	0	1	1	1	1	0	0	0	0	0	1	0	0	0	1	1	1	0	0	0	0	1	0	1	1	1	0
0	1	0	0	1	0	1	1	0	0	0	1	0	0	0	0	0	1	0	0	0	0	1	0	1	1	0	0	0	1	0	0	0	0	0	0	0	0	0	0	0	0	0	1	1	1	1	0	0	0
1	0	0	0	0	1	1	0	1	0	0	1	1	1	1	1	0	0	0	0	1	0	1	0	1	0	1	0	1	0	1	1	0	1	0	1	0	0	1	1	0	0	0	0	1	1	1	1	1	1
0	0	0	0	0	1	0	1	0	1	0	1	1	1	1	1	1	0	1	0	1	0	1	1	1	1	1	1	1	0	1	1	0	0	0	1	0	1	1	1	0	0	0	1	1	0	0	1	0	0
0	1	0	0	0	0	1	1	1	1	0	1	1	0	1	0	1	1	0	0	1	0	1	1	1	1	0	1	1	0	1	1	0	1	1	1	0	1	1	1	0	0	1	1	1	0	0	1	1	0
1	0	0	0	1	0	0	1	1	0	0	1	1	0	1	0	1	1	1	0	1	0	1	1	1	0	1	1	0	0	1	0	0	1	0	1	0	1	1	1	0	0	1	0	1	0	1	1	0	1
1	1	0	0	0	1	0	1	0	0	0	1	1	1	1	1	0	1	0	0	1	0	1	1	1	0	1	1	1	0	1	0	0	1	0	1	0	1	1	1	1	0	1	1	1	0	1	1	0	0
0	0	1	1	1	0	1	0	0	0	1	1	1	0	1	0	1	1	0	0	0	0	1	1	0	0	0	0	0	0	1	1	0	0	0	1	1	0	0	1	1	0	0	1	1	0	0	0	1	0
1	1	0	0	0	0	1	1	0	0	0	1	0	0	1	1	1	1	0	0	1	0	1	1	1	1	1	1	1	0	1	1	0	1	0	1	0	1	1	1	0	1	1	1	1	0	1	0	1	1
1	1	0	1	0	0	0	1	1	1	0	1	1	0	1	0	1	0	1	0	0	0	1	0	1	0	0	1	0	1	0	1	0	0	0	0	1	0	1	1	0	1	1	1	1	0	0	1	0	0
0	1	0	1	1	0	1	1	1	0	0	1	1	1	1	1	1	1	0	0	1	0	1	1	1	1	1	0	1	0	1	1	0	1	0	1	1	0	1	0	0	1	1	1	1	0	0	1	0	0
1	0	0	0	0	1	1	1	0	1	0	1	1	0	1	0	0	0	1	0	1	0	0	0	1	0	1	1	1	1	1	0	0	1	0	1	1	1	1	1	0	0	0	1	1	0	1	1	1	0
1	0	0	1	0	0	1	1	1	1	0	0	0	0	0	1	0	1	0	0	1	1	1	0	0	0	1	1	0	0	1	1	0	0	0	1	0	0	0	0	0	0	0	1	1	0	1	1	1	1
1	1	0	0	0	0	1	1	1	0	1	1	1	0	1	0	1	1	0	0	1	0	1	1	1	0	1	1	0	0	1	1	0	0	0	1	0	0	0	1	0	0	1	1	1	0	0	1	0	0
0	1	0	0	0	1	1	0	0	0	0	0	1	0	1	1	1	1	1	0	0	0	1	0	0	1	1	0	0	1	1	0	0	0	0	0	0	1	0	1	0	1	1	1	1	0	1	1	1	0
1	0	0	1	0	1	1	1	1	1	1	1	0	0	1	1	1	0	1	0	1	0	1	1	1	1	1	1	1	1	1	0	0	1	0	1	1	1	1	1	1	0	1	1	1	0	0	1	1	1
0	0	0	0	0	0	0	1	1	1	0	1	0	0	0	1	0	0	0	0	0	0	1	0	0	0	0	0	0	0	1	0	0	1	1	0	0	0	1	1	0	0	0	1	1	0	0	1	0	0
0	1	0	0	0	0	1	1	1	1	0	1	1	0	1	0	1	1	1	0	0	0	1	0	1	0	1	1	1	0	1	0	0	0	0	1	0	0	1	1	0	0	0	1	1	0	1	1	0	1
0	1	0	1	0	0	0	0	1	0	0	0	1	0	0	0	1	1	0	0	0	0	1	1	0	0	1	0	0	1	1	1	0	0	0	1	0	1	0	1	0	0	1	0	1	0	0	1	0	1
1	1	0	1	0	0	0	0	0	1	0	1	1	0	1	1	0	1	0	1	1	1	1	0	0	1	0	0	0	0	1	0	0	1	1	1	0	1	1	0	0	0	0	1	1	0	1	1	0	1
1	1	0	0	0	0	1	0	1	1	0	1	1	0	1	1	0	0	1	0	1	1	1	0	1	0	1	1	0	0	1	1	0	1	0	1	1	1	1	1	0	0	1	1	1	0	0	1	1	0
1	1	0	0	0	0	1	0	1	1	0	1	0	0	1	0	1	1	1	0	1	1	1	0	1	1	0	1	0	0	1	1	0	1	0	1	0	1	1	1	0	0	0	1	1	0	1	1	1	0
0	1	0	1	0	1	0	0	1	0	0	1	1	0	0	1	1	0	1	0	1	0	0	0	0	0	0	1	0	1	1	1	0	1	1	1	0	0	1	1	0	0	1	1	1	0	1	1	1	1
1	0	0	1	1	0	1	1	1	0	0	1	1	0	1	0	1	0	1	0	1	0	1	0	1	1	0	0	1	0	1	0	0	1	0	1	0	1	1	1	0	1	1	0	1	0	0	1	1	1
1	0	0	1	1	0	1	0	1	0	0	1	0	0	1	1	1	0	0	0	1	1	1	0	1	1	1	0	1	1	1	1	0	1	0	1	0	1	0	1	0	0	1	0	1	0	0	1	1	0
0	0	0	0	0	0	0	1	1	1	0	0	1	0	0	1	1	0	0	0	1	1	1	0	1	1	0	0	1	0	1	1	0	1	0	0	0	0	1	1	0	0	0	1	1	1	0	1	1	1
0	1	0	0	0	1	1	0	1	0	0	1	0	0	0	0	1	1	0	0	1	1	1	0	1	1	1	0	0	0	1	1	0	1	0	1	0	1	1	1	0	0	1	1	1	0	1	0	1	0
0	1	0	0	0	1	1	1	1	1	0	1	0	0	1	0	1	0	1	0	1	0	1	1	1	0	0	1	1	0	1	1	0	0	0	1	0	1	0	1	0	0	1	0	1	0	0	1	1	0
1	1	1	0	1	1	0	0	0	0	0	1	0	1	1	0	1	0	0	0	1	0	1	0	1	1	0	0	1	1	0	1	0	1	0	1	0	0	1	1	0	1	1	1	1	0	0	1	0	0
0	1	0	1	1	1	0	1	0	1	0	1	1	0	1	1	0	0	0	0	1	0	1	0	0	1	1	0	1	0	1	1	0	0	0	0	1	0	1	0	1	0	1	0	1	0	0	1	0	0
1	1	0	0	0	0	1	0	0	0	1	1	1	0	1	0	0	0	1	0	1	0	1	0	1	0	1	1	1	0	1	1	0	0	0	0	0	1	0	1	0	1	1	1	1	0	1	1	1	1
0	1	0	1	0	0	0	1	1	0	0	1	0	0	1	0	0	1	0	0	1	0	1	1	1	0	0	1	0	0	1	0	1	1	0	1	0	1	1	1	0	0	1	1	1	0	1	1	1	0
1	1	0	1	0	0	1	1	1	1	0	1	1	0	1	1	0	0	0	0	1	0	1	0	0	0	0	1	0	0	1	0	1	0	0	1	0	0	0	0	1	0	0	1	1	1	1	1	1	1
1	1	0	1	0	0	0	1	1	0	0	1	1	1	1	0	1	1	0	0	1	1	0	0	1	0	1	0	0	0	0	1	0	1	0	0	0	1	1	1	0	0	1	0	1	0	1	1	1	0
0	1	1	0	1	1	1	1	1	0	0	1	1	1	1	0	1	1	1	1	0	0	1	0	1	1	1	1	0	0	1	1	0	1	1	1	1	1	1	1	0	0	1	1	1	0	1	1	0	1
1	1	0	0	0	0	1	1	1	0	0	1	1	0	1	0	1	0	1	0	0	0	1	1	0	0	1	1	0	0	1	1	0	1	0	1	0	0	1	0	0	0	0	1	1	0	1	1	1	0
0	1	0	1	1	1	1	1	0	0	1	1	0	0	1	0	1	0	1	1	1	0	0	0	1	0	0	1	0	0	1	1	0	0	0	1	1	1	0	0	1	1	1	0	1	0	1	1	0	1
0	1	0	1	1	1	1	1	0	0	0	1	0	0	1	1	1	1	0	0	1	0	1	0	1	1	0	1	0	0	1	1	0	1	0	1	0	1	1	1	0	1	1	1	1	0	1	1	1	0
1	1	1	0	1	1	1	1	1	0	0	1	1	1	1	1	1	1	1	1	1	0	0	0	1	1	1	1	1	1	1	1	0	1	1	1	0	0	1	1	0	0	1	1	1	0	0	1	0	0
1	1	1	1	0	1	1	1	1	0	1	1	1	1	1	1	1	0	0	0	1	1	1	1	1	1	1	1	1	1	1	1	0	1	0	1	1	1	1	1	0	0	1	1	1	0	1	1	1	1
0	1	1	1	0	0	1	1	1	0	1	1	1	0	1	1	1	1	1	0	0	1	0	0	0	1	0	1	1	0	1	1	0	1	0	1	1	1	1	1	0	0	1	1	1	0	0	1	1	1
0	1	0	1	1	1	1	1	0	0	0	0	1	0	1	1	0	0	0	1	1	0	1	0	1	1	0	1	1	0	1	1	0	1	0	1	0	1	0	1	0	0	1	1	1	0	0	1	1	0
0	1	0	1	1	0	1	0	1	0	1	1	1	1	1	1	1	1	1	0	1	0	1	1	1	1	1	0	0	0	1	1	0	1	0	1	1	1	1	1	0	0	0	1	1	1	0	1	0	0
1	1	0	1	0	0	1	1	0	0	0	1	0	1	1	1	0	0	0	0	1	1	1	1	1	1	0	0	0	0	1	1	0	0	0	1	0	1	1	1	0	1	1	1	1	0	1	1	1	0
1	1	1	1	0	1	1	1	1	0	1	1	1	1	1	1	1	1	1	0	1	1	1	1	1	1	1	1	0	0	1	1	0	1	0	1	1	1	1	1	0	0	1	1	1	0	1	1	1	0
0	1	0	0	0	1	1	1	1	0	0	1	0	0	1	1	0	1	1	0	1	1	1	0	1	1	0	1	1	0	0	1	0	0	0	1	1	1	0	1	0	0	0	1	1	0	0	1	0	0
1	1	0	1	0	0	0	0	1	1	1	1	1	1	1	1	1	0	1	0	1	0	1	1	1	0	0	1	0	0	1	1	0	1	0	1	0	1	0	1	0	1	0	0	1	0	0	0	1	0
0	1	0	0	1	1	1	1	0	0	0	1	1	0	1	0	1	1	0	0	1	0	1	0	1	0	1	1	0	0	1	1	0	1	0	1	1	1	1	1	0	1	0	0	1	0	0	1	0	0
0	1	0	1	0	1	1	1	1	0	0	1	1	1	1	0	1	1	0	0	1	0	1	1	1	1	0	1	0	0	1	0	0	1	0	1	1	0	1	1	0	0	1	1	1	0	0	1	0	0
0	1	0	0	0	1	1	1	1	0	0	1	1	1	1	1	1	0	1	1	1	1	0	0	1	1	1	1	1	1	1	1	0	1	1	1	1	1	0	0	0	0	1	0	1	0	1	1	1	0
0	1	0	1	0	1	1	0	1	0	0	1	0	0	1	0	1	0	1	1	1	0	1	0	1	0	1	1	0	0	1	1	0	0	0	0	0	1	1	0	0	1	0	1	1	0	1	1	0	1
0	1	0	1	1	1	1	1	0	0	1	1	1	1	1	1	1	0	1	0	1	0	1	1	1	1	1	1	0	0	1	1	0	1	1	1	1	1	1	1	0	0	1	1	1	0	1	1	0	0
0	1	1	1	1	0	1	1	1	0	1	1	1	0	1	0	1	1	1	0	1	1	1	1	1	1	1	1	0	1	1	1	0	0	0	1	0	1	0	1	0	0	1	1	1	0	1	1	1	0
0	1	1	1	0	1	1	1	0	0	0	1	1	0	1	0	1	0	1	0	1	0	1	1	1	1	0	1	0	0	1	1	0	1	0	1	1	1	0	1	0	1	1	1	1	0	1	1	0	0
1	1	1	1	0	1	1	1	1	0	0	1	1	1	1	0	1	0	0	0	1	1	1	0	1	1	1	1	0	0	1	0	0	1	0	1	0	1	1	1	0	0	1	1	1	1	1	1	0	1
0	1	1	1	0	1	1	1	1	1	0	1	0	0	1	0	1	0	1	0	1	1	0	1	1	1	0	1	0	0	1	1	0	0	0	1	1	1	1	1	0	0	1	1	1	0	1	1	1	0
0	1	0	0	0	0	1	1	1	0	0	1	1	1	1	0	0	1	0	1	1	1	1	0	1	1	1	1	0	0	1	0	0	1	0	0	0	1	1	1	0	0	1	0	1	0	1	1	1	0
1	1	0	1	0	1	1	1	0	0	0	1	1	1	1	1	1	0	0	0	1	1	1	0	1	1	0	1	1	0	1	1	0	0	0	1	1	1	1	1	0	1	1	0	1	0	0	1	0	0
1	1	0	1	0	1	1	1	1	0	1	1	1	0	1	1	1	0	1	0	1	0	1	1	1	0	1	1	1	0	1	1	0	0	0	0	1	1	1	1	0	0	0	1	1	0	0	1	1	0
1	1	0	0	0	0	1	1	0	0	1	1	1	0	0	0	0	0	1	1	1	1	1	1	1	0	1	1	1	1	1	1	0	1	0	1	0	1	1	1	1	0	0	1	1	0	1	1	0	0
1	1	0	1	1	1	1	0	1	1	1	1	1	1	1	1	0	1	1	1	1	1	1	1	1	1	1	1	1	1	1	1	0	1	0	1	1	1	1	1	0	0	1	0	1	1	1	1	1	0
0	1	0	1	1	0	1	1	0	1	1	1	1	0	1	0	1	0	1	0	1	1	1	0	1	1	1	0	0	0	0	1	0	1	1	1	1	1	1	1	0	0	0	0	1	0	1	1	0	1
1	1	1	1	0	1	1	0	1	0	0	1	1	1	1	1	1	1	0	1	1	0	1	1	1	1	0	0	1	1	1	1	0	1	0	1	0	1	1	1	0	1	0	0	1	1	0	1	1	1
0	1	0	1	0	1	1	1	1	0	1	1	1	0	1	0	1	1	0	1	1	0	1	1	1	1	1	0	1	0	1	1	0	0	0	1	0	0	1	1	0	1	1	1	1	0	1	1	0	0
1	1	0	1	1	0	1	1	1	0	1	1	1	1	1	1	1	1	1	1	1	1	1	1	1	1	1	1	1	0	1	1	0	1	0	1	1	1	1	1	0	0	1	1	1	0	1	1	1	1
1	1	0	0	1	0	1	1	1	0	1	1	1	1	1	1	1	0	0	1	1	1	1	0	1	1	0	1	0	0	1	0	0	1	0	1	1	1	1	1	0	1	1	1	1	0	1	1	0	0
0	1	0	1	1	0	1	0	0	0	0	1	1	0	1	1	1	1	1	1	1	0	1	0	1	1	1	1	0	0	1	1	0	0	0	1	1	1	1	1	0	1	1	1	1	0	1	1	1	0
0	1	1	1	1	0	1	1	0	0	0	1	1	1	0	0	1	1	1	1	1	0	1	0	1	0	1	1	1	0	1	1	0	1	0	0	0	1	1	0	0	0	1	1	1	0	0	1	1	0
1	1	1	1	0	1	0	1	1	1	1	1	1	1	1	1	1	1	1	1	1	1	1	1	1	1	1	0	1	1	1	1	0	0	0	1	0	1	1	1	0	0	1	0	1	1	1	1	0	1
1	1	0	1	0	0	1	1	0	0	0	1	1	1	1	0	1	0	1	0	0	1	1	1	1	1	1	1	0	0	1	0	0	1	1	1	1	1	1	1	0	0	1	0	1	1	1	1	0	0
0	1	1	0	0	0	1	0	1	0	1	1	1	1	1	1	1	1	0	0	0	1	0	0	1	1	0	1	0	0	0	1	0	1	0	1	1	0	1	0	0	1	0	0	1	0	0	1	1	1
0	1	0	1	0	1	0	1	1	0	0	1	0	0	1	0	1	0	1	1	1	1	0	0	1	1	1	1	0	0	1	1	0	1	0	1	0	1	1	1	0	0	1	1	1	0	1	1	1	0
1	1	0	1	0	1	0	1	1	0	0	1	0	1	1	1	1	0	0	0	1	0	1	0	1	0	1	0	1	0	1	1	0	1	0	1	0	1	1	1	1	0	0	1	1	0	1	1	0	0
0	1	1	1	0	0	1	1	1	1	1	1	1	1	1	1	1	1	1	0	1	1	1	1	1	1	1	1	1	0	1	1	0	1	1	1	1	1	1	1	0	1	1	1	1	1	1	1	1	1
1	1	0	1	0	1	0	1	0	0	1	1	1	1	1	1	1	0	1	0	1	0	1	1	1	1	1	1	0	0	1	1	0	0	1	1	1	0	1	1	0	0	1	1	1	0	1	1	0	0
0	1	0	1	1	0	1	1	1	0	0	0	1	1	1	1	0	0	1	0	1	1	0	0	1	1	1	1	0	0	1	0	0	0	0	0	0	1	1	0	0	0	0	0	1	0	1	1	1	0
0	1	0	1	0	0	1	1	1	1	0	1	1	0	1	1	1	0	1	0	1	0	1	0	1	0	1	1	1	0	1	0	1	0	0	1	0	1	0	1	0	0	0	0	1	0	0	1	1	1
1	0	1	0	0	1	1	1	1	0	1	1	1	1	1	1	1	1	1	0	1	0	0	0	1	1	1	1	0	0	1	1	0	1	0	1	1	1	1	1	0	1	1	0	1	0	1	1	0	1
0	1	0	1	1	1	1	1	1	1	1	1	1	1	1	0	0	0	1	0	1	1	1	1	1	1	1	1	1	0	1	0	0	0	0	1	1	1	1	0	0	1	1	1	1	0	1	1	1	1
1	1	1	1	1	1	1	1	1	0	1	1	1	1	1	1	1	1	1	1	1	1	1	0	1	1	1	1	1	1	1	1	0	1	0	1	1	1	1	1	0	1	0	0	1	0	0	1	1	0
0	1	1	0	0	0	1	1	0	0	0	1	0	1	1	0	1	1	1	0	0	0	1	1	1	1	1	1	0	0	1	1	0	0	0	1	0	1	1	1	0	1	1	0	1	0	1	1	0	1
1	1	1	1	0	1	1	1	0	0	1	1	1	0	1	1	1	0	1	1	1	1	1	0	1	0	1	1	1	0	1	1	0	1	0	1	1	1	1	1	0	1	1	0	1	0	1	1	1	1
1	1	1	1	1	1	1	0	1	0	1	1	1	1	1	1	0	0	1	0	1	1	1	1	1	1	1	1	1	0	1	1	0	1	0	1	1	1	1	1	0	0	1	1	1	0	1	1	1	1
1	1	1	1	0	1	1	1	1	0	0	1	1	1	1	1	1	0	1	1	1	0	1	1	1	1	1	1	1	1	1	1	0	1	0	1	1	1	0	1	0	0	1	1	1	0	0	1	1	0
1	1	1	1	1	1	1	1	1	0	1	1	1	1	1	1	1	1	1	0	1	0	1	1	1	1	1	1	1	1	1	0	1	1	0	1	1	1	1	1	0	1	1	1	1	0	1	1	1	0
1	1	0	1	0	1	0	1	1	1	1	1	1	1	1	1	1	0	1	0	1	0	1	1	1	1	1	1	1	0	0	1	0	1	0	1	1	1	1	1	0	1	1	1	1	0	1	1	0	0
0	1	0	1	1	1	1	1	1	0	1	1	1	1	1	1	0	0	1	1	1	0	1	1	1	1	1	1	1	0	1	1	0	1	0	1	1	1	1	1	0	0	1	0	1	0	1	1	0	1
1	0	1	1	1	0	1	1	0	0	1	1	1	1	1	1	0	1	1	1	1	1	1	1	1	1	1	1	1	1	1	1	0	1	1	1	1	1	1	1	0	1	1	1	1	0	0	1	1	1
1	1	0	1	1	1	1	0	1	0	1	1	1	1	1	1	0	0	1	0	1	1	1	1	1	1	1	1	1	1	1	0	0	1	0	1	1	1	1	1	0	1	1	1	1	1	1	1	1	1
0	1	1	1	1	1	1	0	0	0	0	1	1	1	1	0	1	0	1	1	1	1	1	0	1	1	1	1	0	0	1	1	0	1	0	1	0	1	1	1	0	0	1	1	1	0	0	1	1	1
1	1	0	1	0	0	1	1	1	0	1	1	1	1	1	1	0	1	1	1	1	1	1	1	1	1	1	1	0	1	0	1	0	1	1	1	1	1	1	1	0	1	1	1	1	1	0	0	1	1
0	1	0	1	0	0	1	1	0	0	0	1	1	1	1	0	0	1	0	0	0	0	0	1	1	1	0	0	0	1	1	1	0	0	0	1	1	1	1	1	0	0	1	0	1	0	0	1	0	0
1	0	0	1	0	0	1	0	0	0	1	1	1	0	1	1	1	1	1	1	1	1	1	1	1	1	1	1	1	0	1	1	0	1	0	1	1	1	1	1	0	1	1	1	1	1	1	1	0	1
1	1	0	1	1	1	1	0	1	1	1	1	1	1	1	1	1	1	1	1	1	1	1	0	1	1	1	1	1	0	1	1	0	1	0	1	1	1	1	1	0	0	1	1	1	0	1	1	1	0
1	1	0	1	0	0	1	1	1	1	1	1	1	1	1	1	1	1	1	1	1	0	1	0	1	1	0	1	1	0	1	1	1	1	0	1	1	1	1	1	0	0	1	1	0	0	1	1	1	1
1	1	1	1	0	1	1	0	1	1	1	1	1	1	1	1	0	1	1	0	1	0	1	1	1	1	1	1	1	0	1	1	0	1	0	1	1	1	1	1	0	0	1	1	0	0	0	0	0	0
1	1	0	1	0	1	1	0	1	0	1	1	1	1	1	1	1	1	1	1	1	1	1	0	1	1	0	1	1	0	1	1	0	0	1	1	1	1	1	1	0	0	1	1	1	0	0	1	0	1
1	1	0	1	0	1	1	1	1	0	1	1	1	1	1	0	0	1	1	0	1	0	1	1	1	0	1	1	1	0	1	1	0	1	0	1	1	1	1	1	0	0	1	0	1	0	0	1	1	1
0	0	0	0	1	1	1	1	1	0	0	1	1	0	1	1	1	1	1	1	1	1	1	1	1	1	1	1	1	0	1	0	0	1	1	1	1	1	1	1	0	1	1	1	1	1	0	1	1	1
1	1	0	1	1	1	1	1	1	0	1	1	1	1	1	1	1	1	1	1	1	1	1	1	1	1	1	1	1	1	1	1	0	1	1	1	1	1	1	1	0	1	1	1	1	1	1	1	1	1
1	1	0	1	1	0	0	1	1	0	0	1	1	1	1	1	1	0	1	0	1	0	1	0	1	1	1	1	0	0	1	1	0	1	1	1	1	0	1	1	0	0	1	1	1	1	0	1	0	1
1	1	0	1	0	1	1	1	0	0	0	1	1	1	1	0	1	0	0	1	1	1	1	0	1	1	1	1	1	0	1	1	0	1	0	1	1	1	1	1	0	0	1	1	1	0	0	1	0	0
1	1	0	1	0	1	1	1	0	0	1	1	1	1	1	1	1	1	0	1	1	0	1	1	1	1	1	1	1	1	1	1	0	1	0	1	1	1	1	1	0	0	1	1	1	0	1	1	1	0
1	1	0	1	0	0	1	1	0	1	1	1	1	1	1	1	1	0	1	1	1	0	1	1	1	1	1	1	1	0	1	0	1	1	0	1	1	1	1	1	0	0	1	1	1	0	0	1	0	1
0	1	0	1	0	1	1	0	1	0	1	1	1	1	1	1	1	0	1	1	1	0	1	1	1	1	1	1	1	0	1	1	0	1	0	1	0	1	1	1	0	0	1	1	1	0	1	1	1	1
1	1	0	1	0	0	1	0	0	0	1	1	1	1	1	1	0	1	1	1	1	1	1	1	1	1	1	1	1	0	1	1	0	1	0	1	0	1	1	1	0	0	1	1	1	0	1	1	0	1
1	1	1	1	0	1	0	1	1	0	0	0	0	1	1	0	0	1	1	1	1	0	0	1	1	1	0	1	0	0	1	0	0	0	0	1	1	1	1	1	0	0	1	0	0	0	1	1	0	0
1	0	1	0	0	0	1	1	1	0	1	1	1	1	1	1	1	1	1	1	1	1	1	1	1	1	1	1	0	0	1	1	0	1	0	1	1	1	1	1	0	1	1	1	1	1	1	1	1	0
1	1	0	1	1	1	1	1	1	0	1	1	1	0	1	0	1	1	1	1	1	1	1	0	1	1	1	1	1	0	1	1	0	1	0	1	1	1	1	1	0	0	1	1	1	1	0	1	1	1
1	1	0	1	0	0	1	1	1	1	1	1	1	1	1	1	1	1	1	1	1	1	1	1	1	1	1	1	0	1	1	1	0	1	0	1	1	1	1	1	0	1	1	1	1	0	1	1	1	0
0	1	0	1	0	0	1	1	1	0	1	1	1	0	1	0	1	0	1	1	1	0	1	0	1	0	0	1	1	0	1	0	0	0	0	1	1	1	1	1	0	0	1	1	1	1	1	1	1	1
1	1	0	0	1	1	1	1	1	0	0	1	1	0	1	1	1	0	1	1	1	0	1	1	0	1	1	1	1	0	1	0	0	1	0	1	0	1	1	0	0	1	1	1	1	0	0	1	1	0
1	1	0	1	1	0	1	1	0	0	1	1	1	1	1	1	0	0	1	1	1	0	1	1	1	1	1	1	1	0	1	1	0	0	0	1	1	1	1	1	0	1	1	1	1	1	1	1	0	0
1	1	1	1	0	1	1	0	1	0	1	1	1	1	1	1	1	1	1	1	1	1	1	1	1	1	1	1	1	0	1	0	1	1	1	1	1	1	1	1	0	1	1	1	1	1	1	1	1	1
1	1	0	1	0	1	1	1	0	1	0	1	1	1	1	1	1	1	1	1	1	1	1	1	1	1	0	1	1	0	0	1	0	1	0	1	0	1	1	1	0	0	1	0	1	0	1	1	0	1
0	1	0	1	0	1	1	1	1	0	1	1	1	1	1	1	0	0	1	1	1	1	1	0	1	1	1	1	1	0	1	1	0	1	0	1	1	1	1	1	0	0	1	1	1	0	0	1	1	1
1	1	1	1	0	1	1	1	1	0	1	1	1	1	1	1	0	0	1	1	1	0	1	1	1	1	1	1	1	1	1	1	0	1	1	1	1	1	1	1	0	1	1	1	1	1	1	1	1	1
1	1	1	1	1	1	1	1	1	0	1	1	1	0	1	1	0	1	1	0	1	0	1	1	1	1	1	1	1	0	1	1	1	0	0	1	1	1	1	1	1	0	1	1	0	1	0	1	1	1
1	1	1	1	0	1	1	1	1	0	1	1	1	0	1	1	1	1	0	1	1	1	1	1	1	1	1	1	1	1	1	1	0	1	0	1	1	1	1	1	0	0	1	1	1	0	1	1	0	1
1	1	0	1	0	1	1	1	1	0	1	1	1	1	1	1	1	1	1	0	1	0	1	1	1	1	1	1	1	0	1	0	0	1	0	1	1	1	1	1	0	0	1	1	0	1	1	1	1	1
0	1	0	1	1	0	1	1	0	1	0	0	1	0	1	1	1	0	0	1	1	0	1	1	1	1	1	1	1	0	1	1	0	0	1	1	1	1	1	1	0	0	1	1	1	0	1	1	1	0
0	0	0	1	0	1	1	1	0	0	1	1	1	1	1	0	1	1	1	1	1	0	1	0	1	1	0	1	1	0	1	0	0	1	1	1	0	1	1	1	1	1	1	1	1	0	0	1	1	0
1	0	0	1	0	1	1	0	1	1	0	1	1	1	1	1	1	0	1	1	1	1	1	1	1	1	0	1	1	0	1	0	0	1	0	1	1	1	1	1	0	0	1	0	1	1	1	1	0	1
1	1	1	1	1	1	1	1	1	0	1	1	1	1	1	1	1	1	1	1	1	1	1	1	1	0	1	1	1	1	1	1	0	1	1	1	1	1	1	1	1	1	1	1	1	0	1	1	0	1
0	1	1	1	0	1	1	1	0	0	0	1	1	0	1	1	1	1	1	0	1	1	1	0	1	1	1	1	1	1	1	1	0	1	1	1	1	1	1	1	0	1	1	1	1	0	1	1	0	1
1	1	1	1	0	1	1	1	0	1	1	1	1	1	1	1	0	1	1	0	1	0	1	1	1	1	1	1	1	1	1	1	1	1	1	1	1	1	1	1	0	0	1	0	0	1	1	1	1	0
0	1	0	1	0	0	1	1	1	0	1	1	1	1	1	1	1	1	1	0	1	1	1	1	1	1	1	1	0	0	0	1	0	1	0	1	1	1	0	1	0	0	1	0	0	0	1	1	0	1
1	1	1	1	0	1	1	0	1	0	1	1	1	1	1	1	1	1	1	1	1	1	1	1	1	1	1	1	1	1	1	1	0	1	0	1	1	1	1	1	0	1	1	1	1	0	1	1	1	1
1	1	0	1	1	1	1	1	1	0	1	1	1	1	1	1	0	0	1	1	1	1	1	1	1	1	0	1	0	1	1	1	0	1	0	1	1	1	1	0	0	0	1	1	1	0	0	1	1	1
1	0	1	1	1	0	1	1	1	1	1	0	1	1	1	1	1	1	1	1	1	1	1	1	1	1	0	1	1	0	0	1	1	1	0	1	1	1	1	1	0	1	1	1	0	0	0	1	0	1
0	1	0	1	0	0	1	1	0	0	1	1	1	1	1	1	0	1	1	0	1	1	1	0	1	1	1	1	1	0	1	1	0	1	1	1	0	1	1	1	0	0	1	1	0	0	1	0	1	1
1	1	0	1	1	1	1	1	1	0	1	1	1	1	1	1	0	1	1	0	1	1	1	1	1	1	1	1	1	1	1	1	0	1	1	1	1	1	1	1	1	1	1	1	1	1	0	1	1	1
1	1	0	1	0	1	1	1	1	0	1	1	1	1	1	1	1	1	1	1	1	1	1	0	1	1	1	1	1	0	1	0	0	1	1	1	1	1	1	1	0	1	1	1	1	0	1	1	0	1
1	1	0	1	0	0	1	1	0	0	1	1	1	1	1	0	1	0	1	1	1	1	1	1	1	1	0	1	0	0	1	1	0	1	0	1	1	1	1	1	0	0	1	1	0	0	0	1	1	0
1	0	0	1	0	1	1	1	0	0	1	1	1	0	1	1	1	0	1	1	1	0	1	0	1	1	0	1	0	1	1	1	0	1	0	0	0	1	1	1	1	1	1	0	0	1	1	1	1	1
1	1	0	1	0	0	1	0	1	0	1	1	1	1	1	1	1	0	1	0	1	1	1	1	1	0	0	1	0	1	0	1	0	1	0	1	1	1	1	1	0	1	1	1	0	1	1	1	1	1
1	1	0	1	1	1	1	0	0	0	1	1	1	1	1	0	0	1	1	1	1	1	1	1	1	1	1	1	1	1	0	1	0	1	1	1	0	1	1	1	0	1	1	1	1	0	0	1	1	1
1	1	1	1	1	0	1	1	1	0	1	1	1	1	1	1	1	1	0	1	1	1	1	1	1	1	1	1	1	1	1	1	0	1	1	1	1	1	1	1	0	0	1	1	1	1	1	0	0	0
1	1	0	1	0	1	1	1	1	0	1	1	1	1	1	1	1	1	1	1	1	1	1	1	1	1	0	1	1	1	1	1	1	1	1	1	1	1	1	1	1	1	1	1	1	1	1	1	1	1
0	1	1	1	1	1	1	0	1	0	1	1	1	1	1	1	1	1	1	1	1	1	1	1	1	1	0	1	1	0	1	1	0	1	1	1	1	1	1	1	0	1	1	0	0	0	1	1	0	1
1	0	1	1	0	1	0	1	1	0	1	1	1	1	1	1	1	1	1	0	1	1	1	1	1	1	0	1	0	1	1	0	0	1	1	1	0	1	1	1	0	1	1	1	0	0	1	1	1	1
1	1	1	1	0	0	1	0	1	0	1	1	1	1	1	1	0	1	1	1	1	1	1	1	1	1	1	1	1	0	1	0	0	1	1	1	1	1	1	1	0	1	1	1	0	1	1	1	1	0
1	1	1	1	1	1	1	1	1	0	1	1	1	0	1	1	1	1	1	1	1	1	1	1	1	1	1	1	1	0	1	1	1	1	1	1	1	1	1	1	1	1	1	1	1	1	1	1	1	0
1	0	1	1	0	1	1	0	1	0	1	1	1	1	1	1	1	1	1	1	1	0	1	0	1	1	1	1	1	1	1	1	0	1	0	1	1	1	1	1	0	0	1	1	1	1	1	0	1	1
1	1	0	1	0	1	1	0	0	1	1	1	0	0	1	1	0	1	0	0	1	1	1	1	1	1	0	1	1	0	1	0	0	1	1	1	1	1	1	1	0	1	0	1	0	1	0	1	1	0
1	1	1	1	0	1	1	1	1	1	1	1	1	1	1	1	0	1	1	1	1	1	1	1	1	1	1	1	1	1	1	0	0	1	1	1	0	1	1	1	0	0	1	1	1	0	1	1	1	1
0	1	1	0	0	1	1	1	1	1	0	1	1	1	1	0	1	1	1	1	1	1	1	0	1	1	1	1	1	1	1	1	0	1	0	1	1	1	1	1	0	1	1	1	1	0	1	1	0	0
0	1	0	1	1	1	1	1	0	1	1	1	1	1	1	1	1	1	1	0	1	0	1	1	1	0	1	1	1	1	1	1	0	1	1	1	1	1	1	1	0	0	1	1	1	0	0	1	0	1
1	1	0	1	0	0	1	0	0	0	1	1	1	1	1	1	0	0	1	1	1	1	1	1	1	1	1	1	0	0	1	1	0	1	1	1	1	1	1	1	1	1	1	1	0	0	0	1	1	1
1	1	0	1	0	1	1	1	1	0	1	1	1	1	1	1	1	1	1	1	1	1	1	1	1	1	1	1	0	0	1	0	1	1	1	1	1	1	1	1	0	1	1	1	1	1	0	1	1	1
1	1	1	1	1	1	1	1	0	0	1	1	1	1	1	1	1	1	1	1	1	0	1	1	1	1	1	1	1	0	1	1	0	0	1	1	1	1	1	0	0	1	1	1	1	0	1	1	0	1
1	0	0	1	0	1	0	1	1	1	1	1	1	0	1	1	1	0	1	1	1	0	1	0	1	0	1	1	1	0	0	0	0	1	1	1	1	1	1	0	0	0	1	1	1	0	0	1	1	0
1	1	1	1	1	0	0	1	1	0	1	1	1	0	1	1	1	1	1	0	1	0	1	1	1	1	1	1	1	0	1	1	0	0	1	1	1	1	1	1	0	1	1	0	1	1	1	1	1	1
1	1	0	1	0	0	1	1	1	0	1	1	1	1	1	1	1	1	1	1	1	0	1	0	1	1	0	1	1	0	0	1	0	1	0	1	0	1	1	0	0	1	1	1	0	1	1	1	1	0
1	1	1	1	0	1	1	0	0	0	1	1	1	1	1	1	1	1	1	1	1	1	1	1	1	1	1	1	1	0	1	1	0	1	1	1	1	1	1	1	0	0	1	1	1	0	1	1	0	1
0	1	0	1	0	1	1	1	1	1	1	1	1	1	1	1	1	0	1	1	1	1	1	0	1	1	0	1	1	1	1	0	0	1	0	1	1	1	1	1	0	1	1	1	0	0	1	1	1	0
1	1	1	1	0	1	1	1	0	0	1	1	1	1	1	1	1	1	1	1	1	1	1	1	1	1	1	1	1	1	1	1	1	1	1	1	1	1	1	1	0	1	1	1	1	0	1	1	1	1
1	1	1	1	0	1	1	1	1	0	1	1	1	1	1	1	1	0	1	0	1	1	1	1	1	0	1	1	1	0	1	1	1	1	1	1	1	1	1	1	0	0	1	1	0	0	0	1	1	0
1	1	0	1	0	1	1	1	1	0	1	1	1	1	1	1	0	1	1	1	1	1	1	1	1	1	0	1	1	1	1	0	0	1	1	1	1	1	1	1	0	1	1	1	1	1	1	1	1	1
0	1	0	1	0	1	1	1	1	0	1	1	0	0	1	1	1	0	0	0	1	0	1	0	1	1	1	0	1	0	1	0	0	0	0	1	0	1	1	1	0	0	1	1	1	0	1	1	0	1
0	1	0	0	0	1	1	1	0	1	0	0	1	0	1	0	1	0	1	0	1	0	1	0	0	1	0	1	1	0	1	0	0	1	0	1	0	1	1	1	0	1	1	0	0	0	1	1	0	0
1	1	0	1	0	1	1	1	1	1	1	1	1	1	1	1	1	1	1	1	1	1	1	1	1	1	0	1	1	1	1	0	0	1	1	1	1	1	1	0	0	0	1	1	0	0	0	1	0	0
1	1	0	1	0	1	1	1	0	0	1	1	1	1	1	1	0	1	1	1	1	1	1	1	1	1	0	1	1	0	1	1	0	1	0	1	1	1	1	1	0	1	1	1	1	0	1	1	0	0
1	1	1	1	0	0	1	0	1	1	1	1	0	1	1	1	1	1	1	1	1	1	0	1	1	1	1	1	0	0	1	0	0	1	1	1	0	1	1	1	1	0	0	1	1	1	1	1	1	1
0	1	1	1	0	0	1	1	1	0	1	1	1	1	1	1	1	0	0	1	1	1	1	1	1	1	1	1	0	0	1	0	0	1	1	1	0	1	1	1	0	0	1	1	1	0	1	1	1	0
1	1	1	1	0	1	1	1	1	1	1	1	1	1	1	1	1	1	1	0	1	1	1	0	1	1	1	1	1	0	1	1	0	1	1	1	1	1	1	1	1	1	1	1	1	0	1	1	1	0
1	1	1	1	1	1	0	1	1	1	1	1	1	0	1	1	1	1	1	1	1	1	1	1	1	0	1	1	1	0	1	1	0	1	1	1	1	1	0	1	1	1	1	1	0	1	1	1	1	0
1	1	0	1	0	1	1	0	0	0	1	1	1	1	1	0	1	0	1	0	1	0	1	0	1	1	1	1	1	1	1	0	0	1	1	1	1	1	1	1	0	1	1	1	1	1	0	1	1	0
1	1	1	1	1	1	1	1	1	0	1	1	1	0	1	1	1	0	1	1	1	1	1	1	1	1	1	1	1	0	1	1	0	1	1	1	1	1	1	1	0	1	1	1	1	0	1	1	1	1
1	1	1	1	1	0	1	1	0	0	1	1	1	1	1	1	1	1	1	1	1	1	1	1	1	1	1	1	1	0	1	0	0	1	1	1	1	1	1	1	0	0	1	1	1	0	1	1	1	1
1	1	0	1	1	1	1	1	1	0	1	1	1	0	1	1	1	0	1	1	1	1	1	1	1	0	1	1	1	1	1	1	1	1	1	1	1	1	1	1	0	0	1	1	1	0	1	1	1	1
1	1	0	1	1	0	1	1	1	0	1	1	1	1	1	1	1	1	1	1	1	0	1	1	1	1	1	1	1	1	1	1	0	1	1	1	0	1	1	1	1	1	1	1	1	1	0	1	1	1
0	1	1	1	0	1	1	0	1	0	1	1	1	1	1	1	1	1	1	1	1	1	1	1	1	1	1	1	1	0	1	1	0	1	1	1	0	1	1	1	0	0	1	1	1	0	1	0	1	1
1	0	0	1	1	1	1	1	1	0	1	1	1	0	1	1	0	0	1	1	1	1	1	1	1	1	0	1	1	1	1	1	0	1	0	1	1	1	1	0	0	0	1	0	0	0	1	1	0	0
1	1	0	1	0	1	1	1	0	0	1	1	1	1	1	1	1	1	0	1	1	1	1	1	1	1	1	1	1	0	1	0	0	1	1	1	1	1	1	1	1	1	1	1	1	1	1	1	1	1
1	1	1	1	1	1	1	1	1	0	1	1	1	1	1	1	1	1	1	1	1	1	1	1	1	1	1	1	1	1	1	1	0	1	1	1	1	1	1	1	1	1	1	1	0	1	1	1	1	1
1	1	1	1	0	0	1	1	1	0	1	1	1	1	1	1	1	1	1	0	1	1	1	1	1	1	1	1	1	0	1	1	0	1	1	1	0	1	1	1	0	1	1	1	1	1	1	1	1	0
1	1	0	1	0	1	1	1	1	0	1	1	1	1	1	1	0	1	1	1	1	1	1	1	1	1	1	1	1	0	1	0	0	1	0	1	1	1	1	1	0	0	1	1	0	1	1	1	0	1
1	1	0	1	0	1	1	1	0	0	1	1	1	1	1	1	1	0	1	1	1	1	1	1	1	1	1	1	1	1	1	1	0	1	1	1	1	1	1	0	0	0	1	1	0	0	1	1	1	0
1	1	0	1	0	1	1	1	1	0	1	1	1	1	1	1	1	1	1	1	1	1	1	1	1	1	1	1	1	1	1	1	1	1	1	1	1	1	1	1	1	1	1	1	1	1	1	1	1	1
1	1	0	1	0	1	1	1	1	0	1	1	1	1	1	1	1	0	1	0	1	1	1	0	1	1	1	1	1	1	0	1	0	1	0	1	1	1	1	1	0	1	0	0	1	0	0	1	0	1
1	1	0	1	0	1	0	1	0	0	1	1	1	1	1	1	1	1	0	0	1	1	1	0	1	0	1	1	1	1	1	1	0	1	0	1	0	1	1	1	1	0	1	0	0	0	0	1	1	0
1	1	1	1	1	0	1	1	0	0	1	1	1	1	1	1	0	1	1	1	1	1	1	1	1	1	1	1	1	1	1	1	0	1	1	1	1	1	1	1	0	1	1	1	1	1	1	0	1	1
1	1	0	1	0	1	1	0	1	0	0	1	1	1	1	1	1	1	1	0	1	0	1	1	1	1	0	1	0	0	1	1	0	1	1	1	0	0	1	1	0	0	1	1	0	0	1	1	1	0
1	1	0	0	0	0	1	1	1	0	0	1	1	1	1	1	1	0	1	0	0	0	1	1	1	1	1	0	1	0	1	1	1	1	0	1	1	1	0	1	0	0	1	1	0	0	1	1	0	1
1	1	0	1	0	1	1	1	1	0	1	1	1	1	1	1	0	0	1	1	1	1	1	1	1	1	1	1	1	0	1	0	0	1	1	1	1	1	1	1	1	0	1	0	0	0	1	1	1	1
0	1	0	0	0	1	1	1	1	0	0	1	1	1	1	0	1	1	1	1	1	0	1	1	1	1	1	1	1	0	1	0	0	0	1	1	1	1	1	1	0	0	1	1	0	0	1	1	1	1
0	1	0	1	0	1	1	1	1	0	1	1	1	1	1	1	1	0	1	1	1	0	1	1	1	1	1	1	0	0	1	1	0	1	1	1	1	1	1	1	0	1	1	1	0	0	1	1	1	1
1	1	0	1	0	1	0	0	1	0	1	1	1	1	1	1	1	1	1	0	1	0	1	1	1	1	1	1	1	1	1	1	0	1	0	1	0	1	1	0	0	1	1	1	0	1	1	1	1	1
1	1	0	1	1	1	1	1	1	0	1	1	1	0	1	1	1	0	1	0	1	1	1	1	1	1	1	1	1	0	1	1	0	1	0	1	1	1	1	1	0	1	1	1	1	0	1	1	1	1
1	1	0	1	0	0	1	0	0	0	0	1	1	1	1	1	1	1	1	0	1	1	1	1	1	1	1	0	1	1	1	1	0	1	0	1	1	1	1	1	0	0	0	0	0	0	1	1	0	0
1	1	1	1	0	1	1	1	0	0	1	1	1	1	1	1	1	1	1	0	1	0	1	0	0	1	1	1	1	0	1	1	0	1	0	1	0	1	1	1	0	1	1	1	0	0	1	1	0	0
1	1	0	1	0	1	1	0	1	0	1	1	1	1	1	1	1	0	1	0	1	0	1	1	1	1	1	1	1	0	1	0	0	1	0	1	1	1	1	1	0	0	1	1	1	0	1	1	1	0
1	1	0	1	1	1	1	0	1	0	1	1	1	1	1	1	1	1	1	1	1	1	1	1	1	1	1	0	1	1	1	0	1	1	1	1	1	1	1	1	1	1	1	1	1	0	1	1	1	1
1	0	0	1	1	1	1	1	0	0	1	1	1	1	1	1	0	0	1	0	1	0	1	0	1	1	1	1	0	1	1	0	0	1	0	1	1	1	1	0	0	0	1	1	0	0	1	1	1	0
1	1	0	1	0	0	1	1	1	1	1	1	1	1	1	1	1	1	1	1	1	1	1	1	1	1	1	1	1	0	1	1	0	1	1	1	1	1	1	1	0	1	1	1	0	0	1	1	1	1
1	1	0	1	1	0	1	1	1	1	1	1	1	1	1	1	0	0	1	0	1	0	1	1	1	1	1	1	1	1	0	1	0	1	0	1	1	1	1	1	0	0	1	0	0	0	1	1	1	1
0	1	0	1	0	1	1	1	0	0	0	1	1	0	1	1	1	0	1	1	1	0	0	0	1	1	1	1	0	0	1	0	0	1	0	1	0	1	1	1	0	0	1	0	0	0	0	1	1	1
1	1	0	1	0	0	1	1	1	0	1	1	1	1	1	1	1	1	1	1	1	0	1	1	1	0	1	1	1	0	1	1	0	0	0	1	1	0	1	1	0	0	1	1	1	0	1	1	1	1
1	1	0	1	0	1	1	0	1	0	1	1	1	1	1	1	1	1	0	0	1	0	1	1	1	0	1	1	1	0	1	1	0	1	0	1	1	1	1	1	0	0	1	0	1	0	1	1	1	0
1	1	0	1	0	1	1	1	1	0	1	0	1	0	1	1	1	1	1	0	1	1	1	1	1	1	1	1	1	0	1	1	0	1	0	1	1	1	1	1	0	0	1	1	1	1	1	1	1	1
0	1	1	1	1	1	0	1	0	0	0	1	1	1	1	1	1	1	1	0	1	1	1	0	1	1	1	1	1	1	0	0	0	1	1	0	1	1	1	1	0	0	1	1	1	0	1	1	0	0
1	1	1	1	1	0	1	0	1	0	0	1	1	1	1	1	1	1	1	1	1	1	1	1	1	1	0	1	1	1	1	1	0	0	0	1	0	1	1	1	0	1	1	0	1	0	1	1	0	0
0	1	0	1	0	1	1	0	1	0	0	1	1	1	1	1	1	1	1	1	1	0	1	1	1	1	1	1	1	0	1	1	0	1	0	1	1	1	1	1	0	0	1	1	0	1	1	1	1	1
1	1	1	1	0	0	1	1	1	0	1	1	1	0	1	1	1	0	0	0	1	1	1	1	1	1	1	1	0	0	1	0	0	1	1	1	1	1	1	1	0	0	1	1	0	0	1	1	1	0
1	1	0	1	0	1	1	1	1	1	1	1	1	1	1	1	0	1	1	0	1	0	1	1	1	1	1	1	1	1	1	0	0	1	1	1	1	1	1	1	0	0	1	1	1	0	1	0	1	1
1	1	1	1	1	1	1	0	1	1	1	1	1	1	1	1	1	1	1	1	1	1	1	0	1	1	1	0	1	0	1	1	0	1	1	1	1	1	1	1	0	0	1	1	1	0	1	1	1	1
1	1	1	1	0	1	1	1	0	0	1	1	1	1	1	1	1	0	1	0	1	1	1	1	1	1	1	1	1	1	1	1	0	1	1	1	1	1	1	1	0	1	1	1	1	1	1	1	0	0
0	1	0	1	0	1	0	0	1	1	0	1	1	1	1	1	0	1	1	0	1	1	1	1	1	1	1	1	1	0	1	0	0	0	0	1	0	1	1	1	0	0	1	1	0	1	1	1	0	0
1	1	0	1	0	0	1	1	1	1	1	1	1	1	1	1	1	1	1	0	1	1	1	1	1	1	1	1	1	0	1	1	0	1	1	1	1	1	1	1	0	0	1	1	1	0	1	1	0	1
1	1	0	1	0	1	0	1	1	0	1	1	1	1	1	1	1	0	0	1	1	0	1	1	1	1	1	1	1	0	0	0	0	1	0	1	0	1	1	1	0	1	1	0	0	0	1	0	1	0
1	1	0	1	1	0	0	1	0	1	1	1	1	1	1	1	0	0	1	1	1	1	1	1	1	1	1	0	1	0	1	1	0	1	1	1	1	1	1	1	0	0	1	0	0	0	1	1	1	0
1	1	0	1	0	0	1	0	0	0	0	1	1	1	1	1	1	1	0	0	1	1	1	1	1	1	0	1	0	0	1	1	0	1	1	1	1	1	1	1	0	0	1	1	0	0	0	1	1	0
1	1	0	1	0	1	1	1	1	0	1	1	1	1	1	1	1	1	1	0	1	0	1	1	1	1	1	1	1	0	1	0	1	1	1	1	1	1	1	1	0	0	1	1	0	0	1	1	1	0
1	1	1	1	1	1	1	1	1	0	1	1	1	1	1	1	1	0	1	1	1	1	1	1	1	1	1	1	1	0	1	1	0	1	1	1	1	1	1	0	0	0	0	1	1	1	1	1	0	1
1	1	1	1	0	1	1	1	1	0	1	1	1	1	1	1	0	1	0	1	1	1	1	0	1	1	1	1	1	0	1	0	0	1	0	1	1	1	1	1	0	0	1	0	1	0	1	1	0	1
1	1	1	1	0	1	1	1	1	0	0	1	1	1	1	1	1	0	1	1	1	1	1	0	1	1	1	1	1	1	0	0	0	1	0	1	1	1	1	1	0	0	1	1	1	1	1	1	1	1
1	1	1	1	1	1	1	1	0	0	1	1	1	1	1	1	1	1	1	0	1	1	1	1	1	1	1	1	1	0	1	0	1	1	0	1	1	1	1	1	0	1	1	1	1	0	1	1	1	1
1	1	1	1	0	1	1	0	1	1	1	1	1	1	1	1	0	1	1	0	1	1	1	1	1	1	1	0	1	0	1	1	0	1	1	1	1	1	1	1	0	0	1	0	1	0	1	1	0	1
1	1	0	1	0	0	1	1	1	1	0	1	1	1	1	1	1	1	1	0	1	0	1	1	1	1	1	1	0	0	1	1	0	1	0	1	0	1	1	1	0	0	0	1	0	0	1	1	0	1
1	1	0	1	1	1	1	0	1	0	0	1	1	0	1	1	1	0	0	0	1	0	1	1	1	1	1	0	1	0	1	0	0	1	1	1	1	1	1	1	0	0	1	1	1	1	1	1	1	1
1	1	1	1	0	1	1	1	1	1	1	1	1	1	1	1	1	1	1	0	1	0	1	1	1	1	1	1	1	1	1	1	0	1	1	1	1	1	1	1	0	1	1	1	1	1	1	1	1	1
1	1	0	1	1	0	0	0	1	0	1	1	1	1	1	1	1	1	1	1	1	0	1	1	1	1	1	1	1	0	1	1	0	1	0	1	1	1	1	1	0	0	1	0	0	0	1	0	1	1
1	1	0	1	1	1	0	1	0	0	0	1	1	1	1	1	1	1	1	1	1	1	1	0	1	1	1	1	1	0	1	1	0	1	1	0	1	1	1	1	0	0	1	1	0	0	1	1	0	0
1	1	0	1	0	0	1	0	1	0	0	1	1	1	1	1	1	1	1	0	1	0	1	1	1	1	0	1	1	0	1	1	0	1	0	1	0	1	1	1	0	0	1	0	0	1	1	1	1	1
1	1	0	1	1	1	1	1	1	0	1	1	1	1	1	1	0	1	0	0	1	1	1	1	1	1	1	1	1	0	1	0	0	1	0	1	1	1	1	1	0	0	0	0	1	1	1	1	0	1
1	1	1	1	0	1	1	0	0	0	1	1	1	1	1	1	1	1	1	1	1	1	1	0	1	1	1	1	1	0	1	1	0	1	0	1	1	1	1	1	0	1	1	0	1	0	1	1	0	0
1	1	0	1	1	1	1	1	1	0	0	1	1	1	1	1	1	0	1	0	1	0	1	1	1	1	1	1	1	1	1	1	1	1	0	1	1	1	1	1	0	1	1	1	1	0	1	1	0	1
1	1	0	1	0	1	1	1	1	0	0	1	1	1	1	1	1	1	1	0	1	1	1	1	1	1	1	1	1	1	1	1	0	1	0	1	1	0	1	1	0	0	0	0	1	0	1	1	0	0
1	1	1	1	0	1	1	1	1	1	1	1	1	1	1	1	1	1	1	1	1	1	1	1	1	1	1	1	1	1	1	1	0	1	0	1	1	1	1	1	0	0	1	1	0	0	1	1	0	1
1	1	0	1	0	1	1	0	1	0	1	1	1	1	1	1	1	0	0	0	1	1	1	1	1	1	1	1	0	0	1	0	0	1	0	1	1	1	1	1	0	0	1	1	1	0	1	1	0	0
1	0	0	1	0	1	1	1	1	0	1	1	1	1	1	1	1	0	1	0	1	1	1	1	1	1	1	1	1	0	1	1	0	1	0	1	1	1	1	1	0	0	0	1	1	0	0	1	0	1
1	1	0	1	0	1	1	1	1	0	0	1	1	1	1	1	1	0	1	1	1	1	1	1	1	1	1	1	0	0	1	0	0	1	1	1	1	1	1	1	0	1	1	1	1	0	1	1	0	1
1	1	0	1	0	1	1	0	0	0	0	1	1	1	1	1	1	1	1	0	1	0	1	1	1	1	1	0	1	1	0	0	1	1	1	1	0	1	1	1	0	0	1	1	1	0	1	1	0	0
0	1	0	1	0	1	1	1	1	0	1	1	1	1	1	1	1	0	1	1	1	1	1	0	1	1	1	0	1	0	1	1	1	1	0	1	1	1	1	1	0	0	1	0	1	0	1	1	0	1
1	1	0	1	0	1	1	0	0	1	0	1	1	1	1	1	1	0	1	0	1	1	1	1	1	1	1	0	0	1	1	0	0	1	1	1	1	1	1	1	0	1	1	1	0	0	0	1	0	0
1	0	0	1	1	1	1	1	0	0	1	1	1	1	1	1	1	1	1	1	1	1	1	1	1	1	1	1	0	0	0	1	0	1	1	1	0	1	1	0	0	1	1	1	0	0	1	1	1	1
0	1	0	1	1	0	1	0	0	0	0	1	1	1	1	1	1	1	1	0	1	0	1	1	1	1	1	1	1	0	1	0	0	1	0	0	0	0	1	1	1	0	1	0	0	1	1	1	0	0
1	1	0	1	0	1	1	0	1	0	1	1	1	1	1	1	1	1	1	0	1	1	1	1	1	1	1	1	1	0	1	1	0	1	1	1	1	1	1	1	0	0	1	0	0	1	1	1	0	0
1	1	1	1	0	1	1	1	1	0	1	1	1	1	1	1	1	0	1	1	1	1	1	1	1	1	1	1	0	1	1	0	0	1	1	1	1	1	1	0	0	0	1	1	0	0	1	1	1	0
1	1	0	1	0	0	1	1	1	1	0	1	1	1	1	1	0	1	1	1	1	1	1	1	1	1	1	1	1	1	1	1	0	1	0	1	1	1	1	1	0	0	1	1	1	1	1	1	0	1
1	1	0	1	0	1	0	1	1	0	1	1	1	1	1	1	1	0	1	0	1	1	1	1	1	1	1	1	1	0	1	1	0	0	1	1	1	1	1	1	0	1	1	1	0	1	0	1	0	0
1	1	1	1	0	0	0	1	1	0	1	1	1	1	1	1	0	0	1	1	1	0	1	1	1	1	1	1	0	1	1	1	0	1	1	1	0	1	1	1	0	0	1	1	1	1	1	0	0	1
1	1	0	1	1	1	1	1	0	0	1	1	1	1	1	1	1	1	0	0	1	0	1	1	1	1	1	1	1	0	1	0	1	1	1	1	1	1	1	1	0	0	1	1	1	1	1	1	0	0
0	1	0	1	0	0	1	1	0	0	0	1	1	1	1	1	1	0	1	0	1	1	1	0	1	1	1	0	1	0	1	0	0	0	0	1	1	1	1	1	0	0	0	1	0	0	1	1	0	1
1	1	0	1	0	0	1	1	1	0	1	1	1	1	1	1	1	1	1	0	1	0	1	1	1	1	0	1	1	0	1	1	0	1	0	1	1	1	1	0	0	1	1	1	0	0	0	1	1	0
1	1	0	1	0	1	1	0	1	0	1	1	1	1	1	0	1	1	0	0	1	1	1	0	1	1	1	1	1	0	1	0	0	1	0	1	1	1	1	1	0	1	1	1	0	0	0	1	0	0
0	1	0	1	1	0	1	0	1	0	1	1	1	1	1	1	1	1	1	0	1	0	1	1	1	1	1	1	1	1	1	1	0	1	1	1	1	1	1	1	1	0	1	1	1	1	1	1	1	1
1	1	0	1	1	1	1	1	0	0	1	1	1	0	1	1	0	1	1	1	1	0	1	1	1	1	1	1	0	0	1	0	0	1	1	1	1	1	1	1	0	0	1	0	0	0	0	1	1	1
1	1	0	1	0	1	1	0	1	1	0	1	1	1	1	1	1	1	1	1	1	0	1	1	1	1	1	1	1	0	0	1	0	1	0	1	1	1	1	1	0	0	1	1	0	0	1	1	0	0
1	1	1	1	1	0	1	1	0	0	1	1	0	1	1	1	0	0	1	1	1	1	1	1	1	1	1	1	1	0	1	1	0	0	0	1	1	1	1	1	0	0	1	1	0	0	1	1	1	0
0	1	0	1	0	0	1	1	0	0	1	1	1	1	1	1	1	1	1	0	1	0	1	0	1	1	1	1	1	1	1	1	0	0	0	1	1	1	1	1	0	0	1	1	0	0	1	1	1	1
1	1	0	1	0	1	1	1	1	0	1	1	1	1	1	1	1	1	1	1	1	0	1	1	1	1	1	1	1	0	1	1	0	1	0	1	1	1	1	1	0	1	1	1	1	0	1	1	0	1
1	1	0	0	1	1	0	0	0	1	0	1	1	1	1	1	0	0	1	0	1	1	1	1	1	1	1	1	1	0	1	0	0	1	0	1	1	1	1	1	0	0	1	0	0	0	0	1	0	1
1	1	0	1	0	1	1	1	0	0	1	1	1	1	1	1	1	1	0	1	1	0	1	1	1	1	1	1	0	0	1	1	1	1	0	1	1	1	1	1	0	1	1	1	0	0	1	1	0	0
1	1	0	1	0	1	1	1	1	0	1	1	1	0	1	1	1	0	1	1	1	0	0	1	1	1	1	1	1	1	1	1	0	1	1	1	1	1	1	1	1	0	1	1	0	0	0	1	1	0
0	1	0	1	0	1	1	1	1	0	1	1	1	0	1	1	1	1	1	0	1	1	1	0	1	1	1	1	1	0	0	1	0	0	0	1	1	1	1	1	0	0	1	1	0	0	1	0	0	0
1	1	0	1	0	0	1	1	1	0	0	1	1	1	1	1	1	1	1	0	1	1	1	1	1	1	0	1	1	0	1	0	0	1	0	1	1	1	1	1	0	0	0	0	1	1	1	0	0	1
1	0	0	1	0	0	1	1	0	1	1	1	1	1	1	1	1	0	0	1	1	1	1	1	1	1	1	0	1	0	1	1	0	1	0	1	1	1	1	1	0	0	1	1	0	0	1	1	0	0
1	1	0	1	0	1	1	1	1	1	1	1	1	1	1	1	0	1	1	0	1	1	1	1	1	1	1	1	1	0	1	0	0	1	0	1	1	1	0	1	0	0	1	1	1	0	0	1	1	0
1	1	0	1	0	1	1	1	1	0	1	1	1	1	1	1	1	0	1	0	1	1	1	1	1	1	1	1	1	0	1	1	0	1	1	1	1	1	1	1	1	1	1	0	1	0	1	1	1	0
1	1	0	1	0	0	1	1	1	0	1	1	1	1	1	1	1	1	1	0	1	1	1	1	1	1	1	0	1	0	0	1	0	1	0	1	1	1	1	1	0	1	1	1	0	0	0	1	0	0
1	1	0	1	1	1	1	1	1	1	1	1	0	1	1	1	1	1	1	0	1	1	1	0	1	1	1	1	1	0	1	1	0	1	1	1	1	1	1	1	0	0	1	1	1	0	1	1	0	1
1	1	0	1	0	1	1	0	0	1	1	1	1	1	1	1	0	0	1	0	1	0	1	1	1	1	1	1	1	0	1	0	1	1	0	1	1	1	1	1	0	0	1	0	1	0	1	1	1	0
1	1	1	1	0	1	1	1	1	0	1	1	1	1	1	1	1	1	1	1	1	1	1	1	1	1	1	1	0	1	1	1	1	1	0	1	1	1	1	1	0	0	1	0	1	1	1	1	0	1
1	1	0	1	1	1	0	0	0	0	1	1	1	1	1	1	1	0	1	0	1	0	1	0	1	1	1	1	1	1	1	0	0	1	1	1	1	1	1	1	0	0	0	1	0	0	0	0	1	1
0	1	1	1	0	1	1	1	1	0	1	1	1	1	1	1	0	1	1	0	1	0	1	0	1	1	1	1	1	1	1	0	0	1	1	1	1	1	1	1	0	0	1	0	0	0	1	1	1	1
1	1	1	1	0	1	1	1	1	0	0	1	1	0	1	0	0	1	0	0	1	1	1	0	1	1	1	0	0	0	1	1	0	1	0	1	1	1	1	0	0	0	1	1	1	0	1	1	1	0
1	1	0	1	1	1	1	1	1	0	1	1	1	1	1	1	0	0	0	1	1	1	1	1	1	1	1	1	1	1	1	1	0	1	0	1	1	1	1	1	0	0	1	1	1	0	0	1	1	1
1	1	0	1	0	1	1	1	0	0	1	1	1	1	1	1	1	0	1	0	1	0	1	1	1	1	1	1	0	0	1	0	0	1	0	1	1	1	1	1	0	0	1	1	0	0	0	1	1	0
1	1	0	1	0	1	1	1	1	1	0	1	0	1	1	1	1	0	1	0	1	1	1	1	1	1	1	1	1	0	1	0	0	1	0	1	1	1	1	1	0	0	1	1	0	0	1	1	0	1
1	1	1	1	0	0	1	1	1	0	0	1	1	1	1	1	1	1	1	0	1	1	1	1	1	1	1	0	1	0	1	1	0	1	0	1	1	1	1	1	0	0	1	1	1	0	1	1	1	0
1	1	1	1	1	0	1	1	1	0	1	1	1	1	1	1	1	1	1	1	1	0	1	1	1	1	0	1	1	1	1	1	1	1	1	1	1	1	1	0	0	0	1	0	0	0	1	1	1	1
0	1	0	1	0	0	0	1	1	0	1	1	1	1	1	1	1	1	1	0	1	1	1	0	1	0	1	1	1	0	1	0	0	1	0	1	1	1	1	1	0	0	0	1	0	0	1	1	0	1
1	1	0	1	1	1	1	1	1	1	0	1	1	1	1	0	1	1	1	0	1	0	1	0	1	1	0	1	0	0	1	0	0	1	0	1	1	1	1	1	0	1	1	1	0	0	1	0	1	0
1	1	1	1	0	1	1	1	1	1	0	0	1	1	1	0	1	1	1	0	1	1	1	1	1	1	0	1	1	0	0	0	0	1	0	1	1	1	1	0	0	0	1	1	0	0	1	1	1	0
1	1	1	1	0	0	0	1	1	1	1	1	1	1	1	1	1	1	1	1	1	0	1	1	1	1	0	1	0	1	1	0	0	1	1	1	0	1	1	1	0	1	0	1	0	0	0	1	1	0
1	1	1	1	0	0	1	1	1	0	1	1	1	1	1	1	1	0	1	0	1	0	1	1	1	1	1	1	1	0	1	1	0	1	1	1	1	1	1	1	0	1	0	1	0	1	1	1	1	0
1	1	0	0	0	1	1	1	1	1	1	1	1	1	1	1	1	1	1	1	1	0	1	1	1	1	0	0	0	0	1	0	0	1	0	1	1	1	1	1	0	0	1	0	0	0	1	1	1	0
1	1	0	1	1	1	1	1	1	0	1	1	1	1	1	0	0	1	1	0	1	1	1	1	1	1	1	1	1	1	1	1	0	1	1	1	1	1	1	1	1	0	1	1	1	0	1	1	1	1
1	1	0	1	0	1	1	1	1	0	1	1	1	0	1	1	1	0	1	0	1	1	1	0	1	1	1	1	1	0	1	0	0	1	1	1	1	1	1	1	0	0	1	0	0	1	1	1	1	0
0	1	1	1	0	1	0	1	1	0	0	1	1	1	1	1	1	0	0	1	1	0	1	1	1	0	1	1	1	0	1	0	0	1	1	1	1	1	1	1	0	0	0	0	1	0	1	1	1	0
1	1	1	1	1	1	1	1	1	0	1	1	1	1	1	1	1	1	1	0	1	1	1	1	1	1	1	1	1	0	1	0	0	1	1	1	1	1	1	1	0	0	1	1	0	1	1	1	1	1
1	1	0	0	0	0	0	1	1	1	0	0	1	1	1	0	1	1	1	0	1	0	1	0	1	1	1	1	0	0	0	1	0	1	0	0	0	1	1	1	0	1	1	1	1	0	1	1	1	0
0	1	0	1	0	0	1	1	1	1	0	1	1	0	1	1	1	1	1	0	1	0	1	0	1	1	1	0	1	0	1	0	1	1	1	0	1	1	1	1	0	0	1	1	1	0	1	0	1	0
1	1	0	1	1	1	1	0	1	0	1	1	1	1	1	1	1	1	1	1	1	0	1	1	1	1	0	1	1	0	1	0	0	1	1	1	1	1	1	1	0	1	1	1	1	1	1	1	1	0
1	1	0	1	0	0	1	1	0	0	1	1	1	1	1	1	0	1	1	1	1	0	1	1	1	1	1	0	1	0	0	0	0	1	1	1	1	1	1	1	0	0	1	1	1	0	1	0	0	1
1	1	1	1	1	0	1	0	1	1	1	1	1	1	1	1	1	1	1	1	1	0	1	1	1	1	1	1	1	0	1	1	0	1	1	1	1	1	1	0	1	0	1	0	1	1	1	1	0	1
1	1	0	1	0	1	1	1	1	0	0	1	1	1	1	1	1	1	1	0	1	0	1	1	1	1	0	1	0	0	1	1	0	1	1	1	1	1	1	1	0	0	1	0	0	0	1	0	1	1
0	1	0	1	0	0	1	0	0	1	1	1	1	0	1	1	0	0	0	1	1	1	1	0	1	1	0	1	0	0	1	1	0	0	0	1	1	1	1	1	0	0	1	1	0	0	1	0	1	0
1	0	1	1	0	0	0	1	1	1	1	1	1	1	1	1	0	0	1	1	1	1	1	1	1	1	1	0	0	0	1	0	0	1	1	1	1	1	0	1	0	1	0	0	1	1	1	1	1	1
1	1	0	1	0	0	0	1	1	0	1	1	1	1	1	1	0	1	0	0	1	1	1	0	1	0	1	1	1	0	0	0	0	0	0	0	1	1	1	1	0	1	1	0	1	0	1	1	0	1
1	1	0	1	1	1	1	0	0	0	1	1	1	1	1	1	1	0	1	1	1	0	1	1	1	0	1	1	1	0	1	1	0	1	1	1	1	1	1	1	0	1	1	1	1	1	1	1	0	1
1	1	0	1	0	0	0	1	1	0	1	1	1	1	1	1	1	1	0	1	1	0	1	0	0	1	0	0	1	0	1	1	0	1	0	1	1	0	1	1	0	0	1	1	0	0	0	0	1	1
0	1	0	1	1	1	1	1	1	0	1	1	1	1	1	1	1	1	1	1	1	0	0	0	1	1	0	1	0	0	1	1	0	1	1	1	1	1	0	1	0	1	1	0	0	1	0	1	1	1
1	1	0	1	0	0	1	1	1	0	1	1	1	0	1	1	1	1	0	1	1	1	1	1	1	1	1	1	0	0	1	1	0	1	1	1	0	1	1	1	1	1	1	0	0	0	1	1	1	1
1	1	0	1	0	0	1	1	1	0	1	1	1	0	1	1	1	1	1	0	1	0	1	1	1	1	1	1	1	0	0	1	0	1	0	1	0	1	1	1	0	0	1	1	0	0	1	1	1	0
1	1	0	1	0	0	1	1	1	0	0	1	0	0	1	0	1	1	1	0	1	1	1	0	1	1	1	1	1	0	0	0	0	1	1	1	1	1	1	1	0	1	1	1	1	0	0	1	1	0
1	1	0	1	1	1	1	1	0	0	1	1	1	1	1	0	1	0	1	1	1	0	1	1	0	1	0	1	0	0	0	0	0	1	1	0	1	1	1	1	0	1	1	1	0	1	0	1	0	1
1	1	0	1	0	0	0	0	1	1	1	1	1	1	1	1	0	1	1	0	1	0	1	1	1	1	1	1	0	1	1	1	1	1	0	1	0	1	1	1	0	0	1	0	0	0	0	1	1	1
1	0	0	1	0	1	1	1	1	1	0	1	1	1	1	0	1	1	0	0	1	0	0	1	1	1	1	1	1	1	0	1	0	1	0	1	1	1	1	1	0	0	0	0	0	0	1	1	1	0
1	1	1	1	1	1	1	1	1	0	0	1	1	0	1	1	1	1	1	0	1	1	0	1	1	1	0	1	0	0	1	1	0	1	1	1	1	1	0	1	0	1	1	1	1	1	1	1	0	0
0	1	0	1	0	1	1	1	0	0	1	1	1	1	1	0	0	0	1	1	1	0	1	0	1	1	0	0	0	1	1	1	0	1	0	1	1	1	1	0	0	0	1	1	0	0	1	1	1	0
1	1	0	1	0	1	1	1	1	1	1	1	1	1	1	1	1	1	1	1	1	1	1	1	1	1	1	1	1	1	1	1	0	1	1	1	1	1	1	1	1	1	1	1	1	0	1	1	1	1
1	1	1	1	0	0	1	0	0	0	1	0	1	1	1	1	1	1	1	1	1	0	1	1	1	0	1	1	1	1	0	0	1	1	1	1	0	1	1	0	0	1	1	1	1	0	1	1	1	1
1	1	1	1	1	1	1	1	1	0	1	1	1	1	1	1	1	0	1	1	1	0	1	1	1	1	1	1	1	0	1	1	1	1	1	1	1	1	1	1	1	1	1	1	1	0	1	1	1	1
1	1	0	1	0	0	1	1	1	0	1	1	1	1	1	0	1	1	1	0	1	0	1	0	1	0	0	0	1	0	1	0	0	0	1	1	1	1	1	1	1	0	1	1	1	0	0	1	1	0
0	1	0	0	0	0	1	0	1	1	1	1	1	1	1	1	1	0	0	1	1	1	1	1	1	1	1	0	1	0	1	1	0	0	0	1	1	1	0	1	0	0	1	0	1	1	0	1	1	0
0	0	1	1	0	0	1	0	1	0	1	0	1	0	1	0	1	1	1	1	1	0	1	0	1	0	1	0	0	0	0	1	0	1	0	1	1	1	1	1	0	0	1	1	1	0	1	1	1	1
1	1	1	1	1	0	1	1	0	0	1	1	1	0	1	1	1	1	1	1	1	0	1	1	1	1	1	1	1	0	1	0	0	1	1	1	1	1	1	1	1	0	1	1	0	0	1	1	0	0
1	1	1	1	0	1	1	1	0	0	1	1	1	1	1	1	1	1	1	1	1	0	1	1	1	1	0	1	1	0	1	1	1	1	1	1	1	1	1	1	0	1	1	1	1	1	1	1	0	1
1	1	0	0	0	0	1	0	1	1	0	1	1	1	1	0	0	0	1	1	1	1	1	1	1	1	1	1	0	0	0	0	0	1	1	1	1	1	1	1	0	0	1	1	0	0	0	1	0	0
0	1	0	1	0	0	0	1	1	1	0	1	1	1	1	1	1	0	0	0	1	0	1	0	1	1	1	1	1	0	1	1	0	1	0	1	1	1	1	1	0	0	0	1	1	0	0	1	1	0
1	1	0	1	0	1	1	0	1	0	1	1	1	1	1	1	1	1	1	0	1	1	1	0	1	1	1	1	1	0	1	0	0	1	1	1	1	1	1	1	0	0	1	0	1	0	1	1	0	0
1	1	0	1	0	0	1	1	1	1	0	1	1	0	1	0	1	1	0	0	1	1	1	1	1	1	1	1	1	1	1	0	0	1	0	1	1	1	1	1	0	0	0	1	1	0	0	1	0	0
1	1	0	1	0	0	0	1	0	1	1	1	1	1	1	1	1	1	1	0	1	0	1	1	1	1	1	1	1	0	1	1	0	1	1	1	1	1	1	1	0	1	1	1	1	1	1	1	1	0
0	1	0	1	0	0	1	0	1	0	1	1	1	1	1	1	1	1	1	1	1	0	1	0	1	1	1	1	1	0	1	0	0	1	1	1	1	1	1	1	1	0	1	0	0	1	1	1	1	1
1	1	1	1	1	1	1	1	0	0	1	1	1	1	1	0	1	1	1	0	1	0	1	1	1	1	1	0	1	0	1	0	0	1	1	1	1	1	1	1	0	0	0	1	0	0	1	1	0	0
1	1	0	1	0	0	1	1	1	1	1	1	1	1	1	1	1	0	1	0	1	0	1	1	1	1	1	1	1	0	0	0	0	1	0	1	1	1	1	1	0	0	1	0	1	0	1	1	0	0
1	1	0	0	0	0	1	1	1	1	0	1	1	0	1	1	1	1	1	0	1	0	1	1	1	1	1	1	0	0	1	1	0	0	1	1	1	0	1	1	0	0	1	1	0	0	0	1	0	0
1	1	1	1	0	1	1	1	1	0	0	1	1	1	1	0	1	0	1	0	1	1	1	0	1	1	1	1	0	0	1	1	1	1	0	1	1	1	1	1	0	0	1	1	0	0	1	1	1	0
1	1	0	1	1	0	1	1	1	1	0	1	1	1	1	0	1	1	1	0	1	1	1	0	1	1	0	1	0	0	1	1	0	1	1	1	1	1	1	1	0	1	1	1	0	0	0	1	0	0
1	1	0	1	0	1	1	1	1	0	0	1	1	1	1	1	1	0	1	0	1	1	1	0	1	1	1	1	1	0	0	0	0	1	1	1	1	1	1	1	0	0	1	1	0	0	0	0	1	0
1	1	1	1	1	1	1	1	1	0	1	1	1	1	1	1	1	1	1	1	1	0	1	1	1	1	1	1	1	0	0	1	0	1	1	1	0	1	1	1	0	0	1	1	1	0	1	0	1	0
1	1	0	1	1	1	1	0	1	0	1	1	1	1	1	1	1	1	1	1	1	1	1	1	1	1	1	1	0	0	1	1	0	1	0	1	1	1	1	1	0	1	1	1	1	1	1	1	1	1
1	1	0	1	0	1	1	1	1	0	1	1	1	1	1	1	1	1	1	1	1	1	1	1	1	1	1	1	1	1	1	1	0	1	1	1	1	1	1	1	0	0	1	1	1	0	1	1	1	0
0	1	1	1	0	1	1	1	0	0	1	1	1	1	1	1	1	0	1	1	1	1	1	1	1	1	1	1	1	0	1	1	1	1	0	1	1	1	1	1	0	1	1	1	0	1	1	1	0	0
0	1	0	0	0	1	1	1	1	0	1	1	1	1	1	0	1	0	1	1	1	1	1	1	1	1	1	1	1	0	1	1	0	0	0	1	1	1	1	1	0	1	1	1	0	0	1	1	0	0
1	1	0	1	1	1	1	1	0	1	1	1	1	1	1	1	1	1	1	0	1	1	1	0	1	1	0	1	1	0	1	0	0	0	0	1	1	1	1	1	0	0	0	1	1	0	0	1	0	0
1	1	1	1	0	1	1	0	1	0	1	1	1	1	1	1	1	1	1	1	1	0	1	1	1	1	1	1	1	1	1	1	0	1	1	1	1	1	1	1	0	1	1	1	0	0	1	1	1	1
1	1	1	1	0	1	1	1	1	0	1	1	1	0	1	1	1	1	1	1	1	0	1	1	1	0	1	1	1	0	1	1	0	1	0	1	0	1	1	1	0	1	1	1	1	1	1	1	1	1
1	0	1	1	1	1	1	0	1	0	1	1	1	1	1	1	1	1	1	1	1	0	1	1	1	1	1	1	1	1	1	1	0	1	0	1	1	1	1	1	0	1	1	1	0	0	1	1	1	0
1	1	1	1	1	1	1	1	1	0	1	1	1	1	1	1	1	1	1	1	1	0	1	1	1	1	1	1	1	0	1	1	0	1	0	1	1	1	1	1	0	1	1	1	0	1	1	1	1	1
1	1	0	1	0	1	1	1	1	0	1	1	1	1	1	1	1	0	1	0	1	0	1	1	1	1	1	1	1	0	1	1	0	1	0	1	1	1	1	1	0	0	1	1	0	0	1	1	0	0
1	0	0	1	0	1	1	1	1	0	1	1	1	1	1	1	1	0	1	0	1	0	1	1	1	1	1	1	1	0	1	0	0	1	1	1	1	1	1	1	0	1	1	1	1	0	1	1	1	1
1	0	0	1	1	1	1	1	1	0	1	1	1	0	1	1	1	1	1	1	1	1	1	1	1	1	1	1	0	0	1	1	0	1	0	1	1	1	1	1	0	0	1	1	1	0	1	1	0	0
1	1	0	1	1	1	1	1	1	0	1	1	1	1	1	1	1	0	1	1	1	1	1	1	1	1	1	1	1	0	1	1	1	1	1	1	1	1	1	1	0	0	1	1	1	0	1	1	0	1
1	1	1	1	1	1	1	0	1	0	1	1	1	0	1	1	1	0	1	1	1	1	1	1	1	1	1	1	1	1	1	1	0	1	1	1	1	1	1	1	0	1	1	1	0	0	1	1	1	1
0	1	0	1	1	1	1	1	1	1	1	1	1	1	1	1	1	1	1	1	1	1	0	1	1	1	1	1	0	0	1	1	0	1	0	1	0	1	1	1	0	0	1	0	1	0	1	1	0	1
1	1	0	1	1	1	1	1	1	0	1	1	1	1	1	1	1	0	1	1	1	1	1	0	1	1	0	1	1	1	1	0	0	1	1	1	1	1	1	1	0	1	1	1	0	1	0	1	1	0
0	1	1	1	1	1	1	1	1	1	1	1	1	0	1	1	0	1	1	1	1	0	1	0	1	1	1	1	1	0	0	1	0	1	0	1	1	1	1	0	0	1	1	1	0	0	1	1	1	0
1	1	0	1	1	1	1	1	1	0	1	1	1	1	1	1	1	0	1	1	1	1	1	1	1	1	1	1	1	1	1	0	0	1	0	1	1	1	1	1	0	1	1	1	1	1	1	1	1	1
1	1	1	1	0	1	1	1	1	0	1	1	1	1	1	1	1	1	1	1	1	0	1	1	1	1	1	1	0	1	0	1	0	1	1	1	1	1	1	1	0	1	1	1	1	1	1	1	0	1
1	1	0	1	1	1	1	1	1	0	1	1	1	0	1	1	1	1	1	0	1	1	1	1	1	0	0	1	0	0	1	1	0	0	0	0	1	1	1	1	0	0	1	0	0	0	1	1	0	0
0	1	1	1	1	1	1	1	0	1	0	1	1	1	1	1	0	1	1	0	1	0	0	0	1	1	1	1	1	0	1	0	0	0	0	1	0	0	1	1	1	0	1	0	1	0	1	1	0	0
1	1	1	1	1	1	1	1	1	0	1	1	1	1	1	1	1	1	1	1	1	1	1	1	1	1	1	1	1	0	1	1	0	1	0	1	1	1	1	1	0	1	1	1	0	0	0	1	1	0
0	1	0	1	0	1	1	0	1	0	1	1	1	1	1	1	1	1	1	1	1	1	1	0	1	1	0	1	1	0	1	1	0	1	1	1	1	1	1	1	0	0	1	1	1	0	1	0	1	0
1	1	1	0	1	1	1	1	1	1	1	1	1	0	1	1	1	1	1	1	1	0	1	1	1	1	1	1	1	0	1	1	1	1	0	1	1	1	1	1	0	1	1	1	1	0	1	1	1	1
1	1	1	1	1	1	1	1	1	0	1	1	1	1	1	1	1	1	1	1	1	0	1	1	1	1	1	1	1	1	1	1	0	1	0	1	0	1	1	1	0	0	1	1	1	1	0	1	1	1
1	1	1	1	1	0	1	1	1	0	1	1	1	1	1	1	1	1	1	1	1	1	1	1	1	1	1	1	1	1	1	1	0	1	0	1	1	1	1	1	0	0	1	1	1	1	1	1	1	1
1	1	0	1	0	1	1	1	0	0	1	1	1	1	1	1	1	1	1	1	1	1	1	1	1	1	1	1	0	0	1	0	0	1	1	1	1	1	1	1	0	1	1	1	0	1	0	1	1	1
0	1	1	1	0	1	1	1	1	1	1	1	1	1	1	1	1	0	1	1	1	1	1	1	1	1	1	1	1	0	1	1	0	1	1	1	1	1	1	1	0	1	1	1	1	0	0	1	1	1
1	1	1	1	0	1	1	1	1	0	1	1	1	1	1	1	1	1	1	1	1	1	1	1	1	1	1	1	1	0	1	1	0	1	1	1	1	1	1	1	0	1	1	1	1	0	0	1	1	1
1	1	1	1	1	1	1	1	1	0	1	1	1	1	1	1	1	1	1	1	1	1	1	1	1	0	1	1	0	1	1	1	0	1	0	1	1	1	1	1	1	0	1	1	0	1	0	1	1	1
1	1	0	1	1	1	1	1	0	0	1	1	1	1	1	1	1	1	1	1	1	1	1	1	1	1	1	1	1	0	1	1	0	1	0	1	0	1	1	1	0	1	1	1	0	1	0	1	1	0
1	1	0	1	0	1	1	0	1	0	1	1	1	1	1	1	1	1	1	0	1	0	1	1	1	1	1	1	1	0	1	0	0	0	1	1	1	1	1	1	1	1	1	1	0	1	1	1	0	0
1	1	1	1	0	1	1	1	0	0	1	1	1	1	1	1	1	1	1	1	1	0	1	1	1	1	1	1	1	1	1	1	1	1	1	1	1	1	1	1	0	1	1	1	0	1	0	1	1	1
1	1	0	1	0	1	1	0	1	0	1	1	1	1	1	1	1	0	1	1	1	0	1	0	1	1	0	1	1	0	1	1	0	1	1	1	1	1	1	1	0	1	0	0	1	0	0	1	0	1
1	1	1	1	1	1	1	0	1	0	1	1	1	1	1	1	1	1	1	1	1	0	1	1	1	1	1	1	1	0	1	1	0	0	1	1	1	1	1	1	0	1	1	1	1	1	1	1	1	1
1	1	0	1	0	1	1	1	1	0	1	1	1	1	1	1	1	1	1	1	1	0	1	1	1	1	1	1	1	1	1	1	0	1	1	1	1	1	1	1	0	1	1	1	1	1	0	1	1	1
0	1	1	1	0	1	1	1	1	0	1	1	1	1	1	1	1	1	1	0	1	1	1	1	1	0	1	1	1	0	1	1	0	1	0	1	1	1	1	1	0	0	1	1	0	1	1	1	1	1
1	1	0	1	0	0	1	1	1	0	1	1	1	1	1	1	1	1	1	1	1	1	1	0	1	1	1	0	1	1	1	1	1	1	0	1	0	1	1	1	0	1	1	1	1	1	1	1	0	0
1	1	1	1	1	1	1	1	0	0	1	1	1	1	1	1	1	1	1	1	1	0	1	1	1	1	1	1	1	1	1	1	0	1	1	1	1	1	1	1	0	1	1	1	1	1	1	1	1	1
1	1	1	1	1	1	1	1	0	0	1	1	1	1	1	1	1	0	1	1	1	0	1	0	1	1	1	1	1	1	0	1	0	1	1	1	1	1	1	1	0	1	1	1	0	1	1	1	1	1
1	1	1	1	1	1	1	1	1	0	1	1	1	1	1	1	1	1	1	1	1	0	1	0	1	1	1	1	1	0	1	1	0	1	0	1	1	1	1	1	0	0	1	1	1	1	1	1	1	1
1	0	0	1	0	0	1	1	0	0	1	1	1	0	1	1	1	1	1	1	1	0	1	1	1	1	1	1	1	0	1	1	0	1	0	1	0	1	1	1	1	1	1	1	0	1	1	1	1	1
1	0	1	1	0	1	1	1	1	1	1	1	1	0	1	1	1	1	1	1	1	1	1	1	1	1	1	1	1	1	1	1	0	0	0	1	1	1	1	1	0	1	1	1	1	1	0	1	1	1
0	1	0	1	0	0	0	0	0	0	0	1	1	1	1	1	1	0	1	1	1	1	1	0	1	1	0	0	1	0	1	1	0	0	0	1	0	1	1	1	0	0	1	1	1	0	1	1	0	0
1	1	0	1	1	1	1	1	1	0	0	1	1	1	1	0	0	1	1	1	1	0	1	1	1	1	1	1	1	1	0	0	0	1	0	0	1	0	1	1	0	1	0	1	1	0	0	1	1	1
1	1	0	1	1	1	1	1	0	1	0	1	1	1	1	1	1	0	1	0	1	0	1	1	1	1	1	0	1	0	1	1	0	1	0	1	1	1	1	1	0	0	1	0	1	0	0	0	0	1
1	1	0	1	0	0	0	1	1	0	1	1	1	1	1	1	0	1	1	0	1	0	1	1	1	1	1	0	1	1	0	0	0	1	0	1	1	1	1	1	0	0	0	0	1	1	0	1	1	0
1	1	1	1	1	1	1	1	0	0	1	1	1	1	1	1	1	0	1	1	1	0	1	1	1	1	1	1	1	0	1	1	0	1	1	1	1	1	1	1	0	0	0	1	0	0	1	1	0	0
1	1	0	1	0	1	1	1	0	0	1	1	1	1	1	1	1	1	1	1	1	0	1	0	1	1	1	0	0	0	1	1	0	1	0	1	1	1	1	1	0	1	1	1	1	0	1	1	1	1
1	1	1	1	0	0	1	1	1	0	1	1	1	0	1	1	0	0	1	1	1	1	1	0	1	1	1	1	0	1	1	1	0	1	0	1	1	1	1	1	0	0	1	1	1	1	1	1	0	1
1	1	0	1	0	0	1	1	0	0	0	1	1	0	1	1	1	0	1	0	1	1	1	1	1	1	1	1	0	0	1	0	0	1	1	1	1	1	1	1	0	0	1	1	0	0	1	1	1	1
1	1	1	1	0	1	1	1	1	0	1	1	1	1	1	1	1	1	1	1	1	0	1	1	1	1	1	1	1	1	1	1	0	1	0	1	1	1	1	1	0	0	1	1	0	0	1	1	0	1
1	0	1	1	1	1	1	1	1	0	1	1	1	0	1	1	0	1	1	0	1	1	1	0	1	0	1	1	0	0	1	0	0	1	1	1	1	1	1	1	0	1	1	1	0	0	1	1	0	1
1	1	0	0	1	1	0	1	1	0	0	1	1	0	1	1	1	0	1	1	1	0	1	1	1	1	1	1	1	1	1	1	0	1	0	1	1	1	1	1	0	1	1	1	0	1	1	1	1	0
0	1	0	1	0	1	1	1	1	0	1	1	1	1	1	1	1	0	1	1	1	1	1	1	1	1	1	1	1	1	1	0	1	1	0	1	1	1	1	1	0	1	1	1	1	0	1	1	1	1
1	1	1	1	0	1	0	1	0	0	1	1	1	1	1	1	1	1	1	0	1	0	1	0	1	1	1	1	1	1	1	1	0	1	0	1	1	1	1	1	0	0	1	1	1	0	1	1	1	0
0	0	1	1	0	0	1	1	1	1	1	1	1	1	1	0	0	1	1	0	1	1	1	0	1	1	0	1	1	0	1	1	0	0	0	1	1	1	1	1	0	1	0	1	1	0	1	1	0	0
1	1	1	1	1	1	1	1	1	0	1	1	1	1	1	1	1	1	1	0	1	1	1	1	1	0	1	1	1	0	1	0	0	1	1	1	1	1	1	0	0	1	1	1	1	1	1	1	0	1
1	1	0	1	1	0	1	0	0	0	1	1	1	1	1	1	1	1	1	0	1	1	1	1	1	1	1	1	1	0	1	1	0	1	0	1	1	1	1	1	0	0	1	0	1	0	1	1	0	0
1	0	1	1	0	0	0	1	1	0	1	1	1	1	1	1	1	0	1	0	1	0	1	1	1	1	1	1	1	0	1	1	0	0	1	1	1	1	1	1	0	1	0	0	1	0	0	1	0	1
1	1	0	1	1	1	0	0	1	0	0	1	1	1	1	0	1	0	0	0	1	0	1	0	1	1	1	1	1	0	1	1	0	1	0	1	1	1	1	1	0	0	1	1	0	0	1	1	1	0
1	1	1	1	1	1	1	1	1	0	1	1	1	1	1	1	0	1	1	0	1	1	1	1	1	1	1	1	1	1	1	1	0	1	1	1	1	1	1	1	0	1	1	1	1	1	1	1	1	1
1	0	1	1	0	1	1	0	1	0	1	0	0	1	1	0	0	0	1	0	1	1	1	1	1	1	0	1	1	0	1	0	0	0	0	1	1	1	0	1	0	1	1	0	0	1	0	1	1	1
1	1	1	1	0	1	1	1	1	1	0	1	1	1	1	1	1	1	1	1	1	0	1	0	1	0	1	1	1	0	1	1	0	1	0	1	1	1	1	1	0	1	0	1	1	1	1	1	1	0
1	1	0	1	0	0	1	1	0	0	0	1	1	0	1	0	0	1	1	0	1	0	1	1	1	1	0	1	0	0	0	0	0	1	1	1	0	1	1	1	0	0	1	0	0	1	0	1	0	0
1	0	1	1	1	1	1	1	1	0	1	1	1	1	1	1	0	1	1	0	1	1	1	1	1	1	1	1	1	0	1	0	0	1	0	1	1	1	1	0	0	0	1	1	0	1	0	1	1	1
0	1	0	1	0	0	1	0	1	0	1	1	1	1	1	1	1	0	1	0	1	1	1	0	1	1	1	1	1	0	1	0	0	0	1	1	0	1	1	1	0	0	1	1	1	0	1	1	0	1
1	1	1	1	1	1	1	1	1	0	1	1	1	1	1	1	1	1	1	0	1	1	1	1	1	1	1	1	1	1	1	1	0	1	0	1	1	1	1	1	0	0	1	0	1	0	0	1	1	1
0	1	0	1	0	0	1	0	1	0	0	1	1	1	1	1	1	0	1	0	1	0	1	1	1	1	0	1	1	0	1	1	0	1	0	1	1	1	1	1	0	0	1	1	0	0	1	1	0	0
0	1	0	1	0	0	1	1	0	0	1	1	1	1	1	0	1	0	1	0	1	0	1	1	1	1	1	1	1	0	0	1	0	1	0	1	1	1	1	1	1	1	1	1	1	0	0	1	0	0
1	1	0	1	0	1	1	1	1	0	1	1	1	1	1	1	1	1	1	1	1	0	1	1	1	1	1	1	1	1	1	1	0	1	1	1	1	1	1	1	0	1	1	1	1	0	0	1	1	0
0	1	1	1	0	1	1	1	0	0	1	1	1	1	1	1	1	0	1	0	1	1	1	0	1	1	1	1	1	0	1	0	0	1	1	1	1	1	1	1	0	0	1	1	0	0	1	1	0	1
1	1	1	1	0	1	0	0	1	0	1	1	1	1	1	0	0	1	1	1	1	0	1	0	1	1	0	1	0	0	1	1	0	0	0	1	1	1	1	1	0	1	1	1	1	0	0	1	0	1
1	0	1	1	0	1	1	0	1	1	0	1	1	1	1	0	1	1	1	0	1	0	1	1	1	1	1	1	1	0	1	0	0	0	0	1	1	1	1	1	0	0	1	0	0	0	1	1	1	1
1	1	1	1	1	1	1	1	1	0	1	1	1	1	1	1	1	1	1	1	1	1	1	1	1	1	1	1	1	1	1	1	0	1	1	1	1	1	1	1	0	0	1	1	1	0	1	1	0	1
1	1	0	1	0	1	1	1	1	0	0	1	1	0	1	0	1	1	1	0	1	1	1	0	1	1	1	1	1	0	1	0	0	1	0	1	1	1	1	0	0	0	0	1	1	0	1	1	1	1
1	0	1	1	1	1	1	0	1	0	0	1	1	1	1	1	1	0	1	0	1	0	1	1	1	1	0	1	1	0	1	1	0	1	1	1	1	1	1	1	0	1	1	0	1	0	1	1	0	1
1	1	0	1	0	1	0	1	1	1	1	1	1	1	1	1	1	0	1	1	1	1	1	0	1	1	1	1	1	1	1	0	0	1	0	1	0	1	0	1	0	0	1	1	1	0	1	1	0	1
1	1	1	1	1	1	1	1	1	0	0	1	1	1	1	1	1	1	1	0	1	0	1	1	0	1	0	0	1	0	1	0	0	1	0	1	1	1	1	1	1	0	1	1	0	1	0	1	0	0
1	1	1	1	1	0	0	1	0	0	1	1	1	1	1	1	0	0	1	0	1	1	1	1	1	1	0	1	1	0	1	0	0	1	0	1	1	1	1	1	0	1	0	1	0	0	0	1	0	0
0	1	0	0	0	1	0	0	0	0	0	1	1	1	1	1	0	1	0	0	1	0	1	0	1	1	0	0	0	0	1	0	0	0	0	1	0	1	1	1	0	0	1	1	0	0	1	1	0	0
1	0	1	1	1	0	1	0	0	1	1	1	1	1	1	1	1	1	1	0	1	0	1	1	1	1	1	1	1	0	1	1	0	1	1	1	1	1	1	1	0	0	1	0	0	0	1	1	1	1
1	1	0	1	0	0	1	1	1	0	1	1	1	1	1	1	1	1	1	1	1	1	1	1	1	0	1	0	0	1	1	1	0	0	0	1	1	1	1	0	0	1	1	0	1	1	0	1	0	0
1	1	0	1	0	0	1	0	1	0	1	1	1	1	1	0	1	0	1	0	1	0	1	1	1	1	1	1	0	0	1	1	0	1	0	1	1	1	0	1	0	0	1	1	1	0	0	1	1	0
0	0	1	1	0	1	1	0	0	0	1	1	1	1	1	1	1	1	1	1	1	1	1	0	1	1	0	1	1	1	1	0	0	1	1	1	1	1	1	1	0	0	1	0	0	0	1	1	1	1
1	1	0	1	0	1	1	1	1	0	0	1	1	0	1	1	1	0	1	1	1	0	1	1	1	1	0	1	0	0	1	1	0	1	0	1	1	1	1	1	0	1	1	1	0	0	1	1	0	0
1	1	1	1	0	1	1	0	1	0	0	1	1	1	1	0	1	0	1	1	1	1	1	1	1	1	1	1	1	0	1	1	0	1	1	1	1	1	1	1	0	0	1	1	1	1	0	1	0	1
1	1	1	1	0	1	1	1	1	1	1	1	1	1	1	1	0	0	1	0	1	1	1	1	1	1	1	0	0	1	1	0	0	1	1	1	1	1	1	1	0	1	1	1	1	1	0	1	0	1
0	1	0	1	0	0	1	1	1	0	0	1	1	1	1	1	0	0	1	0	1	1	1	0	1	1	1	1	1	0	1	0	0	1	0	1	1	1	1	1	0	0	1	0	1	1	1	1	0	0
1	0	1	1	0	1	1	1	1	0	1	1	1	1	1	1	0	1	1	1	1	0	1	1	1	1	0	1	1	0	1	0	0	1	0	1	1	1	1	1	0	1	1	1	1	1	0	1	1	1
1	1	1	0	0	1	1	1	1	0	0	1	1	1	1	0	1	1	0	1	1	0	0	0	0	1	1	1	1	0	1	0	0	1	0	1	0	1	1	1	0	0	0	1	0	0	0	1	1	1
0	1	0	0	1	0	1	0	1	1	0	1	1	1	1	0	1	0	0	0	1	0	1	0	0	0	0	1	1	0	1	1	0	1	0	1	0	1	1	1	0	0	0	1	0	0	1	1	0	0
1	1	0	1	0	0	0	1	1	0	1	1	1	1	1	0	0	0	1	0	1	1	1	1	1	1	1	1	1	0	1	0	0	0	0	1	1	1	1	1	0	1	1	1	1	0	1	1	0	1
1	1	0	1	0	0	0	0	0	0	1	1	1	1	1	0	0	1	1	1	1	1	1	0	1	1	1	1	1	0	1	1	0	1	0	1	1	1	1	0	0	0	1	1	1	0	1	1	0	0
0	1	0	1	1	0	1	1	1	0	1	0	1	1	1	1	1	1	1	0	1	0	1	0	1	1	0	0	1	0	0	0	0	1	0	1	1	1	1	1	0	1	1	1	1	0	1	1	0	0
1	1	0	1	0	0	1	0	1	1	1	1	1	1	1	1	1	1	1	1	1	0	1	0	1	1	1	1	1	0	1	0	1	1	1	1	0	1	1	1	0	1	1	1	1	1	0	1	1	1
0	1	0	1	0	0	0	0	1	1	1	1	1	1	1	1	1	1	1	0	1	0	1	0	1	1	0	1	1	0	1	1	0	1	0	1	1	1	1	0	0	1	1	1	1	0	0	1	0	1
1	1	0	1	0	0	1	1	1	0	0	1	1	1	1	0	0	1	1	0	1	1	1	0	0	0	0	0	1	0	1	0	0	1	0	1	1	1	1	1	0	1	0	0	0	0	1	0	0	1
1	1	0	1	0	1	1	1	0	0	0	1	1	1	1	0	1	1	1	1	1	0	1	1	1	1	1	1	1	0	1	0	0	0	0	1	1	1	1	1	0	0	1	1	0	0	1	1	0	0
0	1	1	1	1	1	1	0	1	0	1	1	1	1	1	1	1	1	1	1	1	1	1	1	1	1	1	1	1	1	1	1	0	1	0	1	1	1	1	1	0	1	1	1	1	1	1	1	1	1
1	1	0	1	0	1	0	1	0	1	1	1	1	1	1	1	1	1	1	1	1	0	1	1	1	1	1	1	1	0	1	1	0	1	1	1	0	1	1	1	0	0	1	1	0	0	1	1	1	0
0	1	0	0	0	1	1	1	1	0	0	0	1	1	1	0	0	1	1	0	1	1	1	0	1	1	1	0	0	1	1	1	0	0	1	1	0	1	1	1	0	1	1	0	0	0	1	1	1	1
1	1	0	1	1	1	0	0	0	1	1	1	1	1	1	1	0	1	1	0	1	0	1	0	1	1	1	0	1	0	1	0	0	1	1	1	0	1	1	1	0	0	1	1	0	0	1	1	0	1
1	0	0	1	0	0	1	1	1	0	1	1	1	1	1	1	1	1	1	1	1	0	1	1	1	1	1	1	1	0	1	0	0	1	1	1	1	1	1	1	0	1	1	1	0	0	0	1	0	0
0	1	0	1	1	1	1	0	1	0	0	1	1	1	1	0	0	0	0	0	1	0	1	1	1	1	1	1	0	0	1	1	0	0	1	1	1	1	1	1	0	0	1	0	0	0	0	1	1	0
1	1	0	1	0	1	1	0	1	0	1	1	1	1	1	1	1	0	1	1	1	1	1	1	1	1	1	1	1	0	1	1	0	1	0	1	1	1	1	1	0	1	0	1	1	1	1	1	1	1
1	1	1	1	0	1	1	1	1	0	0	1	1	1	1	1	1	0	1	0	1	0	1	1	1	1	1	1	1	0	1	0	1	1	0	1	1	1	1	1	0	0	1	1	1	0	0	1	1	0
1	1	1	1	0	1	1	1	1	1	1	1	1	1	1	1	1	0	1	1	1	1	1	0	1	1	1	1	1	0	1	1	0	1	0	1	1	1	1	1	0	1	1	1	0	0	1	1	1	1
1	1	0	1	0	0	1	1	1	0	0	1	1	1	1	1	1	1	0	1	1	1	1	1	1	1	0	1	1	0	1	1	0	1	0	1	1	1	1	1	0	1	1	1	1	0	1	1	1	0
1	1	0	1	0	0	0	1	0	1	0	1	1	0	1	0	1	1	1	0	1	0	0	1	1	0	0	1	1	1	0	1	0	0	0	1	1	1	1	1	0	0	1	0	0	0	1	1	0	0
0	1	1	1	1	1	1	1	1	0	1	1	1	0	1	1	1	1	1	1	1	0	1	1	1	1	1	1	0	0	1	1	0	1	1	1	1	1	1	1	0	1	1	1	1	1	0	1	1	1
1	1	0	0	1	1	0	1	1	0	1	1	1	0	1	1	0	0	1	0	1	1	0	1	1	0	1	1	1	0	0	1	0	1	0	0	1	1	1	1	0	1	1	1	0	1	1	1	0	0
1	1	1	1	1	1	1	1	1	1	1	1	1	1	1	1	1	1	1	1	1	0	1	1	1	1	1	1	0	0	1	1	0	1	0	1	1	1	1	1	0	1	1	1	1	1	1	1	0	1
1	1	1	1	1	1	1	1	1	1	1	1	1	1	1	1	0	0	1	1	1	1	1	1	1	1	1	1	1	1	1	1	0	1	1	1	1	1	1	1	0	1	1	1	0	0	1	1	1	1
0	1	0	1	1	1	1	1	1	0	1	1	1	1	1	1	0	1	1	1	1	1	1	1	1	1	1	1	1	1	1	1	0	1	1	1	1	1	1	1	1	1	1	1	1	0	0	1	1	1
1	1	1	1	0	1	1	1	1	0	1	1	1	0	1	1	1	0	1	1	1	0	1	1	1	1	1	1	1	0	1	1	0	1	0	1	1	1	1	1	1	1	1	1	1	0	1	1	1	1
1	1	1	1	0	1	1	0	1	0	1	1	1	1	1	1	0	0	1	1	1	1	1	1	1	1	1	1	0	0	1	1	1	1	1	1	1	1	1	1	0	1	1	1	1	0	1	1	1	1
0	0	1	1	0	0	1	1	0	1	0	1	1	1	1	1	1	0	1	0	1	0	1	1	0	1	1	1	1	0	1	1	0	1	0	1	0	1	1	1	0	1	1	1	0	1	1	1	0	0
1	1	1	1	0	1	1	1	1	1	1	1	1	1	1	1	1	1	1	1	1	0	1	0	1	1	1	1	1	1	1	1	1	1	1	1	1	1	1	1	0	1	1	1	1	0	1	1	1	1
1	0	0	1	0	0	1	1	1	0	1	1	1	1	1	1	0	1	1	1	1	0	1	1	1	1	1	1	1	0	1	1	0	1	1	1	1	1	0	1	0	1	1	0	1	0	1	1	1	1
1	1	0	1	0	1	1	0	1	0	1	1	0	1	1	1	0	1	0	1	1	1	0	1	1	1	0	0	1	0	1	1	0	1	1	1	1	1	1	1	0	0	1	0	0	0	1	1	1	0
1	1	1	1	0	1	1	1	1	1	0	1	1	1	1	1	0	1	1	0	1	1	1	0	1	1	1	1	1	1	1	0	0	1	0	1	1	1	1	1	0	1	1	0	0	0	1	1	1	0
1	1	0	1	1	1	1	1	0	1	1	1	1	1	1	1	0	0	1	1	1	0	1	1	1	1	1	1	1	0	1	1	0	1	1	1	1	1	1	0	0	1	1	0	1	0	1	1	1	0
1	1	0	1	1	0	1	0	1	0	1	1	1	1	1	1	1	0	1	1	1	1	1	1	1	1	0	0	1	0	1	1	0	0	1	1	1	1	1	1	1	0	0	0	1	0	0	1	1	0
1	0	0	0	0	0	1	1	1	0	1	1	1	0	1	1	0	0	1	1	1	0	1	0	1	0	1	0	1	0	1	0	0	1	0	1	1	1	1	1	0	0	1	1	1	0	1	1	0	0
1	1	1	1	0	1	1	1	1	1	1	1	1	1	1	1	1	1	1	1	1	0	1	1	1	1	0	1	0	0	1	0	0	0	1	1	1	1	1	1	0	0	0	1	0	0	0	1	1	0
0	0	0	0	0	0	1	1	0	1	0	1	1	1	1	1	0	1	1	0	1	0	1	1	1	1	1	1	1	0	1	0	0	1	0	0	1	1	0	1	0	1	1	0	0	0	1	1	0	0
1	1	0	1	0	1	1	0	1	0	0	1	1	1	1	1	1	0	1	1	1	1	1	1	1	1	1	1	1	0	1	1	0	1	0	1	1	1	1	1	0	1	0	1	1	0	0	1	1	0
1	1	0	0	0	0	1	1	0	0	1	0	1	1	1	1	0	0	1	0	0	0	0	0	1	1	1	0	1	0	1	1	0	0	0	1	0	1	0	1	0	0	1	1	1	0	1	1	0	1
1	1	1	1	0	1	1	0	1	1	1	1	1	1	1	1	0	1	1	0	1	0	1	1	1	1	1	0	1	1	1	1	0	1	0	1	1	1	1	1	0	0	1	1	1	0	1	1	0	0
0	1	0	0	0	1	1	1	1	0	0	1	1	0	1	1	1	0	1	0	1	0	1	1	1	0	1	1	1	0	1	1	0	1	0	1	1	1	1	1	0	1	1	0	0	0	1	1	0	0
1	0	0	1	1	1	1	1	0	1	1	1	1	1	1	1	1	0	1	1	1	0	1	1	1	1	1	1	0	0	1	1	0	1	1	1	1	1	1	1	1	1	1	1	1	1	1	1	1	1
1	1	0	1	0	0	1	0	1	0	0	1	1	1	1	1	1	0	0	1	1	0	0	0	1	0	1	1	1	0	1	1	0	1	0	1	0	1	1	1	0	1	1	1	1	0	1	1	1	0
1	1	0	1	1	1	1	1	0	0	1	1	1	1	1	1	1	0	0	1	1	1	1	1	1	1	1	1	1	0	1	1	0	1	1	1	1	1	1	1	0	0	1	1	0	0	1	1	1	0
1	1	1	1	0	1	1	1	1	1	1	1	1	1	1	1	0	0	1	1	1	0	1	0	1	1	1	1	1	1	1	1	1	1	1	1	1	1	1	0	1	1	1	1	0	1	0	1	1	1
0	1	1	1	1	0	1	1	0	0	1	1	1	1	1	1	1	0	1	0	1	1	1	1	0	1	1	0	0	0	1	1	0	0	0	1	0	1	1	1	1	0	1	0	1	0	1	0	0	1
1	1	1	1	0	1	1	1	1	0	1	1	1	1	1	1	1	1	1	1	1	0	1	1	1	1	1	1	1	0	1	1	0	1	1	1	1	1	1	1	0	1	1	1	1	1	1	1	1	1
1	1	0	1	0	1	1	1	1	1	1	1	1	1	1	1	1	0	1	1	1	0	1	0	1	1	1	0	0	0	1	1	0	1	1	1	1	1	1	1	0	1	1	1	1	1	0	1	1	0
1	1	0	1	0	1	1	1	0	1	1	1	1	1	1	1	1	0	1	1	1	1	1	0	1	1	1	1	1	1	1	1	0	1	1	1	0	1	1	1	0	0	1	1	0	1	1	1	1	1
1	1	1	1	1	1	1	1	1	0	1	1	1	0	1	1	1	1	1	1	1	0	1	1	1	1	1	1	1	1	1	1	0	1	0	1	1	1	1	1	0	1	1	1	0	0	1	1	1	1
1	1	0	1	0	0	1	1	0	0	0	1	1	1	1	1	1	0	1	1	1	0	1	0	1	1	1	0	0	0	1	1	0	1	0	1	1	1	1	1	0	0	1	1	1	0	1	1	1	0
1	1	1	1	0	1	1	1	1	0	1	1	1	1	1	1	1	1	1	1	1	0	1	0	1	1	1	1	1	0	1	0	0	1	1	1	0	1	1	1	0	1	1	1	1	0	1	1	1	1
1	1	1	1	0	1	1	1	1	0	1	1	1	1	1	1	1	0	0	1	1	1	1	1	1	1	1	1	1	0	1	1	0	1	1	1	1	1	1	1	0	1	1	1	0	0	0	1	1	1
1	1	1	1	0	1	0	1	1	0	1	1	1	1	1	1	0	1	1	1	1	1	1	0	1	1	1	1	1	0	1	1	0	0	1	1	1	1	1	1	0	0	1	1	1	0	0	1	1	0
0	1	1	1	0	1	0	1	1	0	0	1	1	1	1	1	1	1	1	0	1	0	1	1	1	1	1	1	0	0	0	1	0	1	0	1	0	1	1	1	0	1	1	1	0	0	1	1	1	0
1	1	1	0	0	1	1	1	1	1	0	1	1	0	1	1	0	0	1	0	1	0	1	0	1	1	1	1	1	0	1	1	0	1	0	1	1	1	1	1	0	0	1	0	1	1	1	0	0	0
1	1	0	1	1	1	1	0	1	1	1	1	1	1	1	1	1	0	1	1	1	1	1	1	1	1	1	1	1	0	1	1	0	1	1	1	1	1	1	1	0	0	1	1	1	1	0	1	0	0
1	1	0	1	0	1	1	1	0	0	1	1	1	0	1	1	0	0	1	1	1	1	1	1	1	1	1	1	1	0	1	1	0	1	0	1	1	1	1	1	0	0	1	1	0	0	1	1	1	1
1	1	1	1	0	0	1	0	1	0	1	1	1	1	1	1	1	1	1	1	1	1	1	0	1	1	0	1	1	0	1	1	0	1	1	1	1	1	1	0	1	1	1	1	0	1	0	0	1	1
1	1	1	1	0	1	1	1	0	1	1	1	1	1	1	1	1	0	1	1	1	0	1	0	1	1	1	1	1	0	1	1	0	1	0	1	1	1	1	1	0	1	1	1	1	0	1	1	1	1
1	1	1	1	0	1	1	0	0	0	1	1	1	1	1	1	1	1	1	1	1	1	1	1	1	1	1	1	1	0	1	1	0	1	1	1	1	1	1	1	0	1	1	1	1	0	1	1	1	1
1	1	0	0	0	1	1	1	0	1	0	1	1	1	1	1	1	1	1	0	1	0	1	1	1	1	1	1	1	0	1	1	0	1	1	1	1	1	1	1	0	1	1	1	1	0	1	1	0	0
1	1	0	1	0	1	1	1	1	1	0	1	1	1	1	1	1	0	1	0	1	0	1	1	1	1	1	1	0	0	1	1	0	1	0	1	1	1	1	1	0	1	1	1	1	0	1	1	1	0
1	1	1	1	0	0	1	1	1	0	1	1	1	1	1	1	0	1	1	1	1	1	1	1	1	1	1	1	1	1	1	1	0	1	1	1	1	1	1	1	1	1	1	1	1	1	1	1	1	1
1	1	0	1	0	1	1	1	0	1	1	1	1	1	1	1	0	1	1	1	1	1	1	1	1	1	1	1	0	1	1	1	0	1	0	1	1	1	1	1	0	1	1	1	0	0	1	1	1	1
1	1	1	1	0	1	1	0	1	0	1	1	1	0	1	1	0	0	1	1	1	1	1	0	1	1	1	1	1	0	0	1	0	1	0	1	1	1	1	1	0	0	1	1	1	0	1	1	0	0
1	1	1	1	1	1	1	0	1	1	1	1	1	1	1	1	0	1	1	1	1	1	1	1	1	1	1	1	1	0	1	1	0	1	0	1	1	1	1	1	0	1	1	1	1	0	1	1	1	0
0	0	0	0	1	1	1	0	1	0	0	1	0	0	1	0	0	1	1	0	1	0	1	0	0	1	1	1	0	1	0	0	0	0	0	0	0	1	1	0	0	0	1	1	0	0	0	1	1	0
0	1	0	1	1	1	0	0	1	0	0	1	1	1	1	0	1	0	1	1	1	0	1	0	1	1	1	0	1	0	1	1	0	0	0	1	1	1	0	1	0	1	1	1	0	0	1	1	1	1
0	1	0	0	1	1	0	1	1	1	1	0	1	0	1	1	0	0	1	0	1	0	0	0	1	1	1	1	1	0	1	1	0	0	0	1	0	1	0	1	0	1	1	0	1	0	1	1	0	0
1	1	0	1	1	0	1	1	1	0	1	1	1	1	1	1	1	0	1	1	1	0	1	1	1	1	1	1	1	0	1	1	0	1	0	1	1	1	1	1	0	1	1	0	1	0	0	1	1	0
1	1	1	1	0	1	1	1	1	0	1	1	1	1	1	1	1	1	1	1	1	1	1	1	1	1	1	1	0	0	1	1	0	1	0	1	1	1	1	1	1	1	1	1	1	1	1	1	1	1
0	1	1	1	0	0	1	1	0	1	0	0	1	1	1	0	1	1	1	1	1	0	1	1	1	1	1	0	1	0	1	0	0	1	0	1	1	1	1	1	0	0	1	1	1	0	1	1	1	1
1	1	0	1	0	1	1	1	1	1	1	1	1	1	1	1	0	1	1	1	1	0	1	1	1	1	1	1	1	0	1	1	0	1	1	1	1	1	1	1	1	1	1	1	1	0	1	1	1	1
1	1	1	1	1	1	1	1	1	1	1	1	1	1	1	1	0	1	1	1	1	1	1	1	1	1	1	1	1	1	1	0	0	1	1	1	1	1	1	1	0	1	1	1	1	0	0	1	1	1
1	1	1	1	0	1	1	1	1	1	1	1	1	1	1	1	1	1	1	1	1	1	1	1	1	1	1	1	1	1	1	1	0	1	1	1	1	1	1	1	0	1	1	1	1	0	1	1	1	1
1	1	0	1	0	0	1	1	1	0	0	1	1	1	1	1	1	1	1	1	1	1	1	1	1	1	1	1	1	1	1	0	0	1	0	1	1	1	1	1	0	0	1	0	0	0	1	1	1	0
1	0	0	1	1	1	0	1	1	1	0	1	1	1	1	1	1	1	0	0	1	0	1	0	1	0	1	0	1	0	0	0	0	0	0	0	0	1	1	1	0	1	1	1	0	0	1	1	1	0
1	1	1	1	0	1	1	1	1	0	1	1	1	1	1	1	0	1	1	1	1	1	1	1	1	1	1	1	1	0	1	1	0	1	1	1	0	1	1	1	0	1	1	1	1	1	1	1	0	0
1	1	0	1	1	1	1	0	1	0	1	1	1	1	1	1	1	1	1	0	1	1	1	1	1	1	1	1	1	1	1	0	0	1	0	1	1	1	1	1	0	0	1	1	1	0	1	1	1	0
1	1	1	1	0	1	1	0	1	0	1	1	1	1	1	1	1	0	1	1	1	1	1	1	1	1	1	1	1	0	1	1	0	1	1	1	1	1	1	1	0	1	1	1	1	0	1	1	0	1
1	1	1	1	0	1	1	1	1	1	1	0	1	1	1	1	0	0	1	0	1	1	0	1	1	1	0	0	1	0	1	0	0	1	0	1	1	1	1	1	0	0	1	1	1	0	1	1	1	0
1	1	1	1	1	1	1	1	0	0	1	1	1	1	1	1	1	0	1	1	1	1	1	1	1	1	1	1	1	1	1	1	0	1	1	1	1	1	1	1	0	1	1	1	1	0	1	1	1	0
1	1	0	1	1	1	1	1	1	1	1	1	1	0	1	1	0	1	1	1	1	0	1	1	1	1	1	1	1	0	1	0	0	1	0	1	1	1	1	1	0	0	1	1	0	0	1	1	1	1
1	1	0	1	1	0	1	1	0	1	1	1	1	1	1	1	1	0	1	1	1	0	1	0	1	1	1	1	1	1	1	1	0	1	0	1	1	1	1	0	0	1	1	1	1	1	1	1	0	1
1	1	1	1	0	1	1	0	1	1	1	1	1	1	1	1	1	1	1	1	1	1	1	1	1	1	1	1	1	0	1	0	0	1	0	1	1	1	1	1	0	1	1	1	1	1	1	1	1	1
1	1	1	1	0	1	1	0	0	1	1	1	1	1	1	1	1	0	0	1	1	0	1	0	1	1	1	1	1	1	1	1	1	1	1	1	1	1	1	1	0	1	1	1	1	0	1	1	1	1
0	1	0	0	0	1	1	1	0	0	0	1	1	1	1	0	1	0	1	0	1	0	1	1	1	1	1	0	0	0	1	1	0	0	1	1	0	1	1	0	0	0	1	1	1	0	1	1	1	0
0	1	1	1	0	1	1	1	1	1	0	1	1	0	1	1	0	0	1	0	1	0	1	1	1	1	1	1	1	0	1	1	0	1	0	1	1	1	1	0	0	1	0	1	0	0	1	1	1	0
1	1	1	1	1	1	1	1	1	0	1	1	1	1	1	1	1	0	1	1	1	0	1	1	1	1	1	1	1	0	0	1	0	1	0	1	1	1	1	1	1	1	1	1	1	1	1	1	1	1
0	1	0	0	0	1	1	1	1	1	0	1	1	1	1	1	0	1	1	0	1	0	1	1	1	1	1	0	1	0	1	0	0	0	0	1	0	1	1	1	0	1	1	1	0	0	1	1	0	0
1	1	0	1	0	1	1	0	1	0	1	1	1	1	1	1	0	1	1	1	1	0	1	1	1	1	1	1	1	1	1	1	0	1	1	1	1	1	1	1	0	1	1	1	1	0	0	1	1	1
0	1	0	0	0	1	1	1	1	1	0	1	1	1	1	0	0	1	1	0	0	0	1	0	1	1	1	1	1	0	1	0	0	0	0	0	0	0	1	1	0	1	1	0	0	0	1	1	1	0
0	0	0	1	0	0	1	1	0	0	0	1	1	1	1	1	1	1	1	1	1	0	1	0	1	1	1	1	0	0	1	1	0	1	1	1	1	1	0	1	0	0	1	1	0	0	1	1	1	1
1	0	1	1	1	1	1	1	0	0	1	1	1	1	1	1	1	0	1	1	1	1	1	1	1	1	1	1	1	0	1	1	0	1	1	1	1	1	1	1	1	1	1	1	1	1	1	1	0	1
0	1	1	0	0	0	1	1	0	0	0	1	0	1	1	1	1	0	1	0	1	0	0	0	1	0	1	1	0	0	1	0	0	0	0	1	1	1	0	1	1	0	1	0	1	0	1	1	0	0
1	1	1	1	0	1	1	1	1	1	1	1	1	1	1	1	0	1	1	1	1	1	1	1	1	1	1	1	1	0	1	1	0	1	1	1	1	1	1	1	0	1	1	1	0	0	1	1	1	1
1	1	1	1	1	1	1	1	1	1	1	1	1	1	1	1	1	0	1	1	1	1	1	1	1	1	1	1	1	0	1	1	0	1	1	1	1	1	1	1	0	0	1	1	0	0	1	1	1	1
1	1	1	1	0	0	1	0	0	0	1	1	1	1	1	1	0	1	1	1	1	0	1	0	1	1	0	1	0	0	1	1	0	1	1	1	1	1	1	1	0	1	1	1	1	0	0	1	1	1
1	1	1	1	0	0	1	1	0	0	1	1	1	1	1	1	0	1	1	1	1	1	1	1	1	1	1	1	0	0	1	1	1	0	0	1	1	1	1	1	0	0	1	1	1	1	1	1	1	0
0	1	0	1	0	1	1	1	1	0	0	1	1	1	1	0	0	1	0	0	1	0	1	0	0	0	0	1	1	1	1	1	0	0	0	0	0	1	0	1	1	0	1	1	1	1	1	1	0	0
1	1	0	1	0	1	1	0	1	1	0	1	1	1	1	1	0	1	1	1	1	0	1	1	1	0	1	0	0	0	1	0	0	1	0	1	1	1	1	1	0	0	1	1	0	0	1	0	0	0
1	1	0	1	0	0	1	0	1	0	1	1	1	1	1	1	1	1	1	1	1	0	1	1	1	1	1	1	1	0	1	1	0	0	0	0	1	1	1	0	0	0	1	0	1	0	1	1	1	0
1	1	1	1	1	1	1	1	0	0	1	1	1	1	1	1	0	0	1	0	1	0	1	1	1	1	1	1	1	1	1	1	0	1	0	1	1	1	1	1	0	1	1	1	1	1	1	1	0	1
1	1	1	1	1	1	1	1	0	1	1	1	1	1	1	1	0	1	1	1	1	0	1	1	1	1	1	0	1	0	1	1	0	1	1	1	1	1	1	1	0	1	1	1	0	0	0	1	1	1
1	1	0	1	1	0	1	1	1	0	0	1	1	1	1	1	1	1	1	1	1	0	1	1	1	1	1	1	1	0	1	1	0	1	0	1	0	1	1	1	0	1	1	1	1	0	0	1	1	1
1	1	1	1	0	1	1	1	0	1	1	1	1	1	1	1	1	0	1	1	1	1	1	0	1	1	1	1	1	0	1	1	0	1	0	1	1	1	1	1	0	1	1	1	1	0	1	1	1	1
1	1	1	1	0	0	1	0	1	0	1	1	1	1	1	1	1	1	1	1	1	0	1	1	1	1	1	0	0	0	1	1	0	1	1	1	1	1	1	1	1	0	1	1	1	0	1	1	0	0
1	1	0	1	1	1	1	0	1	1	1	1	1	1	1	1	1	1	1	1	1	1	1	1	1	1	1	1	1	0	1	1	0	1	0	1	1	1	1	1	0	1	1	1	1	0	1	1	1	0
1	1	0	0	0	1	1	1	0	0	0	1	1	0	1	1	1	0	1	0	1	0	1	1	1	1	1	1	1	0	0	0	0	1	0	1	1	1	1	1	1	1	1	1	1	0	1	1	0	0
1	1	1	1	0	1	1	1	1	0	1	1	1	1	1	1	1	0	1	1	1	0	1	1	1	1	1	1	1	0	1	1	0	1	0	1	1	1	1	1	0	1	1	1	1	0	0	1	0	0
1	1	1	1	0	1	1	1	0	0	1	1	1	1	1	1	1	1	1	1	1	0	1	1	1	1	1	1	0	0	1	1	1	1	1	1	1	1	1	1	0	1	1	1	0	1	1	1	1	1
0	1	0	1	0	1	1	1	1	0	0	1	1	1	1	1	1	1	1	0	1	0	1	1	1	1	1	1	1	0	1	1	0	1	0	1	1	1	1	1	0	1	1	1	1	1	1	1	1	0
1	1	0	1	1	1	1	1	1	0	1	1	1	1	1	1	1	1	1	1	1	0	1	1	1	1	1	1	1	1	1	1	0	1	1	1	1	1	1	1	1	1	1	1	1	1	1	1	1	1
0	0	0	1	0	0	1	1	1	1	1	1	1	1	1	1	1	0	0	0	0	1	1	0	1	0	1	1	1	0	1	0	0	0	1	1	1	0	1	1	0	0	1	0	0	0	0	1	0	0
1	1	0	1	0	1	1	1	0	0	1	1	1	0	1	1	1	0	1	1	1	1	1	1	1	1	1	1	1	0	1	1	0	0	1	1	0	1	1	1	1	1	1	1	1	1	1	1	1	1
1	0	0	0	0	0	1	1	0	0	0	1	1	1	1	0	1	0	1	1	1	0	1	0	1	0	1	1	1	0	1	0	0	1	0	1	0	1	1	1	0	1	1	1	1	0	1	1	0	1
1	0	0	1	0	1	1	1	1	0	1	1	1	1	1	1	1	1	1	1	1	0	1	1	1	1	1	1	1	1	1	0	0	1	1	1	1	1	1	1	0	1	1	1	1	1	1	1	0	1
1	1	1	1	0	1	1	1	0	0	0	1	0	1	1	1	1	1	1	1	1	0	1	0	1	1	0	1	1	0	1	1	0	1	1	1	1	1	1	1	0	0	1	0	0	0	1	1	1	0
1	1	1	1	0	0	1	0	1	0	1	1	1	1	1	1	0	0	1	1	1	1	1	1	1	1	1	1	0	0	1	1	0	1	0	1	1	1	1	1	0	0	1	1	0	0	0	1	0	1
1	0	0	1	0	1	1	1	1	0	1	1	1	1	1	1	1	1	0	1	1	0	1	1	1	1	1	1	0	0	0	0	0	1	1	1	1	1	1	1	0	0	1	0	1	1	1	1	1	0
1	1	1	1	1	1	1	1	1	1	1	1	1	1	1	1	0	1	1	1	1	0	1	1	1	1	1	1	0	0	1	0	0	0	1	1	1	1	1	1	0	1	1	1	1	0	1	1	0	1
1	1	1	1	1	1	1	0	1	0	1	1	1	1	1	1	1	1	1	1	1	0	1	1	1	1	1	1	0	0	1	1	0	1	1	1	1	1	1	1	0	0	1	0	0	0	1	1	1	0
1	1	1	1	0	0	1	1	1	1	1	1	1	1	1	1	1	1	1	1	1	0	1	0	1	1	1	1	1	0	1	1	0	1	0	1	1	1	1	1	0	0	0	0	0	0	1	1	0	0
1	1	0	1	0	0	1	1	1	0	0	0	1	1	1	1	1	1	1	1	1	0	1	1	1	0	1	1	0	0	1	1	0	1	0	1	1	1	1	1	0	0	1	1	1	0	0	1	0	1
0	1	0	1	0	0	1	1	1	1	0	1	1	1	1	1	0	0	1	0	1	0	1	0	1	1	1	0	0	0	1	0	0	1	1	1	0	1	1	0	0	0	1	1	0	1	0	1	1	1
1	1	0	1	0	1	1	1	1	0	1	1	1	1	1	1	1	1	1	1	1	0	1	1	1	1	1	1	1	0	0	1	0	1	1	1	1	1	1	1	0	0	1	1	0	1	1	1	1	1
1	1	1	1	0	0	1	1	0	1	0	1	1	1	1	1	1	0	0	1	1	0	1	0	1	1	1	1	0	0	1	1	0	1	1	1	1	1	1	1	0	0	1	0	1	0	0	1	0	1
0	1	0	1	0	1	1	1	1	0	1	1	1	1	1	1	0	1	0	0	1	0	0	0	1	1	1	1	1	0	1	1	0	1	0	1	1	1	1	1	0	1	1	0	0	0	1	0	0	1
1	1	1	1	0	1	1	0	1	1	1	1	1	1	1	1	1	1	1	0	1	0	1	1	1	1	1	0	1	1	1	1	0	1	1	1	1	1	1	1	0	0	1	1	0	0	1	0	0	0
1	1	0	1	0	1	0	1	1	0	1	1	1	1	1	1	0	0	1	0	1	1	1	0	1	1	1	0	0	0	1	1	0	1	0	1	1	1	1	1	0	0	1	0	1	0	1	1	1	1
1	0	0	1	0	1	1	1	1	0	1	1	1	1	1	1	0	0	1	0	1	0	1	1	1	1	1	0	0	0	1	1	0	1	0	1	1	1	1	1	1	0	0	1	1	0	0	1	0	0
1	1	0	1	0	0	1	1	1	0	1	1	1	1	1	1	1	0	1	1	1	1	1	0	1	1	1	0	0	0	1	1	0	1	1	1	1	1	1	1	1	0	1	1	1	0	1	1	1	0
1	1	0	1	0	1	0	0	1	0	1	1	1	1	1	1	1	0	1	0	1	1	1	0	1	1	1	1	1	0	1	0	0	0	1	1	1	1	1	1	0	0	1	0	0	0	1	1	1	0
1	1	0	1	0	0	1	1	1	0	1	1	1	0	1	1	1	1	0	1	1	0	1	1	1	1	1	1	0	0	1	1	1	1	0	1	0	1	1	1	0	0	1	1	0	0	1	1	0	1
0	1	0	1	0	1	1	0	1	0	1	1	1	1	1	1	1	0	1	1	1	0	0	1	1	1	0	1	1	1	1	1	0	1	0	1	1	1	1	1	0	0	1	0	0	1	0	1	1	1
1	0	0	1	1	0	1	1	0	0	0	1	1	1	1	1	1	1	1	1	1	0	1	0	1	1	1	0	0	1	1	1	0	1	0	1	1	1	1	1	0	0	1	1	0	0	1	1	1	0
1	1	1	1	0	1	1	0	1	0	1	1	1	1	1	1	0	1	1	0	1	0	1	0	1	1	1	0	1	0	1	1	0	1	0	1	1	1	1	1	0	0	1	1	1	0	1	0	1	1
1	1	1	1	0	1	1	1	0	0	1	1	1	1	1	1	1	0	1	0	1	0	1	1	1	1	0	1	1	0	1	1	1	1	0	1	1	1	1	1	0	0	1	0	1	0	0	0	1	0
1	1	1	1	0	0	1	0	1	1	0	1	1	1	1	1	1	0	1	1	1	0	1	1	1	1	1	1	1	0	1	0	0	0	0	1	1	1	1	1	0	0	0	0	1	0	1	1	0	0
0	1	0	1	0	1	1	0	1	0	1	1	1	1	1	1	1	0	1	0	1	1	1	1	1	1	1	0	1	0	1	1	0	1	1	1	1	1	1	1	1	1	1	1	1	0	1	1	1	1
1	1	1	1	1	1	1	1	1	0	1	1	1	1	1	1	0	1	1	1	1	1	1	1	1	1	1	1	0	0	1	1	0	1	0	1	1	1	1	1	0	0	1	1	0	0	1	1	1	1
0	1	0	1	0	0	1	1	0	0	0	1	1	1	1	1	1	0	1	1	1	1	1	1	1	1	1	1	1	0	1	1	0	1	0	1	1	0	1	1	0	0	1	1	0	0	1	1	0	0
0	1	1	1	1	1	1	1	1	0	1	1	1	1	1	1	1	0	1	1	1	1	1	1	1	1	1	1	0	1	1	1	0	1	0	1	1	1	1	1	0	1	1	1	1	0	1	1	1	1
1	1	1	1	1	1	1	1	0	0	1	1	1	1	1	0	1	1	1	1	1	1	1	1	1	1	1	1	1	0	1	1	0	1	1	1	1	1	1	1	0	1	1	1	1	0	0	1	1	1
1	1	0	1	1	1	1	1	1	0	0	1	1	1	1	1	0	1	1	0	1	0	1	0	1	1	1	1	1	0	0	1	0	1	1	1	1	1	1	1	0	1	1	1	0	1	0	0	1	1
1	1	1	1	0	1	1	1	1	0	1	1	1	1	1	1	1	1	1	1	1	1	1	1	1	1	1	1	1	0	1	1	0	1	1	1	1	1	1	1	0	1	1	1	1	0	1	1	1	1
1	1	1	1	0	1	1	1	1	0	1	1	1	1	1	1	1	0	1	1	1	1	1	1	1	1	1	1	0	1	0	1	0	1	0	1	1	1	1	1	0	0	1	0	0	0	0	1	1	0
1	1	0	1	0	1	1	1	1	0	1	1	1	0	1	1	0	1	1	1	1	0	1	1	1	1	1	1	1	0	1	1	0	1	0	1	1	1	1	0	0	0	1	1	1	0	1	1	0	0
0	1	0	1	1	1	1	1	0	0	1	1	1	1	1	1	1	0	1	0	1	0	1	0	1	1	1	1	1	0	1	1	0	1	0	1	1	1	1	1	0	1	1	1	0	0	1	0	0	0
1	1	0	1	1	1	1	1	0	0	1	1	1	1	1	1	1	1	1	1	1	1	1	1	1	1	1	1	1	0	1	1	0	1	1	1	1	1	1	1	0	1	1	1	1	1	1	1	1	1
1	1	0	1	0	1	1	1	1	1	1	1	1	1	1	1	1	1	0	1	1	1	1	1	1	1	0	1	1	0	1	1	0	1	1	1	1	1	1	1	0	0	1	1	1	0	1	1	0	1
1	1	1	1	0	1	1	1	1	0	1	1	1	1	1	1	1	1	1	1	1	0	1	1	1	1	1	1	1	0	1	1	0	1	1	1	1	1	1	1	0	1	1	1	1	1	1	1	1	1
1	1	0	1	0	1	1	1	1	1	1	1	1	1	1	1	1	0	1	1	1	0	1	1	1	1	1	1	1	0	1	1	0	1	0	1	0	1	1	1	0	0	1	1	1	0	1	1	1	1
1	1	0	1	1	1	1	1	1	0	0	1	1	1	1	1	1	1	1	1	1	1	1	0	1	1	1	1	0	0	1	1	0	1	0	1	1	1	1	0	1	1	1	1	0	1	1	0	1	0
1	1	1	1	1	1	1	0	1	0	0	1	1	0	1	0	1	0	1	1	1	1	1	0	1	1	1	1	1	0	1	1	0	1	0	1	0	1	1	0	0	1	0	1	0	0	1	1	1	0
0	1	0	1	1	1	1	1	1	1	1	1	1	1	1	1	0	1	1	1	1	0	1	0	1	1	1	1	1	0	1	0	0	1	1	1	1	1	0	1	0	0	0	1	0	1	1	1	1	1
1	1	0	1	0	1	1	1	0	0	1	1	1	1	1	1	1	0	1	1	1	0	1	1	1	1	1	1	1	0	1	1	0	1	0	1	1	1	1	1	0	0	1	0	1	0	1	1	0	0
1	1	0	1	0	1	1	0	1	0	1	1	1	1	1	1	1	1	1	0	1	1	1	1	1	1	0	1	0	0	1	1	0	1	1	1	0	1	1	1	0	1	1	1	1	0	1	1	1	1
1	1	1	1	1	1	1	1	1	0	1	1	1	1	1	1	1	1	1	1	1	0	1	1	1	1	1	1	1	0	1	1	1	1	1	1	1	1	1	1	0	1	1	1	1	1	0	1	1	1
1	1	0	1	0	0	1	1	1	0	1	1	1	1	1	1	1	1	1	1	1	1	1	0	1	1	1	1	1	0	1	1	0	0	1	1	1	1	0	1	0	0	0	1	1	0	1	1	0	0
1	1	1	1	1	1	1	1	0	1	1	1	1	1	1	1	1	1	1	0	1	0	1	1	1	1	0	1	0	0	1	1	0	1	0	1	1	1	1	1	0	0	1	1	0	1	1	0	1	0
1	1	1	1	0	0	1	1	1	1	1	1	1	0	1	1	1	1	0	1	1	0	1	1	1	1	1	1	1	0	1	1	0	1	0	1	0	1	1	1	0	0	1	1	0	0	1	1	0	1
1	1	0	1	0	0	1	1	1	0	1	1	1	1	1	1	1	1	1	1	1	0	1	1	1	1	1	1	0	1	0	1	0	1	0	1	1	1	1	1	0	0	1	1	1	0	1	1	1	1
1	1	1	1	0	1	1	1	0	1	1	1	1	1	1	1	1	1	1	1	1	1	1	1	1	1	1	1	1	0	1	1	0	0	1	1	1	1	1	1	1	1	1	1	1	1	1	1	1	1
1	1	0	1	0	1	1	1	1	0	0	1	1	1	1	1	0	0	1	1	1	0	1	1	1	1	1	0	1	0	1	1	1	1	0	1	1	1	1	1	0	0	1	1	0	0	1	1	1	1
1	0	1	1	1	1	0	1	1	0	1	1	1	1	1	1	1	0	1	1	1	0	1	1	1	1	1	1	0	0	1	1	0	1	0	1	1	1	1	1	0	0	1	1	1	0	1	0	1	0
1	1	0	1	0	1	1	1	1	1	1	1	1	1	1	1	1	1	1	1	1	0	1	1	1	1	1	1	1	0	1	0	0	1	1	1	1	1	1	1	0	0	1	0	0	0	0	1	0	1
1	1	0	1	1	0	1	1	0	0	1	1	1	0	1	1	1	0	1	0	1	0	1	0	1	1	1	0	0	0	1	1	1	1	0	1	1	1	0	1	0	0	1	1	1	0	1	1	0	0
1	0	0	1	0	1	1	1	1	1	1	1	1	1	1	1	0	1	1	1	1	0	1	0	1	1	1	1	1	0	1	0	0	1	1	1	0	1	1	1	1	1	0	0	1	1	1	1	0	0
1	1	0	1	0	1	1	0	1	0	1	1	1	1	1	1	1	0	1	0	1	0	0	1	1	0	1	1	0	0	1	1	0	1	1	1	1	1	1	1	1	1	0	1	1	1	1	1	1	1
1	0	0	1	0	1	1	1	0	1	0	1	1	1	1	1	1	1	1	1	1	0	1	1	1	1	0	0	0	0	1	1	0	1	0	1	1	1	1	1	0	1	1	1	0	0	0	1	0	1
1	1	0	1	0	1	1	0	1	1	0	1	1	0	1	1	1	1	1	0	1	1	1	0	1	0	1	1	1	0	1	1	0	1	0	1	1	1	0	1	0	0	1	1	0	0	1	1	0	0
0	0	0	1	0	0	1	1	1	0	1	1	1	0	1	1	0	0	1	1	1	1	1	1	1	1	1	0	0	0	1	1	0	1	0	1	0	1	1	1	1	1	1	1	0	0	0	1	1	0
1	1	1	1	0	0	1	1	1	0	1	1	1	0	1	1	0	0	1	1	1	0	1	1	1	1	1	1	1	1	1	0	0	1	0	1	1	1	1	1	0	1	1	1	1	0	0	1	1	1
1	1	1	1	0	1	1	1	1	0	1	1	1	1	1	1	0	0	1	1	1	1	1	1	1	1	1	1	1	1	1	1	0	1	0	1	1	1	1	1	0	0	1	1	1	0	1	1	0	1
0	1	0	1	1	0	0	0	1	0	1	1	1	1	1	1	1	1	0	1	1	1	1	0	1	0	1	1	1	0	1	1	0	1	0	1	1	1	1	1	0	0	1	1	0	0	1	1	1	0
1	1	1	1	1	0	1	1	1	1	1	1	1	1	1	1	1	0	1	1	1	1	1	1	1	0	1	1	0	0	1	1	0	1	0	1	1	1	1	1	0	1	1	1	1	0	1	0	0	1
1	1	0	1	0	0	1	1	0	0	1	1	1	1	1	1	0	1	1	1	1	1	1	1	1	1	0	1	1	1	0	0	0	1	1	1	1	1	1	1	0	0	1	1	0	0	0	1	1	1
1	1	1	1	0	1	1	0	1	0	1	1	1	1	1	1	1	1	1	1	1	1	1	1	1	1	1	1	1	1	1	0	0	1	0	1	1	1	1	1	0	1	1	1	1	0	0	1	1	1
1	1	0	1	0	1	1	0	1	0	1	1	1	1	1	1	1	0	1	1	1	1	1	1	1	1	1	1	0	1	1	1	0	1	1	1	1	1	1	1	0	0	1	1	0	0	0	1	1	0
1	1	1	1	0	1	1	1	0	1	1	0	1	1	1	1	0	1	1	1	1	0	1	0	1	1	1	1	0	1	1	0	0	1	0	1	1	1	1	1	0	0	1	1	1	0	1	1	0	1
1	1	1	1	0	0	1	1	1	0	0	1	1	1	1	1	1	0	1	0	1	1	1	0	1	1	1	1	1	0	1	1	0	1	1	1	1	1	0	1	0	1	1	1	1	0	1	1	0	0
0	1	0	1	0	1	1	0	1	1	1	1	1	0	1	1	1	0	1	1	1	0	1	0	1	1	1	1	1	0	1	0	0	1	1	0	0	1	1	1	0	0	1	1	0	0	1	1	0	0
1	1	1	1	0	1	1	0	1	1	1	1	1	1	1	1	1	1	1	1	1	0	1	1	1	1	1	0	0	1	1	0	0	1	0	1	1	1	1	0	0	1	1	1	1	0	1	1	1	1
1	1	0	1	0	1	1	1	1	1	1	1	1	1	1	1	1	0	1	0	1	0	1	1	1	1	1	1	1	0	1	1	0	0	0	1	1	1	1	1	0	0	1	0	0	0	0	1	0	0
1	1	0	1	0	0	1	0	0	1	1	1	1	1	1	1	0	1	1	1	1	1	1	0	1	1	1	0	0	0	1	1	0	0	0	1	1	1	1	1	0	1	1	1	1	0	1	1	1	1
1	1	1	1	1	1	1	1	1	0	1	1	1	1	1	1	1	0	1	1	1	0	1	1	1	1	1	1	1	1	0	0	1	1	1	1	1	1	1	1	0	0	1	0	0	0	1	1	1	0
0	1	1	1	1	1	1	1	0	0	1	1	1	0	1	1	1	0	1	0	1	0	1	0	1	1	1	1	0	0	1	1	1	1	0	1	1	1	1	0	0	0	1	0	1	1	1	1	0	0
1	1	1	1	1	0	1	1	1	1	1	1	1	1	1	1	1	1	1	1	1	0	1	1	1	1	1	1	1	0	1	1	1	1	0	1	1	1	1	1	0	0	1	1	1	0	1	1	1	1
0	1	0	1	0	1	1	1	1	1	1	1	1	1	1	1	1	0	1	0	1	1	1	0	0	1	1	1	0	0	1	0	0	1	0	1	1	1	1	1	0	0	1	0	1	0	1	1	1	0
0	1	1	0	0	0	1	1	1	0	1	1	1	1	1	1	1	1	1	1	1	0	1	1	1	1	1	1	1	1	1	0	0	0	0	1	1	1	1	1	0	1	1	1	1	1	1	1	1	1
1	1	0	1	0	1	1	1	1	0	1	1	1	1	1	1	1	1	1	1	1	1	1	1	1	1	1	1	1	0	1	1	0	1	1	1	0	1	1	1	1	1	1	1	1	1	1	1	1	1
1	1	1	1	1	1	1	0	0	0	1	1	1	1	1	1	0	1	1	1	1	1	1	1	1	1	1	1	1	1	1	1	0	1	1	1	0	0	1	1	1	1	1	1	1	1	1	1	1	0
1	0	1	1	0	1	1	1	1	0	1	1	1	1	1	1	0	0	1	1	1	1	1	0	1	1	1	1	1	0	1	1	0	1	0	1	0	1	1	1	0	0	1	0	1	1	1	1	0	0
1	1	0	1	1	0	1	1	1	0	1	1	1	1	1	1	1	0	1	1	1	0	1	0	1	1	0	1	1	0	1	1	1	1	0	1	1	1	1	1	1	0	1	1	1	0	1	1	1	1
1	1	0	1	1	1	1	1	1	0	1	1	1	1	1	1	1	0	1	1	1	0	1	1	1	1	1	0	1	0	1	1	0	1	1	1	1	1	1	1	0	0	1	1	0	1	0	1	0	1
1	1	1	1	0	0	1	1	0	1	1	1	1	1	1	1	1	1	1	1	1	1	1	1	1	1	1	1	1	1	1	1	0	1	1	1	1	1	1	1	0	1	1	1	1	0	1	1	1	1
1	1	1	1	0	1	1	0	1	0	1	1	1	1	1	1	1	1	0	1	1	1	1	1	1	1	1	1	1	0	0	1	0	1	1	1	1	1	1	1	0	0	1	1	1	1	1	1	1	1
1	1	0	1	1	1	1	1	1	0	1	1	1	1	1	1	0	1	1	1	1	0	1	1	1	1	1	1	1	0	1	1	0	1	0	1	0	1	1	1	0	1	1	1	1	1	1	1	1	0
1	1	0	1	0	1	1	0	1	1	0	1	1	1	1	1	1	1	1	0	1	1	1	1	1	1	1	1	1	0	0	1	0	1	0	1	1	1	1	1	0	1	1	1	0	0	1	1	0	0
1	1	1	1	0	1	1	1	1	0	1	1	1	1	1	1	0	1	1	0	1	1	1	1	1	1	0	1	1	0	1	1	0	1	1	1	1	1	1	1	1	1	1	1	1	0	0	1	0	0
1	1	0	1	1	1	1	1	1	0	1	1	1	1	1	1	1	0	1	0	1	0	1	1	1	1	1	1	1	0	1	0	0	1	0	1	1	1	1	1	0	0	1	0	0	1	1	1	1	0
[truncated: 2,663 more rows]
[truncated: 213 more columns]
