# Supplementary material for: Feasibility of applying computerized adaptive testing to the Clinical Medical Science Comprehensive Examination in Korea: a psychometric study
Source: J Educ Eval Health Prof. 2025 Oct 1;22:29. doi: 10.3352/jeehp.2025.22.29 (PMC12976739; doi:10.3352/jeehp.2025.22.29)
Supplement: Supplementary file 2 [file jeehp-22-29-dataset2.csv]

Item	a	b
A69986	1.065566964	-2.079186609
A70147	1.149361231	-1.217101674
A70204	2.149992057	-1.717076222
A70123	1.443012053	-2.021534153
A68935	0.650556131	-1.702345189
A70458	0.959625195	-0.07909452
A69487	0.707516445	-1.323629474
A69138	1.290557906	0.107712643
A69648	2.217095335	-1.651866701
A69049	1.509766248	-3.004035075
A70230	1.180748526	-0.946407953
A70058	0.649390172	-2.827663604
A69654	0.657208592	-0.555890679
A69076	1.075177282	-1.42330277
A69353	1.637477569	-2.294698081
A68937	1.591682188	-1.478285312
A69124	1.3133321	-0.859497223
A69092	1.159916503	-1.213505926
A68950	0.871823496	-1.276400058
A69846	1.544583752	-1.720561224
A70447	1.067321266	-0.555704934
A69579	0.805581445	-0.331399554
A69084	1.847638375	-1.474361464
A69140	1.610373361	-2.571515083
A70056	1.048385667	-2.115414989
A68956	1.677294911	-0.958739762
A70137	1.384466588	-1.435533322
A70302	1.367370492	-2.854782976
A70273	1.105592282	-2.534442113
A69897	1.736463275	-0.820675374
A70193	1.767716623	-3.033106831
A69843	1.019676952	-3.083546591
A69439	1.105589884	-0.964563896
A69931	0.765071317	-3.014800265
A69866	0.801250671	-0.477502355
A69932	0.99585305	-0.92061961
A69997	0.96866095	-0.107785707
A70096	1.118327917	0.093962381
A68936	0.631061189	-4.169425063
A70098	1.066893946	-2.526666774
A69928	1.849051261	-0.493752785
A69449	1.099051637	-2.31373031
A70301	1.174195539	-2.889146538
A70004	0.733472091	-0.494018749
A70364	0.97793544	1.327172542
A69448	0.707247522	-3.449361431
A69146	1.661814361	-2.107944243
A69964	0.648727538	0.932312019
A69399	0.775400079	-0.413635664
A69738	1.110683598	-0.005481064
A70144	0.698198889	-0.562383964
A70290	1.073903074	-3.001023721
A69367	1.160251333	-2.046554578
A69967	0.707129211	-3.347158886
A68948	1.290174209	0.227972765
A69987	1.526040509	-1.354240502
A69375	0.851054621	-0.629602255
A70232	1.273850795	-1.519663303
A69126	0.958450376	-3.378242625
A69873	1.412924979	-3.074140711
A70110	0.603992196	0.159445206
A68965	1.198100048	-0.357430174
A69376	1.096060744	-1.1914929
A69748	0.836743155	-3.063440508
A70161	1.075456744	0.159130612
A70165	0.768700762	-0.921209542
A68986	1.155205975	-1.660555861
A65518	1.086855613	-1.256556463
A69177	1.450917769	-0.943201718
A70088	1.209465361	-1.557883529
A69743	1.280083663	-2.237664045
A70172	1.174789329	-1.131237412
A69727	1.18250841	-1.109724528
A70464	1.027915642	-0.593584309
A69853	0.819821614	-3.099037549
A69274	1.064429672	-1.860049469
A69944	1.780500423	-1.775069191
A68933	0.608195559	-0.237323908
A69128	0.694336875	-1.182471962
A70423	0.954000537	-2.250627579
A69419	1.49531926	-1.765039244
A70047	1.100908053	-2.24264781
A69586	1.208953444	-3.174812571
A69656	0.751663252	-0.850865495
A69400	1.521970592	-0.910523203
A70155	1.021339831	-2.166268758
A69768	1.413097682	-2.893060658
A69919	0.632382469	-0.275482461
A70306	1.22149163	-2.853082603
A70203	1.302676846	-2.165654885
A70054	0.751713265	-0.526766471
A70246	1.088501255	-0.921484811
A70037	1.720037184	-1.956382995
A69417	1.114015791	-1.637803389
A69942	0.682551009	-1.204124827
A69979	1.170174374	-2.193870957
A69406	0.723682032	-3.414103588
A69982	1.451011088	-0.900161958
A69567	0.655272236	-1.498476991
A68766	1.450883429	-2.071213163
A69936	1.087228137	-1.716806632
A70251	1.382994932	-1.386983855
A66325	1.672860852	-1.191281692
A65141	0.699577469	-0.568303668
A70014	1.310259822	-0.595856641
A70446	1.442056826	-2.984138859
A70416	1.325750373	-0.19892632
A69845	1.353827852	-2.609243106
A70179	0.950232367	-2.877675602
A70162	0.641449648	-2.079579938
A70394	0.802728561	1.44111276
A68458	0.691199461	-2.84408024
A68268	0.823415984	0.126005776
A70229	0.917017534	-1.995515982
A69387	0.656579477	-2.071813606
A69833	0.79479802	-3.133364571
A69811	1.259871305	-0.886094297
A68960	1.292210954	-1.231744753
A69712	0.828702585	-1.267906629
A69089	0.940675475	0.029284215
A69369	0.874266164	-2.603359035
A69867	0.692817035	-2.990048324
A69685	1.005697818	-1.033721273
A69776	1.393800033	-1.197898142
A69822	1.071532813	-0.908990833
A70034	0.825550887	-1.14089416
A69306	1.077526742	-2.97799794
A69348	0.905149603	2.46296662
A69737	1.105255433	-0.311704107
A69852	1.306428929	-2.808720888
A70169	0.720757441	-3.127344548
A69741	1.006849891	-3.063619719
A69503	0.903864643	-2.456821042
A69002	0.890115553	0.421740386
A69262	1.930802761	-0.149766161
A70245	1.50331931	-1.696608985
A70109	1.265982743	-1.493565769
A69968	1.491225258	-2.035009715
A70057	0.733112424	-0.566585589
A70476	0.874843452	-0.41698035
A69973	1.031796981	1.270875627
A70153	0.664672336	0.318451491
A69914	1.841937557	-0.74980558
A69324	1.039272926	-0.525098534
A66540	1.737380987	-1.819602141
A69027	1.426278989	-2.201271132
A69767	1.35612979	-1.549946859
A70094	1.080941185	-1.989729025
A70466	0.821553018	-0.955474087
A70384	0.710443311	-1.518302103
A69763	1.848782417	-0.681119182
A69112	2.067447595	-1.461863806
A69834	0.860606407	-0.564177744
A70406	1.406222384	-2.943283373
A70017	1.239827363	-1.725831742
A69966	1.170573174	-1.423849784
A68039	0.729286613	-0.052735563
A69169	1.768425199	-3.014633148
A68132	1.626996841	-2.539726262
A69717	1.320265999	-0.823071481
A69636	1.320541068	-1.10212704
A69774	0.753799681	-3.405231063
A70157	0.702765701	-0.090480616
A70194	0.69751536	-2.883750977
A69167	1.068667767	-1.492766165
A68979	0.680578174	-1.607638474
A69307	1.283486784	-0.521056874
A69374	1.189598404	-1.776354332
A69895	0.81657577	-0.626370578
A69379	1.36664864	-0.82291911
A69990	0.630913289	0.258918137
A69147	2.132269054	-1.288755383
A70093	0.746492744	-0.221048267
A69019	1.000682794	-0.077093352
A70434	1.627426563	-2.594820643
A69761	1.604275783	-1.058959614
A69273	0.661750209	-2.123587964
A69991	0.730420648	-2.973051147
A69778	2.16097388	-2.124851873
A69575	0.793042261	-0.744706745
A69731	0.989205826	-1.241395528
A70346	0.876617182	-1.67447533
A70046	1.299696764	-2.000345752
A69513	1.810550309	-1.477000856
A69054	1.094378463	-1.796604932
A70059	1.320778423	-0.580630848
A70317	0.900443284	0.985115645
A69501	1.41441891	-1.722305889
A69920	1.200661159	-2.576326379
A70005	1.864799884	-0.846292374
A70139	1.489296485	-0.769576971
A69235	0.902868626	-0.397468261
A69368	1.214188687	-1.367086336
A68987	1.286472408	-1.28371338
A68993	0.790697049	0.924693755
A69898	0.813351021	-1.275196999
A67079	0.951298211	-3.380124696
A69655	0.721361451	-2.760420631
A69136	0.751572457	-2.939050779
A70248	0.681041041	-1.018638642
A70419	0.6410092	1.787653155
A69974	1.232196797	0.150929848
A70255	1.081124136	-1.036247688
A68957	1.602018789	-0.688391989
A69389	0.963119705	-2.177486724
A69265	1.086397999	-0.935820523
A69771	1.033687779	-1.571868888
A66087	0.692206489	0.255947375
A69496	1.321501889	-1.07617211
A69258	0.996830712	-1.481150956
A69978	0.973004193	-0.980300661
A69222	1.459530631	-2.176681524
A69067	1.192588854	-0.257025546
A69046	1.089488022	-1.339481628
A63741	1.344705314	0.57494483
A70190	1.31137154	-1.161306936
A69393	3.17618653	-1.014049389
A69510	1.477885688	-1.285479633
A68990	1.081497265	-0.392842299
A69848	1.134648192	-0.387965158
A70033	1.953149719	-0.434582738
A69661	1.34628364	1.199950902
A70018	2.040377304	-0.710684199
A69786	0.961669263	-1.622023347
A70214	1.029129415	-1.760402754
A70149	1.614123916	-0.781134396
A65131	1.242286755	-0.865605043
A70191	1.484899823	-0.671673229
A69939	0.843892094	0.185659321
A68318	1.189523547	-0.064581614
A69512	1.840669532	-0.452093672
A69243	2.14924984	-0.162474244
A69050	1.722348398	-0.182488902
A70025	0.960686584	-1.325111979
A64542	0.872063809	1.571902672
A69976	0.934750902	0.336460499
A70187	2.057174828	-0.77648136
A69198	1.264198543	-1.943117051
A69821	1.176165485	-0.032982785
A70239	1.846522685	-1.220898561
A70072	1.216896372	-1.612959379
A69962	1.783854602	-0.654981035
A69282	1.038019649	-0.205328651
A69123	1.370576828	-0.154627142
A70136	1.377677233	0.065452813
A69462	2.127758781	-0.486333399
A69577	1.703913607	0.52993194
A69864	1.028620118	1.635197619
A69862	1.384036994	-0.950341004
A69680	0.916696852	-0.869847117
A68939	1.181703565	-0.039876338
A69676	1.589852035	-0.029847682
A69617	1.070698026	2.912299908
A69605	0.756629368	0.004890263
A69675	0.752006608	-0.752250534
A69638	0.827706519	-1.53788869
A69635	1.300805508	-0.741694964
A69615	1.021650771	-1.059510269
A68947	0.99240567	-0.736670773
A68938	0.974658459	-1.788859459
A68945	1.123759909	-1.672538805
A68946	1.221392088	0.90550591
A69414	2.083938291	0.301771457
A69099	1.80077405	-0.923261966
A69566	0.713803596	1.244794437
A68954	2.964136538	-0.572969877
A70267	1.770382264	-0.531340947
A69775	1.001168379	0.057339685
A69154	1.42813778	-0.686742435
A69707	0.799786685	-2.186360614
A69047	1.945559404	-0.673543498
A69318	0.870367539	0.516666554
A69066	2.125892222	-0.159674968
A69203	1.279193707	1.475480005
A69280	1.122350229	0.227171487
A69700	1.23502737	0.305331207
A69083	1.80151238	0.009238446
A70000	2.050681569	-0.476532285
A69480	1.361165335	0.041261437
A69045	0.70667717	-0.689573639
A69787	1.513729117	-1.246276882
A69844	1.006873812	-0.832373551
A69941	0.711522658	-2.184742956
A70514	0.81710189	-2.276660279
A69467	0.857223874	0.5695603
A65704	1.19078216	-0.903855461
A64570	0.714549081	-0.423880582
A70459	1.599929288	-0.334884044
A69817	0.984887948	0.785151892
A69892	1.785664092	-0.614991111
A70044	1.038665534	0.204640791
A70493	1.170003444	1.524615102
A68996	1.160894829	-2.318801972
A69766	1.08601807	-1.950196959
A69824	1.297045325	-0.500170042
A64961	3.267082769	-0.491658851
A69644	2.261672568	-1.153860194
A70252	0.716208373	-0.447946803
A69380	1.665513029	-0.585838274
A69716	1.485633947	-1.500514786
A69232	1.317063438	-0.168304579
A69304	0.917501859	-0.524491077
A69289	1.625403962	-0.439812555
A70090	1.553078196	-0.360662087
A69772	1.949398052	-1.252095483
A65251	1.039928127	1.790837125
A68989	1.373423347	-0.201890583
A69836	1.583138578	-2.154676665
A69943	2.199766278	-1.029618756
A70043	1.1385194	-0.83558111
A69269	1.182982952	-1.082417183
A69568	1.653160716	-1.364913078
A69831	0.839695776	-0.26802617
A70443	1.266130894	-2.192455767
A69283	1.240507222	0.291893755
A69947	1.706274567	-1.08529877
A70486	1.689362989	0.124263708
A70074	1.945981586	-0.259015536
A69795	1.579139834	-1.067895609
A69043	1.88268269	-0.137224555
A69995	1.340971428	0.30983478
A70051	2.738225353	-1.526886667
A69362	1.368175483	-1.369952288
A69437	1.011166671	1.225538285
A69594	1.026943176	0.244642126
A70461	1.068241145	0.624228238
A70269	1.220751995	-2.195580462
A66135	1.730157586	-0.171839285
A69329	0.908823301	-0.185572151
A69705	2.182395597	-0.537029145
A68991	1.439593674	-1.009036441
A69373	1.467921807	-1.433976093
A70431	1.15773214	-1.645824289
A69878	2.868930915	-0.483488644
A70240	1.67771023	-0.057712078
A69682	1.464159057	-1.166567295
A69303	0.957218981	-0.362019369
A70065	1.083122758	0.944806309
A69196	1.222768155	-0.004674926
A67336	1.576433984	-1.893563301
A70181	3.046134951	-0.211584542
A70507	0.879331955	-0.390636423
A69643	0.863613969	-0.515536985
A70150	1.86676765	-1.749644325
A69070	1.636322198	0.259021648
A68995	2.004031661	0.693040946
A69777	1.146942612	-0.854639232
A70460	1.726214282	-0.25076819
A70022	1.040549795	-0.708331844
A69132	1.446719052	0.142712478
A69410	1.071104022	1.494428524
A66418	1.23433028	-0.447690824
A70024	0.730511796	-0.89700555
A66420	2.10971718	0.327233945
A69488	1.679038526	-0.265520536
A69125	1.390861867	-0.726866817
A69754	1.448413609	0.253416817
A69359	0.711713263	-0.80909017
A70073	1.629417692	-0.522587873
A69769	1.018188664	-0.722588516
A70186	1.641724332	-0.936023149
A69972	1.231252892	-0.600101581
A70294	2.185859566	-0.444732257
A70206	0.832112683	-0.856939303
A65546	1.224075677	-0.206223585
A70030	0.879407053	-0.632771193
A70085	0.782839434	-0.657400957
A70314	1.296921094	0.834365464
A69479	0.816775733	-0.625818502
A69249	1.742526886	-1.674266299
A69477	1.076911278	-0.605862777
A69703	1.345208035	-1.228780623
A70504	1.874617471	-0.563023706
A70500	1.104856526	-0.415450255
A69461	0.853415633	-0.408967529
A70480	1.303055688	-1.629713377
A69168	1.897421356	-0.613391294
A69764	1.405720491	0.067518075
A70512	1.522096639	-0.962890618
A69053	1.585083395	-0.530640102
A70456	1.369526963	0.629156121
A69940	1.381663243	-0.481973718
A69309	2.31079651	-0.812137319
A67643	1.715607684	0.955164847
A70089	1.100717119	0.286315137
A70168	1.0465494	0.354813511
A69554	0.737568245	0.618739134
A69893	2.82932166	-1.485933403
A69710	2.182776384	0.009580614
A69757	1.293256466	-0.453474713
A70119	1.681059793	-0.271619769
A70511	0.997815373	-0.409068251
A68955	1.658079248	-0.282632764
A69642	0.710345521	-0.535406193
A69469	2.588222404	-1.1227552
A70143	1.913956743	-0.610288202
A69144	1.261112737	-0.985715144
A69052	0.878989867	-0.406458215
A65239	1.366800183	1.292509198
A69149	1.501191189	-1.683509987
A67987	1.640745969	-0.723500714
A61999	1.624793414	-0.677921335
A70135	1.040305519	-0.876890258
A69780	1.566608614	-0.636681707
A69756	1.278282776	-1.345341597
A68975	0.870345915	0.780689898
A67464	1.05569054	-0.421839045
A70401	1.446247845	-0.800427256
A69093	0.987590275	-0.803606958
A70180	2.055854932	-0.965153274
A69113	1.381490451	-1.268971675
A69127	2.181186275	0.375743962
A69454	0.967957172	-0.049726287
A69336	0.849266193	-1.194947898
A70360	0.803210525	-0.54680774
A70396	0.946289907	0.458622478
A69263	1.874729696	-1.536231898
A70069	1.051150503	0.347935355
A70422	1.206461034	-0.508569111
A70152	1.637762951	-0.167587629
A64983	1.268696323	-0.590259878
A70148	0.903064433	1.222022613
A69121	1.178373023	-0.562794392
A68974	1.263737415	-0.87600269
A69677	1.290705455	-0.012779673
A70064	1.907688104	-0.938983695
A69742	1.724316808	-0.834995786
A70591	0.927380761	-1.286857208
A70816	0.733050216	-2.95739225
A70610	0.74337809	1.024802731
A69059	1.607829401	-1.704972961
A70901	0.992240693	-2.201007888
A70571	1.946105137	-0.59673406
A70957	1.377295012	-2.551155327
A71249	1.276951582	-2.702635067
A71289	0.881326224	-1.440986408
A70805	1.802278587	-2.53245967
A71328	1.567618789	-1.32410165
A70595	0.939120393	-1.76317546
A71336	1.250746055	-0.128488294
A71486	2.073402347	-2.201748302
A71168	1.016945563	-2.673530957
A71216	0.971252583	-0.739419406
A70890	1.838186368	-1.830801357
A71285	0.839129905	-2.282003769
A71320	0.870446499	-1.836920943
A71002	0.658396562	-1.416854185
A67483	1.007318118	-1.625225034
A66041	0.744183323	1.116972303
A70938	2.128619948	-1.933819552
A70640	1.138988676	-1.108335932
A70923	1.052271501	-2.816944073
A69713	1.414995062	-2.070957382
A71151	0.879415096	0.46793003
A70806	0.795417642	-2.529214898
A71396	0.718234735	-0.711857331
A71137	0.790938372	0.094217968
A70745	0.749067212	0.432913909
A70596	0.719404989	-0.968899089
A68298	1.427464578	-2.495662496
A70988	0.624652102	-2.710273308
A70976	0.914342802	-0.556242871
A71316	1.03957236	-1.21740183
A68218	0.921272783	-1.649170166
A64726	0.821903381	-0.926733525
A71273	1.418980475	-1.776996062
A70820	1.01757058	-1.425315595
A66397	1.30309783	-0.287935437
A71157	0.697072118	-0.584498253
A70739	1.114281442	-2.802011405
A62079	1.117134906	-0.401458216
A70913	0.878029768	-1.357801578
A71027	0.716618695	-0.67260245
A65263	1.300383892	-1.376315975
A70593	1.207865408	-0.9673514
A71077	1.186686727	-1.325959368
A61631	1.066079208	-1.055912463
A70914	1.163034638	-3.575128809
A71352	0.977166091	-0.549444188
A67538	1.16670054	-3.342539268
A71144	1.540899682	-1.464756318
A70395	1.032975745	-2.034658916
A63558	1.488548589	0.077789537
A63577	0.740886786	2.50227233
A71480	1.246126466	-0.218350783
A70868	1.626706954	-1.478807867
A67373	1.128712285	-2.529775472
A67338	0.785003131	-1.830982923
A70662	0.849735151	-2.805399409
A71475	1.43508276	0.387628437
A71063	0.989836485	-0.629169656
A71046	1.921081987	-1.540032653
A68014	1.070983864	-1.309458079
A71283	1.533601339	-2.560772432
A61246	0.86755022	-2.201819783
A71263	0.974732065	1.088775592
A70977	0.887631165	-1.468585223
A71193	0.888706586	-2.912546297
A71042	0.843931907	-1.018238765
A70943	2.101527774	-2.522206216
A71322	0.994117918	-0.999265841
A70663	0.612777916	-3.769595618
A67423	1.262074605	-2.735672332
A66011	1.182492138	-2.057849865
A69762	1.048368822	-0.240018946
A70694	1.754787953	-1.012352133
A71215	0.831258491	-0.240907886
A71490	1.459001086	-1.076719647
A68737	0.922465885	-2.072180978
A66708	0.649364757	0.753468066
A67641	1.057843018	-1.491960141
A70574	0.626718007	0.978646011
A69142	0.749277856	-2.426050469
A70542	1.368426374	-2.371943213
A67580	0.604825219	-0.165863414
A66458	0.812259904	-0.681179636
A71012	0.893398604	-2.369197017
A69751	1.500894934	-0.46220031
A70621	0.846095525	-0.524505085
A71450	0.929970742	-2.469187211
A66153	0.997041419	-0.584365886
A70928	1.939784521	-1.260997715
A70713	0.759400475	-2.730941253
A67705	1.043411501	-1.602825067
A66759	0.671060769	-0.559721554
A70614	1.062590363	0.001130681
A71484	0.927706793	-1.368214771
A70948	1.369363132	-0.243761953
A71456	0.678532031	-1.693231875
A71329	0.780945936	-2.126649504
A67616	0.704404336	0.765047274
A70658	1.199550951	-1.062112736
A70871	0.755731282	-0.480268869
A70910	0.823575996	-1.999664039
A71122	1.459144055	-0.360606899
A66379	1.826049357	-1.318938091
A63775	1.34235194	-1.395522977
A71225	1.414433493	-0.262117889
A67548	0.786117172	-2.894417809
A71236	1.897682418	-0.925771355
A66694	1.146036155	0.975661705
A70922	1.011434575	-2.161685858
A64976	1.065362677	-1.699491627
A70693	1.370940837	-1.158734877
A70911	0.815449718	-1.917264235
A68063	1.751135987	-1.713053929
A69983	1.281236053	-1.527264027
A67613	1.661441747	-2.363094153
A71245	1.245430764	0.205402877
A65006	0.603186244	-0.953957632
A69311	1.220107645	-0.52546957
A65398	0.844186322	-1.020660054
A71041	1.12705829	-0.429817423
A71448	0.890711826	-1.923305936
A70895	1.146878833	-0.877568101
A71390	0.957222705	-1.968696644
A71444	0.997553376	-0.346851464
A69354	1.994147537	-1.59345508
A68591	0.783136238	-3.245016524
A70918	1.107249652	-0.460581483
A71252	1.555027758	-2.781893171
A71299	1.050346466	-1.236572828
A70681	1.279094728	-2.000369225
A71487	0.60508981	-0.682930675
A68592	0.909092486	-2.696515235
A68276	0.8451761	-1.01178968
A68830	1.053929752	-1.256593904
A65598	2.055999051	-1.090098372
A71458	0.743707114	-2.262105195
A64425	1.57608683	-1.797687633
A71389	0.826279898	-0.280544712
A70980	0.984223598	-0.74279564
A70796	1.316595312	-2.03510229
A63436	1.285274872	-1.349502498
A71098	1.371254967	-0.931928507
A70710	0.767127093	0.47927243
A71356	1.080918733	-3.066788699
A67375	0.838376324	-1.611698746
A70874	0.609927394	-0.166136728
A70580	1.328247962	-2.114057209
A70775	0.666083986	-1.889317991
A70573	0.806774318	-4.206850276
A71021	0.66585072	-1.410131926
A70962	0.619542053	3.697907402
A71362	0.70839083	-3.896123059
A61254	1.758432395	-0.643294442
A65709	2.10700783	-1.306748696
A62317	1.491557063	-1.76631914
A71113	0.698095653	0.636275836
A65328	1.088365485	-1.570893712
A71453	0.956855128	-2.319052488
A70929	0.670876745	-3.339020288
A66516	1.051310791	-0.744915616
A70575	0.687752333	-1.285094715
A71258	0.756728374	-2.472920865
A71158	1.04006062	-0.88105424
A71454	1.021988926	-0.674316978
A70919	1.205707802	-1.103917364
A71304	1.068268486	0.230901345
A68228	0.963210739	-1.260990291
A71181	0.739961968	-2.241868365
A66805	1.182771912	-2.53572996
A68714	0.891676001	-0.642065788
A71188	1.070533494	-1.743881938
A71377	1.900390283	-1.509864226
A70995	2.353537267	0.070563689
A70657	1.68224091	-0.011202151
A67478	2.191232718	-1.267805408
A70989	1.628896219	-0.425193355
A68461	1.180412999	-0.401067361
A71306	1.653968861	-0.138495901
A67488	1.836589031	-1.622425929
A64627	1.573615442	-1.743523173
A71094	1.433995012	-2.200232235
A66523	1.6528309	-0.24361143
A70589	1.941320414	0.383914228
A70683	1.353354711	-0.751146772
A70986	1.70522912	-1.242939408
A69357	1.321434296	0.079190693
A70627	1.293116864	-0.375594431
A70535	2.513779501	-0.921781602
A67415	1.109231523	0.521254473
A69416	1.461805669	-1.455247747
A69388	3.966151497	-0.893122972
A68349	1.952595096	0.013239606
A71391	1.076879846	-1.627906754
A71253	1.410617776	-1.577315726
A65754	1.489418847	0.331641406
A70842	1.780704253	-0.437752447
A70708	1.001641266	-1.200582742
A71449	2.193022307	-1.245301043
A71319	1.289438887	-1.277227496
A71489	1.023305501	-0.15617706
A71176	1.230101127	-1.595050852
A71397	0.950098199	-0.836661666
A70843	1.225864862	0.281957611
A70714	1.005627897	-0.151540776
A71152	2.352358533	0.00409513
A70832	1.315168014	0.336849311
A71149	0.925407619	-2.079508544
A70540	0.709325352	1.56654616
A70847	1.232459403	-1.103995309
A67865	1.079678858	-1.52873616
A64852	0.947966437	0.128718083
A70572	1.045687049	-0.399673258
A70854	1.245886746	-0.165347181
A63131	1.18868777	-0.736936961
A67915	2.208455404	-0.780636682
A67852	1.102077889	-0.554604462
A71388	1.419749848	-1.488271797
A68383	1.357750521	0.814503175
A66268	1.586933348	-1.375130142
A70944	3.0515947	-0.907650753
A70707	1.515230804	-1.349170027
A70897	1.279618236	-0.386013197
A70902	1.496407461	-1.216038205
A71224	1.449559899	-0.854419607
A71096	2.03697114	-0.987890924
A68603	1.855845719	-1.353804688
A70702	0.785288855	-0.116259995
A71478	1.987588826	-1.549371044
A63979	2.039103792	-0.785721146
A70956	1.097973662	-0.605043203
A66961	1.972221759	0.098087253
A71047	0.94502864	0.546896325
A70667	1.223399202	0.045691354
A70558	2.116608653	0.276874695
A63283	0.789389112	1.536071652
A70921	1.330339316	-2.045238956
A65944	1.456326357	-0.597955909
A70774	0.735361411	1.6547619
A62974	1.437284686	-0.404623126
A71479	1.08727384	0.170168276
A67015	0.799045682	-0.327167472
A70692	0.927864976	-0.271801686
A71483	2.578031293	0.151825578
A70927	1.112177498	0.347979185
A71080	0.882999373	0.312441243
A70579	0.865072475	-0.642072111
A71026	1.187091827	-0.437798354
A71196	1.084997081	-1.432397928
A67089	1.831520697	-0.692469255
A69444	1.687408814	-0.410433549
A69646	0.818869992	0.111094834
A70604	1.487583816	1.392545464
A71078	1.689182636	1.106117551
A71069	1.246802353	-0.64965506
A71006	1.90359986	-0.241680117
A63556	2.333348122	-0.418734
A71477	1.213917388	0.767804426
A64974	1.857101568	-0.432231395
A71100	2.214681338	0.069127621
A66205	1.984556259	0.069344586
A65950	1.667710153	0.109950468
A71120	2.374179913	-0.199594384
A71087	2.307124722	-0.710039577
A71379	1.144995451	-0.771995993
A71372	1.557934452	-0.101187384
A70978	1.137693133	-0.170962434
A70592	1.761462	-0.716958092
A71185	1.262148294	0.198450047
A70585	1.203610199	-0.654315015
A66271	1.252483093	-1.781503323
A71148	0.969321228	-0.292709258
A71076	1.368225121	-0.529467697
A69838	1.781065831	0.550269136
A71334	0.798958588	1.687658145
A70601	1.526313963	-1.01981372
A70550	1.045155432	0.137896521
A71467	1.015669284	-0.412026719
A70965	1.648288227	0.0138227
A70729	1.946341211	-0.467862927
A71464	1.32601605	-0.985328659
A63768	1.185437905	1.744796503
A63115	1.017787278	1.331406366
A70549	3.966855823	-0.692370673
A70764	1.652659484	-1.725584239
A62470	1.823115104	-0.036757586
A69163	0.876586498	-2.402847342
A71371	1.112985883	0.593880123
A71208	1.715405897	-0.592554161
A71257	1.329827768	-0.787687058
A70817	1.394090807	0.60246353
A61948	1.666693238	-0.174240122
A70819	1.701995234	-0.621380582
A70869	1.57169893	-0.307067102
A71102	2.721906659	-0.080824248
A70031	2.336851068	-0.752283181
A71254	1.173377259	-0.832925813
A64540	1.650591732	0.461563901
A71101	1.213132534	-0.515147946
A65547	1.16409049	-0.412263158
A67291	0.973469644	0.866136936
A63552	0.821646416	0.157658711
A70659	1.231487643	0.377695834
A70945	1.479275007	-0.253052675
A63338	2.637447199	-0.60917642
A65640	1.640333037	-0.357364228
A71180	2.506520801	0.237115995
A66347	2.092078747	0.175989457
A71241	1.464901378	0.056696291
A71123	1.252299123	-1.699830493
A71264	1.3833807	0.196496437
A70741	1.490791874	0.600463822
A71282	1.920938441	-0.6891609
A70894	1.253379056	-0.956843736
A69098	1.11453328	1.071823072
A71495	0.934042681	-0.574944642
A70858	0.936655199	1.613802525
A70851	1.249881165	-0.3729463
A64793	1.491616469	-0.586503361
A66720	0.800592744	-1.828976586
A63424	0.951130196	1.642166874
A70835	2.932321414	0.184199934
A71239	1.8478416	-1.19305494
A67481	1.50696306	1.365009813
A71116	1.293984088	0.154169998
A63207	1.461200309	-0.585591574
A70679	1.082751185	-1.137446593
A68343	1.587939281	-1.607791244
A64589	0.9983116	-0.060599101
A71211	3.806346493	-0.674823196
A71381	1.057318097	0.254587899
A63408	0.944981653	0.827563497
A71121	0.867049734	-0.198056716
A65457	0.762561884	-1.194789151
A70873	1.650061211	-0.598935924
A68652	0.996546909	-0.496165282
A69096	0.898555445	1.970640035
A66460	1.541755616	-0.239180465
A65517	1.161742658	-2.518994642
A70773	2.215400948	-0.619884968
A70457	0.906030079	1.432240396
A70787	0.71115052	2.542432514
A71177	1.479463997	0.88175093
A71206	1.028126737	0.549344658
A61452	1.694357108	1.148962774
A68644	1.217985026	-0.331276146
A68352	1.004337961	-0.5365878
A67876	1.000628215	0.515083228
A67564	0.775074527	-1.003022221
A67824	1.322474107	0.131902959
A67588	1.519561755	0.064949681
A68435	0.810274408	0.285070537
A67869	2.042383885	-1.503466399
A68695	0.743737182	2.591018064
A67875	1.233895021	1.268015899
A67596	0.928285025	-0.229431064
A67527	1.511404037	0.543307833
A68728	0.861219033	-1.733700826
A67346	1.284580367	0.885225214
A67651	2.0195128	0.64680505
A67545	1.070351278	-1.131314036
A68068	1.536378926	0.549815507
A68619	1.382257784	-0.175741878
A67653	1.848978999	-0.062297314
A67399	0.744751444	0.60712996
A68016	1.395366024	-1.40543183
A68471	1.299463591	-0.764356148
A68337	0.923310161	0.02747533
A68370	0.838457372	-0.159610264
A67158	0.837242241	-0.621817979
A68382	0.873235189	0.355274125
A68833	1.021715278	-0.366460657
A68195	1.138099856	1.783723076
A67123	0.836747651	1.453275862
A67348	1.343205049	1.07516566
A67936	0.887037485	-1.374309044
A68294	1.270786086	0.836137529
A67835	1.213241847	0.833752776
A67304	0.898365849	-0.339616153
A67657	1.185459362	-0.339648063
A67328	1.607118176	-0.926718758
A68203	1.474962345	-0.263532671
A67274	1.524927036	-0.01846262
A68240	1.224678892	-1.552620976
A67874	0.788868984	1.162193836
A67556	0.88994813	2.188288839
A68027	0.844559002	0.681349367
A67926	1.201744229	-1.415205989
A68006	1.39465413	-0.972103618
A67607	1.296013575	-2.351256931
A67654	1.474229021	-1.34624099
A68336	1.686824718	-0.981208456
A68855	2.069789092	-0.860635558
A67840	1.285748796	-0.50275192
A67300	1.558587704	-0.83677177
A68019	1.508367734	-1.367588925
A67299	1.570349546	-0.018578706
A68183	1.419692589	-0.388576289
A68700	0.76040552	-0.26140881
A67917	0.889448474	-1.270872439
A67386	1.352338283	2.628089208
A67836	1.19405544	-0.007031777
A68184	0.800371965	-1.026899274
A67194	1.483926253	-0.011435811
A67899	0.978138382	-0.200350872
A67498	1.295086906	-2.231996221
A67715	1.651366356	0.041675721
A68133	1.176351699	0.931951694
A68162	0.80485095	3.532010049
A67217	0.891381179	-0.146117116
A68292	0.896135045	2.216775453
A68821	0.849992704	2.510437667
A67406	0.826191628	-1.510016518
A67673	0.77435464	2.245404989
A68109	2.056842888	-0.215609428
A67387	0.866189591	-0.618802462
A67648	1.55809029	0.241671397
A67506	1.817731283	-0.690259015
A68482	1.466983025	-1.184868012
A67342	1.620264579	-0.503349232
A67319	1.037308869	0.391279547
A67458	0.728240946	-1.47423215
A68756	1.294091664	-0.178926777
A68651	0.828846772	-0.153162064
A68141	1.442162965	-0.252771255
A67635	1.321551263	-1.834183189
A68571	1.538938412	-0.81040349
A68411	1.02605956	-0.159784678
A67487	1.576906482	-0.153106102
A68611	0.739306175	-0.945864681
A67871	1.895824999	-0.746362365
A67685	2.754571919	-0.734984737
A68302	1.471363715	-0.12117991
A67157	1.332912872	-1.702580852
A68702	0.770722939	0.646872245
A68749	1.00812034	2.806496409
A67565	1.714913288	-0.613569503
A67600	0.976139386	0.125183066
A68273	0.836278671	-0.624842858
A67647	0.805946427	1.791023415
A67849	0.831180528	-0.788766401
A67952	1.180677631	0.183659574
A67617	1.022396807	-1.239751877
A67583	0.866189362	-0.692597097
A68572	1.038480019	0.749843515
A68244	1.804045317	-0.218149306
A68017	0.888445674	0.441486472
A67312	0.712415894	-1.766866188
A67767	0.718896736	-2.102979704
A68791	0.948137426	-1.747063661
A68311	1.123401537	-1.032465444
A68190	1.204555451	-1.065585863
A67119	1.747732676	-1.243780844
A67167	1.939875263	-0.063218904
A67597	1.507421692	0.589670547
A68570	1.182698265	-0.939978688
A68236	1.282847442	-1.416831025
A68339	0.824012465	-1.10721322
A68112	1.556951946	-0.216041078
A68176	1.184082615	0.14603728
A68697	0.972690459	1.901135035
A68602	0.915530268	-0.257647009
A68232	0.7875309	0.181248695
A67866	0.855305019	1.240584503
A68832	1.050181642	-0.711505815
A68077	1.673640293	0.892575111
A67181	1.159351514	-0.699578543
A68395	1.314754001	-0.947383454
A68439	1.357412018	-0.198843107
A68422	1.397660676	0.082888178
A67569	1.139473537	-1.738756629
A68106	1.754900466	0.222939093
A68740	0.83376221	0.742093853
A67152	1.011748367	-2.285125826
A67335	1.464968949	-0.319093848
A68165	1.402199143	1.230120664
A67901	0.845389574	-0.136103164
A68844	1.260480826	-0.837543568
A68206	1.03617141	-0.385016915
A68537	0.74531549	-1.492530375
A67391	1.299529485	-0.571541681
A67833	1.280779127	1.226269478
A67494	1.238888634	0.42599378
A68514	0.876371753	0.23943986
A68485	2.238485688	-0.059992329
A68404	1.438056916	-0.156206077
A67467	1.660159607	-1.447160681
A67620	0.997259385	1.036581546
A67957	2.010501895	-0.15215585
A68391	0.961972711	-0.474096833
A68646	1.134911878	-0.902439727
A68862	1.630711284	0.550613261
A68557	1.275232644	-0.184336725
A68327	1.623269066	0.557213363
A68561	0.918711795	-0.955357916
A68209	0.824459193	-0.900669223
A67743	1.822376724	-0.700696255
A68562	1.41238098	0.562458056
A67985	0.914705227	-0.668427516
A67393	2.351678737	-0.350622096
A68193	2.312055778	-0.980779313
A68348	1.042598892	1.366961867
A68145	2.33069117	-0.124915889
A67258	1.988063612	-0.44806448
A68827	0.7857262	-0.824925353
A67286	0.8518025	0.258531118
A67230	1.202304769	-0.906168461
A68716	0.919659186	0.136283809
A67315	1.124026926	-1.068744368
A68567	1.288747375	0.171458607
A67914	1.32565298	-1.09598311
A67850	0.652134235	0.997138252
A68384	1.897687349	-0.578460891
A67480	1.296662575	-0.399760967
A68863	1.074276605	-2.261485179
A68345	0.680494989	-0.81151712
A67520	1.486383477	-0.600564997
A67692	0.634630798	1.436465427
A68002	0.652404266	1.736310446
A68530	1.404793973	-0.523675284
A67916	2.070428746	-2.119261024
A67022	1.121863832	-2.585295272
A67376	1.066177495	-1.545696704
A67186	1.24909362	-0.068238443
A68509	0.635567807	1.142048989
A68544	1.019562928	0.734359277
A68000	2.480717051	-0.776113727
A67656	1.461831053	-0.761795248
A68856	0.948958748	2.034101542
A68202	0.785196215	-2.706575091
A68192	1.689913125	0.110022589
A68389	1.140282829	-1.871604796
A67814	0.898271798	-0.586210459
A67131	1.697935506	0.320145647
A68179	1.133147156	-0.252593786
A68516	1.939269372	-1.281400219
A68104	0.933331747	0.390503491
A67420	3.13223566	-1.116645112
A68064	0.973778995	1.065294344
A68312	0.721438186	-1.806488263
A68205	0.680694305	-1.708395602
A67400	2.050712761	-0.737468965
A68841	1.701746839	-0.947025265
A68492	1.188155353	-1.407352432
A68054	0.756958913	0.498302253
A62689	0.932431864	0.47853732
A67161	0.654442858	2.557732642
A68363	0.723588587	-1.750338754
A67214	0.919995825	-2.322981803
A68281	0.661785465	-1.313132932
A67159	0.747043952	-0.624180509
A68093	0.634678517	0.815556972
A67331	1.210786421	1.348012006
A68170	1.606043936	-1.463085939
A68659	1.343425588	-0.770585326
A68204	1.3382389	0.91119133
A67621	2.770092879	-1.317429526
A67192	0.706344472	-0.913185068
A68857	0.90785581	-0.551735096
A67630	0.979464273	-1.718850878
A67110	0.980935101	-0.090812902
A68610	0.946243067	0.604774749
A67923	1.093526608	-0.261270211
A68130	1.572391557	-1.008281911
A67470	1.523399829	-0.849686127
A68486	1.202332786	-1.615595472
A68334	1.373505459	-0.44037465
A68568	1.028419191	-0.530557664
A67369	2.243743348	-1.470204314
A68372	1.511671959	-0.512027276
A67374	0.717495191	-1.297038886
A67938	1.379012114	-0.772125546
A67305	0.774177999	1.164835585
A68620	1.078772718	0.388915844
A68110	0.869230963	-1.761601493
A67947	0.786435827	0.288310504
A67511	1.260952828	-1.428586028
A67523	1.001025641	-2.777117769
A67571	1.979760275	-0.389834523
A67392	0.644617839	-1.395161918
A68551	1.253251792	-0.230383589
A66596	1.025391215	-0.431775143
A67906	0.749261239	-2.29683621
A68703	1.073213967	1.46995445
A67652	0.76884602	0.463333001
A68836	0.655904276	-1.805395696
A68535	0.671596219	-1.533048183
A68177	1.508128376	-0.056817869
A67577	2.247536301	-0.936668504
A67460	1.13479971	-2.543466027
A68549	1.057433772	-0.843794875
A67744	0.785334434	-1.169149534
A68585	0.865017893	-2.480899638
A67956	1.267489566	-0.11465663
A68647	2.077180532	-1.108404638
A67741	1.708208083	-0.373362155
A67395	0.768453921	-3.062003878
A66159	1.804667582	-0.820942929
A68468	0.81005739	0.37033733
A60516	0.818498635	-1.531999125
A67598	1.093245234	-0.613891524
A67525	1.500346042	-0.658878615
A67190	1.740620427	-1.492193949
A67357	1.12600593	0.064070235
A68850	1.1663199	-0.837824737
A67999	2.307354988	-0.279195975
A67961	1.378177208	0.01375835
A68528	1.047359366	-0.128920401
A68656	0.718768065	1.557463372
A68605	1.853631328	-0.058771452
A67847	0.629833251	2.355951283
A67322	1.020872231	-0.949395879
A68293	0.823014373	1.433291907
A68720	1.22542655	1.054841249
A67885	0.967885221	0.1122837
A68189	1.30489553	-0.309186301
A67297	0.75273653	-0.522778855
A67422	1.681878214	-0.81026859
A67264	2.204740477	0.759862978
A67591	0.744432556	-0.964310958
A67668	0.826693712	-0.558689395
A67750	1.114318743	-0.284295384
A68829	1.720114132	0.52243736
A67231	1.157125009	-0.127093507
A67253	1.431020813	-0.641372754
A68147	1.491193729	-0.76235766
A68185	0.615944929	-1.891881111
A67295	1.466394306	-0.299178163
A68858	0.731491602	0.084567529
A67221	1.531823926	-0.997446981
A67385	1.41726809	-0.197704245
A64856	1.035458144	1.380541954
A67292	1.490783959	-0.966965975
A67120	0.716024499	4.104123901
A68560	1.416597006	0.521413009
A68624	1.184813288	-1.076764316
A67619	0.85813124	-1.629238329
A68253	1.186665772	-0.23507838
A68194	0.771444948	2.088250948
A67153	1.114306857	-0.699815303
A67601	0.666366702	0.490430701
A64810	1.210020047	0.751411282
A67461	1.274696335	0.032731327
A67649	1.086773698	1.45453881
A68400	0.859745502	-0.510030612
A68207	0.734025403	0.437558045
A68643	0.705656375	-2.517084088
A67595	0.849788724	-0.598302185
A67788	1.158876884	-0.348651511
A67549	1.605161507	-0.314562915
A67592	0.616456529	-2.327403618
A68374	2.109480669	-0.738185444
A67786	0.646394048	2.115760897
A67691	1.304546425	-1.017684899
A67337	0.786789639	-1.100572175
A68437	0.809856306	1.786973077
A67794	1.582069016	1.35251846
A67839	0.792156914	0.191653227
A68452	0.765020384	-1.046003683
A68555	0.653754135	2.275129661
A68573	1.052296007	-1.622396524
A67700	1.96241907	-0.400418089
A68167	1.635300778	-1.483239923
A65459	0.740408346	-0.908299087
A67695	2.278190631	-0.742693547
A67555	2.150348954	-1.052495134
A67247	0.85895259	-1.085008523
A68324	1.143968162	-2.611227752
A67394	1.774571725	0.078867598
A67568	0.881383362	-1.649984614
A68301	1.37716299	-0.008730856
A67344	1.178036123	-0.988647059
A67594	0.706635375	0.332415276
A68820	1.505869556	-0.13346339
A68533	1.991276417	-0.554214598
A68071	1.719291766	-0.309342754
A68699	0.743114376	-0.54320802
A67910	0.850120146	0.564574384
A67706	1.38739747	-0.529654281
A67602	1.250299889	0.373919198
A67124	0.770727501	-1.756924477
A67755	1.378232294	-0.343118575
A67397	1.392200388	-0.451218006
A68224	0.883261499	0.40396405
A68299	1.382011475	-2.056072908
A68074	1.687145072	-1.673166561
A68060	1.03404093	0.372995898
A68843	0.893040003	1.515044186
A68719	1.4566788	0.058289352
A68539	1.147129051	0.82384935
A67303	1.020150022	-0.041161098
A67991	0.834536867	-0.945040201
A67465	1.083211598	0.686465304
A68706	1.00975898	2.523267662
A67216	1.730787208	-0.369861825
A67582	0.688933766	-2.691219812
A67704	1.067177304	0.500776454
A67122	1.121957181	0.513447831
A67931	1.147379704	1.554606078
A68451	0.838413133	-2.073206644
A67918	1.303903149	-1.772939314
A68001	0.840965674	1.206314048
A67680	0.78349072	-0.402410197
A68750	1.031673702	1.068879223
A67419	1.475184477	-0.377657456
A67505	1.542294469	-0.236215307
A67341	1.515045122	0.411070117
A68181	1.029501652	-0.38766881
A67761	1.048940153	-0.738449753
A68455	1.757606703	-0.700884614
A68257	1.491339419	-0.244423486
A67500	1.117286827	-1.064077688
A67288	1.2895576	-1.507927582
