# Supplementary material for: Feasibility of applying computerized adaptive testing to the Clinical Medical Science Comprehensive Examination in Korea: a psychometric study
Source: J Educ Eval Health Prof. 2025 Oct 1;22:29. doi: 10.3352/jeehp.2025.22.29 (PMC12976739; doi:10.3352/jeehp.2025.22.29)
Supplement: Supplementary file 3 — Supplement 1. R code for data analysis, which is also available at Github (https://github.com/cat-wook/JEEHP_R_Code.git). [file jeehp-22-29-suppl1.R]

library(tidyverse)
library(irtQ)
library(CTT)

# load item response patterns
dat_raw <- read.table("file_name.csv", header = T, sep = ",")

# item descrimination analysis based on CTT
res_item_ctt <- itemAnalysis(dat_raw)

res_item_ctt$itemReport %>% 
  filter(pBis >= 0.15) -> item_filtered_based_ctt

# extract only item with good descrimination value
dat_proc <- dat_raw[, which(names(dat_raw) %in% item_filtered_based_ctt$itemName ==T)]

# IRT item analysis
res_item_irt <- est_irt(data = dat_proc, model = "2PLM", item.id = names(dat_proc), cats = 2)

res_item_irt$par.est %>% 
  filter(par.1 >= 0.6 & between(par.2, -5, 5)) -> dat_final

# save the item parameters
write.table(dat_final, "file_name.csv", sep = ",", row.names = F)
